# Supplementary material for: Ligand Chirality Transfer from Solution State to the Crystalline Self‐Assemblies in Circularly Polarized Luminescence (CPL) Active Lanthanide Systems
Source: Adv Sci (Weinh). 2024 Mar 6;11(18):2307448. doi: 10.1002/advs.202307448 (PMC11095229; doi:10.1002/advs.202307448)
Supplement: Supplementary file 2 — Supporting Information [file ADVS-11-2307448-s001.zip]

Archive with 12 entries (12 files):
- advs202307448-sup-0002-SuppMat.zip/10R.cif
- advs202307448-sup-0002-SuppMat.zip/9S.cif
- advs202307448-sup-0002-SuppMat.zip/checkCIF_Angew. Chemie. 1.pdf
- advs202307448-sup-0002-SuppMat.zip/checkCIF_Angew. Chemie. 2.pdf
- advs202307448-sup-0002-SuppMat.zip/checkCIF_Angew. Chemie. 3.pdf
- advs202307448-sup-0002-SuppMat.zip/checkCIF_Angew. Chemie. 4.pdf
- advs202307448-sup-0002-SuppMat.zip/Checkcif_report_10R.pdf
- advs202307448-sup-0002-SuppMat.zip/Checkcif_report_9S.pdf
- advs202307448-sup-0002-SuppMat.zip/Christal strucutre for Angew. Chem. 1.cif
- advs202307448-sup-0002-SuppMat.zip/Christal strucutre for Angew. Chem. 2.cif
- advs202307448-sup-0002-SuppMat.zip/Christal strucutre for Angew. Chem. 3.cif
- advs202307448-sup-0002-SuppMat.zip/Christal strucutre for Angew. Chem. 4.cif
