# Supplementary material for: Ligand Chirality Transfer from Solution State to the Crystalline Self‐Assemblies in Circularly Polarized Luminescence (CPL) Active Lanthanide Systems
Source: Adv Sci (Weinh). 2024 Mar 6;11(18):2307448. doi: 10.1002/advs.202307448 (PMC11095229; doi:10.1002/advs.202307448)
Supplement: Supplementary file 2 — Supporting Information [file ADVS-11-2307448-s001.zip › advs202307448-sup-0002-SuppMat.zip/10R.cif]

data_tcd2186
_audit_creation_date               2024-01-11
_audit_creation_method
;
Olex2 1.5
(compiled 2023.08.24 svn.re1ec1418 for OlexSys, GUI svn.r6817)
;
_shelx_SHELXL_version_number       '2019/1'
_audit_contact_author_address      ?
_audit_contact_author_email        ?
_audit_contact_author_name         ''
_audit_contact_author_phone        ?
_publ_contact_author_id_orcid      ?
_publ_section_references
;
Bruker (2016). SAINT v8.38A, Bruker AXS Inc., Madison, WI, USA. 

Bruker (2017). APEX3 v2017.3-0, Bruker AXS Inc., Madison, WI, USA. 

Dolomanov, O.V., Bourhis, L.J., Gildea, R.J, Howard, J.A.K. & Puschmann, H.
 (2009), J. Appl. Cryst. 42, 339-341.

Krause, L., Herbst-Irmer, R., Sheldrick, G. M., Stalke, D. (2015). 
J. Appl. Cryst. 48, 3-10. doi:10.1107/S1600576714022985

Sheldrick, G. M. (2015) Acta Cryst., C71, 3-8. doi:10.1107/S2053229614024218 

Sheldrick, G. M. (2015). Acta Cryst. A71, 3-8. doi:10.1107/S2053273314026370

Sheldrick, G.M. (2008). Acta Cryst. A64, 112-122.
;
_chemical_name_common              ?
_chemical_name_systematic          ?
_chemical_formula_moiety          
 'C102 H87 Eu N9 O9, 1.5(C0.333 H0.333 Cl), 3(C F3 O3 S)'
_chemical_formula_sum              'C105.50 H87.50 Cl1.50 Eu F9 N9 O18 S3'
_chemical_formula_weight           2241.65
_chemical_absolute_configuration   syn
_chemical_melting_point            ?
loop_
  _atom_type_symbol
  _atom_type_description
  _atom_type_scat_dispersion_real
  _atom_type_scat_dispersion_imag
  _atom_type_scat_source
 'C' 'C' 0.0033 0.0016 'International Tables Vol C Tables 4.2.6.8 and 6.1.1.4'
 'H' 'H' 0.0000 0.0000 'International Tables Vol C Tables 4.2.6.8 and 6.1.1.4'
 'Cl' 'Cl' 0.1484 0.1585 'International Tables Vol C Tables 4.2.6.8 and 6.1.1.4'
 'Eu' 'Eu' -0.1578 3.6682
 'International Tables Vol C Tables 4.2.6.8 and 6.1.1.4'
 'F' 'F' 0.0171 0.0103 'International Tables Vol C Tables 4.2.6.8 and 6.1.1.4'
 'N' 'N' 0.0061 0.0033 'International Tables Vol C Tables 4.2.6.8 and 6.1.1.4'
 'O' 'O' 0.0106 0.0060 'International Tables Vol C Tables 4.2.6.8 and 6.1.1.4'
 'S' 'S' 0.1246 0.1234 'International Tables Vol C Tables 4.2.6.8 and 6.1.1.4'

_shelx_space_group_comment
;
The symmetry employed for this shelxl refinement is uniquely defined
by the following loop, which should always be used as a source of
symmetry information in preference to the above space-group names.
They are only intended as comments.
;
_space_group_crystal_system        'hexagonal'
_space_group_IT_number             173
_space_group_name_H-M_alt          'P 63'
_space_group_name_Hall             'P 6c'
loop_
  _space_group_symop_operation_xyz
 'x, y, z'
 'x-y, x, z+1/2'
 '-y, x-y, z'
 '-x, -y, z+1/2'
 '-x+y, -x, z'
 'y, -x+y, z+1/2'

_cell_length_a                     22.9098(5)
_cell_length_b                     22.9098(5)
_cell_length_c                     12.8924(4)
_cell_angle_alpha                  90
_cell_angle_beta                   90
_cell_angle_gamma                  120
_cell_volume                       5860.1(3)
_cell_formula_units_Z              2
_cell_measurement_reflns_used      9789
_cell_measurement_temperature      100.00
_cell_measurement_theta_max        24.988
_cell_measurement_theta_min        3.142
_shelx_estimated_absorpt_T_max     0.957
_shelx_estimated_absorpt_T_min     0.699
_exptl_absorpt_coefficient_mu      0.700
_exptl_absorpt_correction_T_max    0.7455
_exptl_absorpt_correction_T_min    0.6852
_exptl_absorpt_correction_type     multi-scan
_exptl_absorpt_process_details
;
SADABS-2016/2 (Bruker,2016/2) was used for absorption correction.
wR2(int) was 0.0609 before and 0.0546 after correction.
The Ratio of minimum to maximum transmission is 0.9191.
The \l/2 correction factor is 0.00150.
;
_exptl_absorpt_special_details     ?
_exptl_crystal_colour              'clear colourless'
_exptl_crystal_colour_lustre       clear
_exptl_crystal_colour_primary      colourless
_exptl_crystal_density_diffrn      1.270
_exptl_crystal_density_meas        ?
_exptl_crystal_density_method      'not measured'
_exptl_crystal_description         needle
_exptl_crystal_F_000               2290
_exptl_crystal_recrystallization_method 
 'Slow diffusion of diethyl ether into solution of the complex dissolved in methanol'
_exptl_crystal_size_max            0.55
_exptl_crystal_size_mid            0.082
_exptl_crystal_size_min            0.064
_exptl_transmission_factor_max     ?
_exptl_transmission_factor_min     ?
_diffrn_reflns_av_R_equivalents    0.0568
_diffrn_reflns_av_unetI/netI       0.0270
_diffrn_reflns_Laue_measured_fraction_full  0.998
_diffrn_reflns_Laue_measured_fraction_max  0.998
_diffrn_reflns_limit_h_max         29
_diffrn_reflns_limit_h_min         -29
_diffrn_reflns_limit_k_max         29
_diffrn_reflns_limit_k_min         -29
_diffrn_reflns_limit_l_max         16
_diffrn_reflns_limit_l_min         -16
_diffrn_reflns_number              168122
_diffrn_reflns_point_group_measured_fraction_full  0.998
_diffrn_reflns_point_group_measured_fraction_max  0.996
_diffrn_reflns_theta_full          25.242
_diffrn_reflns_theta_max           27.130
_diffrn_reflns_theta_min           2.591
_diffrn_ambient_temperature        100.00
_diffrn_detector                   'CMOS area detector'
_diffrn_detector_area_resol_mean   5.12
_diffrn_detector_type              'Bruker PHOTON 50'
_diffrn_measured_fraction_theta_full  0.998
_diffrn_measured_fraction_theta_max  0.998
_diffrn_measurement_device         'three-circle diffractometer'
_diffrn_measurement_device_type    'Bruker D8 Quest ECO'
_diffrn_measurement_method         '\w and \f scans'
_diffrn_radiation_collimation      '0.5 mm double-pinhole'
_diffrn_radiation_detector         'Bruker PHOTON 50'
_diffrn_radiation_monochromator    graphite
_diffrn_radiation_probe            x-ray
_diffrn_radiation_type             'Mo K\a'
_diffrn_radiation_wavelength       0.71073
_diffrn_radiation_xray_symbol      K-L~3~
_diffrn_source                     'sealed X-ray tube'
_diffrn_source_current             20.0
_diffrn_source_power               1.0
_diffrn_source_type                'Siemens, KFF Mo 2K -90 C'
_diffrn_source_voltage             50.0
_diffrn_standards_number           .
_reflns_Friedel_coverage           0.911
_reflns_Friedel_fraction_full      0.999
_reflns_Friedel_fraction_max       0.995
_reflns_number_gt                  8038
_reflns_number_total               8652
_reflns_special_details
;
 Reflections were merged by SHELXL according to the crystal
 class for the calculation of statistics and refinement.
 
 Structure factors included contributions from the .fab file.
 
 _reflns_Friedel_fraction is defined as the number of unique
 Friedel pairs measured divided by the number that would be
 possible theoretically, ignoring centric projections and
 systematic absences.
;
_reflns_threshold_expression       'I > 2\s(I)'
_computing_cell_refinement         'SAINT v8.38A (Bruker, 2016)'
_computing_data_collection         'APEX 3 (Bruker, 2017)'
_computing_data_reduction          'SAINT v8.37A (Bruker, 2016)'
_computing_molecular_graphics      'Olex2 1.5 (Dolomanov et al., 2009)'
_computing_publication_material    'Olex2 1.5 (Dolomanov et al., 2009)'
_computing_structure_refinement    'XL  (Sheldrick, 2008)'
_computing_structure_solution      'XS  (Sheldrick, 2008)'
_refine_diff_density_max           0.976
_refine_diff_density_min           -0.674
_refine_diff_density_rms           0.118
_refine_ls_abs_structure_details
;
 Flack x determined using 3538 quotients [(I+)-(I-)]/[(I+)+(I-)]
 (Parsons, Flack and Wagner, Acta Cryst. B69 (2013) 249-259).
;
_refine_ls_abs_structure_Flack     0.080(6)
_refine_ls_extinction_coef         .
_refine_ls_extinction_method       none
_refine_ls_goodness_of_fit_ref     1.087
_refine_ls_hydrogen_treatment      constr
_refine_ls_matrix_type             full
_refine_ls_number_parameters       528
_refine_ls_number_reflns           8652
_refine_ls_number_restraints       1605
_refine_ls_R_factor_all            0.0657
_refine_ls_R_factor_gt             0.0613
_refine_ls_restrained_S_all        1.047
_refine_ls_shift/su_max            0.000
_refine_ls_shift/su_mean           0.000
_refine_ls_structure_factor_coef   Fsqd
_refine_ls_weighting_details      
 'w=1/[\s^2^(Fo^2^)+(0.1074P)^2^+11.1804P] where P=(Fo^2^+2Fc^2^)/3'
_refine_ls_weighting_scheme        calc
_refine_ls_wR_factor_gt            0.1717
_refine_ls_wR_factor_ref           0.1752
_refine_special_details            ?
_olex2_refinement_description
;
1. Fixed Uiso
 At 1.2 times of:
  All C(H) groups, All C(H,H) groups, All N(H) groups
 At 1.5 times of:
  All C(H,H,H) groups
2. Restrained distances
 Cl44-C43 = Cl42-C41
 1.72 with sigma of 0.01
 S48B-O45B
 1.47 with sigma of 0.02
 S48B-C49B = S48B-O45B = S48B-O46B = S48B-O47B
 1.47 with sigma of 0.02
 C32B-C30 = C32A-C30
 1.54 with sigma of 0.01
 S48B-O45B
 1.47 with sigma of 0.04
 C11-C10B \\sim C11-C10A
 with sigma of 0.01
 C21A-C20A \\sim C21B-C20A
 with sigma of 0.01
 C49B-F51B \\sim C49B-F52B \\sim C49B-F50B
 with sigma of 0.02
 F51B-F52B \\sim F52B-F50B \\sim F50B-F51B
 with sigma of 0.04
 S48B-F51B \\sim S48B-F52B \\sim S48B-F50B
 with sigma of 0.04
 S48B-O45B \\sim S48B-O46B \\sim S48B-O47B
 with sigma of 0.02
 C30-C32A \\sim C30-C32B
 with sigma of 0.01
 O45B-O46B \\sim O46B-O47B \\sim O45B-O47B
 with sigma of 0.04
 C49B-O45B \\sim C49B-O46B \\sim C49B-O47B
 with sigma of 0.04
 C21B-C22B \\sim C21A-C22A
 with sigma of 0.01
 O19A-C18 \\sim O19B-C18
 with sigma of 0.02
 O19B-C20B \\sim O19A-C20A
 with sigma of 0.02
 C11-C10A \\sim C11-C10B
 with sigma of 0.02
3. Uiso/Uaniso restraints and constraints
C49A \\sim F52A \\sim F50A \\sim F51A \\sim S48A \\sim O47A: within 2A with
sigma of 0.04 and sigma for terminal atoms of 0.08 within 2A
C49A \\sim F52A \\sim F50A \\sim F51A \\sim S48A \\sim O47A \\sim O46A \\sim
O45A: within 2A with sigma of 0.04 and sigma for terminal atoms of 0.08 within
2A
C49B \\sim F51B \\sim F52B \\sim F50B \\sim S48B \\sim O45B \\sim O46B \\sim
O47B: within 2A with sigma of 0.04 and sigma for terminal atoms of 0.08 within
2A
C10B \\sim C1B \\sim C2B \\sim C3B \\sim C4B \\sim C9B \\sim C8B \\sim C7B
\\sim C6B \\sim C5B \\sim C10A \\sim C1A \\sim C2A \\sim C3A \\sim C4A \\sim
C9A \\sim C8A \\sim C7A \\sim C6A \\sim C5A: within 2A with sigma of 0.04 and
sigma for terminal atoms of 0.08 within 2A
C32A \\sim C33A \\sim C34A \\sim C35A \\sim C36A \\sim C41A \\sim C40A \\sim
C39A \\sim C38A \\sim C37A \\sim C32B \\sim C33B \\sim C34B \\sim C35B \\sim
C36B \\sim C41B \\sim C40B \\sim C39B \\sim C38B \\sim C37B: within 2A with
sigma of 0.04 and sigma for terminal atoms of 0.08 within 2A
C21A \\sim C22A \\sim C22B \\sim C21B: within 2A with sigma of 0.04 and sigma
for terminal atoms of 0.08 within 2A
C49A \\sim F52A \\sim F50A \\sim F51A \\sim S48A \\sim O47A \\sim O46A \\sim
O45A \\sim C49B \\sim F51B \\sim F52B \\sim F50B \\sim S48B \\sim O45B \\sim
O46B \\sim O47B: within 2A with sigma of 0.04 and sigma for terminal atoms of
0.08 within 2A
O19A \\sim C20A \\sim C21A \\sim C22A \\sim C22B \\sim C21B \\sim O19B \\sim
C20B: within 2A with sigma of 0.04 and sigma for terminal atoms of 0.08 within
2A
Uanis(C43) \\sim Ueq, Uanis(Cl44) \\sim Ueq: with sigma of 0.01 and sigma for
terminal atoms of 0.02
Uanis(C21A) \\sim Ueq, Uanis(C22A) \\sim Ueq, Uanis(C22B) \\sim Ueq,
Uanis(C21B) \\sim Ueq: with sigma of 0.01 and sigma for terminal atoms of 0.02
Uanis(C49A) \\sim Ueq, Uanis(F50A) \\sim Ueq, Uanis(F51A) \\sim Ueq,
Uanis(S48A) \\sim Ueq, Uanis(O47A) \\sim Ueq, Uanis(O46A) \\sim Ueq,
Uanis(O45A) \\sim Ueq, Uanis(C49B) \\sim Ueq, Uanis(F51B) \\sim Ueq,
Uanis(F52B) \\sim Ueq, Uanis(F50B) \\sim Ueq, Uanis(S48B) \\sim Ueq,
Uanis(O45B) \\sim Ueq, Uanis(O46B) \\sim Ueq, Uanis(O47B) \\sim Ueq,
Uanis(F52A) \\sim Ueq: with sigma of 0.01 and sigma for terminal atoms of 0.02
Uanis(C32A) \\sim Ueq, Uanis(C32B) \\sim Ueq: with sigma of 0.01 and sigma for
terminal atoms of 0.02
Uanis(Cl44) = Uanis(C43)
Uanis(C10B) = Uanis(C10A)
Uanis(C32A) = Uanis(C32B)
Uanis(Cl42) = Uanis(C41)
Uanis(S48B) = Uanis(S48A)
Uanis(F52B) = Uanis(F50B) = Uanis(F51B) = Uanis(F50A) = Uanis(F52A) =
Uanis(F51A)
Uanis(C49B) = Uanis(C49A)
Uanis(O45B) = Uanis(O46B) = Uanis(O47B) = Uanis(O46A) = Uanis(O47A) =
Uanis(O45A)
Uanis(Cl44) = Uanis(Cl42)
4. Rigid body (RIGU) restrains
 C49B, F51B, F52B, F50B, S48B, O45B, O46B, O47B
 with sigma for 1-2 distances of 0.004 and sigma for 1-3 distances of 0.004
 C32A, C33A, C34A, C35A, C36A, C41A, C40A, C39A, C38A, C37A, C32B, C33B, C34B,
 C35B, C36B, C41B, C40B, C39B, C38B, C37B
 with sigma for 1-2 distances of 0.004 and sigma for 1-3 distances of 0.004
 C10B, C1B, C2B, C3B, C4B, C9B, C8B, C7B, C6B, C5B, C10A, C1A, C2A, C3A, C4A,
 C9A, C8A, C7A, C6A, C5A
 with sigma for 1-2 distances of 0.004 and sigma for 1-3 distances of 0.004
 C49A, F52A, F50A, F51A, S48A, O47A, O46A, O45A, C49B, F51B, F52B, F50B, S48B,
 O45B, O46B, O47B
 with sigma for 1-2 distances of 0.004 and sigma for 1-3 distances of 0.004
 O19A, C20A, C21A, C22A, C22B, C21B, O19B, C20B
 with sigma for 1-2 distances of 0.004 and sigma for 1-3 distances of 0.004
5. Others
 Sof(H11A)=Sof(C10B)=Sof(C1B)=Sof(H1B)=Sof(C2B)=Sof(H2B)=Sof(C3B)=Sof(H3B)=
 Sof(C4B)=Sof(C9B)=Sof(C8B)=Sof(H8B)=Sof(C7B)=Sof(H7B)=Sof(C6B)=Sof(H6B)=
 Sof(C5B)=Sof(H5B)=1-FVAR(1)
 Sof(H11)=Sof(C10A)=Sof(C1A)=Sof(H1A)=Sof(C2A)=Sof(H2A)=Sof(C3A)=Sof(H3A)=
 Sof(C4A)=Sof(C9A)=Sof(C8A)=Sof(H8A)=Sof(C7A)=Sof(H7A)=Sof(C6A)=Sof(H6A)=
 Sof(C5A)=Sof(H5A)=FVAR(1)
 Sof(H30A)=Sof(C32A)=Sof(C33A)=Sof(H33A)=Sof(C34A)=Sof(H34A)=Sof(C35A)=
 Sof(H35A)=Sof(C36A)=Sof(C41A)=Sof(C40A)=Sof(H40A)=Sof(C39A)=Sof(H39A)=
 Sof(C38A)=Sof(H38A)=Sof(C37A)=Sof(H37A)=1-FVAR(2)
 Sof(H30)=Sof(C32B)=Sof(C33B)=Sof(H33B)=Sof(C34B)=Sof(H34B)=Sof(C35B)=
 Sof(H35B)=Sof(C36B)=Sof(C41B)=Sof(C40B)=Sof(H40B)=Sof(C39B)=Sof(H39B)=
 Sof(C38B)=Sof(H38B)=Sof(C37B)=Sof(H37B)=FVAR(2)
 Sof(O19A)=Sof(C20A)=Sof(H20A)=Sof(H20B)=Sof(C21A)=Sof(C22A)=Sof(H22A)=1-FVAR(3)
 Sof(C22B)=Sof(H22B)=Sof(C21B)=Sof(O19B)=Sof(C20B)=Sof(H20C)=Sof(H20D)=FVAR(3)
 Sof(C49B)=Sof(F51B)=Sof(F52B)=Sof(F50B)=Sof(S48B)=Sof(O45B)=Sof(O46B)=
 Sof(O47B)=1-FVAR(4)
 Sof(C49A)=Sof(F52A)=Sof(F50A)=Sof(F51A)=Sof(S48A)=Sof(O47A)=Sof(O46A)=
 Sof(O45A)=FVAR(4)
 Fixed Sof: Cl42(0.333333) Cl44(0.166667) C41(0.11111) H41(0.11111)
 C43(0.05556) H43(0.05556)
6.a Free rotating group:
 C49A(F52A,F50A,F51A,S48A,O47A,O46A,O45A), C49B(F51B,F52B,F50B,S48B,O45B,O46B,
 O47B)
6.b Ternary CH refined with riding coordinates:
 C30(H30A), C30(H30), C11(H11A), C11(H11), C41(H41), C43(H43)
6.c Secondary CH2 refined with riding coordinates:
 C20A(H20A,H20B), C20B(H20C,H20D)
6.d Aromatic/amide H refined with riding coordinates:
 N13(H13), C17(H17), N29(H29), C1B(H1B), C2B(H2B), C3B(H3B), C8B(H8B),
 C7B(H7B), C6B(H6B), C5B(H5B), C23(H23), C33A(H33A), C34A(H34A), C35A(H35A),
 C40A(H40A), C39A(H39A), C38A(H38A), C37A(H37A), C1A(H1A), C2A(H2A), C3A(H3A),
 C8A(H8A), C7A(H7A), C6A(H6A), C5A(H5A), C33B(H33B), C34B(H34B), C35B(H35B),
 C40B(H40B), C39B(H39B), C38B(H38B), C37B(H37B)
6.e Naphthalene refined as free rotating group:
 C10B(C1B,C2B,C3B,C4B,C9B,C8B,C7B,C6B,C5B), C32A(C33A,C34A,C35A,C36A,C41A,C40A,
 C39A,C38A,C37A), C10A(C1A,C2A,C3A,C4A,C9A,C8A,C7A,C6A,C5A), C32B(C33B,C34B,
 C35B,C36B,C41B,C40B,C39B,C38B,C37B)
6.f Idealised Me refined as rotating group:
 C31(H31A,H31B,H31C), C12(H12A,H12B,H12C)
6.g :
 C22A(H22A), C22B(H22B)
;
_atom_sites_solution_hydrogens     geom
_atom_sites_solution_primary       direct
_atom_sites_solution_secondary     ?
loop_
  _atom_site_label
  _atom_site_type_symbol
  _atom_site_fract_x
  _atom_site_fract_y
  _atom_site_fract_z
  _atom_site_U_iso_or_equiv
  _atom_site_adp_type
  _atom_site_occupancy
  _atom_site_site_symmetry_order
  _atom_site_calc_flag
  _atom_site_refinement_flags_posn
  _atom_site_refinement_flags_adp
  _atom_site_refinement_flags_occupancy
  _atom_site_disorder_assembly
  _atom_site_disorder_group
 Eu26 Eu 0.666667 0.333333 0.34186(5) 0.02553(17) Uani 1 3 d S T P . .
 N25 N 0.7293(3) 0.4613(3) 0.3397(8) 0.0286(10) Uani 1 1 d . . . . .
 O27 O 0.6120(3) 0.3660(3) 0.4714(5) 0.0359(15) Uani 1 1 d . . . . .
 O15 O 0.6320(3) 0.3872(3) 0.2157(5) 0.0366(15) Uani 1 1 d . . . . .
 C18 C 0.7978(4) 0.6001(3) 0.3400(11) 0.0399(15) Uani 1 1 d D . . . .
 C24 C 0.7804(4) 0.4970(4) 0.4089(6) 0.0308(15) Uani 1 1 d . . . . .
 C30 C 0.5665(5) 0.4278(4) 0.6029(8) 0.041(2) Uani 1 1 d D . . . .
 H30A H 0.604062 0.422189 0.631173 0.049 Uiso 0.74(2) 1 calc R U P A 2
 H30 H 0.597929 0.415087 0.636475 0.049 Uiso 0.26(2) 1 calc R U P A 1
 C11 C 0.5799(6) 0.4295(6) 0.0679(9) 0.052(3) Uani 1 1 d D . . . .
 H11A H 0.594253 0.398558 0.037510 0.063 Uiso 0.69(2) 1 calc R U P B 2
 H11 H 0.590281 0.394975 0.040265 0.063 Uiso 0.31(2) 1 calc R U P B 1
 N13 N 0.6314(4) 0.4745(4) 0.1386(6) 0.0401(16) Uani 1 1 d . . . . .
 H13 H 0.646963 0.518207 0.136347 0.048 Uiso 1 1 calc R U . . .
 C16 C 0.7129(4) 0.4960(4) 0.2758(6) 0.0310(16) Uani 1 1 d . . . . .
 C14 C 0.6546(4) 0.4481(4) 0.2069(6) 0.0329(16) Uani 1 1 d . . . . .
 C17 C 0.7448(4) 0.5650(4) 0.2724(7) 0.0384(18) Uani 1 1 d . . . . .
 H17 H 0.730971 0.587659 0.225451 0.046 Uiso 1 1 calc R U . . .
 N29 N 0.5232(4) 0.3683(4) 0.5383(6) 0.0384(16) Uani 1 1 d . . . . .
 H29 H 0.479092 0.349992 0.540980 0.046 Uiso 1 1 calc R U . . .
 C10B C 0.5081(4) 0.3854(5) 0.1176(10) 0.053(3) Uani 0.69(2) 1 d DG U P B 2
 C1B C 0.4889(5) 0.4146(5) 0.1950(10) 0.050(3) Uani 0.69(2) 1 d G U P B 2
 H1B H 0.519909 0.458527 0.219583 0.060 Uiso 0.69(2) 1 calc R U P B 2
 C2B C 0.4242(5) 0.3797(6) 0.2362(9) 0.054(4) Uani 0.69(2) 1 d G U P B 2
 H2B H 0.411079 0.399675 0.289084 0.065 Uiso 0.69(2) 1 calc R U P B 2
 C3B C 0.3788(4) 0.3155(6) 0.2002(10) 0.058(4) Uani 0.69(2) 1 d G U P B 2
 H3B H 0.334613 0.291571 0.228425 0.070 Uiso 0.69(2) 1 calc R U P B 2
 C4B C 0.3980(4) 0.2862(4) 0.1229(9) 0.067(4) Uani 0.69(2) 1 d G U P B 2
 C9B C 0.4627(4) 0.3212(5) 0.0816(8) 0.062(4) Uani 0.69(2) 1 d G U P B 2
 C8B C 0.4819(7) 0.2919(7) 0.0043(9) 0.086(5) Uani 0.69(2) 1 d G U P B 2
 H8B H 0.526079 0.315804 -0.023926 0.103 Uiso 0.69(2) 1 calc R U P B 2
 C7B C 0.4365(9) 0.2277(7) -0.0317(10) 0.097(6) Uani 0.69(2) 1 d G U P B 2
 H7B H 0.449615 0.207700 -0.084588 0.116 Uiso 0.69(2) 1 calc R U P B 2
 C6B C 0.3718(8) 0.1927(5) 0.0095(13) 0.096(6) Uani 0.69(2) 1 d G U P B 2
 H6B H 0.340784 0.148847 -0.015090 0.115 Uiso 0.69(2) 1 calc R U P B 2
 C5B C 0.3526(6) 0.2220(5) 0.0869(12) 0.090(5) Uani 0.69(2) 1 d G U P B 2
 H5B H 0.308416 0.198096 0.115070 0.108 Uiso 0.69(2) 1 calc R U P B 2
 O19A O 0.8234(10) 0.6682(7) 0.348(2) 0.036(5) Uani 0.54(3) 1 d D U P C 2
 C23 C 0.8160(4) 0.5657(4) 0.4118(6) 0.0336(16) Uani 1 1 d . . . . .
 H23 H 0.851492 0.589246 0.460068 0.040 Uiso 1 1 calc R U . . .
 C31 C 0.5252(7) 0.4299(6) 0.6940(9) 0.061(3) Uani 1 1 d . . . . .
 H31A H 0.485931 0.431608 0.667822 0.091 Uiso 1 1 calc R U . . .
 H31B H 0.553040 0.469953 0.736157 0.091 Uiso 1 1 calc R U . . .
 H31C H 0.510044 0.389353 0.736500 0.091 Uiso 1 1 calc R U . . .
 C32A C 0.5983(4) 0.4956(3) 0.5414(6) 0.041(2) Uani 0.74(2) 1 d DG U P A 2
 C33A C 0.5656(4) 0.4970(3) 0.4514(6) 0.043(3) Uani 0.74(2) 1 d G U P A 2
 H33A H 0.525874 0.457573 0.429268 0.051 Uiso 0.74(2) 1 calc R U P A 2
 C34A C 0.5911(5) 0.5560(4) 0.3937(6) 0.046(3) Uani 0.74(2) 1 d G U P A 2
 H34A H 0.568747 0.556894 0.332134 0.055 Uiso 0.74(2) 1 calc R U P A 2
 C35A C 0.6492(5) 0.6136(4) 0.4260(7) 0.048(3) Uani 0.74(2) 1 d G U P A 2
 H35A H 0.666600 0.653904 0.386588 0.058 Uiso 0.74(2) 1 calc R U P A 2
 C36A C 0.6819(4) 0.6122(2) 0.5161(6) 0.049(3) Uani 0.74(2) 1 d G U P A 2
 C41A C 0.6564(4) 0.5532(3) 0.5738(4) 0.043(3) Uani 0.74(2) 1 d G U P A 2
 C40A C 0.6890(5) 0.5518(4) 0.6638(5) 0.068(5) Uani 0.74(2) 1 d G U P A 2
 H40A H 0.671640 0.511511 0.703248 0.081 Uiso 0.74(2) 1 calc R U P A 2
 C39A C 0.7472(6) 0.6095(5) 0.6962(7) 0.084(6) Uani 0.74(2) 1 d G U P A 2
 H39A H 0.769494 0.608519 0.757706 0.101 Uiso 0.74(2) 1 calc R U P A 2
 C38A C 0.7726(5) 0.6685(4) 0.6385(9) 0.093(7) Uani 0.74(2) 1 d G U P A 2
 H38A H 0.812369 0.707841 0.660575 0.111 Uiso 0.74(2) 1 calc R U P A 2
 C37A C 0.7400(5) 0.6698(3) 0.5484(8) 0.066(4) Uani 0.74(2) 1 d G U P A 2
 H37A H 0.757390 0.710156 0.508987 0.079 Uiso 0.74(2) 1 calc R U P A 2
 C28 C 0.5503(4) 0.3426(4) 0.4772(6) 0.0307(15) Uani 1 1 d . . . . .
 C12 C 0.5739(7) 0.4719(8) -0.0221(10) 0.078(4) Uani 1 1 d . . . . .
 H12A H 0.569786 0.509179 0.007032 0.117 Uiso 1 1 calc R U . . .
 H12B H 0.533875 0.443061 -0.063885 0.117 Uiso 1 1 calc R U . . .
 H12C H 0.614151 0.489910 -0.065911 0.117 Uiso 1 1 calc R U . . .
 C20A C 0.8799(11) 0.7074(11) 0.4074(18) 0.039(5) Uani 0.54(3) 1 d D U P C 2
 H20A H 0.918281 0.702825 0.382442 0.047 Uiso 0.54(3) 1 calc R U P C 2
 H20B H 0.871041 0.692699 0.480739 0.047 Uiso 0.54(3) 1 calc R U P C 2
 C21A C 0.8959(16) 0.7777(11) 0.399(2) 0.071(6) Uani 0.54(3) 1 d D U P C 2
 C22A C 0.898(2) 0.8290(15) 0.402(3) 0.123(13) Uani 0.54(3) 1 d D U P C 2
 H22A H 0.900320 0.871387 0.404186 0.148 Uiso 0.54(3) 1 calc R U P C 2
 C10A C 0.5076(8) 0.3941(15) 0.127(2) 0.053(3) Uani 0.31(2) 1 d DG U P B 1
 C1A C 0.5028(10) 0.4297(13) 0.210(2) 0.046(6) Uani 0.31(2) 1 d G U P B 1
 H1A H 0.540414 0.471709 0.229551 0.056 Uiso 0.31(2) 1 calc R U P B 1
 C2A C 0.4428(12) 0.4038(14) 0.2656(19) 0.051(6) Uani 0.31(2) 1 d G U P B 1
 H2A H 0.439538 0.428192 0.322781 0.062 Uiso 0.31(2) 1 calc R U P B 1
 C3A C 0.3877(8) 0.3424(15) 0.2373(19) 0.055(7) Uani 0.31(2) 1 d G U P B 1
 H3A H 0.346791 0.324692 0.275181 0.066 Uiso 0.31(2) 1 calc R U P B 1
 C4A C 0.3926(7) 0.3067(13) 0.1537(17) 0.070(8) Uani 0.31(2) 1 d G U P B 1
 C9A C 0.4525(9) 0.3326(13) 0.0983(17) 0.069(7) Uani 0.31(2) 1 d G U P B 1
 C8A C 0.4573(17) 0.2969(17) 0.015(2) 0.095(11) Uani 0.31(2) 1 d G U P B 1
 H8A H 0.498282 0.314617 -0.023209 0.114 Uiso 0.31(2) 1 calc R U P B 1
 C7A C 0.402(2) 0.2355(18) -0.014(2) 0.128(14) Uani 0.31(2) 1 d G U P B 1
 H7A H 0.405536 0.211117 -0.070813 0.154 Uiso 0.31(2) 1 calc R U P B 1
 C6A C 0.3423(19) 0.2096(16) 0.042(3) 0.121(14) Uani 0.31(2) 1 d G U P B 1
 H6A H 0.304659 0.167597 0.022414 0.145 Uiso 0.31(2) 1 calc R U P B 1
 C5A C 0.3375(11) 0.2452(16) 0.125(2) 0.102(13) Uani 0.31(2) 1 d G U P B 1
 H5A H 0.296526 0.227577 0.163244 0.122 Uiso 0.31(2) 1 calc R U P B 1
 C32B C 0.6145(11) 0.4920(8) 0.5424(18) 0.041(2) Uani 0.26(2) 1 d DG U P A 1
 C33B C 0.5837(11) 0.5059(10) 0.461(2) 0.054(8) Uani 0.26(2) 1 d G U P A 1
 H33B H 0.542088 0.471392 0.433760 0.065 Uiso 0.26(2) 1 calc R U P A 1
 C34B C 0.6138(15) 0.5704(12) 0.419(2) 0.048(7) Uani 0.26(2) 1 d G U P A 1
 H34B H 0.592771 0.579924 0.363011 0.057 Uiso 0.26(2) 1 calc R U P A 1
 C35B C 0.6747(16) 0.6209(8) 0.458(2) 0.063(9) Uani 0.26(2) 1 d G U P A 1
 H35B H 0.695306 0.664985 0.429628 0.076 Uiso 0.26(2) 1 calc R U P A 1
 C36B C 0.7055(13) 0.6070(8) 0.540(2) 0.071(9) Uani 0.26(2) 1 d G U P A 1
 C41B C 0.6754(11) 0.5425(10) 0.5820(14) 0.050(6) Uani 0.26(2) 1 d G U P A 1
 C40B C 0.7062(14) 0.5286(17) 0.6636(17) 0.072(9) Uani 0.26(2) 1 d G U P A 1
 H40B H 0.685647 0.484503 0.692298 0.087 Uiso 0.26(2) 1 calc R U P A 1
 C39B C 0.7671(16) 0.579(2) 0.703(2) 0.092(13) Uani 0.26(2) 1 d G U P A 1
 H39B H 0.788183 0.569562 0.758918 0.110 Uiso 0.26(2) 1 calc R U P A 1
 C38B C 0.7972(16) 0.644(2) 0.661(3) 0.114(16) Uani 0.26(2) 1 d G U P A 1
 H38B H 0.838867 0.678095 0.688171 0.136 Uiso 0.26(2) 1 calc R U P A 1
 C37B C 0.7664(16) 0.6575(13) 0.580(3) 0.096(13) Uani 0.26(2) 1 d G U P A 1
 H37B H 0.787018 0.701570 0.550804 0.115 Uiso 0.26(2) 1 calc R U P A 1
 C22B C 0.953(2) 0.8230(19) 0.307(3) 0.118(14) Uani 0.46(3) 1 d D U P C 1
 H22B H 0.976567 0.861842 0.264338 0.142 Uiso 0.46(3) 1 calc R U P C 1
 C21B C 0.9244(18) 0.7759(13) 0.359(3) 0.077(7) Uani 0.46(3) 1 d D U P C 1
 Cl42 Cl 0.7216(3) 0.4162(3) 0.7487(6) 0.0458(14) Uani 0.3333 1 d D . P D 1
 Cl44 Cl 0.7001(7) 0.4132(7) -0.0642(13) 0.0458(14) Uani 0.1667 1 d D U P E 2
 C41 C 0.666667 0.333333 0.714(3) 0.0458(14) Uani 0.3333 3 d DS T P D 1
 H41 H 0.666667 0.333334 0.636077 0.055 Uiso 0.3333 3 calc R U P D 1
 C43 C 0.666667 0.333333 -0.014(4) 0.0458(14) Uani 0.1667 3 d DS TU P E 2
 H43 H 0.666667 0.333333 0.063591 0.055 Uiso 0.1667 3 calc R U P E 2
 C49A C 0.7361(2) 0.73697(19) 0.1516(4) 0.099(4) Uani 0.917(5) 1 d G U P F 1
 F52A F 0.7145(4) 0.7417(3) 0.2453(4) 0.119(2) Uani 0.917(5) 1 d G U P F 1
 F50A F 0.7570(3) 0.79557(15) 0.1039(6) 0.119(2) Uani 0.917(5) 1 d G U P F 1
 F51A F 0.7888(2) 0.7285(3) 0.1631(6) 0.119(2) Uani 0.917(5) 1 d G U P F 1
 S48A S 0.66935(13) 0.66829(13) 0.0776(3) 0.0611(9) Uani 0.917(5) 1 d G U P F
 1
 O47A O 0.6541(3) 0.60910(16) 0.1369(5) 0.097(2) Uani 0.917(5) 1 d G U P F 1
 O46A O 0.61712(19) 0.6855(3) 0.0760(5) 0.097(2) Uani 0.917(5) 1 d G U P F 1
 O45A O 0.7007(3) 0.6729(3) -0.0214(3) 0.097(2) Uani 0.917(5) 1 d G U P F 1
 C49B C 0.737(2) 0.712(3) 0.170(3) 0.099(4) Uani 0.083(5) 1 d DG U P F 2
 F51B F 0.703(3) 0.645(3) 0.162(6) 0.119(2) Uani 0.083(5) 1 d DG U P F 2
 F52B F 0.693(3) 0.733(4) 0.170(6) 0.119(2) Uani 0.083(5) 1 d DG U P F 2
 F50B F 0.770(4) 0.728(4) 0.260(3) 0.119(2) Uani 0.083(5) 1 d DG U P F 2
 S48B S 0.7962(14) 0.7493(15) 0.062(3) 0.0611(9) Uani 0.083(5) 1 d DG U P F 2
 O45B O 0.842(3) 0.724(3) 0.074(5) 0.097(2) Uani 0.083(5) 1 d DG U P F 2
 O46B O 0.753(2) 0.724(3) -0.028(3) 0.097(2) Uani 0.083(5) 1 d DG U P F 2
 O47B O 0.826(3) 0.8207(14) 0.080(5) 0.097(2) Uani 0.083(5) 1 d DG U P F 2
 O19B O 0.8376(14) 0.6681(8) 0.325(3) 0.049(7) Uani 0.46(3) 1 d D U P C 1
 C20B C 0.8970(19) 0.7050(19) 0.382(3) 0.066(8) Uani 0.46(3) 1 d D U P C 1
 H20C H 0.929942 0.690847 0.362500 0.079 Uiso 0.46(3) 1 calc R U P C 1
 H20D H 0.887612 0.696988 0.456905 0.079 Uiso 0.46(3) 1 calc R U P C 1

loop_
  _atom_site_aniso_label
  _atom_site_aniso_U_11
  _atom_site_aniso_U_22
  _atom_site_aniso_U_33
  _atom_site_aniso_U_23
  _atom_site_aniso_U_13
  _atom_site_aniso_U_12
 Eu26 0.0264(2) 0.0264(2) 0.0238(3) 0.000 0.000 0.01319(10)
 N25 0.029(2) 0.029(2) 0.028(2) -0.001(4) -0.010(4) 0.014(2)
 O27 0.042(4) 0.035(3) 0.032(3) -0.007(3) -0.001(3) 0.020(3)
 O15 0.044(4) 0.039(4) 0.032(3) -0.005(3) -0.012(3) 0.024(3)
 C18 0.039(3) 0.031(3) 0.048(4) -0.004(6) -0.008(6) 0.016(3)
 C24 0.031(4) 0.037(4) 0.029(4) 0.000(3) -0.005(3) 0.021(3)
 C30 0.033(4) 0.048(5) 0.036(5) -0.013(4) 0.000(4) 0.016(4)
 C11 0.054(6) 0.057(6) 0.045(6) 0.010(5) -0.017(5) 0.027(5)
 N13 0.042(4) 0.041(4) 0.039(4) 0.004(3) -0.012(3) 0.021(3)
 C16 0.030(4) 0.033(4) 0.033(4) 0.003(3) -0.006(3) 0.019(3)
 C14 0.033(4) 0.039(4) 0.029(4) -0.002(3) -0.001(3) 0.019(3)
 C17 0.034(4) 0.039(4) 0.040(4) 0.007(4) -0.005(3) 0.017(4)
 N29 0.035(4) 0.039(4) 0.033(4) -0.009(3) 0.007(3) 0.013(3)
 C10B 0.052(5) 0.049(5) 0.055(6) 0.006(4) -0.027(4) 0.023(4)
 C1B 0.038(6) 0.035(7) 0.060(7) 0.009(6) -0.021(5) 0.007(5)
 C2B 0.039(7) 0.035(7) 0.070(9) 0.001(6) -0.015(6) 0.006(5)
 C3B 0.045(7) 0.046(7) 0.072(9) -0.002(6) -0.031(6) 0.014(6)
 C4B 0.074(7) 0.046(7) 0.080(9) -0.002(6) -0.037(6) 0.029(5)
 C9B 0.069(7) 0.049(6) 0.067(8) -0.010(6) -0.043(6) 0.029(5)
 C8B 0.106(11) 0.082(9) 0.081(9) -0.029(7) -0.047(8) 0.055(8)
 C7B 0.111(12) 0.081(10) 0.104(12) -0.033(9) -0.058(9) 0.053(8)
 C6B 0.123(12) 0.063(9) 0.105(12) -0.017(8) -0.047(10) 0.049(9)
 C5B 0.095(10) 0.066(8) 0.103(12) -0.019(8) -0.048(9) 0.037(7)
 O19A 0.026(7) 0.030(6) 0.042(12) 0.007(6) -0.004(8) 0.007(4)
 C23 0.033(4) 0.035(4) 0.031(4) -0.005(3) -0.009(3) 0.015(3)
 C31 0.069(7) 0.047(6) 0.050(6) -0.014(5) 0.012(5) 0.016(5)
 C32A 0.035(5) 0.048(4) 0.046(4) -0.017(3) 0.014(4) 0.025(4)
 C33A 0.035(6) 0.045(6) 0.048(6) -0.003(5) 0.007(5) 0.019(5)
 C34A 0.037(6) 0.048(6) 0.054(7) -0.006(5) -0.005(5) 0.022(5)
 C35A 0.048(7) 0.042(6) 0.054(7) -0.004(5) 0.003(5) 0.022(5)
 C36A 0.033(6) 0.045(5) 0.061(7) -0.004(5) 0.000(5) 0.014(4)
 C41A 0.042(6) 0.046(5) 0.038(5) -0.010(4) 0.009(4) 0.021(4)
 C40A 0.067(8) 0.062(8) 0.053(7) 0.002(6) -0.006(6) 0.016(6)
 C39A 0.086(10) 0.065(8) 0.060(8) 0.001(6) -0.032(8) 0.007(7)
 C38A 0.077(10) 0.062(8) 0.090(10) 0.004(7) -0.040(9) -0.002(8)
 C37A 0.051(7) 0.050(7) 0.073(9) 0.007(6) -0.009(6) 0.008(6)
 C28 0.037(4) 0.029(4) 0.026(4) -0.001(3) 0.001(3) 0.016(3)
 C12 0.071(8) 0.102(10) 0.045(6) 0.018(6) -0.024(6) 0.031(8)
 C20A 0.033(9) 0.034(7) 0.041(11) 0.005(6) -0.007(8) 0.009(6)
 C21A 0.074(11) 0.046(7) 0.080(12) 0.003(7) -0.003(9) 0.020(7)
 C22A 0.15(2) 0.061(10) 0.15(2) -0.007(11) -0.021(19) 0.050(12)
 C10A 0.052(5) 0.049(5) 0.055(6) 0.006(4) -0.027(4) 0.023(4)
 C1A 0.032(10) 0.032(11) 0.058(11) 0.016(8) -0.015(8) 0.002(8)
 C2A 0.034(10) 0.037(12) 0.068(12) 0.019(9) -0.013(9) 0.005(9)
 C3A 0.034(11) 0.034(12) 0.076(13) 0.021(9) -0.028(9) 0.001(9)
 C4A 0.063(10) 0.053(12) 0.078(12) 0.014(9) -0.033(9) 0.017(8)
 C9A 0.063(10) 0.056(10) 0.072(12) 0.009(8) -0.035(8) 0.018(8)
 C8A 0.087(15) 0.087(14) 0.089(14) -0.013(12) -0.032(12) 0.026(12)
 C7A 0.104(16) 0.111(16) 0.113(18) -0.035(15) -0.014(14) 0.011(14)
 C6A 0.099(16) 0.098(17) 0.114(19) -0.030(16) -0.016(15) 0.010(14)
 C5A 0.074(13) 0.077(15) 0.104(18) -0.017(13) -0.022(12) -0.001(12)
 C32B 0.035(5) 0.048(4) 0.046(4) -0.017(3) 0.014(4) 0.025(4)
 C33B 0.041(12) 0.047(11) 0.066(13) -0.012(9) 0.001(11) 0.017(10)
 C34B 0.031(13) 0.037(10) 0.063(13) -0.022(9) -0.007(10) 0.008(9)
 C35B 0.045(13) 0.050(11) 0.067(14) -0.022(10) -0.008(11) 0.003(10)
 C36B 0.052(12) 0.063(10) 0.073(13) -0.019(9) -0.014(11) 0.011(9)
 C41B 0.036(9) 0.064(10) 0.051(10) -0.027(8) 0.015(7) 0.025(7)
 C40B 0.055(13) 0.082(15) 0.071(14) -0.018(11) -0.001(11) 0.028(11)
 C39B 0.074(16) 0.094(17) 0.077(18) -0.010(14) -0.017(15) 0.018(13)
 C38B 0.090(18) 0.099(17) 0.10(2) -0.002(15) -0.044(18) 0.009(14)
 C37B 0.068(14) 0.079(14) 0.088(18) -0.005(13) -0.031(14) -0.003(12)
 C22B 0.11(2) 0.082(13) 0.111(19) 0.028(13) -0.025(14) 0.008(12)
 C21B 0.080(11) 0.054(8) 0.078(13) 0.000(8) 0.001(10) 0.019(7)
 Cl42 0.033(3) 0.041(3) 0.061(3) -0.018(3) 0.001(2) 0.017(3)
 Cl44 0.033(3) 0.041(3) 0.061(3) -0.018(3) 0.001(2) 0.017(3)
 C41 0.033(3) 0.041(3) 0.061(3) -0.018(3) 0.001(2) 0.017(3)
 C43 0.033(3) 0.041(3) 0.061(3) -0.018(3) 0.001(2) 0.017(3)
 C49A 0.096(6) 0.092(6) 0.103(6) 0.023(4) -0.025(5) 0.043(5)
 F52A 0.114(4) 0.106(4) 0.125(4) 0.019(3) -0.027(3) 0.045(3)
 F50A 0.114(4) 0.106(4) 0.125(4) 0.019(3) -0.027(3) 0.045(3)
 F51A 0.114(4) 0.106(4) 0.125(4) 0.019(3) -0.027(3) 0.045(3)
 S48A 0.0457(14) 0.0499(14) 0.085(2) 0.0209(14) -0.0162(14) 0.0223(12)
 O47A 0.091(4) 0.085(4) 0.118(5) 0.032(3) -0.013(3) 0.045(3)
 O46A 0.091(4) 0.085(4) 0.118(5) 0.032(3) -0.013(3) 0.045(3)
 O45A 0.091(4) 0.085(4) 0.118(5) 0.032(3) -0.013(3) 0.045(3)
 C49B 0.096(6) 0.092(6) 0.103(6) 0.023(4) -0.025(5) 0.043(5)
 F51B 0.114(4) 0.106(4) 0.125(4) 0.019(3) -0.027(3) 0.045(3)
 F52B 0.114(4) 0.106(4) 0.125(4) 0.019(3) -0.027(3) 0.045(3)
 F50B 0.114(4) 0.106(4) 0.125(4) 0.019(3) -0.027(3) 0.045(3)
 S48B 0.0457(14) 0.0499(14) 0.085(2) 0.0209(14) -0.0162(14) 0.0223(12)
 O45B 0.091(4) 0.085(4) 0.118(5) 0.032(3) -0.013(3) 0.045(3)
 O46B 0.091(4) 0.085(4) 0.118(5) 0.032(3) -0.013(3) 0.045(3)
 O47B 0.091(4) 0.085(4) 0.118(5) 0.032(3) -0.013(3) 0.045(3)
 O19B 0.057(13) 0.029(8) 0.059(17) 0.006(7) 0.014(9) 0.019(7)
 C20B 0.060(14) 0.062(10) 0.064(15) 0.002(9) 0.014(10) 0.023(8)

_geom_special_details
;
 All esds (except the esd in the dihedral angle between two l.s. planes)
 are estimated using the full covariance matrix.  The cell esds are taken
 into account individually in the estimation of esds in distances, angles
 and torsion angles; correlations between esds in cell parameters are only
 used when they are defined by crystal symmetry.  An approximate (isotropic)
 treatment of cell esds is used for estimating esds involving l.s. planes.
;
loop_
  _geom_bond_atom_site_label_1
  _geom_bond_atom_site_label_2
  _geom_bond_distance
  _geom_bond_site_symmetry_2
  _geom_bond_publ_flag
 Eu26 N25 2.540(5) 5_665 ?
 Eu26 N25 2.540(5) 3_655 ?
 Eu26 N25 2.540(5) . ?
 Eu26 O27 2.419(6) 5_665 ?
 Eu26 O27 2.419(6) . ?
 Eu26 O27 2.419(6) 3_655 ?
 Eu26 O15 2.405(6) 3_655 ?
 Eu26 O15 2.405(6) . ?
 Eu26 O15 2.405(6) 5_665 ?
 N25 C24 1.370(10) . ?
 N25 C16 1.323(10) . ?
 O27 C28 1.238(10) . ?
 O15 C14 1.227(11) . ?
 C18 C17 1.379(13) . ?
 C18 O19A 1.368(16) . ?
 C18 C23 1.408(13) . ?
 C18 O19B 1.368(18) . ?
 C24 C23 1.363(12) . ?
 C24 C28 1.523(11) 5_665 ?
 C30 H30A 1.0000 . ?
 C30 H30 1.0000 . ?
 C30 N29 1.478(12) . ?
 C30 C31 1.524(14) . ?
 C30 C32A 1.561(9) . ?
 C30 C32B 1.537(11) . ?
 C11 H11A 1.0000 . ?
 C11 H11 1.0000 . ?
 C11 N13 1.438(13) . ?
 C11 C10B 1.573(14) . ?
 C11 C12 1.561(15) . ?
 C11 C10A 1.622(16) . ?
 N13 H13 0.8800 . ?
 N13 C14 1.321(11) . ?
 C16 C14 1.519(11) . ?
 C16 C17 1.371(12) . ?
 C17 H17 0.9500 . ?
 N29 H29 0.8800 . ?
 N29 C28 1.311(11) . ?
 C10B C1B 1.3900 . ?
 C10B C9B 1.3900 . ?
 C1B H1B 0.9500 . ?
 C1B C2B 1.3900 . ?
 C2B H2B 0.9500 . ?
 C2B C3B 1.3900 . ?
 C3B H3B 0.9500 . ?
 C3B C4B 1.3900 . ?
 C4B C9B 1.3900 . ?
 C4B C5B 1.3900 . ?
 C9B C8B 1.3900 . ?
 C8B H8B 0.9500 . ?
 C8B C7B 1.3900 . ?
 C7B H7B 0.9500 . ?
 C7B C6B 1.3900 . ?
 C6B H6B 0.9500 . ?
 C6B C5B 1.3900 . ?
 C5B H5B 0.9500 . ?
 O19A C20A 1.381(18) . ?
 C23 H23 0.9500 . ?
 C31 H31A 0.9800 . ?
 C31 H31B 0.9800 . ?
 C31 H31C 0.9800 . ?
 C32A C33A 1.3900 . ?
 C32A C41A 1.3900 . ?
 C33A H33A 0.9500 . ?
 C33A C34A 1.3900 . ?
 C34A H34A 0.9500 . ?
 C34A C35A 1.3900 . ?
 C35A H35A 0.9500 . ?
 C35A C36A 1.3900 . ?
 C36A C41A 1.3900 . ?
 C36A C37A 1.3900 . ?
 C41A C40A 1.3900 . ?
 C40A H40A 0.9500 . ?
 C40A C39A 1.3900 . ?
 C39A H39A 0.9500 . ?
 C39A C38A 1.3900 . ?
 C38A H38A 0.9500 . ?
 C38A C37A 1.3900 . ?
 C37A H37A 0.9500 . ?
 C12 H12A 0.9800 . ?
 C12 H12B 0.9800 . ?
 C12 H12C 0.9800 . ?
 C20A H20A 0.9900 . ?
 C20A H20B 0.9900 . ?
 C20A C21A 1.47(3) . ?
 C21A C22A 1.15(3) . ?
 C22A H22A 0.9500 . ?
 C10A C1A 1.3900 . ?
 C10A C9A 1.3900 . ?
 C1A H1A 0.9500 . ?
 C1A C2A 1.3900 . ?
 C2A H2A 0.9500 . ?
 C2A C3A 1.3900 . ?
 C3A H3A 0.9500 . ?
 C3A C4A 1.3900 . ?
 C4A C9A 1.3900 . ?
 C4A C5A 1.3900 . ?
 C9A C8A 1.3900 . ?
 C8A H8A 0.9500 . ?
 C8A C7A 1.3900 . ?
 C7A H7A 0.9500 . ?
 C7A C6A 1.3900 . ?
 C6A H6A 0.9500 . ?
 C6A C5A 1.3900 . ?
 C5A H5A 0.9500 . ?
 C32B C33B 1.3900 . ?
 C32B C41B 1.3900 . ?
 C33B H33B 0.9500 . ?
 C33B C34B 1.3900 . ?
 C34B H34B 0.9500 . ?
 C34B C35B 1.3900 . ?
 C35B H35B 0.9500 . ?
 C35B C36B 1.3900 . ?
 C36B C41B 1.3900 . ?
 C36B C37B 1.3900 . ?
 C41B C40B 1.3900 . ?
 C40B H40B 0.9500 . ?
 C40B C39B 1.3900 . ?
 C39B H39B 0.9500 . ?
 C39B C38B 1.3900 . ?
 C38B H38B 0.9500 . ?
 C38B C37B 1.3900 . ?
 C37B H37B 0.9500 . ?
 C22B H22B 0.9500 . ?
 C22B C21B 1.15(3) . ?
 C21B C20B 1.45(4) . ?
 Cl42 C41 1.734(11) . ?
 Cl44 C43 1.717(14) . ?
 C41 H41 1.0000 . ?
 C43 H43 1.0000 . ?
 C49A F52A 1.3295 . ?
 C49A F50A 1.3291 . ?
 C49A F51A 1.3235 . ?
 C49A S48A 1.8220 . ?
 S48A O47A 1.4397 . ?
 S48A O46A 1.4353 . ?
 S48A O45A 1.4422 . ?
 C49B F51B 1.3281 . ?
 C49B F52B 1.3277 . ?
 C49B F50B 1.3258 . ?
 C49B S48B 1.8251 . ?
 S48B O45B 1.4393 . ?
 S48B O46B 1.4385 . ?
 S48B O47B 1.4431 . ?
 O19B C20B 1.40(2) . ?
 C20B H20C 0.9900 . ?
 C20B H20D 0.9900 . ?

loop_
  _geom_angle_atom_site_label_1
  _geom_angle_atom_site_label_2
  _geom_angle_atom_site_label_3
  _geom_angle
  _geom_angle_site_symmetry_1
  _geom_angle_site_symmetry_3
  _geom_angle_publ_flag
 N25 Eu26 N25 119.988(9) 3_655 . ?
 N25 Eu26 N25 119.988(10) 5_665 3_655 ?
 N25 Eu26 N25 119.989(11) 5_665 . ?
 O27 Eu26 N25 64.3(2) 5_665 . ?
 O27 Eu26 N25 64.3(2) . 3_655 ?
 O27 Eu26 N25 64.3(2) 3_655 5_665 ?
 O27 Eu26 N25 136.4(3) . 5_665 ?
 O27 Eu26 N25 74.4(2) 3_655 3_655 ?
 O27 Eu26 N25 136.4(3) 5_665 3_655 ?
 O27 Eu26 N25 136.4(3) 3_655 . ?
 O27 Eu26 N25 74.4(2) 5_665 5_665 ?
 O27 Eu26 N25 74.4(2) . . ?
 O27 Eu26 O27 77.6(2) 3_655 . ?
 O27 Eu26 O27 77.6(2) 3_655 5_665 ?
 O27 Eu26 O27 77.6(2) 5_665 . ?
 O15 Eu26 N25 73.4(2) 3_655 5_665 ?
 O15 Eu26 N25 73.4(2) 5_665 . ?
 O15 Eu26 N25 136.2(3) . 5_665 ?
 O15 Eu26 N25 136.2(3) 3_655 . ?
 O15 Eu26 N25 62.7(2) 3_655 3_655 ?
 O15 Eu26 N25 136.2(3) 5_665 3_655 ?
 O15 Eu26 N25 62.7(2) . . ?
 O15 Eu26 N25 73.4(3) . 3_655 ?
 O15 Eu26 N25 62.7(2) 5_665 5_665 ?
 O15 Eu26 O27 87.32(19) 5_665 5_665 ?
 O15 Eu26 O27 126.9(2) . 5_665 ?
 O15 Eu26 O27 126.9(2) 5_665 3_655 ?
 O15 Eu26 O27 147.8(2) 3_655 5_665 ?
 O15 Eu26 O27 126.9(2) 3_655 . ?
 O15 Eu26 O27 147.8(2) . 3_655 ?
 O15 Eu26 O27 87.32(19) 3_655 3_655 ?
 O15 Eu26 O27 87.32(19) . . ?
 O15 Eu26 O27 147.8(2) 5_665 . ?
 O15 Eu26 O15 79.3(3) 5_665 . ?
 O15 Eu26 O15 79.3(3) 3_655 . ?
 O15 Eu26 O15 79.3(3) 5_665 3_655 ?
 C24 N25 Eu26 120.2(5) . . ?
 C16 N25 Eu26 122.2(5) . . ?
 C16 N25 C24 117.6(6) . . ?
 C28 O27 Eu26 124.3(5) . . ?
 C14 O15 Eu26 125.9(6) . . ?
 C17 C18 C23 120.5(7) . . ?
 O19A C18 C17 117.6(14) . . ?
 O19A C18 C23 120.8(15) . . ?
 O19B C18 C17 118(2) . . ?
 O19B C18 C23 120.8(19) . . ?
 N25 C24 C28 110.8(7) . 5_665 ?
 C23 C24 N25 123.0(7) . . ?
 C23 C24 C28 126.1(7) . 5_665 ?
 N29 C30 H30A 108.1 . . ?
 N29 C30 H30 102.9 . . ?
 N29 C30 C31 108.7(8) . . ?
 N29 C30 C32A 113.3(7) . . ?
 N29 C30 C32B 115.2(11) . . ?
 C31 C30 H30A 108.1 . . ?
 C31 C30 H30 102.9 . . ?
 C31 C30 C32A 110.4(8) . . ?
 C31 C30 C32B 121.3(13) . . ?
 C32A C30 H30A 108.1 . . ?
 C32B C30 H30 102.9 . . ?
 N13 C11 H11A 108.2 . . ?
 N13 C11 H11 110.9 . . ?
 N13 C11 C10B 115.0(10) . . ?
 N13 C11 C12 108.8(9) . . ?
 N13 C11 C10A 109.3(13) . . ?
 C10B C11 H11A 108.2 . . ?
 C12 C11 H11A 108.2 . . ?
 C12 C11 H11 110.9 . . ?
 C12 C11 C10B 108.3(10) . . ?
 C12 C11 C10A 105.8(17) . . ?
 C10A C11 H11 110.9 . . ?
 C11 N13 H13 121.0 . . ?
 C14 N13 C11 118.0(8) . . ?
 C14 N13 H13 121.0 . . ?
 N25 C16 C14 110.0(7) . . ?
 N25 C16 C17 124.3(7) . . ?
 C17 C16 C14 125.7(7) . . ?
 O15 C14 N13 122.9(8) . . ?
 O15 C14 C16 119.1(7) . . ?
 N13 C14 C16 118.0(7) . . ?
 C18 C17 H17 121.3 . . ?
 C16 C17 C18 117.4(8) . . ?
 C16 C17 H17 121.3 . . ?
 C30 N29 H29 119.9 . . ?
 C28 N29 C30 120.2(7) . . ?
 C28 N29 H29 119.9 . . ?
 C1B C10B C11 117.6(7) . . ?
 C1B C10B C9B 120.0 . . ?
 C9B C10B C11 122.2(7) . . ?
 C10B C1B H1B 120.0 . . ?
 C2B C1B C10B 120.0 . . ?
 C2B C1B H1B 120.0 . . ?
 C1B C2B H2B 120.0 . . ?
 C3B C2B C1B 120.0 . . ?
 C3B C2B H2B 120.0 . . ?
 C2B C3B H3B 120.0 . . ?
 C2B C3B C4B 120.0 . . ?
 C4B C3B H3B 120.0 . . ?
 C3B C4B C5B 120.0 . . ?
 C9B C4B C3B 120.0 . . ?
 C9B C4B C5B 120.0 . . ?
 C4B C9B C10B 120.0 . . ?
 C8B C9B C10B 120.0 . . ?
 C8B C9B C4B 120.0 . . ?
 C9B C8B H8B 120.0 . . ?
 C7B C8B C9B 120.0 . . ?
 C7B C8B H8B 120.0 . . ?
 C8B C7B H7B 120.0 . . ?
 C8B C7B C6B 120.0 . . ?
 C6B C7B H7B 120.0 . . ?
 C7B C6B H6B 120.0 . . ?
 C5B C6B C7B 120.0 . . ?
 C5B C6B H6B 120.0 . . ?
 C4B C5B H5B 120.0 . . ?
 C6B C5B C4B 120.0 . . ?
 C6B C5B H5B 120.0 . . ?
 C18 O19A C20A 121(2) . . ?
 C18 C23 H23 121.4 . . ?
 C24 C23 C18 117.1(7) . . ?
 C24 C23 H23 121.4 . . ?
 C30 C31 H31A 109.5 . . ?
 C30 C31 H31B 109.5 . . ?
 C30 C31 H31C 109.5 . . ?
 H31A C31 H31B 109.5 . . ?
 H31A C31 H31C 109.5 . . ?
 H31B C31 H31C 109.5 . . ?
 C33A C32A C30 117.3(5) . . ?
 C33A C32A C41A 120.0 . . ?
 C41A C32A C30 122.7(5) . . ?
 C32A C33A H33A 120.0 . . ?
 C32A C33A C34A 120.0 . . ?
 C34A C33A H33A 120.0 . . ?
 C33A C34A H34A 120.0 . . ?
 C35A C34A C33A 120.0 . . ?
 C35A C34A H34A 120.0 . . ?
 C34A C35A H35A 120.0 . . ?
 C34A C35A C36A 120.0 . . ?
 C36A C35A H35A 120.0 . . ?
 C35A C36A C37A 120.0 . . ?
 C41A C36A C35A 120.0 . . ?
 C41A C36A C37A 120.0 . . ?
 C36A C41A C32A 120.0 . . ?
 C40A C41A C32A 120.0 . . ?
 C40A C41A C36A 120.0 . . ?
 C41A C40A H40A 120.0 . . ?
 C41A C40A C39A 120.0 . . ?
 C39A C40A H40A 120.0 . . ?
 C40A C39A H39A 120.0 . . ?
 C40A C39A C38A 120.0 . . ?
 C38A C39A H39A 120.0 . . ?
 C39A C38A H38A 120.0 . . ?
 C39A C38A C37A 120.0 . . ?
 C37A C38A H38A 120.0 . . ?
 C36A C37A H37A 120.0 . . ?
 C38A C37A C36A 120.0 . . ?
 C38A C37A H37A 120.0 . . ?
 O27 C28 C24 120.0(7) . 3_655 ?
 O27 C28 N29 122.4(8) . . ?
 N29 C28 C24 117.5(7) . 3_655 ?
 C11 C12 H12A 109.5 . . ?
 C11 C12 H12B 109.5 . . ?
 C11 C12 H12C 109.5 . . ?
 H12A C12 H12B 109.5 . . ?
 H12A C12 H12C 109.5 . . ?
 H12B C12 H12C 109.5 . . ?
 O19A C20A H20A 110.1 . . ?
 O19A C20A H20B 110.1 . . ?
 O19A C20A C21A 108.0(18) . . ?
 H20A C20A H20B 108.4 . . ?
 C21A C20A H20A 110.1 . . ?
 C21A C20A H20B 110.1 . . ?
 C22A C21A C20A 168(4) . . ?
 C21A C22A H22A 180.0 . . ?
 C1A C10A C11 115.4(14) . . ?
 C1A C10A C9A 120.0 . . ?
 C9A C10A C11 124.6(14) . . ?
 C10A C1A H1A 120.0 . . ?
 C10A C1A C2A 120.0 . . ?
 C2A C1A H1A 120.0 . . ?
 C1A C2A H2A 120.0 . . ?
 C1A C2A C3A 120.0 . . ?
 C3A C2A H2A 120.0 . . ?
 C2A C3A H3A 120.0 . . ?
 C2A C3A C4A 120.0 . . ?
 C4A C3A H3A 120.0 . . ?
 C3A C4A C5A 120.0 . . ?
 C9A C4A C3A 120.0 . . ?
 C9A C4A C5A 120.0 . . ?
 C4A C9A C10A 120.0 . . ?
 C8A C9A C10A 120.0 . . ?
 C8A C9A C4A 120.0 . . ?
 C9A C8A H8A 120.0 . . ?
 C9A C8A C7A 120.0 . . ?
 C7A C8A H8A 120.0 . . ?
 C8A C7A H7A 120.0 . . ?
 C6A C7A C8A 120.0 . . ?
 C6A C7A H7A 120.0 . . ?
 C7A C6A H6A 120.0 . . ?
 C7A C6A C5A 120.0 . . ?
 C5A C6A H6A 120.0 . . ?
 C4A C5A H5A 120.0 . . ?
 C6A C5A C4A 120.0 . . ?
 C6A C5A H5A 120.0 . . ?
 C33B C32B C30 113.7(14) . . ?
 C33B C32B C41B 120.0 . . ?
 C41B C32B C30 123.4(13) . . ?
 C32B C33B H33B 120.0 . . ?
 C34B C33B C32B 120.0 . . ?
 C34B C33B H33B 120.0 . . ?
 C33B C34B H34B 120.0 . . ?
 C35B C34B C33B 120.0 . . ?
 C35B C34B H34B 120.0 . . ?
 C34B C35B H35B 120.0 . . ?
 C34B C35B C36B 120.0 . . ?
 C36B C35B H35B 120.0 . . ?
 C35B C36B C37B 120.0 . . ?
 C41B C36B C35B 120.0 . . ?
 C41B C36B C37B 120.0 . . ?
 C36B C41B C32B 120.0 . . ?
 C36B C41B C40B 120.0 . . ?
 C40B C41B C32B 120.0 . . ?
 C41B C40B H40B 120.0 . . ?
 C39B C40B C41B 120.0 . . ?
 C39B C40B H40B 120.0 . . ?
 C40B C39B H39B 120.0 . . ?
 C40B C39B C38B 120.0 . . ?
 C38B C39B H39B 120.0 . . ?
 C39B C38B H38B 120.0 . . ?
 C37B C38B C39B 120.0 . . ?
 C37B C38B H38B 120.0 . . ?
 C36B C37B H37B 120.0 . . ?
 C38B C37B C36B 120.0 . . ?
 C38B C37B H37B 120.0 . . ?
 C21B C22B H22B 180.0 . . ?
 C22B C21B C20B 153(4) . . ?
 Cl42 C41 Cl42 113.5(12) 5_665 . ?
 Cl42 C41 Cl42 113.5(12) 5_665 3_655 ?
 Cl42 C41 Cl42 113.5(12) . 3_655 ?
 Cl42 C41 H41 105.1 3_655 . ?
 Cl42 C41 H41 105.1 . . ?
 Cl42 C41 H41 105.1 5_665 . ?
 Cl44 C43 Cl44 106.6(18) 3_655 . ?
 Cl44 C43 Cl44 106.6(18) 5_665 . ?
 Cl44 C43 H43 112.2 5_665 . ?
 Cl44 C43 H43 112.2 3_655 . ?
 Cl44 C43 H43 112.2 . . ?
 F52A C49A S48A 111.1 . . ?
 F50A C49A F52A 107.4 . . ?
 F50A C49A S48A 110.7 . . ?
 F51A C49A F52A 108.3 . . ?
 F51A C49A F50A 107.8 . . ?
 F51A C49A S48A 111.4 . . ?
 O47A S48A C49A 103.8 . . ?
 O47A S48A O45A 114.6 . . ?
 O46A S48A C49A 103.0 . . ?
 O46A S48A O47A 115.1 . . ?
 O46A S48A O45A 114.9 . . ?
 O45A S48A C49A 103.2 . . ?
 F51B C49B S48B 111.1 . . ?
 F52B C49B F51B 107.5 . . ?
 F52B C49B S48B 110.8 . . ?
 F50B C49B F51B 108.4 . . ?
 F50B C49B F52B 107.7 . . ?
 F50B C49B S48B 111.2 . . ?
 O45B S48B C49B 103.9 . . ?
 O45B S48B O47B 114.7 . . ?
 O46B S48B C49B 102.8 . . ?
 O46B S48B O45B 115.1 . . ?
 O46B S48B O47B 114.8 . . ?
 O47B S48B C49B 103.1 . . ?
 C18 O19B C20B 121(3) . . ?
 C21B C20B H20C 110.0 . . ?
 C21B C20B H20D 110.0 . . ?
 O19B C20B C21B 108(3) . . ?
 O19B C20B H20C 110.0 . . ?
 O19B C20B H20D 110.0 . . ?
 H20C C20B H20D 108.4 . . ?

loop_
  _geom_hbond_atom_site_label_D
  _geom_hbond_atom_site_label_H
  _geom_hbond_atom_site_label_A
  _geom_hbond_distance_DH
  _geom_hbond_distance_HA
  _geom_hbond_distance_DA
  _geom_hbond_angle_DHA
  _geom_hbond_site_symmetry_A
  _geom_hbond_publ_flag
 C17 H17 F51B 0.95 1.90 2.83(7) 165.4 . yes
 N29 H29 O46A 0.88 1.98 2.85(3) 168.7 4_665 yes
 C8B H8B Cl44 0.95 1.89 2.616(19) 131.6 3_655 yes

loop_
  _geom_torsion_atom_site_label_1
  _geom_torsion_atom_site_label_2
  _geom_torsion_atom_site_label_3
  _geom_torsion_atom_site_label_4
  _geom_torsion
  _geom_torsion_site_symmetry_1
  _geom_torsion_site_symmetry_2
  _geom_torsion_site_symmetry_3
  _geom_torsion_site_symmetry_4
  _geom_torsion_publ_flag
 Eu26 N25 C24 C23 180.0(6) . . . . ?
 Eu26 N25 C24 C28 1.7(9) . . . 5_665 ?
 Eu26 N25 C16 C14 -1.2(10) . . . . ?
 Eu26 N25 C16 C17 179.4(7) . . . . ?
 Eu26 O27 C28 C24 8.0(10) . . . 3_655 ?
 Eu26 O27 C28 N29 -169.8(6) . . . . ?
 Eu26 O15 C14 N13 -177.1(6) . . . . ?
 Eu26 O15 C14 C16 4.2(11) . . . . ?
 N25 C24 C23 C18 0.6(13) . . . . ?
 N25 C16 C14 O15 -1.7(11) . . . . ?
 N25 C16 C14 N13 179.5(8) . . . . ?
 N25 C16 C17 C18 0.5(14) . . . . ?
 C18 O19A C20A C21A 179(2) . . . . ?
 C18 O19B C20B C21B -174(3) . . . . ?
 C24 N25 C16 C14 -178.8(7) . . . . ?
 C24 N25 C16 C17 1.9(13) . . . . ?
 C30 N29 C28 O27 0.7(13) . . . . ?
 C30 N29 C28 C24 -177.1(7) . . . 3_655 ?
 C30 C32A C33A C34A 179.5(8) . . . . ?
 C30 C32A C41A C36A -179.5(9) . . . . ?
 C30 C32A C41A C40A 0.5(9) . . . . ?
 C30 C32B C33B C34B 161(2) . . . . ?
 C30 C32B C41B C36B -159(2) . . . . ?
 C30 C32B C41B C40B 21(2) . . . . ?
 C11 N13 C14 O15 -3.6(14) . . . . ?
 C11 N13 C14 C16 175.2(9) . . . . ?
 C11 C10B C1B C2B 175.3(12) . . . . ?
 C11 C10B C9B C4B -175.1(12) . . . . ?
 C11 C10B C9B C8B 4.9(12) . . . . ?
 C11 C10A C1A C2A 180(3) . . . . ?
 C11 C10A C9A C4A -180(3) . . . . ?
 C11 C10A C9A C8A 0(3) . . . . ?
 N13 C11 C10B C1B 35.9(12) . . . . ?
 N13 C11 C10B C9B -148.9(8) . . . . ?
 N13 C11 C10A C1A 24.5(19) . . . . ?
 N13 C11 C10A C9A -155.8(15) . . . . ?
 C16 N25 C24 C23 -2.4(13) . . . . ?
 C16 N25 C24 C28 179.4(7) . . . 5_665 ?
 C14 C16 C17 C18 -178.7(9) . . . . ?
 C17 C18 O19A C20A -174.7(17) . . . . ?
 C17 C18 C23 C24 1.8(15) . . . . ?
 C17 C18 O19B C20B -171(2) . . . . ?
 C17 C16 C14 O15 177.7(9) . . . . ?
 C17 C16 C14 N13 -1.2(13) . . . . ?
 N29 C30 C32A C33A 23.0(10) . . . . ?
 N29 C30 C32A C41A -157.5(6) . . . . ?
 N29 C30 C32B C33B 46.6(16) . . . . ?
 N29 C30 C32B C41B -152.8(14) . . . . ?
 C10B C11 N13 C14 73.0(13) . . . . ?
 C10B C1B C2B C3B 0.0 . . . . ?
 C10B C9B C8B C7B 180.0 . . . . ?
 C1B C10B C9B C4B 0.0 . . . . ?
 C1B C10B C9B C8B 180.0 . . . . ?
 C1B C2B C3B C4B 0.0 . . . . ?
 C2B C3B C4B C9B 0.0 . . . . ?
 C2B C3B C4B C5B 180.0 . . . . ?
 C3B C4B C9B C10B 0.0 . . . . ?
 C3B C4B C9B C8B 180.0 . . . . ?
 C3B C4B C5B C6B 180.0 . . . . ?
 C4B C9B C8B C7B 0.0 . . . . ?
 C9B C10B C1B C2B 0.0 . . . . ?
 C9B C4B C5B C6B 0.0 . . . . ?
 C9B C8B C7B C6B 0.0 . . . . ?
 C8B C7B C6B C5B 0.0 . . . . ?
 C7B C6B C5B C4B 0.0 . . . . ?
 C5B C4B C9B C10B 180.0 . . . . ?
 C5B C4B C9B C8B 0.0 . . . . ?
 O19A C18 C17 C16 -170.7(15) . . . . ?
 O19A C18 C23 C24 169.8(14) . . . . ?
 O19A C20A C21A C22A 70(17) . . . . ?
 C23 C18 C17 C16 -2.4(15) . . . . ?
 C23 C18 O19A C20A 17(3) . . . . ?
 C23 C18 O19B C20B -1(4) . . . . ?
 C31 C30 N29 C28 -157.6(9) . . . . ?
 C31 C30 C32A C33A -99.2(9) . . . . ?
 C31 C30 C32A C41A 80.2(10) . . . . ?
 C31 C30 C32B C33B -88.0(14) . . . . ?
 C31 C30 C32B C41B 73(2) . . . . ?
 C32A C30 N29 C28 79.3(11) . . . . ?
 C32A C33A C34A C35A 0.0 . . . . ?
 C32A C41A C40A C39A 180.0 . . . . ?
 C33A C32A C41A C36A 0.0 . . . . ?
 C33A C32A C41A C40A 180.0 . . . . ?
 C33A C34A C35A C36A 0.0 . . . . ?
 C34A C35A C36A C41A 0.0 . . . . ?
 C34A C35A C36A C37A 180.0 . . . . ?
 C35A C36A C41A C32A 0.0 . . . . ?
 C35A C36A C41A C40A 180.0 . . . . ?
 C35A C36A C37A C38A 180.0 . . . . ?
 C36A C41A C40A C39A 0.0 . . . . ?
 C41A C32A C33A C34A 0.0 . . . . ?
 C41A C36A C37A C38A 0.0 . . . . ?
 C41A C40A C39A C38A 0.0 . . . . ?
 C40A C39A C38A C37A 0.0 . . . . ?
 C39A C38A C37A C36A 0.0 . . . . ?
 C37A C36A C41A C32A 180.0 . . . . ?
 C37A C36A C41A C40A 0.0 . . . . ?
 C28 C24 C23 C18 178.6(8) 5_665 . . . ?
 C12 C11 N13 C14 -165.4(10) . . . . ?
 C12 C11 C10B C1B -85.9(11) . . . . ?
 C12 C11 C10B C9B 89.3(12) . . . . ?
 C12 C11 C10A C1A -92.5(15) . . . . ?
 C12 C11 C10A C9A 87(2) . . . . ?
 C10A C11 N13 C14 79.5(18) . . . . ?
 C10A C1A C2A C3A 0.0 . . . . ?
 C10A C9A C8A C7A 180.0 . . . . ?
 C1A C10A C9A C4A 0.0 . . . . ?
 C1A C10A C9A C8A 180.0 . . . . ?
 C1A C2A C3A C4A 0.0 . . . . ?
 C2A C3A C4A C9A 0.0 . . . . ?
 C2A C3A C4A C5A 180.0 . . . . ?
 C3A C4A C9A C10A 0.0 . . . . ?
 C3A C4A C9A C8A 180.0 . . . . ?
 C3A C4A C5A C6A 180.0 . . . . ?
 C4A C9A C8A C7A 0.0 . . . . ?
 C9A C10A C1A C2A 0.0 . . . . ?
 C9A C4A C5A C6A 0.0 . . . . ?
 C9A C8A C7A C6A 0.0 . . . . ?
 C8A C7A C6A C5A 0.0 . . . . ?
 C7A C6A C5A C4A 0.0 . . . . ?
 C5A C4A C9A C10A 180.0 . . . . ?
 C5A C4A C9A C8A 0.0 . . . . ?
 C32B C30 N29 C28 62.3(16) . . . . ?
 C32B C33B C34B C35B 0.0 . . . . ?
 C32B C41B C40B C39B 180.0 . . . . ?
 C33B C32B C41B C36B 0.0 . . . . ?
 C33B C32B C41B C40B 180.0 . . . . ?
 C33B C34B C35B C36B 0.0 . . . . ?
 C34B C35B C36B C41B 0.0 . . . . ?
 C34B C35B C36B C37B 180.0 . . . . ?
 C35B C36B C41B C32B 0.0 . . . . ?
 C35B C36B C41B C40B 180.0 . . . . ?
 C35B C36B C37B C38B 180.0 . . . . ?
 C36B C41B C40B C39B 0.0 . . . . ?
 C41B C32B C33B C34B 0.0 . . . . ?
 C41B C36B C37B C38B 0.0 . . . . ?
 C41B C40B C39B C38B 0.0 . . . . ?
 C40B C39B C38B C37B 0.0 . . . . ?
 C39B C38B C37B C36B 0.0 . . . . ?
 C37B C36B C41B C32B 180.0 . . . . ?
 C37B C36B C41B C40B 0.0 . . . . ?
 C22B C21B C20B O19B -78(9) . . . . ?
 F52A C49A S48A O47A -62.6 . . . . ?
 F52A C49A S48A O46A 57.7 . . . . ?
 F52A C49A S48A O45A 177.6 . . . . ?
 F50A C49A S48A O47A 178.1 . . . . ?
 F50A C49A S48A O46A -61.6 . . . . ?
 F50A C49A S48A O45A 58.3 . . . . ?
 F51A C49A S48A O47A 58.3 . . . . ?
 F51A C49A S48A O46A 178.6 . . . . ?
 F51A C49A S48A O45A -61.6 . . . . ?
 F51B C49B S48B O45B -62.5 . . . . ?
 F51B C49B S48B O46B 57.9 . . . . ?
 F51B C49B S48B O47B 177.6 . . . . ?
 F52B C49B S48B O45B 178.1 . . . . ?
 F52B C49B S48B O46B -61.5 . . . . ?
 F52B C49B S48B O47B 58.2 . . . . ?
 F50B C49B S48B O45B 58.3 . . . . ?
 F50B C49B S48B O46B 178.7 . . . . ?
 F50B C49B S48B O47B -61.6 . . . . ?
 O19B C18 C17 C16 168.5(17) . . . . ?
 O19B C18 C23 C24 -168.7(18) . . . . ?

_smtbx_masks_special_details       ?
loop_
  _smtbx_masks_void_nr
  _smtbx_masks_void_average_x
  _smtbx_masks_void_average_y
  _smtbx_masks_void_average_z
  _smtbx_masks_void_volume
  _smtbx_masks_void_count_electrons
  _smtbx_masks_void_content
 1 0.000 0.000 -0.860 613.2 45.3 ?

_smtbx_masks_void_probe_radius     1.2
_smtbx_masks_void_truncation_radius  1.2
_shelx_res_file
;
TITL TCd2186 in P6(3)
    tcd2186.res
    created by SHELXL-2019/1 at 13:46:10 on 08-Jan-2024
CELL 0.71073 22.9098 22.9098 12.8924 90 90 120
ZERR 2 0.00049 0.00049 0.0004 0 0 0
LATT -1
SYMM -Y+X,+X,0.5+Z
SYMM -Y,+X-Y,+Z
SYMM -X,-Y,0.5+Z
SYMM +Y-X,-X,+Z
SYMM +Y,-X+Y,0.5+Z
SFAC C H Cl Eu F N O S
UNIT 211 175 3 2 18 18 36 6
EQIV $1 1-X,1-Y,0.5+Z
EQIV $2 1-Y,+X-Y,+Z
SADI 0.01 C11 C10B C11 C10A
EADP Cl44 C43
ISOR 0.01 0.02 C43 Cl44
SADI 0.01 C21A C20A C21B C20A
DFIX 1.72 0.01 Cl44 C43 Cl42 C41
SIMU C49A F52A F50A F51A S48A O47A
SIMU C49A F52A F50A F51A S48A O47A O46A O45A
SIMU C49B F51B F52B F50B S48B O45B O46B O47B
SIMU C10B C1B C2B C3B C4B C9B C8B C7B C6B C5B C10A C1A C2A C3A C4A C9A C8A =
 C7A C6A C5A
RIGU C49B F51B F52B F50B S48B O45B O46B O47B
SADI C49B F51B C49B F52B C49B F50B
SIMU C32A C33A C34A C35A C36A C41A C40A C39A C38A C37A C32B C33B C34B C35B =
 C36B C41B C40B C39B C38B C37B
RIGU C32A C33A C34A C35A C36A C41A C40A C39A C38A C37A C32B C33B C34B C35B =
 C36B C41B C40B C39B C38B C37B
SADI 0.04 F51B F52B F52B F50B F50B F51B
SADI 0.04 S48B F51B S48B F52B S48B F50B
RIGU C10B C1B C2B C3B C4B C9B C8B C7B C6B C5B C10A C1A C2A C3A C4A C9A C8A =
 C7A C6A C5A
SADI S48B O45B S48B O46B S48B O47B
SADI 0.01 C30 C32A C30 C32B
SADI 0.04 O45B O46B O46B O47B O45B O47B
EADP C10B C10A
SADI 0.04 C49B O45B C49B O46B C49B O47B
EADP C32A C32B
SIMU C21A C22A C22B C21B
SADI 0.01 C21B C22B C21A C22A
ISOR 0.01 0.02 C21A C22A C22B C21B
EADP Cl42 C41
SIMU C49A F52A F50A F51A S48A O47A O46A O45A C49B F51B F52B F50B S48B O45B =
 O46B O47B
RIGU C49A F52A F50A F51A S48A O47A O46A O45A C49B F51B F52B F50B S48B O45B =
 O46B O47B
EADP S48B S48A
EADP F52B F50B F51B F50A F52A F51A
EADP C49B C49A
EADP O45B O46B O47B O46A O47A O45A
ISOR 0.01 0.02 C49A F50A F51A S48A O47A O46A O45A C49B F51B F52B F50B S48B =
 O45B O46B O47B F52A
SADI O19A C18 O19B C18
SADI O19B C20B O19A C20A
SIMU O19A C20A C21A C22A C22B C21B O19B C20B
RIGU O19A C20A C21A C22A C22B C21B O19B C20B
SADI C11 C10A C11 C10B
DFIX 1.47 S48B O45B
DFIX 1.47 S48B C49B S48B O45B S48B O46B S48B O47B
DANG 1.47 S48B O45B
EADP Cl44 Cl42
ISOR 0.01 0.02 C32A C32B
DFIX 1.54 0.01 C32B C30 C32A C30

L.S. 21
PLAN  22
SIZE 0.064 0.082 0.55
TEMP -173.15
CONF
HTAB N29 O46A_$1
HTAB C8B Cl44_$2
HTAB C17 F51B
CONN 4 C11
BOND
MORE -1
BOND $H
ABIN
fmap 2
acta
OMIT -7 12 0
OMIT -3 11 0
OMIT -1 2 -1
REM <olex2.extras>
REM <HklSrc "%.\\TCd2186.hkl">
REM </olex2.extras>

WGHT    0.107400   11.180400
FVAR       0.11448   0.30939   0.25818   0.46294   0.91661
EU26  4    0.666667    0.333333    0.341859    10.33333    0.02639    0.02639 =
         0.02382    0.00000    0.00000    0.01319
N25   6    0.729298    0.461345    0.339737    11.00000    0.02862    0.02901 =
         0.02801   -0.00106   -0.00956    0.01435
O27   7    0.611992    0.365968    0.471371    11.00000    0.04215    0.03469 =
         0.03189   -0.00657   -0.00123    0.01991
O15   7    0.631974    0.387206    0.215684    11.00000    0.04351    0.03863 =
         0.03178   -0.00478   -0.01171    0.02365
C18   1    0.797754    0.600136    0.339978    11.00000    0.03882    0.03067 =
         0.04774   -0.00397   -0.00767    0.01559
C24   1    0.780401    0.497016    0.408911    11.00000    0.03135    0.03668 =
         0.02941   -0.00005   -0.00473    0.02076
C30   1    0.566525    0.427811    0.602872    11.00000    0.03261    0.04824 =
         0.03585   -0.01273    0.00011    0.01628
PART 2
AFIX  13
H30A  2    0.604062    0.422189    0.631173   -31.00000   -1.20000
AFIX  13
PART 1
H30   2    0.597929    0.415087    0.636475    31.00000   -1.20000
AFIX   0
PART 0
C11   1    0.579871    0.429550    0.067887    11.00000    0.05424    0.05662 =
         0.04478    0.00955   -0.01680    0.02695
PART 2
AFIX  13
H11A  2    0.594253    0.398558    0.037510   -21.00000   -1.20000
AFIX  13
PART 1
H11   2    0.590281    0.394975    0.040265    21.00000   -1.20000
AFIX   0
PART 0
N13   6    0.631384    0.474475    0.138555    11.00000    0.04186    0.04067 =
         0.03902    0.00359   -0.01221    0.02146
AFIX  43
H13   2    0.646963    0.518207    0.136347    11.00000   -1.20000
AFIX   0
C16   1    0.712854    0.495954    0.275769    11.00000    0.03050    0.03325 =
         0.03262    0.00294   -0.00600    0.01853
C14   1    0.654629    0.448127    0.206917    11.00000    0.03340    0.03866 =
         0.02863   -0.00169   -0.00148    0.01941
C17   1    0.744790    0.564957    0.272448    11.00000    0.03415    0.03897 =
         0.04000    0.00684   -0.00493    0.01664
AFIX  43
H17   2    0.730971    0.587659    0.225451    11.00000   -1.20000
AFIX   0
N29   6    0.523196    0.368257    0.538336    11.00000    0.03528    0.03877 =
         0.03335   -0.00891    0.00712    0.01273
AFIX  43
H29   2    0.479092    0.349992    0.540980    11.00000   -1.20000
AFIX 116
PART 2
C10B  1    0.508091    0.385382    0.117639   -21.00000    0.05243    0.04858 =
         0.05467    0.00578   -0.02664    0.02279
C1B   1    0.488865    0.414638    0.194956   -21.00000    0.03834    0.03542 =
         0.06001    0.00869   -0.02112    0.00689
AFIX  43
H1B   2    0.519909    0.458527    0.219583   -21.00000   -1.20000
AFIX 115
C2B   1    0.424218    0.379679    0.236241   -21.00000    0.03925    0.03525 =
         0.07043    0.00073   -0.01465    0.00608
AFIX  43
H2B   2    0.411079    0.399675    0.289084   -21.00000   -1.20000
AFIX 115
C3B   1    0.378796    0.315464    0.200209   -21.00000    0.04528    0.04606 =
         0.07241   -0.00172   -0.03081    0.01425
AFIX  43
H3B   2    0.334613    0.291571    0.228425   -21.00000   -1.20000
AFIX 115
C4B   1    0.398021    0.286207    0.122891   -21.00000    0.07370    0.04567 =
         0.07958   -0.00236   -0.03669    0.02858
C9B   1    0.462668    0.321165    0.081606   -21.00000    0.06864    0.04885 =
         0.06746   -0.01043   -0.04255    0.02929
C8B   1    0.481896    0.291910    0.004289   -21.00000    0.10624    0.08173 =
         0.08127   -0.02883   -0.04720    0.05546
AFIX  43
H8B   2    0.526079    0.315804   -0.023926   -21.00000   -1.20000
AFIX 115
C7B   1    0.436475    0.227695   -0.031745   -21.00000    0.11101    0.08114 =
         0.10354   -0.03336   -0.05753    0.05251
AFIX  43
H7B   2    0.449615    0.207700   -0.084588   -21.00000   -1.20000
AFIX 115
C6B   1    0.371827    0.192735    0.009538   -21.00000    0.12342    0.06339 =
         0.10520   -0.01673   -0.04732    0.04946
AFIX  43
H6B   2    0.340784    0.148847   -0.015090   -21.00000   -1.20000
AFIX 115
C5B   1    0.352600    0.221990    0.086855   -21.00000    0.09508    0.06568 =
         0.10315   -0.01878   -0.04836    0.03652
AFIX  43
H5B   2    0.308416    0.198096    0.115070   -21.00000   -1.20000
AFIX   0
O19A  7    0.823399    0.668207    0.347850   -41.00000    0.02612    0.03041 =
         0.04200    0.00684   -0.00382    0.00660
PART 0
C23   1    0.815964    0.565667    0.411761    11.00000    0.03265    0.03495 =
         0.03096   -0.00526   -0.00864    0.01516
AFIX  43
H23   2    0.851492    0.589246    0.460068    11.00000   -1.20000
AFIX   0
C31   1    0.525197    0.429865    0.693967    11.00000    0.06945    0.04651 =
         0.04991   -0.01350    0.01211    0.01617
AFIX 137
H31A  2    0.485931    0.431608    0.667822    11.00000   -1.50000
H31B  2    0.553040    0.469953    0.736157    11.00000   -1.50000
H31C  2    0.510044    0.389353    0.736500    11.00000   -1.50000
AFIX 116
PART 2
C32A  1    0.598261    0.495584    0.541422   -31.00000    0.03454    0.04780 =
         0.04573   -0.01673    0.01381    0.02534
C33A  1    0.565601    0.496958    0.451376   -31.00000    0.03488    0.04481 =
         0.04829   -0.00255    0.00713    0.01938
AFIX  43
H33A  2    0.525874    0.457573    0.429268   -31.00000   -1.20000
AFIX 115
C34A  1    0.591068    0.555956    0.393676   -31.00000    0.03724    0.04756 =
         0.05407   -0.00604   -0.00468    0.02208
AFIX  43
H34A  2    0.568747    0.556894    0.332134   -31.00000   -1.20000
AFIX 115
C35A  1    0.649195    0.613581    0.426023   -31.00000    0.04809    0.04244 =
         0.05351   -0.00371    0.00263    0.02208
AFIX  43
H35A  2    0.666600    0.653904    0.386588   -31.00000   -1.20000
AFIX 115
C36A  1    0.681855    0.612208    0.516069   -31.00000    0.03339    0.04490 =
         0.06134   -0.00435   -0.00031    0.01362
C41A  1    0.656389    0.553211    0.573769   -31.00000    0.04203    0.04608 =
         0.03848   -0.01015    0.00871    0.02108
C40A  1    0.689047    0.551834    0.663815   -31.00000    0.06739    0.06150 =
         0.05263    0.00175   -0.00637    0.01571
AFIX  43
H40A  2    0.671640    0.511511    0.703248   -31.00000   -1.20000
AFIX 115
C39A  1    0.747173    0.609458    0.696164   -31.00000    0.08630    0.06494 =
         0.05968    0.00078   -0.03235    0.00720
AFIX  43
H39A  2    0.769494    0.608519    0.757706   -31.00000   -1.20000
AFIX 115
C38A  1    0.772642    0.668457    0.638466   -31.00000    0.07666    0.06221 =
         0.09007    0.00436   -0.04017   -0.00228
AFIX  43
H38A  2    0.812369    0.707841    0.660575   -31.00000   -1.20000
AFIX 115
C37A  1    0.739983    0.669833    0.548420   -31.00000    0.05085    0.05022 =
         0.07342    0.00707   -0.00924    0.00767
AFIX  43
H37A  2    0.757390    0.710156    0.508987   -31.00000   -1.20000
AFIX   0
PART 0
C28   1    0.550287    0.342573    0.477173    11.00000    0.03675    0.02915 =
         0.02590   -0.00136    0.00050    0.01617
C12   1    0.573861    0.471864   -0.022096    11.00000    0.07145    0.10172 =
         0.04472    0.01773   -0.02413    0.03091
AFIX 137
H12A  2    0.569786    0.509179    0.007032    11.00000   -1.50000
H12B  2    0.533875    0.443061   -0.063885    11.00000   -1.50000
H12C  2    0.614151    0.489910   -0.065911    11.00000   -1.50000
AFIX   0
PART 2
C20A  1    0.879889    0.707390    0.407402   -41.00000    0.03298    0.03436 =
         0.04059    0.00483   -0.00731    0.00935
AFIX  23
H20A  2    0.918281    0.702825    0.382442   -41.00000   -1.20000
H20B  2    0.871041    0.692699    0.480739   -41.00000   -1.20000
AFIX   0
C21A  1    0.895854    0.777712    0.398550   -41.00000    0.07380    0.04587 =
         0.08027    0.00324   -0.00326    0.02046
C22A  1    0.898298    0.828971    0.401634   -41.00000    0.15254    0.06133 =
         0.15099   -0.00674   -0.02128    0.04981
AFIX 163
H22A  2    0.900320    0.871387    0.404186   -41.00000   -1.20000
AFIX 116
PART 1
C10A  1    0.507590    0.394059    0.126571    21.00000    0.05243    0.04858 =
         0.05467    0.00578   -0.02664    0.02279
C1A   1    0.502760    0.429690    0.210226    21.00000    0.03165    0.03165 =
         0.05751    0.01558   -0.01479    0.00227
AFIX  43
H1A   2    0.540414    0.471709    0.229551    21.00000   -1.20000
AFIX 115
C2A   1    0.442838    0.403840    0.265606    21.00000    0.03372    0.03657 =
         0.06765    0.01853   -0.01282    0.00535
AFIX  43
H2A   2    0.439538    0.428192    0.322781    21.00000   -1.20000
AFIX 115
C3A   1    0.387745    0.342359    0.237331    21.00000    0.03393    0.03399 =
         0.07632    0.02114   -0.02837    0.00102
AFIX  43
H3A   2    0.346791    0.324692    0.275181    21.00000   -1.20000
AFIX 115
C4A   1    0.392573    0.306728    0.153676    21.00000    0.06278    0.05340 =
         0.07832    0.01352   -0.03307    0.01727
C9A   1    0.452495    0.332577    0.098295    21.00000    0.06348    0.05574 =
         0.07159    0.00886   -0.03510    0.01763
C8A   1    0.457327    0.296949    0.014639    21.00000    0.08665    0.08740 =
         0.08851   -0.01289   -0.03201    0.02644
AFIX  43
H8A   2    0.498282    0.314617   -0.023209    21.00000   -1.20000
AFIX 115
C7A   1    0.402234    0.235468   -0.013638    21.00000    0.10414    0.11085 =
         0.11282   -0.03456   -0.01413    0.01056
AFIX  43
H7A   2    0.405536    0.211117   -0.070813    21.00000   -1.20000
AFIX 115
C6A   1    0.342312    0.209617    0.041740    21.00000    0.09906    0.09833 =
         0.11393   -0.02950   -0.01616    0.01009
AFIX  43
H6A   2    0.304659    0.167597    0.022414    21.00000   -1.20000
AFIX 115
C5A   1    0.337481    0.245246    0.125396    21.00000    0.07449    0.07697 =
         0.10360   -0.01710   -0.02241   -0.00050
AFIX  43
H5A   2    0.296526    0.227577    0.163244    21.00000   -1.20000
AFIX 116
C32B  1    0.614517    0.491982    0.542405    31.00000    0.03454    0.04780 =
         0.04573   -0.01673    0.01381    0.02534
C33B  1    0.583716    0.505925    0.460806    31.00000    0.04149    0.04750 =
         0.06563   -0.01175    0.00076    0.01668
AFIX  43
H33B  2    0.542088    0.471392    0.433760    31.00000   -1.20000
AFIX 115
C34B  1    0.613822    0.570395    0.418780    31.00000    0.03055    0.03715 =
         0.06281   -0.02187   -0.00698    0.00771
AFIX  43
H34B  2    0.592771    0.579924    0.363011    31.00000   -1.20000
AFIX 115
C35B  1    0.674730    0.620923    0.458351    31.00000    0.04486    0.05007 =
         0.06738   -0.02188   -0.00829    0.00349
AFIX  43
H35B  2    0.695306    0.664985    0.429628    31.00000   -1.20000
AFIX 115
C36B  1    0.705531    0.606981    0.539950    31.00000    0.05196    0.06332 =
         0.07282   -0.01938   -0.01437    0.01060
C41B  1    0.675426    0.542511    0.581977    31.00000    0.03628    0.06355 =
         0.05055   -0.02706    0.01526    0.02459
C40B  1    0.706225    0.528565    0.663576    31.00000    0.05477    0.08250 =
         0.07110   -0.01827   -0.00087    0.02812
AFIX  43
H40B  2    0.685647    0.484503    0.692298    31.00000   -1.20000
AFIX 115
C39B  1    0.767132    0.579092    0.703149    31.00000    0.07378    0.09363 =
         0.07695   -0.00998   -0.01729    0.01838
AFIX  43
H39B  2    0.788183    0.569562    0.758918    31.00000   -1.20000
AFIX 115
C38B  1    0.797240    0.643562    0.661124    31.00000    0.09028    0.09881 =
         0.09987   -0.00156   -0.04447    0.00854
AFIX  43
H38B  2    0.838867    0.678095    0.688171    31.00000   -1.20000
AFIX 115
C37B  1    0.766440    0.657507    0.579526    31.00000    0.06789    0.07873 =
         0.08821   -0.00477   -0.03126   -0.00313
AFIX  43
H37B  2    0.787018    0.701570    0.550804    31.00000   -1.20000
AFIX   0
C22B  1    0.953013    0.823041    0.306878    41.00000    0.10872    0.08210 =
         0.11094    0.02790   -0.02470    0.00831
AFIX 163
H22B  2    0.976567    0.861842    0.264338    41.00000   -1.20000
AFIX   0
C21B  1    0.924406    0.775914    0.358545    41.00000    0.07967    0.05363 =
         0.07810    0.00026    0.00058    0.01925

CL42  3    0.721625    0.416249    0.748656    10.33333    0.03318    0.04081 =
         0.06087   -0.01787    0.00055    0.01658
PART 2
CL44  3    0.700141    0.413152   -0.064239    10.16667    0.03318    0.04081 =
         0.06087   -0.01787    0.00055    0.01658

PART 1
C41   1    0.666667    0.333333    0.713642    10.11111    0.03318    0.04081 =
         0.06087   -0.01787    0.00055    0.01658
AFIX  13
H41   2    0.666667    0.333334    0.636077    10.11111   -1.20000
AFIX   0

PART 2
C43   1    0.666667    0.333333   -0.013975    10.05556    0.03318    0.04081 =
         0.06087   -0.01787    0.00055    0.01658
AFIX  13
H43   2    0.666667    0.333333    0.063591    10.05556   -1.20000
AFIX   6

PART 1
C49A  1    0.736090    0.736973    0.151633    51.00000    0.09566    0.09227 =
         0.10269    0.02341   -0.02457    0.04261
F52A  5    0.714530    0.741668    0.245317    51.00000    0.11360    0.10617 =
         0.12520    0.01931   -0.02663    0.04496
F50A  5    0.757016    0.795571    0.103942    51.00000    0.11360    0.10617 =
         0.12520    0.01931   -0.02663    0.04496
F51A  5    0.788775    0.728472    0.163097    51.00000    0.11360    0.10617 =
         0.12520    0.01931   -0.02663    0.04496
S48A  8    0.669352    0.668288    0.077564    51.00000    0.04573    0.04986 =
         0.08545    0.02092   -0.01622    0.02225
O47A  7    0.654136    0.609100    0.136896    51.00000    0.09071    0.08455 =
         0.11788    0.03224   -0.01290    0.04460
O46A  7    0.617125    0.685518    0.076019    51.00000    0.09071    0.08455 =
         0.11788    0.03224   -0.01290    0.04460
O45A  7    0.700741    0.672883   -0.021389    51.00000    0.09071    0.08455 =
         0.11788    0.03224   -0.01290    0.04460
AFIX   6
PART 2
C49B  1    0.737432    0.711776    0.169639   -51.00000    0.09566    0.09227 =
         0.10269    0.02341   -0.02457    0.04261
F51B  5    0.703311    0.645005    0.162480   -51.00000    0.11360    0.10617 =
         0.12520    0.01931   -0.02663    0.04496
F52B  5    0.692860    0.732713    0.170435   -51.00000    0.11360    0.10617 =
         0.12520    0.01931   -0.02663    0.04496
F50B  5    0.769530    0.728476    0.259831   -51.00000    0.11360    0.10617 =
         0.12520    0.01931   -0.02663    0.04496
S48B  8    0.796157    0.749257    0.061630   -51.00000    0.04573    0.04986 =
         0.08545    0.02092   -0.01622    0.02225
O45B  7    0.841804    0.723725    0.073695   -51.00000    0.09071    0.08455 =
         0.11788    0.03224   -0.01290    0.04460
O46B  7    0.752722    0.724401   -0.027532   -51.00000    0.09071    0.08455 =
         0.11788    0.03224   -0.01290    0.04460
O47B  7    0.825792    0.820663    0.079997   -51.00000    0.09071    0.08455 =
         0.11788    0.03224   -0.01290    0.04460
AFIX   0
PART 1
O19B  7    0.837638    0.668088    0.325263    41.00000    0.05713    0.02855 =
         0.05885    0.00602    0.01365    0.01933
C20B  1    0.897037    0.705025    0.381730    41.00000    0.06044    0.06195 =
         0.06410    0.00232    0.01446    0.02264
AFIX  23
H20C  2    0.929942    0.690847    0.362500    41.00000   -1.20000
H20D  2    0.887612    0.696988    0.456905    41.00000   -1.20000
AFIX   0
HKLF 4


REM  TCd2186 in P6(3)
REM wR2 = 0.1752, GooF = S = 1.087, Restrained GooF = 1.047 for all data
REM R1 = 0.0613 for 8038 Fo > 4sig(Fo) and 0.0657 for all 8652 data
REM 528 parameters refined using 1605 restraints

END

WGHT      0.1074     11.2071

REM Highest difference peak  0.976,  deepest hole -0.674,  1-sigma level  0.118
Q1    1   0.6141  0.6634  0.0270  11.00000  0.05    0.98
Q2    1   0.6667  0.3333  0.4118  10.33333  0.05    0.78
Q3    1   0.3859  0.3380  0.1603  11.00000  0.05    0.78
Q4    1   0.7046  0.4007  0.7860  11.00000  0.05    0.76
Q5    1   0.6822  0.6125  0.0991  11.00000  0.05    0.76
Q6    1   0.6804  0.7003  0.1919  11.00000  0.05    0.70
Q7    1   0.6667  0.3333 -0.1147  10.33333  0.05    0.61
Q8    1   0.8211  0.7041  0.2758  11.00000  0.05    0.60
Q9    1   0.7247  0.7816  0.0148  11.00000  0.05    0.59
Q10   1   0.6817  0.6202  0.1784  11.00000  0.05    0.59
Q11   1   0.2632  0.2663  0.1524  11.00000  0.05    0.59
Q12   1   0.6694  0.3971 -0.0963  11.00000  0.05    0.58
Q13   1   0.6846  0.6171  0.5851  11.00000  0.05    0.57
Q14   1   0.6750  0.3588 -0.1556  11.00000  0.05    0.55
Q15   1   0.6851  0.3776  0.3579  11.00000  0.05    0.54
Q16   1   0.6520  0.6711  0.1493  11.00000  0.05    0.50
Q17   1   0.6667  0.3333  0.2761  10.33333  0.05    0.47
Q18   1   0.7402  0.7267  0.2411  11.00000  0.05    0.45
Q19   1   0.8217  0.7056  0.4004  11.00000  0.05    0.45
Q20   1   0.9245  0.8319  0.3480  11.00000  0.05    0.43
Q21   1   0.6712  0.7249  0.2262  11.00000  0.05    0.43
Q22   1   0.7207  0.4347 -0.0368  11.00000  0.05    0.43
;
_shelx_res_checksum                28295
_shelx_hkl_file
;
  -3   1   0   10.15    1.01
  -3   1   0   10.79    0.89
   1   2   0    8.74    0.77
  -3   1   0   11.85    0.74
  -3   1   0    9.47    0.90
   2  -3   0   11.34    1.02
   2  -3   0   10.52    0.78
   1  -3   0    4.73    0.67
   1  -3   0    4.78    0.60
   2   1   0    5.37    0.78
  -3   2   0    7.04    0.80
   2   1   0    5.78    0.56
  -3   2   0    3.22    0.48
  -3   2   0    6.65    0.64
  -1   3   0    5.50    0.48
  -1   3   0    4.54    0.68
  -1   3   0    4.92    0.45
  -1   3   0    5.72    0.87
   3  -2   0    6.71    0.69
  -2  -1   0    5.69    0.79
  -2  -1   0    5.32    0.61
   3  -2   0    7.47    0.68
  -1   3   0    5.33    0.64
  -3   3   0  655.33   20.68
   0  -3   0  567.22   23.44
   3  -3   0  651.15   21.33
  -3   0   0  673.24   25.49
   1   3   0   11.94    0.96
  -4   1   0   10.10    0.62
   3  -4   0   11.02    0.83
   1   3   0   11.42    0.98
   3  -4   0    9.58    0.81
  -4   1   0   11.46    1.02
  -4   1   0   10.30    0.94
  -4   1   0   11.46    0.96
  -4   1   0   13.77    1.27
   3  -4   0   11.59    0.64
   1   3   0   10.53    1.06
   3  -4   0   12.72    0.89
   1   3   0   11.60    1.05
   1   3   0   11.95    0.53
  -4   1   0   12.30    1.04
   1   3   0   11.00    0.66
  -4   1   0   11.27    0.94
   3  -4   0   11.01    1.02
   3  -4   0   10.68    0.57
   3  -4   0   10.97    1.00
   3  -4   0   10.98    1.05
   1   3   0   10.96    1.07
  -4   1   0   10.86    0.89
   4  -1   0   10.11    0.95
  -3   4   0   10.87    0.76
  -3   4   0   11.29    1.00
  -3   4   0    9.37    0.76
   4  -1   0   10.13    0.64
   4  -1   0   10.80    0.98
   4  -1   0   11.42    1.03
   4  -1   0    9.84    0.92
  -1  -3   0   11.50    0.59
   4  -1   0   11.57    1.06
  -3   4   0   10.63    0.53
  -3   4   0   10.28    0.96
   4  -1   0   10.49    0.90
  -3   4   0   11.30    0.94
  -3   4   0   11.14    0.83
  -1  -3   0   11.09    1.03
  -3   4   0   13.03    1.19
  -1  -3   0   12.50    1.00
  -1  -3   0   10.23    0.96
  -1  -3   0   11.05    0.67
   4  -1   0   10.66    0.83
  -3   4   0   11.14    0.72
  -1  -3   0   10.81    0.89
  -1  -3   0   12.95    1.17
   4  -1   0   10.19    0.87
  -1  -3   0    9.24    0.86
   2  -4   0   35.67    1.63
  -4   2   0   34.80    1.27
   2   2   0   34.61    1.29
   2  -4   0   34.24    1.07
   2   2   0   38.22    1.46
  -4   2   0   34.66    1.52
  -4   2   0   37.48    1.46
   2   2   0   32.56    1.58
   2  -4   0   33.82    1.39
   2  -4   0   34.54    1.12
   2   2   0   34.08    1.52
   2   2   0   33.76    1.50
   2  -4   0   36.14    1.32
  -4   2   0   35.10    1.66
   2   2   0   37.53    1.55
   2   2   0   28.25    1.41
  -4   2   0   37.01    1.53
   2  -4   0   33.81    1.56
  -4   2   0   35.09    1.42
   2  -4   0   34.44    1.14
   2  -4   0   33.24    1.14
   2   2   0   37.01    1.39
  -4   2   0   33.82    1.44
  -4   2   0   35.22    1.48
  -2  -2   0   34.90    1.01
   4  -2   0   34.49    1.39
   4  -2   0   36.69    1.43
  -2   4   0   35.11    1.13
   4  -2   0   36.00    1.62
  -2  -2   0   33.75    1.51
  -2  -2   0   33.92    1.44
  -2   4   0   34.44    1.54
   4  -2   0   35.16    1.32
  -2  -2   0   34.89    1.46
   4  -2   0   36.66    1.48
   4  -2   0   33.74    1.40
   4  -2   0   35.67    1.52
  -2   4   0   35.80    1.24
  -2  -2   0   33.98    1.46
  -2   4   0   34.43    1.35
   4  -2   0   35.38    1.43
  -2   4   0   34.41    1.42
  -2  -2   0   36.35    1.43
  -2   4   0   36.03    1.12
  -2  -2   0   34.14    1.30
  -2  -2   0   30.50    1.42
  -2  -2   0   33.48    1.46
  -2   4   0   35.70    1.67
  -2   4   0   34.60    1.17
   4  -2   0   34.32    1.48
  -2  -2   0   31.94    1.64
   3   1   0   18.34    0.88
  -4   3   0   19.59    1.16
  -4   3   0   21.12    1.08
   3   1   0   19.17    1.07
   3   1   0   20.42    1.25
   1  -4   0   18.56    0.83
  -4   3   0   16.90    1.04
   1  -4   0   17.69    1.04
   3   1   0   19.99    1.21
   1  -4   0   19.97    1.20
   3   1   0   19.95    1.12
   1  -4   0   17.45    1.19
   3   1   0   19.66    1.32
   3   1   0   17.88    1.29
   1  -4   0   18.75    0.69
   1  -4   0   18.93    0.84
  -4   3   0   18.85    1.23
  -4   3   0   18.99    1.25
   1  -4   0   18.32    0.95
   3   1   0   17.55    1.04
   3   1   0   18.65    1.08
   1  -4   0   18.26    1.23
   1  -4   0   17.11    0.94
  -4   3   0   16.35    0.61
   1  -4   0   17.77    1.21
   4  -3   0   18.64    0.97
   4  -3   0   19.58    1.12
  -1   4   0   15.94    0.63
  -3  -1   0   17.94    1.18
   4  -3   0   20.39    1.14
  -3  -1   0   18.78    1.10
  -1   4   0   18.04    0.97
  -1   4   0   16.50    1.23
  -3  -1   0   19.97    1.13
  -3  -1   0   17.14    1.06
  -3  -1   0   20.97    1.09
  -3  -1   0   18.48    1.13
   4  -3   0   17.92    1.30
  -1   4   0   17.18    1.18
  -3  -1   0   19.46    1.28
   4  -3   0   18.86    0.89
   4  -3   0   18.23    0.65
  -1   4   0   18.52    0.91
  -1   4   0   18.31    0.95
  -1   4   0   17.56    1.16
   4  -3   0   21.56    1.19
  -1   4   0   18.11    1.23
  -1   4   0   18.84    0.92
  -3  -1   0   18.49    0.82
   4  -3   0   17.84    1.17
   4  -3   0   18.23    1.12
   4   0   0  133.25    3.70
   0  -4   0  132.96    3.32
  -4   4   0  134.85    3.64
   4   0   0  134.75    3.48
   4   0   0  132.51    3.57
   4   0   0  136.56    3.77
   0  -4   0  130.45    3.82
   4   0   0  129.23    3.80
   0  -4   0  133.81    3.43
   4   0   0  130.16    3.44
  -4   4   0  130.99    3.73
   0  -4   0  130.88    3.43
  -4   4   0  132.65    3.68
   0  -4   0  133.62    3.74
  -4   4   0  128.67    3.86
   0  -4   0  134.26    3.89
   4   0   0  134.62    3.73
   0  -4   0  131.77    3.16
   4   0   0  132.51    3.46
  -4   4   0  133.54    3.44
   4   0   0  128.06    3.83
   0  -4   0  129.08    3.73
  -4   4   0  131.49    3.22
  -4   4   0  133.20    3.74
  -4   4   0  133.62    3.34
   0  -4   0  133.88    3.58
  -4   4   0  130.03    3.49
   4   0   0  129.47    3.62
   0   4   0  130.78    3.71
  -4   0   0  134.42    3.81
   0   4   0  132.64    3.83
   4  -4   0  134.76    3.64
   4  -4   0  128.82    3.81
  -4   0   0  129.19    3.72
  -4   0   0  135.62    3.66
   0   4   0  119.54    3.47
   0   4   0  129.46    3.15
  -4   0   0  132.28    3.45
   4  -4   0  128.80    3.64
   0   4   0  131.47    3.51
   0   4   0  132.11    3.66
   4  -4   0  134.23    3.76
   0   4   0  127.33    3.55
   0   4   0  132.56    3.83
  -4   0   0  133.32    3.58
  -4   0   0  130.82    3.73
   4  -4   0  137.65    3.79
   4  -4   0  134.99    3.55
  -4   0   0  128.27    3.46
   0   4   0  136.92    3.58
   4  -4   0  131.50    3.37
  -4   0   0  135.16    3.73
  -4   0   0  128.69    3.86
   4  -4   0  133.76    3.20
   4  -5   0   51.70    1.45
  -5   1   0   50.95    2.25
   4  -5   0   52.68    1.76
  -5   1   0   51.17    2.12
   1   4   0   50.23    1.92
  -5   1   0   50.96    2.02
   1   4   0   50.11    2.15
  -5   1   0   48.07    1.95
   1   4   0   52.37    1.49
   4  -5   0   50.01    2.10
  -5   1   0   53.87    2.10
   1   4   0   52.00    1.56
  -5   1   0   52.32    1.65
   4  -5   0   53.86    2.09
   1   4   0   52.64    2.23
   1   4   0   54.73    2.13
  -5   1   0   52.85    1.92
   4  -5   0   51.05    1.47
   4  -5   0   52.55    1.87
   4  -5   0   51.51    2.06
  -5   1   0   53.81    2.16
   1   4   0   51.30    1.96
   4  -5   0   50.72    2.14
   4  -5   0   51.12    1.83
   1   4   0   50.44    1.99
  -5   1   0   51.24    1.91
   4  -5   0   51.35    1.59
  -1  -4   0   51.18    1.50
  -1  -4   0   50.49    1.99
   5  -1   0   52.42    2.00
  -4   5   0   51.61    1.75
  -1  -4   0   50.26    1.85
  -4   5   0   52.17    2.27
   5  -1   0   49.38    1.88
   5  -1   0   51.64    2.11
  -1  -4   0   55.41    1.87
   5  -1   0   56.04    2.04
  -4   5   0   50.75    1.68
  -4   5   0   52.86    2.06
   5  -1   0   50.92    1.87
  -1  -4   0   52.85    1.98
   5  -1   0   52.67    1.63
  -4   5   0   53.10    2.07
  -4   5   0   51.47    1.80
  -1  -4   0   50.29    2.13
  -4   5   0   48.68    1.78
  -1  -4   0   52.29    2.07
  -4   5   0   52.45    2.15
  -1  -4   0   49.19    2.24
  -1  -4   0   49.38    2.02
   5  -1   0   51.26    1.87
   5  -1   0   51.43    2.16
   5  -1   0   52.42    2.06
   5  -1   0   50.26    2.14
   2   3   0  104.81    3.18
   2   3   0  100.90    3.09
   3  -5   0  103.36    3.04
  -5   2   0  102.29    2.47
   3  -5   0   97.82    2.54
  -5   2   0  101.90    3.08
   2   3   0   98.33    2.99
   2   3   0   98.16    2.44
  -5   2   0   96.85    2.92
   3  -5   0   94.32    3.07
   2   3   0   99.90    2.95
   3  -5   0   99.50    2.83
   2   3   0   99.26    2.74
   3  -5   0  101.38    2.75
   2   3   0   95.63    3.20
  -5   2   0   96.12    2.87
  -5   2   0   95.12    3.07
   3  -5   0  109.40    2.70
   3  -5   0   99.65    2.94
   3  -5   0   99.35    3.22
   3  -5   0  104.12    3.16
   3  -5   0  101.93    3.18
  -5   2   0   98.29    3.03
   2   3   0  104.98    3.11
  -5   2   0   98.08    3.24
  -3   5   0   96.37    2.63
  -3   5   0   95.64    2.66
  -3   5   0   95.72    2.69
  -2  -3   0   98.71    2.42
  -3   5   0  103.28    3.10
  -2  -3   0   94.56    3.02
  -3   5   0   96.45    3.14
   5  -2   0   95.57    3.18
  -3   5   0   96.26    3.10
   5  -2   0   95.43    2.87
  -3   5   0  102.91    3.00
   5  -2   0   98.84    2.44
   5  -2   0  102.54    3.02
   5  -2   0  100.34    3.03
  -3   5   0  100.28    2.95
   5  -2   0   95.13    3.09
  -2  -3   0   93.07    2.97
  -2  -3   0  100.59    2.74
   5  -2   0  100.08    2.97
   5  -2   0   98.34    3.10
  -3   5   0   98.59    2.52
   5  -2   0  101.11    2.92
   5  -2   0   98.25    2.98
  -2  -3   0   97.14    3.10
  -2  -3   0  103.00    2.98
  -2  -3   0  100.94    3.04
  -5   3   0  224.54    5.92
   3   2   0  230.44    5.37
   3   2   0  238.19    6.01
   2  -5   0  226.60    5.96
  -5   3   0  223.40    5.84
  -5   3   0  226.35    5.59
   2  -5   0  232.39    6.08
  -5   3   0  222.63    5.95
  -5   3   0  234.33    5.81
   2  -5   0  226.46    5.39
   2  -5   0  225.84    5.93
   3   2   0  233.54    5.84
   3   2   0  219.90    6.03
  -5   3   0  235.23    5.92
   3   2   0  230.16    5.92
   2  -5   0  230.54    5.39
   2  -5   0  221.74    5.93
   2  -5   0  229.55    5.53
   2  -5   0  234.54    5.42
  -5   3   0  226.56    5.78
   2  -5   0  231.51    5.67
   3   2   0  232.42    5.75
   3   2   0  227.11    5.96
   2  -5   0  230.19    5.76
   2  -5   0  225.42    5.42
  -5   3   0  225.27    6.05
  -2   5   0  221.88    5.93
  -3  -2   0  215.87    5.88
  -2   5   0  233.90    5.53
  -2   5   0  227.14    5.93
  -3  -2   0  229.50    6.09
  -2   5   0  230.09    5.97
   5  -3   0  234.73    5.80
  -3  -2   0  230.76    5.97
  -2   5   0  231.74    5.53
   5  -3   0  222.96    5.76
   5  -3   0  233.86    5.63
  -2   5   0  229.48    6.09
   5  -3   0  232.34    5.93
   5  -3   0  228.88    5.98
   5  -3   0  228.80    5.93
   5  -3   0  225.67    5.87
  -3  -2   0  229.33    5.83
  -3  -2   0  231.24    6.04
  -3  -2   0  232.37    5.85
  -2   5   0  220.02    5.58
  -3  -2   0  229.39    5.76
   5  -3   0  226.01    5.93
  -3  -2   0  224.57    5.87
  -3  -2   0  226.65    5.34
  -3  -2   0  238.11    5.86
   5  -3   0  225.36    6.02
  -2   5   0  232.23    5.76
   4   1   0   46.48    1.89
  -5   4   0   45.56    1.95
   1  -5   0   41.68    1.96
  -5   4   0   46.70    1.85
   4   1   0   45.06    2.03
   1  -5   0   46.26    1.30
   4   1   0   44.16    1.49
  -5   4   0   49.06    2.06
   1  -5   0   45.48    1.67
   1  -5   0   41.88    1.93
   4   1   0   45.64    2.10
   1  -5   0   46.86    1.61
  -5   4   0   48.31    1.33
   4   1   0   50.43    1.84
   1  -5   0   43.13    1.76
   1  -5   0   43.89    1.97
  -5   4   0   47.63    1.73
   1  -5   0   43.74    2.01
   4   1   0   44.37    1.91
  -5   4   0   45.80    1.77
   4   1   0   47.36    1.85
   4   1   0   47.26    1.92
  -5   4   0   45.36    1.50
  -5   4   0   48.00    1.91
   4   1   0   44.53    1.82
   1  -5   0   43.77    2.01
   1  -5   0   44.43    1.51
  -5   4   0   49.16    1.95
   1  -5   0   46.17    1.99
  -1   5   0   47.24    1.28
  -1   5   0   46.84    1.62
  -1   5   0   44.66    2.02
  -4  -1   0   43.84    1.75
  -4  -1   0   41.33    1.83
   5  -4   0   48.40    2.11
   5  -4   0   46.62    1.50
   5  -4   0   47.26    2.00
   5  -4   0   46.23    1.31
  -4  -1   0   42.45    1.83
   5  -4   0   44.57    1.66
  -4  -1   0   46.48    1.99
   5  -4   0   46.40    1.95
  -1   5   0   43.30    1.68
  -4  -1   0   45.59    1.81
  -4  -1   0   44.77    1.99
  -4  -1   0   44.99    2.03
   5  -4   0   47.34    1.85
  -1   5   0   44.61    2.00
   5  -4   0   43.59    1.83
  -1   5   0   46.18    1.94
  -1   5   0   45.54    1.66
   5  -4   0   44.85    1.95
  -1   5   0   49.81    1.67
  -1   5   0   47.51    1.96
  -4  -1   0   47.75    1.52
  -1   5   0   46.90    1.65
   5  -4   0   45.39    1.96
   0  -5   0   21.20    1.28
   0  -5   0   19.29    1.45
   0  -5   0   19.01    0.77
   5   0   0   17.45    1.35
  -5   5   0   19.00    1.39
   5   0   0   16.79    1.47
  -5   5   0   17.83    0.97
   0  -5   0   18.63    1.48
   5   0   0   20.17    1.47
  -5   5   0   19.24    1.25
   5   0   0   17.38    1.45
   0  -5   0   19.20    0.96
   5   0   0   19.58    1.09
   5   0   0   19.55    1.28
   0  -5   0   19.45    1.66
  -5   5   0   17.98    1.37
   5   0   0   20.18    1.33
  -5   5   0   19.35    1.66
   0  -5   0   19.97    1.10
  -5   5   0   16.62    1.48
  -5   5   0   15.92    1.09
   5   0   0   17.16    1.07
  -5   5   0   16.71    1.12
   0  -5   0   18.51    1.13
  -5   5   0   18.97    0.98
   5   0   0   19.85    1.12
   5   0   0   17.09    1.29
   5  -5   0   16.38    1.21
  -5   0   0   18.34    1.12
   0   5   0   19.96    0.78
   0   5   0   14.66    1.40
   5  -5   0   18.90    0.83
   5  -5   0   21.17    1.51
   0   5   0   18.07    1.27
   5  -5   0   17.54    0.92
  -5   0   0   16.95    1.65
  -5   0   0   19.31    1.11
   0   5   0   18.94    0.95
   5  -5   0   19.15    1.03
  -5   0   0   17.81    1.42
  -5   0   0   17.56    1.38
   5  -5   0   17.17    1.41
   5  -5   0   19.23    1.43
   0   5   0   19.35    1.15
  -5   0   0   19.68    1.38
  -5   0   0   19.10    1.48
  -5   0   0   18.39    1.38
   0   5   0   18.93    1.48
   5  -5   0   19.78    1.35
   0   5   0   16.97    1.37
   0   5   0   18.33    1.48
  -5   0   0   19.45    1.32
   5  -5   0   17.04    1.42
   0   5   0   18.98    1.27
   0   5   0   16.65    1.21
  -6   1   0    4.51    0.64
   1   5   0    3.59    1.13
   5  -6   0    3.96    0.50
   5  -6   0    3.92    0.50
   5  -6   0    3.02    0.97
  -6   1   0    3.94    0.95
  -6   1   0    3.93    0.88
   5  -6   0    3.08    1.03
  -6   1   0    4.73    0.95
  -6   1   0    3.76    0.86
   1   5   0    3.18    0.87
   1   5   0    2.86    0.78
   1   5   0    4.48    0.55
   5  -6   0    4.14    0.58
  -6   1   0    3.95    0.99
   5  -6   0    2.66    0.92
   5  -6   0    2.93    1.02
   1   5   0    2.17    0.96
  -6   1   0    5.82    1.04
   5  -6   0    4.74    0.70
   5  -6   0    3.52    0.76
   1   5   0    3.38    0.82
   6  -1   0    3.82    0.78
  -1  -5   0    3.64    0.90
  -5   6   0    4.23    0.72
   6  -1   0    3.32    0.74
  -1  -5   0    4.16    0.96
  -1  -5   0    3.57    1.01
  -5   6   0    3.52    0.69
  -5   6   0    3.08    0.94
  -1  -5   0    4.14    0.88
   6  -1   0    3.66    0.87
  -1  -5   0    4.72    0.62
  -5   6   0    2.99    0.88
   6  -1   0    4.45    0.64
  -1  -5   0    4.05    0.77
  -1  -5   0    3.51    0.54
   6  -1   0    4.44    0.99
   6  -1   0    3.31    0.85
  -5   6   0    4.11    0.77
  -1  -5   0    2.58    0.68
  -1  -5   0    4.52    0.91
   6  -1   0    4.20    0.91
   6  -1   0    3.14    0.91
   6  -1   0    1.60    0.94
   4  -6   0  158.89    4.58
   2   4   0  164.40    4.67
   4  -6   0  160.58    4.65
  -6   2   0  171.52    4.66
   2   4   0  163.99    4.58
  -6   2   0  156.37    4.82
  -6   2   0  164.24    4.62
   4  -6   0  166.63    4.43
   2   4   0  166.81    4.84
   2   4   0  168.09    3.91
  -6   2   0  157.16    4.45
   4  -6   0  165.37    4.01
   2   4   0  167.56    4.50
   4  -6   0  163.79    4.73
  -6   2   0  159.77    4.44
   4  -6   0  164.16    4.30
   2   4   0  161.85    4.18
  -6   2   0  166.97    4.29
   4  -6   0  168.54    4.12
   4  -6   0  166.10    4.39
   2   4   0  168.63    4.68
   4  -6   0  156.42    4.79
  -6   2   0  157.91    4.68
   2   4   0  169.12    4.81
  -4   6   0  163.61    4.17
  -4   6   0  159.98    4.44
  -4   6   0  157.24    4.19
  -2  -4   0  160.19    4.60
  -2  -4   0  160.89    4.59
  -2  -4   0  163.20    4.47
   6  -2   0  154.98    4.38
   6  -2   0  167.18    4.71
  -2  -4   0  159.31    4.84
  -4   6   0  158.43    4.82
   6  -2   0  160.17    4.73
  -2  -4   0  164.02    3.89
   6  -2   0  164.53    3.96
  -2  -4   0  165.06    4.47
  -2  -4   0  161.33    4.59
   6  -2   0  170.90    4.53
   6  -2   0  161.90    4.58
  -4   6   0  166.51    3.97
   6  -2   0  168.32    4.77
  -4   6   0  165.45    4.68
   6  -2   0  154.20    5.13
  -2  -4   0  165.69    4.19
  -4   6   0  167.55    4.67
   6  -2   0  164.89    4.59
  -2  -4   0  157.99    4.55
  -2  -4   0  158.95    4.71
  -4   6   0  161.41    4.24
   6  -2   0  165.75    4.51
   3   3   0  892.08   20.91
   3  -6   0  890.85   20.91
   6  -3   0  871.10   20.42
   2  -6   0  244.81    6.23
   2  -6   0  244.98    5.87
  -6   4   0  250.80    6.34
   4   2   0  246.21    6.53
   2  -6   0  253.86    6.23
   4   2   0  251.12    6.44
   2  -6   0  252.99    6.57
  -6   4   0  242.68    6.49
  -6   4   0  247.10    6.50
  -6   4   0  249.29    6.05
   4   2   0  257.11    6.05
   4   2   0  238.93    6.44
   2  -6   0  247.12    5.78
   4   2   0  251.07    6.37
  -6   4   0  237.52    6.61
   2  -6   0  236.95    6.50
   2  -6   0  245.79    6.65
   4   2   0  250.96    6.33
  -6   4   0  243.42    6.50
  -6   4   0  247.29    6.31
   4   2   0  249.41    6.58
   2  -6   0  240.73    6.48
   4   2   0  245.42    6.64
   2  -6   0  252.38    6.07
   2  -6   0  246.22    5.86
   2  -6   0  229.38    5.92
   4   2   0  246.34    6.34
  -6   4   0  241.71    6.36
  -2   6   0  246.16    6.20
  -4  -2   0  238.36    6.52
   6  -4   0  240.51    6.46
   6  -4   0  249.55    6.63
   6  -4   0  248.98    6.52
  -4  -2   0  250.41    6.48
  -2   6   0  247.28    6.47
  -4  -2   0  251.06    6.54
   6  -4   0  245.77    6.30
   6  -4   0  241.30    6.46
  -4  -2   0  252.28    6.36
   6  -4   0  240.59    6.23
  -4  -2   0  255.18    6.41
  -2   6   0  243.32    6.52
  -4  -2   0  241.52    6.33
  -4  -2   0  247.40    5.83
  -2   6   0  242.63    6.03
  -2   6   0  240.77    6.07
  -4  -2   0  248.06    6.32
  -2   6   0  242.16    6.03
  -4  -2   0  237.82    6.38
  -2   6   0  243.64    6.62
  -4  -2   0  245.45    6.64
   6  -4   0  253.16    6.05
   6  -4   0  242.54    6.38
  -2   6   0  240.93    6.52
   6  -4   0  246.68    6.50
   5   1   0    3.24    0.86
   5   1   0    4.46    0.83
   5   1   0    5.03    0.65
   5   1   0    4.03    0.95
  -6   5   0    6.13    1.02
   1  -6   0    2.62    0.98
   1  -6   0    5.41    0.72
   1  -6   0    3.88    0.86
   1  -6   0    2.60    1.00
   5   1   0    6.44    1.01
  -6   5   0    5.39    0.85
   5   1   0    5.50    1.06
  -6   5   0    4.62    0.95
  -6   5   0    5.16    1.19
   1  -6   0    4.17    0.64
  -6   5   0    4.85    0.88
  -6   5   0    5.67    0.66
   1  -6   0    5.25    0.48
   5   1   0    5.06    0.94
   5   1   0    4.36    1.04
   1  -6   0    4.63    0.74
   5   1   0    5.26    0.69
   1  -6   0    5.12    0.65
  -6   5   0    4.99    0.53
   1  -6   0    4.39    1.11
  -1   6   0    4.48    0.98
  -1   6   0    4.72    0.81
   6  -5   0    4.20    0.97
  -1   6   0    4.13    1.16
  -1   6   0    4.40    0.87
   6  -5   0    5.93    1.04
   6  -5   0    5.05    0.74
  -1   6   0    5.90    0.48
  -1   6   0    4.75    0.78
  -5  -1   0    4.82    0.94
  -5  -1   0    3.33    0.89
  -5  -1   0    4.98    0.93
  -5  -1   0    4.17    0.96
  -5  -1   0    5.12    0.94
   6  -5   0    5.51    0.64
   6  -5   0    5.75    1.10
  -5  -1   0    5.06    0.84
  -5  -1   0    4.75    0.99
   6  -5   0    3.14    1.01
   6  -5   0    3.03    0.82
  -5  -1   0    5.54    0.69
  -1   6   0    5.01    0.69
   6  -5   0    5.35    0.62
   6  -5   0    6.44    1.13
   6   0   0  152.52    4.40
   6   0   0  151.18    4.89
  -6   6   0  156.99    4.60
   0  -6   0  153.30    3.70
   0  -6   0  152.31    4.75
  -6   6   0  155.49    4.20
   0  -6   0  153.93    4.32
   6   0   0  149.57    4.10
  -6   6   0  149.01    4.09
  -6   6   0  150.31    3.95
   6   0   0  148.38    4.62
  -6   6   0  152.46    4.60
   0  -6   0  151.42    3.94
   0  -6   0  144.24    4.06
   0  -6   0  155.41    4.13
   0  -6   0  147.09    4.85
  -6   6   0  154.71    4.40
   0  -6   0  142.76    4.47
  -6   6   0  149.52    4.12
  -6   6   0  147.93    4.70
   6   0   0  148.72    4.29
   6   0   0  153.30    4.52
   6   0   0  152.49    4.63
   6   0   0  157.68    4.16
   6   0   0  157.74    4.17
  -6   6   0  161.73    4.55
  -6   0   0  147.92    4.67
  -6   0   0  157.41    4.18
  -6   0   0  148.69    4.50
  -6   0   0  155.49    4.43
   6  -6   0  153.40    4.60
  -6   0   0  149.78    4.18
   0   6   0  152.34    3.72
  -6   0   0  154.84    4.65
   6  -6   0  148.02    3.90
   0   6   0  159.14    3.98
   6  -6   0  143.55    4.58
  -6   0   0  150.69    4.33
   0   6   0  152.50    4.68
   6  -6   0  156.64    4.45
   6  -6   0  151.97    4.46
   6  -6   0  154.40    4.30
   0   6   0  153.60    4.25
   0   6   0  152.91    4.50
   6  -6   0  151.28    3.77
  -6   0   0  150.81    4.53
   0   6   0  157.77    4.73
   0   6   0  153.53    4.33
   6  -6   0  146.35    4.00
   0   6   0  147.83    4.29
   0   6   0  151.51    4.24
   0   6   0  149.89    4.57
   6  -6   0  160.24    4.65
  -6   0   0  155.29    4.52
   1   6   0   28.07    1.13
  -7   1   0   28.79    1.73
   1   6   0   29.81    1.94
   1   6   0   31.54    1.94
   6  -7   0   26.44    1.86
   6  -7   0   28.31    1.76
  -7   1   0   31.18    1.90
   6  -7   0   27.74    1.88
  -7   1   0   26.63    1.51
   6  -7   0   30.36    1.67
   6  -7   0   29.33    1.57
  -7   1   0   31.23    1.92
   6  -7   0   28.53    1.24
   6  -7   0   29.59    1.08
   6  -7   0   28.61    1.80
   1   6   0   29.23    1.65
  -7   1   0   30.66    1.94
  -7   1   0   26.11    1.80
   1   6   0   29.22    1.56
  -7   1   0   30.99    1.70
   1   6   0   29.00    1.17
   1   6   0   24.83    1.71
   6  -7   0   30.63    1.41
   1   6   0   25.22    1.67
   1   6   0   24.92    1.79
  -6   7   0   27.55    1.53
  -6   7   0   28.67    1.91
  -6   7   0   29.89    1.82
   7  -1   0   28.51    1.33
   7  -1   0   28.43    1.58
   7  -1   0   28.27    1.89
   7  -1   0   27.08    1.70
   7  -1   0   31.09    1.93
   7  -1   0   29.34    1.80
   7  -1   0   27.70    1.51
   7  -1   0   25.93    1.61
  -1  -6   0   27.74    1.54
  -1  -6   0   26.38    2.04
  -6   7   0   29.00    1.43
  -6   7   0   31.83    1.96
  -6   7   0   29.15    1.41
   7  -1   0   26.17    1.72
   7  -1   0   30.39    1.93
  -1  -6   0   29.56    1.15
  -1  -6   0   27.67    1.86
  -6   7   0   30.59    1.46
  -1  -6   0   27.80    1.80
  -1  -6   0   29.37    1.69
  -1  -6   0   28.62    1.18
  -1  -6   0   28.54    1.52
   5  -7   0   17.44    1.53
  -7   2   0   18.93    0.99
   2   5   0   19.79    1.64
   5  -7   0   18.82    1.35
   5  -7   0   22.19    1.31
   5  -7   0   22.02    1.28
   5  -7   0   21.76    1.80
   2   5   0   20.39    1.60
  -7   2   0   20.82    1.44
  -7   2   0   23.52    1.87
  -7   2   0   21.24    1.64
  -7   2   0   21.79    1.47
   5  -7   0   20.86    1.60
   2   5   0   20.08    1.80
   2   5   0   20.57    1.36
   2   5   0   18.44    1.50
  -7   2   0   18.32    1.51
   2   5   0   18.73    1.08
   5  -7   0   20.02    1.64
   5  -7   0   19.63    0.95
   2   5   0   19.41    0.94
   2   5   0   20.62    1.71
   5  -7   0   22.06    1.55
  -7   2   0   17.89    1.59
  -7   2   0   18.94    1.81
  -5   7   0   22.13    1.89
  -5   7   0   18.71    1.22
  -5   7   0   20.63    1.40
   7  -2   0   17.35    1.40
  -2  -5   0   19.51    0.88
  -2  -5   0   20.23    1.83
  -2  -5   0   18.17    1.48
  -5   7   0   18.36    1.49
  -5   7   0   20.99    1.19
  -2  -5   0   21.39    1.51
   7  -2   0   19.48    1.51
   7  -2   0   17.92    1.60
  -2  -5   0   22.15    1.42
   7  -2   0   19.12    1.40
  -2  -5   0   19.18    1.58
   7  -2   0   18.62    1.50
   7  -2   0   21.95    1.67
   7  -2   0   22.12    1.49
  -5   7   0   20.38    1.18
   7  -2   0   21.35    1.71
   7  -2   0   20.85    1.00
  -5   7   0   20.31    1.59
  -5   7   0   19.95    0.91
   7  -2   0   20.73    1.38
  -2  -5   0   22.19    1.66
  -5   7   0   19.40    1.54
  -2  -5   0   19.63    1.40
  -2  -5   0   19.37    1.08
  -2  -5   0   19.53    1.53
   4  -7   0    7.73    0.67
   4  -7   0    7.70    1.02
  -7   3   0    6.51    0.95
   3   4   0    8.05    1.07
   3   4   0    7.62    1.35
  -7   3   0    7.99    1.37
  -7   3   0    7.99    1.08
   4  -7   0    7.85    0.80
   3   4   0    9.96    1.49
  -7   3   0    7.24    1.38
   3   4   0    8.75    1.09
  -7   3   0    8.80    1.09
  -7   3   0    7.73    0.56
   3   4   0    5.66    1.28
   4  -7   0    7.02    0.91
   4  -7   0    8.62    1.18
  -7   3   0    6.29    1.22
   3   4   0    7.97    0.57
   3   4   0    7.47    1.07
   4  -7   0    7.71    0.65
   4  -7   0    6.43    1.04
   4  -7   0    7.97    0.80
  -7   3   0    7.60    1.11
   4  -7   0    7.18    1.33
   4  -7   0    8.46    1.27
   3   4   0    8.57    0.90
   3   4   0    6.73    0.98
  -7   3   0    7.51    0.56
  -7   3   0    8.38    1.23
   4  -7   0    7.40    1.18
   7  -3   0    7.65    1.12
  -3  -4   0    7.33    0.98
  -3  -4   0    5.86    1.03
  -3  -4   0    7.46    0.58
  -4   7   0    7.56    0.79
  -4   7   0    6.92    1.00
  -3  -4   0    4.91    0.99
  -4   7   0    7.93    1.39
   7  -3   0    6.57    0.58
  -4   7   0    7.06    0.80
   7  -3   0    9.41    1.06
  -3  -4   0    7.06    1.10
   7  -3   0    8.68    1.33
   7  -3   0    9.90    1.42
   7  -3   0    8.53    1.29
   7  -3   0    8.66    1.06
  -4   7   0    8.39    0.72
  -4   7   0    7.32    0.79
  -3  -4   0    6.04    1.07
   7  -3   0    8.50    1.13
  -4   7   0    7.35    1.02
   7  -3   0    6.42    1.12
  -3  -4   0    9.15    0.91
  -4   7   0    5.55    1.09
  -3  -4   0    8.89    1.41
  -3  -4   0    4.24    0.99
   7  -3   0    8.20    1.09
   4   3   0   20.29    1.55
  -7   4   0   20.40    1.47
   3  -7   0   15.38    0.93
  -7   4   0   18.73    1.76
   3  -7   0   19.04    0.96
  -7   4   0   18.88    1.46
   4   3   0   19.19    1.33
   3  -7   0   18.40    0.88
  -7   4   0   18.54    1.48
   4   3   0   19.61    1.59
   4   3   0   18.94    1.42
   3  -7   0   17.02    1.33
   3  -7   0   18.54    0.87
   3  -7   0   17.60    1.59
   4   3   0   19.36    1.77
   3  -7   0   18.64    1.32
  -7   4   0   17.86    1.22
   3  -7   0   18.98    1.75
   3  -7   0   18.31    1.05
   4   3   0   19.13    1.76
   3  -7   0   18.44    1.56
  -7   4   0   18.75    1.65
   3  -7   0   17.04    1.44
   7  -4   0   18.22    1.38
  -4  -3   0   16.76    1.50
  -4  -3   0   20.96    1.52
  -4  -3   0   17.36    1.46
   7  -4   0   18.19    1.74
  -4  -3   0   18.84    0.85
  -4  -3   0   17.16    1.43
   7  -4   0   20.62    1.27
   7  -4   0   20.51    1.56
  -4  -3   0   18.00    1.42
  -3   7   0   17.43    1.43
   7  -4   0   18.39    1.60
  -4  -3   0   18.03    1.40
  -3   7   0   18.97    1.31
  -3   7   0   21.09    1.74
  -3   7   0   19.04    1.20
  -3   7   0   18.81    1.07
   7  -4   0   18.80    1.38
  -3   7   0   17.64    1.44
  -3   7   0   19.58    1.17
   7  -4   0   16.98    1.48
  -3   7   0   18.32    1.78
  -4  -3   0   18.38    1.50
  -4  -3   0   19.15    1.34
  -4  -3   0   20.00    1.82
   7  -4   0   16.60    1.46
   2  -7   0    9.06    0.82
   5   2   0   10.50    1.23
  -7   5   0    8.51    1.18
   2  -7   0    8.68    1.21
   5   2   0   10.00    0.82
   5   2   0   11.37    1.42
   2  -7   0    7.30    1.25
   2  -7   0   11.55    0.82
   5   2   0   10.92    1.23
   2  -7   0    9.49    0.67
   2  -7   0   10.75    1.47
  -7   5   0    8.81    1.30
  -7   5   0   10.61    1.36
   2  -7   0    8.29    1.00
   5   2   0   10.19    1.20
  -7   5   0    9.88    1.24
  -7   5   0   11.16    1.10
   2  -7   0    9.36    0.83
   5   2   0   10.76    1.46
   5   2   0   12.46    1.25
   5   2   0   11.44    1.20
   5   2   0   10.13    1.21
   2  -7   0   11.53    1.03
  -7   5   0   10.48    1.23
  -7   5   0   12.13    1.19
   2  -7   0   10.30    0.97
  -7   5   0    9.97    0.92
   2  -7   0   10.54    1.26
  -2   7   0    7.91    1.14
  -5  -2   0   10.21    1.16
  -2   7   0   11.61    1.06
  -2   7   0   11.49    1.01
   7  -5   0   11.22    1.20
  -2   7   0   10.86    1.35
  -2   7   0   10.68    1.07
  -5  -2   0   10.55    1.37
   7  -5   0    8.87    1.40
   7  -5   0    8.78    1.23
   7  -5   0   10.86    0.93
   7  -5   0   14.35    1.40
  -5  -2   0    9.45    1.30
  -5  -2   0   11.00    1.19
   7  -5   0   10.56    1.08
   7  -5   0    7.88    1.16
  -5  -2   0    9.89    1.21
  -5  -2   0   10.58    1.27
  -5  -2   0   11.37    1.27
   7  -5   0   12.11    1.36
  -2   7   0   10.01    0.96
  -2   7   0   11.38    1.40
  -5  -2   0   10.48    1.28
  -5  -2   0   11.89    0.84
  -5  -2   0    9.36    1.16
  -2   7   0   10.48    1.36
   7  -5   0    9.56    1.31
   6   1   0   20.47    1.18
   1  -7   0   20.07    1.48
   6   1   0   22.52    1.79
   1  -7   0   21.19    1.19
   1  -7   0   22.27    1.23
   6   1   0   21.19    1.73
   6   1   0   21.27    1.60
   1  -7   0   22.85    1.16
   6   1   0   21.23    1.40
  -7   6   0   19.23    1.69
   1  -7   0   20.85    1.86
  -7   6   0   20.33    1.40
   1  -7   0   21.53    1.75
  -7   6   0   20.34    1.53
  -7   6   0   22.46    1.90
  -7   6   0   20.30    1.35
  -7   6   0   21.38    0.97
   6   1   0   22.94    1.53
   6   1   0   21.29    1.68
   1  -7   0   21.66    1.68
   1  -7   0   21.79    0.85
   6   1   0   20.44    1.12
   6   1   0   18.36    1.50
   6   1   0   18.15    1.75
   1  -7   0   19.17    1.84
   1  -7   0   21.50    1.35
   1  -7   0   19.40    1.66
  -7   6   0   21.28    1.07
   7  -6   0   19.63    1.66
  -6  -1   0   23.65    1.67
   7  -6   0   21.28    1.57
   7  -6   0   19.06    1.51
  -1   7   0   18.59    1.66
  -6  -1   0   20.77    1.18
  -6  -1   0   22.09    1.92
   7  -6   0   19.99    1.05
   7  -6   0   19.97    1.03
  -6  -1   0   19.46    1.37
   7  -6   0   19.35    1.25
  -1   7   0   19.32    1.37
  -1   7   0   21.33    1.20
  -1   7   0   19.30    1.50
  -6  -1   0   21.35    1.70
  -6  -1   0   19.94    1.52
  -1   7   0   20.73    1.35
   7  -6   0   20.17    1.68
   7  -6   0   21.19    1.50
  -6  -1   0   16.87    1.49
  -1   7   0   22.06    1.32
  -6  -1   0   19.02    1.52
  -1   7   0   21.97    0.82
   7  -6   0   18.00    1.72
  -7   7   0   39.79    2.08
  -7   7   0   37.21    1.77
   0  -7   0   39.81    1.91
   0  -7   0   40.49    2.14
   0  -7   0   43.42    2.22
   7   0   0   45.46    2.21
  -7   7   0   42.44    1.79
  -7   7   0   41.73    2.17
   7   0   0   42.40    2.18
   7   0   0   41.90    2.29
   7   0   0   41.50    1.79
  -7   7   0   41.68    1.61
   7   0   0   41.89    1.76
   7   0   0   38.36    2.18
   7   0   0   38.85    1.99
  -7   7   0   41.36    1.43
   7   0   0   40.70    1.97
   0  -7   0   40.99    1.57
   7   0   0   38.20    2.08
  -7   7   0   42.53    2.26
  -7   7   0   41.76    1.99
   0  -7   0   39.27    1.72
  -7   7   0   43.40    2.28
   0  -7   0   40.00    2.38
   7   0   0   42.41    1.77
   0  -7   0   39.03    2.18
  -7   0   0   38.49    1.78
   7  -7   0   41.85    1.54
  -7   0   0   39.56    2.06
  -7   0   0   45.27    2.46
   7  -7   0   42.36    1.44
   0   7   0   41.26    1.34
   7  -7   0   40.59    1.39
   7  -7   0   41.16    2.16
   0   7   0   38.41    2.18
  -7   0   0   40.70    2.15
  -7   0   0   43.56    2.06
   7  -7   0   41.85    2.21
   7  -7   0   41.83    2.22
  -7   0   0   40.61    2.26
  -7   0   0   41.27    2.24
   7  -7   0   40.11    1.92
   7  -7   0   40.76    1.65
   7  -7   0   42.26    2.33
   0   7   0   44.78    1.92
  -7   0   0   43.66    1.82
   0   7   0   38.91    1.90
   0   7   0   45.11    2.32
   7  -7   0   42.60    2.23
   0   7   0   45.02    1.60
   0   7   0   39.68    1.93
   0   7   0   45.50    2.35
  -7   0   0   46.66    2.24
  -8   1   0   57.05    2.66
  -8   1   0   46.32    2.77
   1   7   0   48.10    2.19
   1   7   0   45.74    2.42
   1   7   0   44.03    2.29
   7  -8   0   47.49    1.71
   7  -8   0   50.74    1.87
   1   7   0   50.91    2.25
   1   7   0   55.88    2.59
  -8   1   0   42.39    2.27
  -8   1   0   47.84    2.44
  -8   1   0   46.26    2.27
   7  -8   0   48.05    2.48
   1   7   0   47.06    2.10
   7  -8   0   47.13    2.11
   7  -8   0   47.96    1.52
   1   7   0   49.71    1.63
  -8   1   0   50.58    1.90
   7  -8   0   52.30    2.44
   1   7   0   43.08    2.22
  -8   1   0   48.69    2.31
   7  -8   0   46.71    2.31
   1   7   0   50.11    1.64
  -1  -7   0   49.22    2.41
   8  -1   0   49.67    2.21
   8  -1   0   54.11    2.46
  -1  -7   0   45.22    2.28
   8  -1   0   53.02    2.40
  -7   8   0   51.25    1.97
  -1  -7   0   48.78    2.26
  -7   8   0   49.42    1.96
  -1  -7   0   49.93    1.62
  -1  -7   0   48.89    2.86
   8  -1   0   49.30    2.36
  -1  -7   0   51.30    1.72
  -1  -7   0   50.95    2.06
  -7   8   0   52.02    2.47
  -1  -7   0   46.55    2.37
   8  -1   0   47.42    2.02
  -7   8   0   48.30    2.15
   8  -1   0   43.55    2.22
  -7   8   0   50.97    2.27
   8  -1   0   49.37    2.54
   8  -1   0   54.65    1.94
   6  -8   0   13.94    0.86
   2   6   0   12.95    0.97
   6  -8   0   12.58    1.44
   6  -8   0   14.13    1.59
   6  -8   0   11.04    1.09
  -8   2   0   12.08    1.30
   2   6   0   14.60    1.26
   2   6   0   11.79    0.84
   6  -8   0   13.64    1.28
  -8   2   0   13.81    1.34
   2   6   0   16.84    1.62
   2   6   0   13.41    1.45
   6  -8   0   12.54    1.15
  -8   2   0   13.36    1.48
   2   6   0   10.71    1.31
  -8   2   0   14.71    0.97
   6  -8   0   14.61    1.23
   6  -8   0   16.55    1.80
   2   6   0   11.96    1.61
  -8   2   0   17.69    1.71
  -8   2   0   16.24    1.86
   6  -8   0   13.16    1.38
  -8   2   0   15.09    1.59
   6  -8   0   12.62    0.80
  -8   2   0   13.22    1.56
   2   6   0   15.11    1.48
  -2  -6   0   13.37    1.38
  -6   8   0   15.76    1.52
   8  -2   0   15.29    1.42
   8  -2   0   15.28    1.41
   8  -2   0   15.14    1.47
   8  -2   0   11.24    1.31
  -2  -6   0   15.83    1.51
  -6   8   0   11.95    1.52
  -2  -6   0   12.34    1.46
  -2  -6   0   13.78    0.98
   8  -2   0   14.78    0.96
  -2  -6   0   13.86    1.28
  -6   8   0   15.60    1.14
  -2  -6   0   12.58    0.80
  -6   8   0   13.40    1.09
  -2  -6   0   14.52    1.36
   8  -2   0   14.71    1.72
  -2  -6   0   10.43    1.33
  -6   8   0   14.74    1.51
   8  -2   0   14.21    1.29
  -6   8   0   12.94    1.19
   8  -2   0   16.88    1.70
   8  -2   0   18.37    1.74
  -6   8   0   16.21    1.66
  -2  -6   0   14.94    1.47
  -6   8   0   12.25    1.16
   3   5   0    1.43    0.89
   3   5   0    4.02    1.25
   3   5   0    2.55    0.42
   3   5   0    1.91    1.01
   5  -8   0    0.38    0.89
   3   5   0    1.35    0.93
   5  -8   0    3.11    0.82
  -8   3   0   -0.02    0.84
   5  -8   0    2.54    0.89
   3   5   0    1.49    0.93
   3   5   0    0.76    0.71
   5  -8   0    1.64    1.02
   5  -8   0    0.49    0.61
  -8   3   0    2.29    0.92
   3   5   0    2.82    0.69
   5  -8   0    1.88    1.08
   5  -8   0    2.92    0.47
  -8   3   0    0.39    0.90
  -8   3   0    3.51    0.86
   5  -8   0    0.86    1.13
  -8   3   0    1.67    0.92
   5  -8   0    2.18    0.77
  -8   3   0    1.35    1.18
  -8   3   0    0.25    0.80
   5  -8   0    1.29    0.46
  -5   8   0    1.74    0.65
  -3  -5   0    2.28    1.22
  -5   8   0    1.45    0.53
  -5   8   0    1.15    0.79
   8  -3   0    1.26    0.78
  -3  -5   0    1.60    0.85
  -5   8   0    2.81    0.67
  -3  -5   0    1.72    0.78
   8  -3   0    0.80    0.75
   8  -3   0    1.12    0.97
   8  -3   0    1.37    0.87
   8  -3   0    3.04    1.22
  -3  -5   0    2.20    0.42
   8  -3   0    1.71    0.92
  -5   8   0    0.93    1.08
  -3  -5   0    1.41    0.64
  -3  -5   0    2.06    0.89
  -5   8   0    1.62    0.66
  -5   8   0    2.22    1.23
  -5   8   0    1.73    0.92
   8  -3   0    2.53    0.48
  -3  -5   0    2.43    0.81
  -3  -5   0    1.34    0.88
   8  -3   0    1.30    0.92
  -5   8   0    1.03    0.82
   8  -3   0    2.01    0.85
  -3  -5   0    1.53    0.96
  -3  -5   0    1.57    0.99
   8  -3   0    0.64    0.85
  -8   4   0  138.21    4.52
   4  -8   0  132.04    4.37
   4   4   0  135.13    4.24
  -8   4   0  133.43    3.90
  -8   4   0  136.74    4.28
   4  -8   0  128.15    4.28
   4  -8   0  124.92    4.25
   4  -8   0  134.24    3.60
   4  -8   0  140.01    3.65
   4   4   0  133.61    4.16
  -8   4   0  126.31    4.30
   4  -8   0  130.83    4.40
  -8   4   0  140.44    4.10
   4   4   0  133.34    4.27
   4   4   0  131.43    4.40
   4   4   0  137.16    3.90
   4  -8   0  135.95    3.38
  -8   4   0  131.10    4.21
   4  -8   0  138.32    3.60
  -8   4   0  135.57    4.28
  -8   4   0  138.44    4.17
   4   4   0  142.77    4.38
   4  -8   0  134.01    3.90
   4   4   0  136.05    4.18
   4  -8   0  130.94    4.13
   4  -8   0  132.93    4.46
   4   4   0  141.18    4.36
   4  -8   0  135.27    3.38
   8  -4   0  142.96    4.30
   8  -4   0  138.49    4.31
  -4  -4   0  133.01    4.20
   8  -4   0  139.75    4.32
  -4   8   0  134.80    4.50
   8  -4   0  143.57    4.49
  -4  -4   0  132.42    4.49
  -4   8   0  135.49    4.34
  -4  -4   0  139.04    3.33
   8  -4   0  128.27    4.21
  -4   8   0  135.91    4.31
   8  -4   0  125.74    4.38
  -4   8   0  133.66    3.71
  -4  -4   0  133.21    4.18
  -4   8   0  136.13    3.59
  -4  -4   0  134.84    4.31
  -4   8   0  134.48    4.12
   8  -4   0  142.63    4.00
  -4  -4   0  129.58    4.24
   8  -4   0  135.55    4.06
  -4  -4   0  125.57    4.73
  -4  -4   0  136.05    3.93
   8  -4   0  129.01    4.08
  -4  -4   0  135.64    4.26
  -4   8   0  128.95    3.71
   5   3   0    3.96    0.91
   3  -8   0    5.85    1.21
   3  -8   0    4.21    1.03
   3  -8   0    2.98    0.86
   3  -8   0    4.64    0.57
   5   3   0    3.51    0.96
   3  -8   0    5.25    0.73
   5   3   0    4.03    1.00
  -8   5   0    1.77    1.17
  -8   5   0    5.13    0.95
  -8   5   0    3.24    0.75
  -8   5   0    4.02    0.97
   5   3   0    4.41    0.60
   3  -8   0    3.29    1.11
   3  -8   0    6.46    1.38
   3  -8   0    3.43    0.84
   5   3   0    3.91    1.29
   3  -8   0    4.04    1.14
   3  -8   0    3.76    0.59
  -8   5   0    3.49    0.92
   3  -8   0    4.53    0.56
   5   3   0    3.52    0.98
  -8   5   0    4.53    1.16
   3  -8   0    5.20    0.57
   5   3   0    5.27    0.96
  -8   5   0    5.00    1.07
  -8   5   0    3.67    1.00
   5   3   0    4.96    1.09
  -3   8   0    4.23    1.14
   8  -5   0    4.08    1.09
   8  -5   0    4.66    1.08
  -5  -3   0    4.16    0.57
  -3   8   0    3.30    1.05
   8  -5   0    6.15    1.16
   8  -5   0    5.96    0.89
  -3   8   0    4.31    0.74
  -3   8   0    4.88    0.79
  -5  -3   0    3.95    0.98
  -3   8   0    3.45    0.82
  -5  -3   0    2.38    1.22
  -5  -3   0    4.71    1.00
   8  -5   0    4.73    1.01
  -3   8   0    3.05    0.74
  -5  -3   0    5.71    1.14
  -3   8   0    4.15    1.29
  -5  -3   0    4.13    0.92
  -5  -3   0    4.62    1.24
   8  -5   0    5.26    0.92
   8  -5   0    5.19    1.08
  -5  -3   0    5.52    1.15
  -5  -3   0    4.41    0.98
   8  -5   0    4.73    1.29
   8  -5   0    4.48    1.01
  -3   8   0    2.04    0.93
  -8   6   0   24.17    1.98
   6   2   0   17.49    1.54
   6   2   0   20.40    1.76
   2  -8   0   22.16    1.34
   6   2   0   18.66    1.82
   6   2   0   18.92    1.50
   2  -8   0   21.61    1.68
  -8   6   0   23.23    1.69
   2  -8   0   19.81    0.86
  -8   6   0   18.70    1.43
   2  -8   0   18.24    1.48
  -8   6   0   21.04    1.68
   2  -8   0   20.98    1.28
   2  -8   0   19.88    1.95
   6   2   0   25.84    1.65
   6   2   0   19.35    1.58
  -8   6   0   21.26    1.51
  -8   6   0   21.05    0.82
   2  -8   0   19.66    1.06
  -8   6   0   21.68    1.19
  -8   6   0   22.96    1.93
   2  -8   0   18.79    1.88
   2  -8   0   18.15    1.60
   2  -8   0   18.26    1.20
   6   2   0   21.90    1.13
   2  -8   0   19.37    1.08
  -8   6   0   19.92    1.73
   2  -8   0   20.87    1.61
   6   2   0   18.54    1.69
   6   2   0   19.77    1.12
  -6  -2   0   18.91    1.49
  -6  -2   0   20.13    1.46
  -2   8   0   20.19    1.30
   8  -6   0   17.59    1.61
   8  -6   0   19.94    1.20
  -6  -2   0   22.77    1.77
  -6  -2   0   22.32    1.14
  -6  -2   0   19.96    1.58
   8  -6   0   21.79    1.88
  -2   8   0   20.01    1.28
  -2   8   0   20.27    1.71
   8  -6   0   16.56    1.70
   8  -6   0   18.95    0.83
  -6  -2   0   21.93    1.74
  -6  -2   0   21.17    2.00
   8  -6   0   20.53    1.60
  -2   8   0   20.77    1.77
   8  -6   0   19.24    1.67
  -2   8   0   19.51    1.34
  -2   8   0   21.54    1.72
  -6  -2   0   20.89    1.69
   8  -6   0   18.25    1.33
  -2   8   0   17.80    1.34
  -2   8   0   22.02    1.33
   8  -6   0   20.19    1.69
   8  -6   0   19.58    1.55
  -2   8   0   21.06    1.97
  -6  -2   0   23.12    1.98
   1  -8   0  121.09    4.22
   7   1   0  127.65    3.61
   7   1   0  119.55    3.96
   1  -8   0  129.22    4.23
   7   1   0  125.66    4.11
   1  -8   0  129.94    3.97
   7   1   0  125.81    4.16
  -8   7   0  131.36    4.12
  -8   7   0  123.19    4.62
  -8   7   0  126.34    3.78
  -8   7   0  121.75    3.86
  -8   7   0  124.38    3.31
  -8   7   0  130.94    4.36
   7   1   0  132.46    3.89
   1  -8   0  122.23    3.79
  -8   7   0  130.17    4.05
  -8   7   0  126.74    3.39
   1  -8   0  130.01    4.47
   1  -8   0  118.06    4.74
   1  -8   0  127.82    3.60
   1  -8   0  123.07    3.50
  -8   7   0  129.27    4.18
   1  -8   0  122.05    3.49
   7   1   0  121.68    3.90
   7   1   0  137.21    4.40
   7   1   0  122.79    4.12
   1  -8   0  121.62    3.10
   7   1   0  108.28    4.36
   7   1   0  121.74    3.54
   1  -8   0  119.67    4.19
  -7  -1   0  122.27    3.85
  -7  -1   0  123.73    4.33
  -1   8   0  129.48    3.11
   8  -7   0  121.53    3.67
   8  -7   0  127.21    3.36
   8  -7   0  124.12    3.94
   8  -7   0  125.07    4.22
   8  -7   0  127.42    3.28
  -7  -1   0  123.34    4.26
  -1   8   0  122.06    4.13
   8  -7   0  126.24    4.25
  -7  -1   0  129.67    3.62
  -1   8   0  119.95    4.26
  -1   8   0  121.76    4.15
  -1   8   0  128.72    3.61
  -7  -1   0  130.47    4.10
   8  -7   0  132.95    4.16
  -7  -1   0  126.05    4.21
  -7  -1   0  120.73    4.09
   8  -7   0  109.87    4.59
  -1   8   0  125.42    3.76
   8  -7   0  125.89    4.68
  -7  -1   0  127.56    4.16
  -1   8   0  130.82    3.77
  -1   8   0  122.28    4.19
   8  -7   0  119.77    4.00
  -8   8   0   58.88    2.50
  -8   8   0   60.17    2.83
   8   0   0   61.65    2.32
   8   0   0   58.89    2.46
  -8   8   0   59.82    2.30
   0  -8   0   56.70    3.14
  -8   8   0   60.71    1.87
   0  -8   0   61.43    2.23
   8   0   0   63.29    2.76
   0  -8   0   57.11    2.19
  -8   8   0   63.59    2.66
   0  -8   0   64.20    2.10
   8   0   0   61.98    2.69
   8   0   0   59.65    2.62
  -8   8   0   62.45    2.09
   0  -8   0   60.21    2.75
   8   0   0   55.80    2.79
   8   0   0   59.29    2.85
  -8   8   0   57.54    3.09
   8   0   0   57.22    2.20
  -8   8   0   56.48    2.32
   8   0   0   62.47    2.33
   0  -8   0   60.28    2.51
   0  -8   0   56.97    2.83
   8   0   0   61.54    2.70
  -8   8   0   56.52    2.74
  -8   0   0   60.34    2.82
  -8   0   0   56.70    3.00
   0   8   0   66.78    2.87
  -8   0   0   58.84    2.83
   0   8   0   60.36    2.69
   0   8   0   61.48    1.78
   8  -8   0   61.54    2.60
   8  -8   0   60.72    1.86
   8  -8   0   57.41    2.35
   8  -8   0   60.77    2.01
   0   8   0   60.00    2.48
   0   8   0   55.94    2.82
  -8   0   0   58.72    2.58
   0   8   0   61.75    2.06
   8  -8   0   55.37    2.58
   0   8   0   56.21    2.78
   0   8   0   57.78    2.45
  -8   0   0   60.06    2.73
  -8   0   0   64.11    2.69
  -8   0   0   59.86    2.76
   8  -8   0   61.33    1.83
   8  -8   0   59.08    3.12
   0   8   0   58.08    2.41
   8  -8   0   61.76    2.79
   8  -8   0   55.15    3.00
  -8   0   0   59.02    2.29
   8  -8   0   62.37    2.50
   1   8   0   43.46    2.48
   1   8   0   42.13    1.50
   8  -9   0   40.21    1.39
   1   8   0   40.54    2.18
   1   8   0   40.04    2.58
   8  -9   0   41.31    2.05
   1   8   0   43.94    1.58
  -9   1   0   43.87    2.38
   8  -9   0   41.74    2.55
   1   8   0   43.97    2.20
   8  -9   0   39.57    1.40
   8  -9   0   43.83    1.76
  -9   1   0   39.57    2.54
  -9   1   0   39.11    2.28
   8  -9   0   40.49    2.24
   1   8   0   37.71    2.06
   8  -9   0   42.93    2.30
   1   8   0   42.21    2.40
  -9   1   0   43.36    1.84
   8  -9   0   44.23    1.65
   1   8   0   39.23    2.02
   1   8   0   36.25    2.20
   8  -9   0   43.95    2.13
  -9   1   0   40.38    2.37
   8  -9   0   43.42    2.42
  -9   1   0   40.37    2.13
   9  -1   0   41.91    2.55
  -8   9   0   41.47    2.08
   9  -1   0   40.30    2.24
  -1  -8   0   36.80    2.52
   9  -1   0   40.22    2.01
  -1  -8   0   42.20    2.17
  -8   9   0   42.21    2.41
   9  -1   0   41.39    2.22
  -1  -8   0   41.96    1.58
  -1  -8   0   42.93    2.35
  -1  -8   0   40.68    2.21
  -1  -8   0   43.24    1.49
  -8   9   0   41.10    1.86
   9  -1   0   40.64    1.75
   9  -1   0   41.68    2.51
   9  -1   0   40.74    1.91
  -8   9   0   37.54    2.50
   9  -1   0   39.71    2.07
  -1  -8   0   41.13    1.92
  -1  -8   0   42.50    2.44
  -1  -8   0   38.84    2.53
  -8   9   0   44.13    1.85
   9  -1   0   42.45    2.27
  -8   9   0   40.33    1.86
  -8   9   0   44.08    2.39
   9  -1   0   44.02    2.46
   2   7   0    4.76    1.12
   7  -9   0    4.68    1.32
   2   7   0    4.29    1.15
   7  -9   0    3.69    0.91
   2   7   0    5.00    0.92
  -9   2   0    3.87    1.02
  -9   2   0    5.78    1.35
  -9   2   0    4.65    1.06
   7  -9   0    4.95    0.59
   7  -9   0    6.50    1.14
  -9   2   0    4.07    1.22
   7  -9   0    3.02    1.18
   7  -9   0    3.41    1.12
   2   7   0    7.96    1.43
  -9   2   0    4.36    1.06
  -9   2   0    3.69    0.97
   2   7   0    5.18    1.18
   2   7   0    4.86    0.58
   2   7   0    6.07    0.77
   7  -9   0    4.75    0.58
  -9   2   0    4.92    1.16
  -9   2   0    5.59    0.77
   2   7   0    3.79    1.16
   7  -9   0    5.17    0.87
   2   7   0    4.41    1.05
   7  -9   0    5.20    1.26
  -7   9   0    3.46    1.07
   9  -2   0    4.26    0.96
  -2  -7   0    5.17    0.96
   9  -2   0    4.99    0.73
  -2  -7   0    5.58    1.16
  -2  -7   0    5.43    0.64
   9  -2   0    6.59    1.28
  -2  -7   0    5.32    0.95
  -2  -7   0    4.93    0.72
   9  -2   0    3.59    1.06
  -7   9   0    3.72    1.11
  -7   9   0    5.82    0.85
   9  -2   0    4.61    1.05
  -2  -7   0    6.06    1.22
   9  -2   0    4.46    1.22
   9  -2   0    4.27    1.01
  -2  -7   0    4.05    1.33
  -7   9   0    5.16    0.96
  -7   9   0    6.28    0.85
   9  -2   0    5.54    1.15
   9  -2   0    5.58    1.24
  -7   9   0    3.53    0.87
   9  -2   0    6.68    1.04
  -2  -7   0    5.22    1.04
  -7   9   0    3.90    1.31
  -2  -7   0    3.41    1.13
  -9   3   0   98.76    3.68
   6  -9   0   94.62    2.51
   3   6   0   98.91    3.48
   6  -9   0   90.07    3.97
   3   6   0   95.27    3.49
   3   6   0   92.38    3.27
   6  -9   0   89.93    3.57
   3   6   0   88.71    4.18
   3   6   0   89.71    3.36
   6  -9   0   93.14    3.12
  -9   3   0   88.06    3.18
   6  -9   0   85.40    4.05
   6  -9   0   94.58    2.99
  -9   3   0   94.18    3.42
   3   6   0   90.84    3.57
  -9   3   0   93.95    3.52
  -9   3   0   97.95    3.46
   6  -9   0   92.56    2.52
   6  -9   0   81.36    3.78
  -9   3   0   89.19    2.57
   6  -9   0   94.98    3.13
   6  -9   0   84.85    3.28
   3   6   0   94.83    2.86
  -9   3   0   86.69    3.91
  -3  -6   0   89.21    3.38
   9  -3   0   88.68    3.30
  -3  -6   0   94.09    2.88
  -6   9   0   95.43    2.57
   9  -3   0   93.52    3.27
   9  -3   0   94.92    3.34
  -3  -6   0   90.80    3.62
  -3  -6   0   96.61    3.45
  -6   9   0   93.73    2.98
   9  -3   0   87.43    3.32
   9  -3   0   92.75    3.29
   9  -3   0   92.92    3.60
  -3  -6   0   92.50    3.22
  -3  -6   0   90.66    3.44
   9  -3   0   96.94    3.61
  -6   9   0   95.47    3.20
  -6   9   0   90.75    2.88
   9  -3   0   93.18    2.56
  -3  -6   0   87.89    3.35
  -3  -6   0   92.58    2.42
  -6   9   0   91.54    3.54
   9  -3   0   88.57    3.17
   9  -3   0   91.77    4.17
  -6   9   0   90.80    3.46
  -6   9   0   91.93    3.62
  -9   4   0    0.47    0.93
  -9   4   0    1.70    0.80
  -9   4   0    2.81    0.99
   4   5   0    2.46    0.97
  -9   4   0    1.68    1.19
   4   5   0    0.16    0.72
   5  -9   0    0.86    0.76
   4   5   0   -0.44    0.88
   5  -9   0    1.40    0.62
   4   5   0    1.78    0.93
   5  -9   0    1.70    0.41
   5  -9   0    2.30    1.20
   5  -9   0    2.34    0.63
   5  -9   0    2.21    0.90
   4   5   0    0.53    0.80
  -9   4   0    0.53    0.77
   5  -9   0    1.04    1.08
   4   5   0    1.27    0.68
   4   5   0    2.08    0.65
   4   5   0    1.58    0.80
   5  -9   0    1.73    0.81
   5  -9   0    1.89    0.40
  -9   4   0    1.97    0.38
   5  -9   0    1.84    0.54
  -4  -5   0    1.82    0.97
  -4  -5   0    0.87    0.91
  -4  -5   0    3.00    0.88
  -5   9   0    1.57    0.62
  -4  -5   0    1.42    0.38
  -4  -5   0   -0.34    0.97
  -5   9   0    1.51    0.87
   9  -4   0    0.91    1.00
   9  -4   0    1.60    0.89
   9  -4   0    3.20    0.98
  -5   9   0    1.01    0.64
  -5   9   0    0.77    1.00
  -5   9   0    1.57    1.08
   9  -4   0    1.10    0.99
  -5   9   0    1.08    0.82
  -4  -5   0   -0.08    0.90
   9  -4   0    1.27    0.87
  -4  -5   0    1.37    0.71
  -4  -5   0    1.57    0.99
   9  -4   0    2.32    0.87
  -4  -5   0    1.53    1.01
   9  -4   0    2.30    0.89
  -5   9   0    1.94    0.58
   5   4   0    2.86    0.98
   4  -9   0    2.89    0.46
   4  -9   0    3.04    1.17
  -9   5   0    3.39    0.97
  -9   5   0    2.49    0.76
   5   4   0    2.45    1.02
   5   4   0    3.03    0.95
  -9   5   0    3.03    1.10
  -9   5   0    3.46    1.03
   4  -9   0    2.30    0.59
   4  -9   0    2.13    0.62
  -9   5   0    0.78    0.80
   4  -9   0    2.61    0.82
   5   4   0    3.58    0.98
   4  -9   0    2.11    0.45
   5   4   0    4.04    1.11
   5   4   0    3.07    1.01
   4  -9   0    2.81    0.91
   4  -9   0    3.39    0.94
   5   4   0    2.36    0.50
  -9   5   0    2.60    1.11
  -9   5   0    2.20    0.87
   4  -9   0    2.71    0.58
  -4   9   0    3.78    0.76
   9  -5   0    1.24    0.95
   9  -5   0    2.36    0.94
  -5  -4   0    1.48    0.98
  -5  -4   0    2.62    0.92
   9  -5   0    2.81    1.12
  -5  -4   0    2.32    0.94
   9  -5   0    3.37    1.00
  -5  -4   0    4.78    1.14
   9  -5   0    3.31    0.85
  -4   9   0    2.57    0.85
   9  -5   0    3.30    0.98
  -4   9   0    2.37    1.11
  -5  -4   0    2.69    1.16
  -4   9   0    2.66    0.67
  -5  -4   0    2.62    0.84
  -4   9   0    2.59    0.91
  -5  -4   0    1.80    0.97
  -5  -4   0    3.42    1.13
   9  -5   0    1.52    1.01
   9  -5   0    2.30    0.89
  -4   9   0    1.92    1.13
  -5  -4   0    3.17    0.50
   6   3   0  140.71    5.25
  -9   6   0  138.33    4.49
   3  -9   0  127.57    4.93
  -9   6   0  136.31    4.28
   3  -9   0  132.92    5.17
  -9   6   0  137.57    3.88
   3  -9   0  133.11    3.90
   3  -9   0  138.83    3.50
   6   3   0  143.95    4.41
   3  -9   0  142.14    4.61
   3  -9   0  134.44    3.54
   6   3   0  142.16    4.29
   3  -9   0  131.93    4.42
   6   3   0  134.12    3.61
   6   3   0  136.88    4.58
   3  -9   0  135.99    3.55
   6   3   0  150.14    4.65
  -9   6   0  139.14    4.69
  -9   6   0  133.13    4.95
   6   3   0  133.42    4.40
  -9   6   0  137.19    4.24
   3  -9   0  129.20    4.85
   6   3   0  131.35    4.28
   3  -9   0  134.58    3.51
   3  -9   0  137.57    4.15
  -6  -3   0  136.81    4.27
  -3   9   0  134.41    3.86
  -3   9   0  135.09    4.66
  -6  -3   0  143.19    3.62
   9  -6   0  135.84    4.54
  -6  -3   0  133.07    4.51
  -6  -3   0  128.85    4.85
   9  -6   0  132.23    4.25
   9  -6   0  140.57    4.59
  -3   9   0  140.89    4.57
  -6  -3   0  136.47    4.30
  -6  -3   0  134.98    4.69
  -3   9   0  133.28    4.25
  -6  -3   0  135.16    4.39
  -6  -3   0  130.00    4.21
  -3   9   0  134.07    4.95
   9  -6   0  137.37    5.14
   9  -6   0  127.80    4.45
  -6  -3   0  138.75    4.35
  -3   9   0  134.34    4.48
  -6  -3   0  128.58    4.30
  -3   9   0  130.41    3.88
  -3   9   0  136.91    4.09
   9  -6   0  144.28    3.92
   9  -6   0  138.58    4.38
   9  -6   0  133.67    4.50
   2  -9   0    1.92    1.14
   7   2   0    1.61    0.94
  -9   7   0    2.20    0.83
  -9   7   0    2.89    0.45
   2  -9   0    2.34    0.77
   7   2   0    3.19    1.16
  -9   7   0    1.65    1.11
  -9   7   0    4.43    1.08
   7   2   0    3.16    0.93
   2  -9   0    3.78    0.74
   2  -9   0    3.54    0.81
   2  -9   0    2.12    1.13
   7   2   0    3.38    0.95
   7   2   0    2.41    1.00
   7   2   0    3.10    1.07
  -9   7   0    2.44    1.00
   7   2   0    2.96    0.67
  -9   7   0    1.13    0.63
   7   2   0    3.78    1.14
   7   2   0    2.61    0.88
   2  -9   0    2.96    1.15
  -9   7   0    4.71    1.11
  -9   7   0    2.21    0.79
   2  -9   0    2.74    0.44
   7   2   0    1.99    0.62
   2  -9   0    1.27    1.08
   2  -9   0    2.46    0.88
   2  -9   0    2.35    0.58
  -9   7   0    2.29    1.12
   9  -7   0    3.53    1.10
  -7  -2   0    3.64    0.68
  -7  -2   0    1.88    1.07
  -2   9   0    0.66    0.96
   9  -7   0    1.98    1.07
  -7  -2   0    3.86    0.94
   9  -7   0    2.39    0.95
   9  -7   0    3.38    0.79
  -7  -2   0    3.93    1.09
  -2   9   0    1.43    1.11
  -2   9   0    3.29    0.93
  -7  -2   0    1.60    1.00
   9  -7   0    2.28    0.74
  -2   9   0    2.29    0.72
  -7  -2   0    3.30    0.97
  -7  -2   0    2.05    1.17
   9  -7   0    1.25    0.96
  -2   9   0    2.06    0.79
  -7  -2   0    2.65    0.94
   9  -7   0    2.47    1.04
   9  -7   0    1.93    0.92
  -7  -2   0    4.93    1.12
   9  -7   0    1.42    1.21
  -2   9   0    2.12    0.73
  -7  -2   0    4.26    1.11
  -2   9   0    1.73    0.96
  -2   9   0    2.25    0.79
   9  -7   0    3.17    0.69
   8   1   0   41.70    2.36
   8   1   0   42.93    1.83
   8   1   0   42.32    2.20
  -9   8   0   42.72    2.34
  -9   8   0   42.44    1.59
   1  -9   0   43.26    1.40
   1  -9   0   39.85    2.35
  -9   8   0   39.00    2.19
   8   1   0   41.47    2.26
   1  -9   0   38.02    2.38
   8   1   0   39.75    1.75
  -9   8   0   40.71    2.19
  -9   8   0   43.21    2.00
   1  -9   0   43.29    1.75
  -9   8   0   40.15    2.36
   8   1   0   43.59    2.03
   1  -9   0   39.49    2.34
   8   1   0   41.44    2.40
   1  -9   0   39.99    2.56
   1  -9   0   40.13    2.34
   1  -9   0   38.56    1.68
   1  -9   0   38.71    1.75
  -9   8   0   38.25    1.96
  -9   8   0   43.90    1.55
   8   1   0   37.11    2.37
   1  -9   0   41.08    2.00
   8   1   0   40.22    2.11
  -9   8   0   41.37    2.56
  -1   9   0   43.70    2.02
   9  -8   0   43.36    1.58
   9  -8   0   37.51    2.11
  -8  -1   0   38.45    2.54
  -1   9   0   43.11    1.95
  -1   9   0   41.13    2.02
  -1   9   0   41.69    2.41
  -1   9   0   38.90    1.99
  -8  -1   0   38.78    1.98
  -8  -1   0   43.90    2.62
   9  -8   0   40.38    1.80
   9  -8   0   35.81    2.43
  -1   9   0   40.69    1.76
   9  -8   0   42.40    2.31
   9  -8   0   34.98    2.27
   9  -8   0   39.38    2.20
  -1   9   0   39.84    2.27
  -8  -1   0   39.28    2.13
   9  -8   0   49.20    2.38
  -8  -1   0   40.70    2.19
   9  -8   0   39.72    2.33
  -8  -1   0   42.30    2.37
   9  -8   0   41.42    1.49
  -8  -1   0   37.59    2.29
  -1   9   0   41.80    1.28
  -9   9   0   69.55    2.59
   0  -9   0   68.41    2.07
   0  -9   0   63.58    2.72
   0  -9   0   66.34    2.43
  -9   9   0   70.39    3.09
  -9   9   0   67.25    2.59
   9   0   0   67.10    2.88
   9   0   0   74.24    3.14
   0  -9   0   70.22    3.12
  -9   9   0   68.78    2.82
   9   0   0   64.90    2.86
   9   0   0   62.86    3.07
  -9   9   0   71.65    2.35
   0  -9   0   67.35    2.44
   9   0   0   68.11    3.03
  -9   9   0   71.34    3.14
   0  -9   0   69.06    3.14
   9   0   0   68.81    2.51
   9   0   0   71.47    3.01
  -9   9   0   72.07    3.22
  -9   9   0   66.73    2.90
   9   0   0   66.24    2.74
   0  -9   0   67.53    2.95
   0  -9   0   64.62    3.15
   0  -9   0   61.81    3.08
   0  -9   0   67.92    2.31
  -9   0   0   64.72    3.77
  -9   0   0   65.06    2.89
   0   9   0   67.35    2.71
  -9   0   0   68.77    2.62
   9  -9   0   70.79    2.29
   9  -9   0   68.76    3.12
   9  -9   0   67.67    2.09
   9  -9   0   66.11    2.34
   0   9   0   68.95    2.77
   9  -9   0   71.87    2.85
   0   9   0   71.52    3.16
  -9   0   0   70.90    3.23
   9  -9   0   67.03    2.89
   0   9   0   67.22    2.31
   0   9   0   75.04    2.82
  -9   0   0   64.63    3.01
   9  -9   0   72.34    3.14
   9  -9   0   68.07    2.08
   0   9   0   68.83    2.78
   0   9   0   70.01    3.26
   9  -9   0   72.13    3.07
  -9   0   0   70.93    2.87
   0   9   0   69.34    3.02
   9  -9   0   70.42    3.18
   0   9   0   74.52    3.21
  -9   0   0   70.01    3.06
  -9   0   0   70.55    3.18
   0   9   0   69.23    1.99
 -10   1   0    2.16    0.99
   1   9   0    3.10    0.92
   9 -10   0    3.26    0.63
   9 -10   0    3.06    1.27
   1   9   0    2.13    1.20
   9 -10   0    2.77    0.50
   9 -10   0    2.62    0.69
   9 -10   0    2.60    0.51
   1   9   0    1.10    1.02
   9 -10   0    3.95    1.30
 -10   1   0    2.68    1.05
 -10   1   0    2.87    1.03
   9 -10   0    3.08    0.98
 -10   1   0    1.28    0.94
 -10   1   0    2.27    1.05
   1   9   0    4.40    1.24
 -10   1   0    2.14    1.37
   9 -10   0    2.97    1.12
   1   9   0    2.86    0.61
 -10   1   0    2.52    0.78
 -10   1   0    2.27    1.05
   1   9   0    2.77    1.01
   1   9   0    3.32    1.08
   1   9   0    1.81    0.94
   9 -10   0    2.19    1.09
   1   9   0    4.00    0.62
   9 -10   0    1.99    0.90
   1   9   0    3.47    1.17
   9 -10   0    2.27    1.12
  -1  -9   0    2.40    0.98
  10  -1   0    2.54    0.84
  -1  -9   0    0.81    0.99
  -9  10   0    1.86    1.32
  10  -1   0    2.13    1.31
  -1  -9   0    3.17    1.45
  -1  -9   0    1.27    0.60
  -9  10   0    1.84    0.90
  10  -1   0    3.09    1.02
  -9  10   0    2.93    1.06
  -9  10   0    2.39    1.07
  -9  10   0    2.24    0.75
  10  -1   0    0.84    0.99
  -9  10   0    3.41    0.82
  10  -1   0    3.96    0.91
  -1  -9   0    3.54    1.30
  -9  10   0    3.10    1.11
  -1  -9   0    3.47    0.90
  -1  -9   0    2.21    0.53
  10  -1   0    1.00    0.97
  10  -1   0    2.49    1.09
  -1  -9   0    1.28    0.90
  10  -1   0    1.37    1.05
  -1  -9   0    2.16    1.11
  -1  -9   0    4.57    0.88
  -9  10   0    1.41    0.74
  10  -1   0    2.48    0.75
   8 -10   0   87.57    3.76
 -10   2   0   89.50    3.75
   8 -10   0   87.56    2.60
   2   8   0   89.20    3.94
 -10   2   0   87.31    3.30
   2   8   0   94.72    3.30
   8 -10   0   87.96    2.45
   2   8   0   94.80    3.38
   8 -10   0   92.07    2.49
   2   8   0   90.19    3.43
   8 -10   0   88.43    3.03
 -10   2   0   87.27    3.42
   2   8   0   90.64    2.55
 -10   2   0   90.51    3.46
 -10   2   0   90.00    3.57
 -10   2   0   89.68    3.65
   2   8   0   92.84    2.73
 -10   2   0   88.61    2.84
   8 -10   0   86.79    3.56
   8 -10   0   93.54    3.26
   2   8   0   97.08    3.69
   8 -10   0   87.40    3.55
   8 -10   0   91.99    3.28
   2   8   0   89.34    3.84
   2   8   0   97.74    3.54
   8 -10   0   88.29    3.52
 -10   2   0   89.94    3.68
   8 -10   0   85.89    3.58
   8 -10   0   92.64    3.68
   2   8   0   94.14    3.79
  -2  -8   0   93.28    3.20
  -2  -8   0   88.92    3.75
  -2  -8   0   88.51    3.44
  -2  -8   0   87.16    3.54
  -8  10   0   96.07    3.23
  -2  -8   0   90.84    3.21
  -8  10   0   85.94    3.54
  10  -2   0   95.35    3.53
  10  -2   0   92.04    3.26
  10  -2   0   89.48    3.81
  -8  10   0   91.05    3.57
  -8  10   0   88.37    2.97
  -2  -8   0   92.94    3.60
  -8  10   0   85.21    3.55
  -2  -8   0   97.18    2.62
  10  -2   0   91.99    3.32
  10  -2   0   93.40    2.83
  -2  -8   0   89.54    2.72
  -8  10   0   91.09    3.49
  -8  10   0   90.41    3.76
  10  -2   0   89.21    3.64
  -8  10   0   93.91    3.05
  10  -2   0   90.75    3.28
  10  -2   0   92.86    3.75
  -2  -8   0   82.69    3.65
 -10   3   0   64.85    2.83
 -10   3   0   60.62    1.97
 -10   3   0   56.52    2.53
   3   7   0   55.30    2.71
   7 -10   0   60.31    1.80
   3   7   0   57.23    2.80
   7 -10   0   60.35    1.86
   7 -10   0   57.57    2.78
   3   7   0   64.69    2.74
   7 -10   0   59.97    2.48
   7 -10   0   55.34    2.79
   3   7   0   52.55    1.82
 -10   3   0   60.16    2.91
 -10   3   0   57.29    2.69
 -10   3   0   57.38    2.56
 -10   3   0   56.86    2.87
   3   7   0   54.23    2.88
   7 -10   0   63.72    2.96
 -10   3   0   64.72    3.02
   3   7   0   56.81    2.87
   7 -10   0   56.98    2.85
   7 -10   0   64.53    2.85
   7 -10   0   59.00    2.42
   3   7   0   59.02    2.12
   7 -10   0   57.14    1.78
   3   7   0   57.43    2.55
  10  -3   0   57.74    2.88
  -3  -7   0   55.47    2.72
  -7  10   0   57.30    2.78
  -7  10   0   56.93    2.29
  -3  -7   0   57.79    1.75
  10  -3   0   55.67    2.53
  -3  -7   0   58.16    2.88
  -3  -7   0   57.48    2.72
  10  -3   0   56.46    2.85
  10  -3   0   57.95    3.10
  -3  -7   0   58.34    2.53
  10  -3   0   62.50    2.66
  -3  -7   0   58.88    2.16
  -7  10   0   60.08    2.27
  10  -3   0   56.08    3.08
  -3  -7   0   58.78    2.73
  10  -3   0   61.25    1.95
  -7  10   0   58.01    1.83
  -3  -7   0   59.94    2.53
  -3  -7   0   55.04    3.01
  -7  10   0   59.46    3.05
  -7  10   0   64.23    2.56
  -7  10   0   58.58    2.19
  -7  10   0   63.17    2.84
  10  -3   0   61.15    2.96
  10  -3   0   62.43    2.67
  -3  -7   0   58.22    2.73
  10  -3   0   57.20    2.53
   4   6   0   97.31    3.13
   4   6   0   97.37    3.56
 -10   4   0   95.31    3.39
   6 -10   0   94.29    3.70
   4   6   0   90.80    3.71
   6 -10   0   99.20    2.55
   6 -10   0  100.36    3.62
   6 -10   0   98.18    3.34
 -10   4   0  101.61    3.46
   6 -10   0   88.73    3.67
   4   6   0   96.50    3.59
   4   6   0   95.99    3.55
   6 -10   0  102.08    3.12
   4   6   0   91.94    3.86
   6 -10   0  100.72    2.77
   4   6   0  102.61    3.69
   6 -10   0   96.61    3.76
   6 -10   0   96.78    3.39
   4   6   0   95.26    3.66
   6 -10   0   97.89    3.05
 -10   4   0  100.57    3.66
 -10   4   0   99.35    2.61
   6 -10   0  108.16    4.05
 -10   4   0  102.33    3.65
 -10   4   0   99.75    3.96
  -4  -6   0   93.49    3.44
  -4  -6   0   98.47    3.16
  -6  10   0  100.74    3.56
  -4  -6   0   98.37    3.71
  -6  10   0   97.51    3.07
  -4  -6   0   99.94    2.51
  -4  -6   0   92.33    3.43
  10  -4   0  104.44    3.67
  -4  -6   0   98.97    3.89
  10  -4   0   93.47    3.36
  -4  -6   0  100.23    3.64
  -6  10   0   99.61    3.75
  10  -4   0   92.72    3.50
  -6  10   0   99.70    3.98
  10  -4   0   96.36    3.39
  -6  10   0   97.42    2.78
  -6  10   0   97.46    3.02
  10  -4   0  103.91    3.83
  10  -4   0   94.02    3.87
  -4  -6   0   90.76    3.70
  -6  10   0   97.61    3.07
  10  -4   0  100.68    3.81
  -4  -6   0   95.47    3.64
 -10   5   0   11.10    1.23
   5   5   0    7.82    1.23
   5   5   0   11.84    1.54
   5   5   0   13.09    1.50
 -10   5   0   11.53    1.35
 -10   5   0    6.57    1.19
   5 -10   0    9.24    1.25
 -10   5   0    8.78    1.38
 -10   5   0   11.83    1.72
 -10   5   0    9.09    1.28
   5 -10   0   13.32    1.82
   5   5   0    9.12    0.82
   5 -10   0    5.47    1.05
   5 -10   0    9.03    1.31
   5 -10   0    8.22    1.33
   5 -10   0    9.66    0.89
   5 -10   0    9.81    0.94
   5 -10   0    8.53    1.13
   5 -10   0   11.76    1.00
 -10   5   0   13.12    1.52
   5   5   0   12.32    1.48
   5   5   0   11.65    1.74
   5 -10   0   11.62    1.61
   5 -10   0    9.14    0.62
   5   5   0   11.28    1.53
   5   5   0    9.29    1.36
  10  -5   0   11.50    1.48
  -5  -5   0    9.25    1.43
  -5  -5   0   10.12    0.67
  -5  10   0   10.80    0.97
  -5  -5   0    8.49    1.28
  -5  -5   0   11.12    1.43
  -5  10   0    7.67    1.55
  10  -5   0    7.86    1.33
  -5  -5   0    7.76    1.51
  10  -5   0    9.27    1.62
  -5  -5   0   12.53    1.54
  -5  10   0    9.98    1.25
  -5  -5   0   11.31    1.36
  -5  10   0   11.46    1.53
  -5  -5   0    8.75    1.52
  10  -5   0    8.69    1.38
  -5  -5   0    9.89    1.17
  -5  10   0    9.27    1.01
  10  -5   0   12.72    1.33
  10  -5   0    8.41    1.22
  10  -5   0   10.91    1.35
  10  -5   0    8.22    1.21
  -5  10   0   10.29    1.37
  -5  10   0   11.65    1.06
  -5  -5   0    8.54    1.28
 -10   6   0   58.71    2.64
   4 -10   0   56.11    1.89
   6   4   0   59.50    2.61
   6   4   0   53.54    1.83
   4 -10   0   57.97    2.14
   4 -10   0   55.00    1.89
   4 -10   0   57.65    2.79
   4 -10   0   61.09    3.03
   4 -10   0   62.49    1.90
   6   4   0   57.91    2.81
 -10   6   0   56.01    2.77
   4 -10   0   56.84    2.86
   6   4   0   55.46    2.94
   6   4   0   61.91    2.73
 -10   6   0   58.87    2.29
 -10   6   0   57.96    2.77
 -10   6   0   64.29    3.08
 -10   6   0   58.69    2.58
   4 -10   0   59.21    1.76
   4 -10   0   58.42    2.45
   4 -10   0   55.06    2.77
   6   4   0   57.68    2.68
   4 -10   0   59.68    2.51
   6   4   0   59.48    2.45
   6   4   0   61.39    2.87
 -10   6   0   58.68    2.58
  10  -6   0   55.88    2.74
  -6  -4   0   59.49    2.70
  10  -6   0   58.41    2.58
  -4  10   0   54.50    2.77
  10  -6   0   59.12    2.32
  -6  -4   0   57.25    2.48
  -4  10   0   57.46    2.48
  -6  -4   0   57.13    2.69
  10  -6   0   54.39    2.71
  -4  10   0   62.06    2.17
  -6  -4   0   55.32    2.59
  10  -6   0   57.76    2.85
  10  -6   0   56.44    2.95
  -4  10   0   55.43    2.19
  -4  10   0   56.63    2.22
  -6  -4   0   55.62    2.79
  -6  -4   0   62.18    3.06
  10  -6   0   57.74    2.48
  -6  -4   0   49.64    2.70
  -6  -4   0   55.27    3.00
  -6  -4   0   56.43    1.80
  -4  10   0   55.73    2.98
  -4  10   0   57.51    2.78
  -4  10   0   63.65    2.81
  -6  -4   0   57.52    2.63
  10  -6   0   65.73    2.81
   7   3   0  102.68    3.58
 -10   7   0   97.97    3.72
   3 -10   0   98.97    3.44
 -10   7   0  103.26    3.52
 -10   7   0   95.91    3.53
 -10   7   0  105.84    4.00
   3 -10   0   98.82    2.71
 -10   7   0  101.07    3.74
   7   3   0  100.29    3.73
   3 -10   0   93.31    3.82
 -10   7   0   91.92    3.06
   3 -10   0   99.94    2.80
   7   3   0  103.74    2.94
   3 -10   0   99.66    3.20
   3 -10   0   96.67    3.75
 -10   7   0  101.19    3.59
   3 -10   0  111.55    4.08
   7   3   0  108.18    3.92
   3 -10   0  100.38    3.83
   3 -10   0   96.58    2.75
   7   3   0  100.99    2.92
   7   3   0   96.15    3.89
   3 -10   0  102.40    2.69
   7   3   0  108.90    3.70
   7   3   0   97.07    3.57
   7   3   0   97.70    3.88
   3 -10   0   97.78    3.32
 -10   7   0   97.43    3.77
   3 -10   0  100.25    4.09
  -3  10   0   96.68    3.96
  -7  -3   0  101.16    3.72
  10  -7   0  104.80    3.14
  -7  -3   0   98.15    3.56
  -3  10   0   99.87    3.14
  10  -7   0   99.59    3.58
  10  -7   0   97.39    3.75
  -3  10   0  100.02    3.82
  -7  -3   0   92.64    3.50
  10  -7   0   99.09    3.78
  -3  10   0  104.64    3.87
  -3  10   0   94.69    3.15
  -7  -3   0   98.64    3.54
  10  -7   0  100.31    3.83
  -3  10   0   95.00    3.74
  10  -7   0   99.90    3.64
  -7  -3   0   97.52    3.80
  10  -7   0   95.51    3.75
  10  -7   0   97.09    3.87
  10  -7   0   92.09    3.29
  -7  -3   0   96.29    3.80
  -7  -3   0   98.74    2.87
  -7  -3   0   99.26    3.62
  -7  -3   0   92.16    3.52
  -7  -3   0  101.91    4.01
  -3  10   0   97.44    3.17
  -3  10   0   96.40    3.17
  -3  10   0   99.20    3.34
 -10   8   0   38.18    1.71
   2 -10   0   40.18    2.18
 -10   8   0   44.61    2.19
   8   2   0   39.50    2.23
   2 -10   0   38.70    2.38
   8   2   0   45.24    2.52
 -10   8   0   44.24    2.15
 -10   8   0   41.64    2.65
 -10   8   0   44.65    1.43
   2 -10   0   41.92    1.65
   8   2   0   42.06    1.77
   8   2   0   43.00    2.31
   2 -10   0   44.12    2.51
 -10   8   0   44.62    2.50
   2 -10   0   42.09    1.32
   8   2   0   45.10    1.80
   8   2   0   44.04    2.19
 -10   8   0   42.74    2.35
   2 -10   0   41.39    1.67
   2 -10   0   41.50    1.99
 -10   8   0   45.30    2.29
   8   2   0   45.67    2.72
   8   2   0   45.77    2.43
   8   2   0   46.20    2.61
   2 -10   0   44.96    2.74
   8   2   0   42.60    2.22
   2 -10   0   43.65    2.67
  10  -8   0   45.85    2.52
  10  -8   0   37.45    2.40
  -2  10   0   46.27    2.01
  -8  -2   0   44.36    2.17
  -2  10   0   42.52    2.02
  10  -8   0   46.24    1.76
  10  -8   0   40.80    1.95
  -2  10   0   44.00    2.03
  -8  -2   0   43.07    1.77
  10  -8   0   39.20    2.57
  -8  -2   0   43.04    2.30
  -8  -2   0   43.17    2.49
  -2  10   0   41.64    2.00
  -8  -2   0   38.47    2.22
  -2  10   0   39.28    2.37
  -8  -2   0   40.83    2.45
  -2  10   0   46.27    2.47
  -8  -2   0   37.71    2.62
  -2  10   0   40.07    1.90
  10  -8   0   42.50    2.27
  10  -8   0   37.99    2.24
  -8  -2   0   47.14    2.47
  10  -8   0   44.01    2.43
  -8  -2   0   40.12    2.19
   9   1   0    2.38    0.88
   9   1   0    0.46    0.61
   9   1   0    1.06    1.01
 -10   9   0    1.82    0.79
   9   1   0    0.24    0.85
   1 -10   0    2.53    1.30
 -10   9   0    1.88    0.94
 -10   9   0    1.13    1.13
   9   1   0    1.56    1.29
   1 -10   0    0.55    1.06
   9   1   0   -0.46    0.86
 -10   9   0    0.16    0.71
 -10   9   0    0.14    1.15
   9   1   0    1.07    0.76
   9   1   0    0.86    1.12
   1 -10   0    0.67    1.02
   1 -10   0    0.19    0.60
 -10   9   0    0.62    0.55
 -10   9   0    0.89    0.51
 -10   9   0   -0.16    0.81
   9   1   0    0.97    0.94
   1 -10   0    0.85    0.77
   9   1   0    1.26    0.70
   1 -10   0    1.15    0.64
   1 -10   0    1.21    0.98
   1 -10   0    2.37    1.33
   1 -10   0    2.21    0.65
 -10   9   0    0.36    0.88
  10  -9   0    0.90    0.88
  -1  10   0    1.95    0.86
  10  -9   0    1.83    0.95
  -9  -1   0    1.07    1.25
  -9  -1   0    1.59    1.06
  -9  -1   0    2.24    1.06
  -9  -1   0    1.51    1.13
  -1  10   0    2.71    0.88
  10  -9   0    0.75    0.63
  10  -9   0    2.25    1.05
  -9  -1   0    0.55    0.92
  -1  10   0    1.12    0.66
  -1  10   0    0.95    0.94
  -1  10   0    1.35    0.79
  10  -9   0    2.45    1.19
  -1  10   0   -0.02    0.89
  -9  -1   0    1.40    1.00
  10  -9   0   -0.94    1.07
  10  -9   0    0.66    0.52
  -9  -1   0    0.55    0.91
  10  -9   0    1.62    0.90
  -9  -1   0    1.07    0.81
  10  -9   0    0.75    0.57
  -1  10   0    1.61    1.09
  -1  10   0    2.90    0.82
  10  -9   0   -0.14    0.87
  -1  10   0    2.04    0.39
  10   0   0   18.44    1.97
   0 -10   0   16.77    1.96
  10   0   0   18.12    1.96
   0 -10   0   13.64    2.82
  10   0   0   18.40    1.35
   0 -10   0   20.25    1.62
 -10  10   0   19.57    1.21
   0 -10   0   18.40    1.23
  10   0   0   18.25    1.63
   0 -10   0   20.71    2.06
 -10  10   0   14.54    1.80
   0 -10   0   19.81    2.02
   0 -10   0   18.14    1.89
 -10  10   0   17.74    1.92
  10   0   0   17.42    1.78
  10   0   0   17.67    1.53
  10   0   0   14.96    1.36
   0 -10   0   16.86    0.88
 -10  10   0   17.07    1.60
   0 -10   0   17.67    1.32
  10   0   0   17.76    1.79
 -10  10   0   16.23    1.41
 -10  10   0   18.26    2.23
 -10  10   0   19.12    1.89
   0  10   0   18.70    1.98
   0  10   0   17.24    1.60
  10 -10   0   16.62    0.96
   0  10   0   15.01    1.72
 -10   0   0   21.47    1.88
   0  10   0   17.48    1.60
   0  10   0   18.26    2.55
 -10   0   0   16.63    1.39
   0  10   0   19.39    1.69
  10 -10   0   14.36    1.68
  10 -10   0   18.56    1.26
  10 -10   0   17.20    2.16
 -10   0   0   19.85    1.87
 -10   0   0   16.18    1.89
  10 -10   0   16.03    1.11
   0  10   0   16.07    1.45
   0  10   0   18.75    1.19
  10 -10   0   17.32    0.98
  10 -10   0   14.22    2.01
 -10   0   0   14.33    1.67
  10 -10   0   20.34    1.88
 -10   0   0   14.67    1.62
  10 -10   0   18.20    1.70
 -10   0   0   19.20    1.97
  10 -10   0   16.52    1.69
   0  10   0   17.03    0.88
 -10   0   0   16.88    1.89
   1  10   0   25.67    2.01
   1  10   0   22.68    1.85
   1  10   0   24.61    1.25
 -11   1   0   24.13    2.01
  10 -11   0   22.75    1.39
  10 -11   0   25.48    1.82
   1  10   0   21.99    1.93
 -11   1   0   20.81    1.97
 -11   1   0   22.80    2.35
  10 -11   0   23.90    1.05
 -11   1   0   21.44    1.88
  10 -11   0   23.94    1.97
  10 -11   0   24.45    1.80
 -11   1   0   24.78    1.84
   1  10   0   23.08    1.89
   1  10   0   23.60    1.12
  10 -11   0   22.48    1.03
 -11   1   0   21.63    1.47
  10 -11   0   27.72    2.18
   1  10   0   23.99    2.12
  -1 -10   0   23.41    1.12
 -10  11   0   21.78    1.59
 -10  11   0   24.81    2.50
  11  -1   0   21.58    1.56
  -1 -10   0   24.75    2.47
  -1 -10   0   23.89    1.28
  11  -1   0   24.89    1.66
  11  -1   0   23.06    2.06
  11  -1   0   24.72    1.95
  11  -1   0   23.30    1.97
  11  -1   0   22.78    2.22
 -10  11   0   23.49    1.81
  -1 -10   0   24.65    1.85
  11  -1   0   23.10    2.12
  -1 -10   0   24.05    1.57
 -10  11   0   24.39    1.96
 -10  11   0   22.53    1.46
  11  -1   0   23.38    1.85
  -1 -10   0   23.29    2.04
 -10  11   0   25.60    2.16
   2   9   0   37.49    1.57
   9 -11   0   41.01    2.43
   2   9   0   33.50    2.33
 -11   2   0   32.52    2.45
 -11   2   0   38.36    2.36
 -11   2   0   40.11    2.31
   2   9   0   38.46    2.28
   9 -11   0   37.57    1.34
   9 -11   0   39.72    2.57
   9 -11   0   41.65    2.13
 -11   2   0   40.05    2.96
   9 -11   0   35.57    1.83
   9 -11   0   37.48    1.32
   2   9   0   36.66    2.13
   9 -11   0   39.06    2.46
   9 -11   0   40.90    1.51
   9 -11   0   36.75    2.10
 -11   2   0   40.60    1.78
   2   9   0   35.12    2.27
   2   9   0   41.23    1.48
   2   9   0   37.06    2.42
 -11   2   0   40.04    2.19
   2   9   0   38.36    2.08
 -11   2   0   39.00    2.41
 -11   2   0   37.84    2.78
  11  -2   0   38.25    2.08
  -9  11   0   33.32    2.42
  11  -2   0   37.66    2.32
  -2  -9   0   35.10    2.34
  11  -2   0   38.99    2.14
  -2  -9   0   38.35    2.41
  -9  11   0   35.95    2.04
  11  -2   0   35.00    2.28
  -2  -9   0   37.03    1.48
  -2  -9   0   40.31    1.60
  -9  11   0   36.66    1.88
  11  -2   0   37.64    1.70
  -2  -9   0   37.35    2.50
  11  -2   0   38.46    2.41
  -9  11   0   37.29    2.41
  11  -2   0   36.20    2.24
  -2  -9   0   41.95    2.34
  -9  11   0   33.81    2.13
  11  -2   0   38.94    2.53
  -9  11   0   38.84    2.35
  11  -2   0   38.80    2.56
  -9  11   0   36.48    2.45
 -11   3   0   58.90    3.16
   8 -11   0   55.02    2.76
 -11   3   0   55.13    2.81
   8 -11   0   58.32    1.81
   8 -11   0   58.90    2.59
   8 -11   0   59.42    2.47
   3   8   0   58.41    2.96
   8 -11   0   61.15    3.09
 -11   3   0   62.79    3.09
   8 -11   0   56.33    2.88
   3   8   0   59.92    2.96
 -11   3   0   64.27    2.88
   3   8   0   62.94    2.20
   3   8   0   62.29    3.27
 -11   3   0   61.76    2.69
 -11   3   0   55.70    2.91
   3   8   0   58.62    2.66
   8 -11   0   58.78    3.02
   8 -11   0   57.14    3.16
   8 -11   0   59.53    1.86
   3   8   0   59.64    1.78
 -11   3   0   60.53    2.08
   3   8   0   61.64    2.80
   8 -11   0   54.81    2.47
   3   8   0   58.64    2.83
   8 -11   0   58.96    2.89
   8 -11   0   63.50    1.83
 -11   3   0   60.29    2.79
  11  -3   0   59.36    3.06
  -3  -8   0   57.19    2.81
  -3  -8   0   58.25    2.62
  11  -3   0   57.39    2.58
  11  -3   0   58.51    2.81
  -3  -8   0   62.78    2.92
  -8  11   0   66.24    3.11
  -3  -8   0   60.35    2.89
  -3  -8   0   58.76    1.80
  -3  -8   0   58.79    2.18
  -8  11   0   55.85    2.25
  -8  11   0   56.70    2.41
  -8  11   0   60.52    2.93
  11  -3   0   60.39    2.81
  -3  -8   0   56.45    3.03
  -8  11   0   57.92    3.16
  -8  11   0   55.91    2.32
  11  -3   0   62.45    3.10
  11  -3   0   60.75    3.02
  -3  -8   0   62.78    2.62
  11  -3   0   55.74    2.77
  11  -3   0   54.23    2.66
  11  -3   0   60.63    3.24
  -3  -8   0   59.08    3.21
  11  -3   0   64.26    2.07
  -8  11   0   58.87    2.55
  -3  -8   0   57.62    2.82
   4   7   0  167.01    5.98
   4   7   0  180.63    5.67
   7 -11   0  176.06    5.73
   7 -11   0  168.53    5.65
   7 -11   0  178.67    5.41
 -11   4   0  170.68    5.75
   4   7   0  180.05    5.45
 -11   4   0  176.33    5.56
   4   7   0  179.66    5.82
 -11   4   0  179.26    5.93
   7 -11   0  179.90    5.29
   4   7   0  177.44    4.92
   7 -11   0  180.99    4.25
 -11   4   0  163.93    5.70
 -11   4   0  177.20    5.72
   7 -11   0  177.46    4.94
   7 -11   0  179.71    4.50
   7 -11   0  167.34    5.61
 -11   4   0  187.97    5.66
   7 -11   0  178.83    4.27
   4   7   0  176.18    5.93
   4   7   0  185.13    5.69
   7 -11   0  177.21    5.58
 -11   4   0  173.47    4.42
 -11   4   0  169.59    5.26
   7 -11   0  176.99    5.20
   7 -11   0  172.85    5.89
 -11   4   0  174.82    4.43
  11  -4   0  182.43    4.42
  11  -4   0  173.82    5.42
  -4  -7   0  174.42    5.33
  -7  11   0  170.07    5.51
  11  -4   0  173.45    5.27
  11  -4   0  167.34    5.80
  -4  -7   0  176.32    5.93
  11  -4   0  167.25    5.47
  11  -4   0  184.68    5.39
  11  -4   0  177.21    5.79
  -4  -7   0  171.15    4.90
  11  -4   0  178.67    5.50
  -4  -7   0  183.13    4.26
  -7  11   0  173.51    4.81
  11  -4   0  175.50    5.73
  -7  11   0  175.28    5.87
  -7  11   0  179.93    4.51
  -4  -7   0  173.27    5.31
  11  -4   0  188.64    5.62
  -4  -7   0  175.90    5.63
  -4  -7   0  175.84    5.63
  -7  11   0  177.32    5.67
  -4  -7   0  164.93    5.47
  -7  11   0  173.96    4.95
  -7  11   0  180.06    4.94
  -4  -7   0  167.65    5.47
  -4  -7   0  170.88    6.24
  -7  11   0  182.34    5.39
  -4  -7   0  172.18    5.74
   6 -11   0   21.85    2.10
   6 -11   0   20.15    1.29
   5   6   0   27.01    1.85
   6 -11   0   24.45    1.35
   5   6   0   25.93    1.95
   6 -11   0   23.09    2.16
   6 -11   0   20.97    1.73
   6 -11   0   20.20    1.14
   5   6   0   23.53    1.95
 -11   5   0   21.71    2.12
 -11   5   0   20.27    1.84
   5   6   0   22.60    2.19
 -11   5   0   20.95    1.61
   5   6   0   20.80    1.87
   6 -11   0   21.66    1.94
 -11   5   0   20.29    1.85
   5   6   0   27.81    2.01
 -11   5   0   20.10    1.70
   6 -11   0   22.07    0.80
   5   6   0   23.44    1.85
  -5  -6   0   19.14    1.97
  -5  -6   0   19.85    1.74
  -6  11   0   22.37    1.39
  11  -5   0   23.69    1.88
  11  -5   0   21.51    1.89
  -5  -6   0   22.56    1.57
  11  -5   0   23.66    1.67
  -5  -6   0   22.56    1.78
  -5  -6   0   20.54    1.89
  -6  11   0   22.84    1.44
  -5  -6   0   22.23    0.87
  11  -5   0   24.37    2.01
  11  -5   0   21.58    1.78
  -6  11   0   21.77    1.72
  -6  11   0   21.45    1.20
  -5  -6   0   21.64    1.83
  -6  11   0   20.82    1.70
  11  -5   0   20.61    1.75
  11  -5   0   20.46    1.70
   6   5   0   80.41    3.55
   5 -11   0   76.51    2.98
   5 -11   0   69.58    3.03
 -11   6   0   70.68    3.00
   6   5   0   69.72    3.12
   6   5   0   78.85    3.33
 -11   6   0   68.95    2.67
   6   5   0   71.97    2.08
 -11   6   0   68.88    3.20
   6   5   0   71.78    3.09
   5 -11   0   70.40    2.31
   5 -11   0   74.38    3.34
   5 -11   0   70.92    1.91
 -11   6   0   66.76    2.91
   6   5   0   62.42    3.30
   5 -11   0   66.76    3.34
   5 -11   0   71.11    2.80
   5 -11   0   71.91    2.42
 -11   6   0   68.99    3.29
   5 -11   0   71.01    2.30
   6   5   0   72.53    2.81
   6   5   0   74.47    3.25
   5 -11   0   69.99    3.13
   5 -11   0   69.92    1.92
 -11   6   0   65.26    3.01
   5 -11   0   69.90    3.23
 -11   6   0   72.10    3.17
  -6  -5   0   71.59    3.24
  -6  -5   0   72.06    3.08
  11  -6   0   68.00    3.04
  11  -6   0   67.40    2.86
  11  -6   0   72.77    3.32
  -5  11   0   65.19    3.01
  -6  -5   0   62.95    3.05
  -5  11   0   73.17    2.59
  11  -6   0   71.68    3.16
  -6  -5   0   68.84    3.01
  -6  -5   0   72.91    2.83
  11  -6   0   75.72    2.78
  11  -6   0   71.48    3.31
  -5  11   0   68.56    3.22
  -5  11   0   72.29    2.42
  -6  -5   0   71.95    2.04
  -6  -5   0   68.42    3.30
  -5  11   0   71.17    3.33
  -5  11   0   67.32    2.47
  -5  11   0   73.87    3.20
  11  -6   0   68.82    2.92
  -6  -5   0   69.65    3.15
  11  -6   0   71.93    3.16
  -6  -5   0   67.82    3.01
  -6  -5   0   67.80    3.02
  -5  11   0   70.90    3.35
   4 -11   0  234.91    6.92
 -11   7   0  231.32    6.64
 -11   7   0  235.22    6.78
   7   4   0  229.94    5.80
   4 -11   0  227.23    5.60
   7   4   0  224.92    7.17
   4 -11   0  223.01    7.16
   4 -11   0  234.38    5.65
 -11   7   0  240.69    6.69
   4 -11   0  240.38    5.78
   4 -11   0  237.53    7.08
   7   4   0  218.75    7.25
   7   4   0  246.66    5.84
 -11   7   0  228.82    6.22
   4 -11   0  229.98    5.76
 -11   7   0  232.60    6.92
 -11   7   0  236.81    7.19
   4 -11   0  236.86    6.56
   4 -11   0  220.09    6.91
   7   4   0  244.49    7.13
   4 -11   0  231.55    6.93
   7   4   0  245.98    6.92
   7   4   0  224.78    6.82
   4 -11   0  231.42    6.18
   4 -11   0  238.50    6.53
   7   4   0  232.10    6.62
 -11   7   0  234.44    7.05
 -11   7   0  227.11    6.98
   7   4   0  241.36    7.09
  -4  11   0  237.19    7.04
  -7  -4   0  230.05    6.70
  -4  11   0  224.31    7.05
  -7  -4   0  219.26    6.95
  -7  -4   0  229.18    7.16
  -7  -4   0  232.44    7.04
  -4  11   0  226.39    6.90
  -4  11   0  241.11    7.02
  11  -7   0  239.53    7.05
  -7  -4   0  237.86    5.78
  11  -7   0  223.52    6.46
  -4  11   0  233.41    6.18
  11  -7   0  226.83    6.96
  -7  -4   0  223.43    6.79
  -7  -4   0  235.91    6.84
  11  -7   0  234.52    6.95
  -7  -4   0  224.85    7.19
  -4  11   0  238.46    6.21
  11  -7   0  223.05    7.10
  11  -7   0  248.70    7.17
  -4  11   0  229.12    6.51
  -4  11   0  233.00    6.24
  -7  -4   0  238.12    6.79
  11  -7   0  230.66    6.62
  -7  -4   0  223.83    6.57
  11  -7   0  242.41    6.89
   8   3   0   14.82    1.57
   3 -11   0   16.28    0.84
   8   3   0   18.84    1.84
   3 -11   0   14.39    1.47
   8   3   0   17.63    1.95
   8   3   0   14.76    1.10
   3 -11   0   15.43    0.97
 -11   8   0   16.58    1.55
   8   3   0   15.57    1.62
   3 -11   0   16.06    0.96
   8   3   0   15.91    2.05
   8   3   0   17.74    1.14
   3 -11   0   11.92    0.84
   3 -11   0   17.09    2.12
   3 -11   0   17.14    2.01
 -11   8   0   15.23    1.74
   8   3   0   22.40    2.13
 -11   8   0   18.41    1.63
   3 -11   0   16.23    1.41
 -11   8   0   13.37    1.21
   3 -11   0   14.48    1.65
 -11   8   0   14.88    1.64
   3 -11   0   14.39    1.27
  -8  -3   0   19.39    1.95
  11  -8   0   16.07    1.46
  11  -8   0   15.01    1.75
  -3  11   0   15.78    1.86
  -3  11   0   14.49    1.27
  -3  11   0   14.46    1.36
  -3  11   0   19.22    1.94
  -3  11   0   18.44    1.40
  11  -8   0   17.19    1.72
  -8  -3   0   15.27    1.93
  -3  11   0   16.12    1.85
  11  -8   0   17.49    1.97
  -8  -3   0   21.31    2.16
  11  -8   0   21.71    2.26
  -3  11   0   15.44    1.40
  11  -8   0   18.66    1.92
  11  -8   0   16.74    1.26
  -8  -3   0   16.55    1.11
  11  -8   0   14.53    1.74
  -3  11   0   16.34    1.40
  -8  -3   0   18.33    2.00
 -11   9   0   61.59    1.87
   2 -11   0   58.72    3.02
   9   2   0   56.18    2.85
   9   2   0   61.25    2.28
 -11   9   0   57.76    2.83
   2 -11   0   57.55    3.04
   2 -11   0   63.07    1.71
   9   2   0   56.16    3.03
   9   2   0   64.92    2.34
   9   2   0   60.98    2.86
   2 -11   0   62.57    2.77
 -11   9   0   63.02    2.67
   9   2   0   61.67    3.05
   2 -11   0   58.69    2.56
   9   2   0   58.78    2.86
 -11   9   0   59.54    3.03
   2 -11   0   54.41    3.18
 -11   9   0   64.45    2.97
   2 -11   0   63.84    2.13
   2 -11   0   64.43    2.47
 -11   9   0   64.43    2.21
   9   2   0   60.59    2.69
   2 -11   0   61.48    2.11
 -11   9   0   57.54    3.17
  11  -9   0   64.38    3.03
  -9  -2   0   60.47    2.98
  11  -9   0   62.28    1.88
  -9  -2   0   58.42    2.71
  -2  11   0   61.37    2.46
  11  -9   0   63.83    3.11
  -9  -2   0   58.86    3.03
  -2  11   0   59.74    2.53
  -2  11   0   66.18    3.19
  -9  -2   0   60.81    2.77
  -9  -2   0   61.36    2.83
  11  -9   0   63.31    2.21
  11  -9   0   60.19    3.08
  -2  11   0   56.70    2.85
  -2  11   0   57.66    2.43
  11  -9   0   63.33    2.86
  11  -9   0   59.35    2.80
  -9  -2   0   59.11    3.25
  -9  -2   0   58.77    2.88
  -2  11   0   61.25    2.56
  -2  11   0   60.63    3.06
 -11  10   0   36.57    2.44
   1 -11   0   30.68    2.18
  10   1   0   31.04    1.87
  10   1   0   30.14    1.65
 -11  10   0   30.66    2.11
  10   1   0   27.82    1.69
 -11  10   0   31.89    2.11
 -11  10   0   30.70    1.87
 -11  10   0   34.27    1.45
 -11  10   0   35.07    2.57
   1 -11   0   26.13    2.41
  10   1   0   30.09    2.19
 -11  10   0   33.61    1.42
  10   1   0   32.50    2.09
  10   1   0   33.51    2.33
   1 -11   0   30.63    1.56
  10   1   0   31.01    2.39
  10   1   0   32.13    2.25
 -10  -1   0   28.25    2.12
  11 -10   0   33.31    2.21
  -1  11   0   30.24    2.29
  -1  11   0   32.40    1.84
  -1  11   0   30.74    1.05
  -1  11   0   30.32    1.91
 -10  -1   0   35.18    2.13
  -1  11   0   32.28    2.23
 -10  -1   0   32.99    2.36
  -1  11   0   29.76    1.60
  -1  11   0   30.61    2.34
  11 -10   0   31.28    1.39
  11 -10   0   32.14    2.08
 -10  -1   0   33.03    2.30
 -10  -1   0   31.55    2.11
  -1  11   0   33.90    1.99
 -10  -1   0   29.61    2.49
  11 -10   0   25.74    2.16
  11 -10   0   30.35    1.39
 -10  -1   0   30.08    1.90
  11 -10   0   30.29    2.16
  11   0   0   50.49    2.24
   0 -11   0   50.51    2.98
 -11  11   0   51.89    2.01
  11   0   0   47.69    2.72
  11   0   0   48.02    2.53
 -11  11   0   47.73    2.31
  11   0   0   48.47    2.66
 -11  11   0   49.27    2.77
 -11  11   0   48.67    2.59
   0 -11   0   51.26    1.62
 -11  11   0   51.98    2.76
 -11  11   0   48.33    2.91
  11   0   0   53.57    2.33
  11   0   0   49.22    2.94
   0 -11   0   51.56    2.05
   0 -11   0   51.83    2.87
  11   0   0   47.25    2.75
   0 -11   0   49.70    2.55
  11   0   0   50.50    2.32
  11   0   0   53.50    2.87
   0 -11   0   52.04    2.15
  11 -11   0   51.04    2.83
   0  11   0   57.36    3.07
 -11   0   0   53.63    3.15
  11 -11   0   48.99    2.57
  11 -11   0   51.54    1.74
 -11   0   0   52.54    2.59
 -11   0   0   49.81    2.74
   0  11   0   50.90    2.54
  11 -11   0   49.96    1.97
  11 -11   0   46.45    2.61
   0  11   0   55.51    2.48
   0  11   0   52.89    2.05
   0  11   0   47.38    2.48
 -11   0   0   46.63    3.34
   0  11   0   52.47    1.62
   0  11   0   55.54    2.97
  11 -11   0   51.65    1.75
  11 -11   0   48.61    2.71
 -11   0   0   50.11    2.35
   0  11   0   55.52    3.29
 -11   0   0   48.95    2.81
  11 -12   0    6.19    1.31
  11 -12   0    4.58    0.59
   1  11   0    5.39    1.42
  11 -12   0    3.80    0.80
  11 -12   0    5.53    0.62
 -12   1   0    3.69    1.12
  11 -12   0    3.50    1.29
 -12   1   0    2.72    1.33
   1  11   0    4.09    1.16
 -12   1   0    2.72    1.10
  11 -12   0    5.03    1.15
   1  11   0    3.48    1.28
 -12   1   0    5.15    1.24
 -12   1   0    4.18    0.89
   1  11   0    5.22    1.10
   1  11   0    5.09    0.66
   1  11   0    4.82    0.76
 -12   1   0    6.83    1.35
  12  -1   0    6.11    1.52
  12  -1   0    3.60    1.14
  12  -1   0    2.17    1.13
 -11  12   0    8.32    1.65
 -11  12   0    3.71    1.40
  -1 -11   0    4.82    1.32
  -1 -11   0    6.33    0.68
  -1 -11   0    1.99    1.28
  12  -1   0    4.99    0.94
  -1 -11   0    4.96    0.91
 -11  12   0    5.96    1.21
  -1 -11   0    4.26    0.76
  12  -1   0    4.69    1.04
  12  -1   0    5.09    1.15
  -1 -11   0    5.90    1.28
  12  -1   0    6.28    1.38
 -11  12   0    6.14    1.41
  12  -1   0    2.32    0.99
  12  -1   0    2.04    1.18
 -11  12   0    4.13    0.97
 -12   2   0    4.87    1.43
   2  10   0    7.45    0.83
   2  10   0    6.84    1.20
  10 -12   0    5.08    1.11
  10 -12   0    7.18    1.24
 -12   2   0    6.61    1.38
 -12   2   0    5.40    1.23
 -12   2   0    8.86    1.44
   2  10   0    6.22    1.28
 -12   2   0    7.15    1.37
   2  10   0    8.00    0.78
   2  10   0    6.72    1.43
  10 -12   0    5.94    0.98
  10 -12   0    6.22    1.35
  10 -12   0    6.61    0.63
 -12   2   0    6.56    0.94
   2  10   0    6.86    1.42
  10 -12   0    7.19    0.64
 -12   2   0    5.61    1.60
   2  10   0    7.46    1.43
   2  10   0    7.26    1.14
  10 -12   0    7.77    1.50
  12  -2   0    9.78    1.63
  12  -2   0    6.93    1.39
 -10  12   0    6.54    1.35
  -2 -10   0    8.74    0.87
 -10  12   0    9.70    1.49
  12  -2   0    6.69    1.17
  -2 -10   0    6.04    0.76
 -10  12   0    4.44    1.45
 -10  12   0    7.61    1.35
  12  -2   0    6.71    1.37
 -10  12   0    5.51    0.95
  -2 -10   0    6.45    1.58
  12  -2   0    6.98    1.53
 -10  12   0    9.47    1.22
  12  -2   0    6.57    0.93
  -2 -10   0    6.07    1.43
  12  -2   0    7.03    1.20
  -2 -10   0   10.20    1.26
  -2 -10   0    8.12    1.40
  12  -2   0    9.34    1.60
  12  -2   0    9.05    1.48
   3   9   0  148.60    5.17
   9 -12   0  139.31    3.67
   3   9   0  143.26    4.94
   9 -12   0  145.24    3.73
 -12   3   0  138.95    4.88
 -12   3   0  152.61    5.03
   3   9   0  142.19    4.78
 -12   3   0  148.02    5.22
 -12   3   0  146.22    5.07
   9 -12   0  149.52    5.13
   9 -12   0  146.67    5.22
   3   9   0  148.10    5.01
 -12   3   0  136.63    5.30
   3   9   0  144.26    4.88
   3   9   0  141.78    4.08
 -12   3   0  137.96    4.67
   9 -12   0  144.13    4.48
   9 -12   0  144.53    4.67
   9 -12   0  143.29    3.69
 -12   3   0  143.98    4.04
   9 -12   0  146.72    4.62
   3   9   0  155.05    5.41
   3   9   0  146.78    3.73
  12  -3   0  143.24    5.16
  -9  12   0  147.34    5.36
  -3  -9   0  143.88    3.66
  12  -3   0  132.43    5.05
  -3  -9   0  139.29    4.02
  12  -3   0  136.16    4.72
  -9  12   0  146.75    4.35
  -3  -9   0  133.97    5.42
  12  -3   0  148.10    5.23
  12  -3   0  137.69    4.88
  -9  12   0  142.96    4.53
  -9  12   0  134.64    4.91
  -3  -9   0  138.23    4.90
  12  -3   0  142.61    4.85
  -9  12   0  135.88    4.98
  -3  -9   0  135.28    5.27
  -9  12   0  143.48    4.48
  12  -3   0  132.91    4.59
  12  -3   0  149.68    4.95
  -3  -9   0  136.74    4.50
  12  -3   0  148.56    3.96
   8 -12   0   35.96    1.84
   8 -12   0   32.66    2.27
 -12   4   0   40.21    1.48
 -12   4   0   39.80    2.42
   8 -12   0   38.11    2.11
   8 -12   0   37.27    1.47
   4   8   0   36.67    1.78
 -12   4   0   39.79    2.40
   4   8   0   37.60    2.46
   8 -12   0   41.16    2.02
   4   8   0   36.55    2.29
   4   8   0   36.43    2.27
   4   8   0   35.68    2.19
   4   8   0   40.89    2.56
 -12   4   0   41.05    2.78
 -12   4   0   36.23    2.19
   8 -12   0   40.13    1.44
   8 -12   0   36.98    2.36
 -12   4   0   36.80    2.20
 -12   4   0   39.77    2.48
   8 -12   0   38.25    2.47
   8 -12   0   39.27    2.07
  -4  -8   0   34.71    2.30
  -4  -8   0   38.49    1.85
  12  -4   0   38.64    2.51
  12  -4   0   37.05    2.21
  -8  12   0   37.43    2.14
  12  -4   0   38.76    2.37
  12  -4   0   41.60    2.35
  -4  -8   0   37.64    1.25
  12  -4   0   38.39    2.34
  -8  12   0   36.37    2.68
  -8  12   0   38.96    1.90
  12  -4   0   35.00    2.50
  12  -4   0   39.47    2.23
  -4  -8   0   34.78    2.11
  -8  12   0   41.30    2.50
  -4  -8   0   35.60    2.74
  -4  -8   0   39.07    2.76
  -8  12   0   39.20    1.97
  12  -4   0   41.27    1.50
  -4  -8   0   41.13    2.43
  -8  12   0   40.53    1.48
  12  -4   0   35.03    2.23
   5   7   0   21.25    1.84
   5   7   0   21.83    1.86
   5   7   0   22.57    2.01
 -12   5   0   20.98    1.96
 -12   5   0   21.29    1.77
   5   7   0   22.81    1.52
   7 -12   0   22.77    1.72
   5   7   0   21.00    1.95
 -12   5   0   23.46    1.95
   7 -12   0   19.10    1.34
   5   7   0   18.36    1.93
   7 -12   0   20.12    1.92
 -12   5   0   21.25    1.93
   7 -12   0   21.74    1.61
   7 -12   0   22.91    1.15
   5   7   0   20.35    1.80
   7 -12   0   22.21    1.86
  -5  -7   0   21.28    2.50
  -7  12   0   22.03    1.19
  -7  12   0   22.72    1.51
  -5  -7   0   23.50    1.91
  -5  -7   0   21.81    1.99
  12  -5   0   20.61    1.91
  12  -5   0   20.36    1.89
  -5  -7   0   20.44    1.87
  -5  -7   0   22.33    1.81
  -7  12   0   24.30    1.88
  12  -5   0   22.06    2.08
  12  -5   0   20.08    1.87
  12  -5   0   20.51    1.96
  -7  12   0   21.14    1.79
  12  -5   0   20.19    1.78
  -5  -7   0   21.24    0.83
  -5  -7   0   20.25    1.89
  -7  12   0   22.25    2.03
  -5  -7   0   22.85    1.55
  12  -5   0   22.60    1.90
  12  -5   0   20.12    1.65
   6   6   0  225.57    6.87
   6 -12   0  230.08    7.10
 -12   6   0  228.94    6.65
   6   6   0  227.16    7.02
   6 -12   0  231.84    6.77
 -12   6   0  233.96    6.86
   6 -12   0  224.16    5.98
 -12   6   0  240.61    7.02
   6   6   0  235.97    7.07
   6 -12   0  227.81    5.95
   6 -12   0  232.34    6.50
 -12   6   0  225.22    7.18
 -12   6   0  223.62    6.43
   6   6   0  233.54    6.82
   6 -12   0  223.16    6.76
   6   6   0  238.12    5.65
   6 -12   0  237.60    6.06
 -12   6   0  225.31    6.93
   6   6   0  233.86    7.08
   6   6   0  235.47    6.45
  -6  12   0  231.83    6.79
  12  -6   0  247.50    7.11
  -6  -6   0  231.45    7.09
  12  -6   0  223.08    6.88
  12  -6   0  229.18    6.98
  -6  12   0  222.65    7.20
  12  -6   0  233.41    7.04
  -6  -6   0  228.73    7.29
  -6  12   0  241.64    6.97
  -6  12   0  231.88    6.25
  12  -6   0  224.34    7.22
  -6  -6   0  224.88    6.77
  -6  -6   0  218.72    6.78
  -6  -6   0  226.67    6.89
  -6  12   0  238.37    7.10
  12  -6   0  235.09    7.24
  -6  -6   0  234.64    6.50
  -6  12   0  237.05    6.00
  12  -6   0  234.58    6.52
  -6  -6   0  219.85    6.99
  -6  -6   0  233.24    5.53
  -6  -6   0  232.96    6.87
   7   5   0   71.08    2.07
 -12   7   0   67.74    2.65
   5 -12   0   65.00    3.26
 -12   7   0   61.58    3.06
   7   5   0   67.34    3.18
   7   5   0   67.50    3.11
   5 -12   0   66.68    2.19
   7   5   0   64.04    3.03
   5 -12   0   65.60    2.82
 -12   7   0   68.91    2.94
 -12   7   0   64.57    3.29
 -12   7   0   75.13    4.63
   5 -12   0   65.04    3.05
   7   5   0   64.30    2.05
   7   5   0   60.38    2.90
   7   5   0   63.74    3.18
   5 -12   0   65.78    2.19
 -12   7   0   70.12    3.00
   5 -12   0   63.08    2.38
   7   5   0   66.59    2.82
   5 -12   0   70.80    2.91
  -5  12   0   70.71    3.16
  -7  -5   0   60.39    2.76
  -7  -5   0   69.11    3.28
  -7  -5   0   60.83    2.89
  12  -7   0   68.98    2.69
  -7  -5   0   66.55    2.04
  -7  -5   0   69.68    3.17
  12  -7   0   60.70    3.04
  -5  12   0   67.39    3.32
  -5  12   0   68.46    2.61
  -7  -5   0   63.89    3.06
  -7  -5   0   65.12    3.04
  12  -7   0   61.86    3.14
  12  -7   0   69.98    3.36
  -7  -5   0   64.67    3.03
  -5  12   0   77.03    3.39
  12  -7   0   68.22    3.18
  -5  12   0   66.41    2.43
  -7  -5   0   66.38    3.34
  -5  12   0   65.14    2.86
   4 -12   0   31.50    1.72
   4 -12   0   32.85    2.26
   8   4   0   30.84    2.22
   8   4   0   33.23    2.15
   8   4   0   34.69    2.08
   8   4   0   34.65    2.36
   4 -12   0   30.12    2.00
 -12   8   0   31.30    1.70
   4 -12   0   31.32    1.20
   8   4   0   33.38    1.44
 -12   8   0   31.53    2.28
   4 -12   0   31.44    1.29
   4 -12   0   30.09    1.85
 -12   8   0   33.32    2.42
   8   4   0   31.63    2.07
 -12   8   0   30.70    2.10
   4 -12   0   31.66    1.27
   8   4   0   34.44    2.29
   4 -12   0   31.00    2.24
   4 -12   0   32.66    2.47
   8   4   0   31.53    1.43
   4 -12   0   32.73    1.19
 -12   8   0   36.09    2.13
  -4  12   0   34.79    2.35
  -8  -4   0   27.25    2.00
  12  -8   0   34.31    2.02
  -8  -4   0   31.31    2.21
  -8  -4   0   25.19    2.04
  -4  12   0   28.10    2.30
  -8  -4   0   34.08    2.17
  12  -8   0   35.81    2.30
  12  -8   0   31.60    2.36
  12  -8   0   32.89    2.24
  -4  12   0   29.48    1.63
  -4  12   0   32.19    1.72
  -8  -4   0   31.10    2.23
  -4  12   0   30.51    1.79
  -4  12   0   33.82    1.97
  -4  12   0   29.35    2.32
  12  -8   0   31.49    2.16
  -8  -4   0   31.82    2.39
  -8  -4   0   32.31    2.37
  -8  -4   0   32.43    2.04
 -12   9   0  170.69    5.39
   3 -12   0  164.14    5.22
   3 -12   0  154.97    5.80
   3 -12   0  162.90    4.98
   9   3   0  170.81    4.64
   3 -12   0  166.44    5.00
   9   3   0  177.94    5.82
   9   3   0  165.59    5.40
 -12   9   0  167.52    5.23
   9   3   0  159.72    5.51
   9   3   0  164.49    4.59
 -12   9   0  169.28    5.67
   3 -12   0  168.88    5.67
   9   3   0  168.70    5.70
   3 -12   0  165.26    4.36
   9   3   0  168.64    5.41
 -12   9   0  167.25    4.69
   3 -12   0  173.42    4.13
 -12   9   0  162.29    5.76
   9   3   0  165.01    5.34
  -3  12   0  165.36    5.82
  -3  12   0  170.10    4.96
  12  -9   0  170.88    5.72
  -9  -3   0  154.67    5.34
  12  -9   0  178.35    5.52
  12  -9   0  161.89    5.36
  12  -9   0  174.04    4.73
  -9  -3   0  169.00    5.58
  -3  12   0  164.62    4.83
  -9  -3   0  165.98    5.40
  -9  -3   0  168.26    5.39
  -3  12   0  157.90    5.62
  -3  12   0  169.23    5.02
  -9  -3   0  164.99    5.82
  -9  -3   0  152.14    5.20
  12  -9   0  170.13    5.71
  -3  12   0  175.35    5.82
  -9  -3   0  165.98    5.39
  -3  12   0  160.49    5.00
  -9  -3   0  168.98    5.77
 -12  10   0   20.56    2.02
 -12  10   0   19.55    2.31
 -12  10   0   19.61    1.26
  10   2   0   24.22    2.02
  10   2   0   23.02    2.00
   2 -12   0   22.32    2.43
  10   2   0   20.79    1.91
   2 -12   0   16.36    1.86
 -12  10   0   20.85    1.00
 -12  10   0   23.22    2.40
  10   2   0   15.81    1.83
   2 -12   0   21.47    1.22
  10   2   0   19.35    1.69
   2 -12   0   16.49    1.38
  10   2   0   19.47    1.79
 -12  10   0   19.85    1.86
 -12  10   0   21.60    1.70
  10   2   0   19.87    1.37
  -2  12   0   22.07    1.59
  12 -10   0   21.95    1.32
  -2  12   0   18.73    2.03
 -10  -2   0   20.16    2.00
  -2  12   0   23.19    2.38
 -10  -2   0   20.34    1.72
 -10  -2   0   19.38    1.84
  12 -10   0   22.43    1.98
  12 -10   0   23.83    2.17
  12 -10   0   24.44    2.09
 -10  -2   0   20.97    1.89
  -2  12   0   19.45    1.65
 -10  -2   0   25.14    2.54
  12 -10   0   20.14    1.05
  -2  12   0   21.19    1.55
 -10  -2   0   23.04    2.13
  -2  12   0   19.03    1.46
 -10  -2   0   20.06    1.73
  12 -10   0   19.66    1.84
  11   1   0    5.89    1.43
  11   1   0    5.00    0.96
   1 -12   0    5.79    1.14
 -12  11   0    5.96    1.45
 -12  11   0    3.35    1.20
   1 -12   0    4.21    1.58
 -12  11   0    4.67    1.51
  11   1   0    6.54    1.33
   1 -12   0    3.26    1.25
   1 -12   0    4.61    0.81
  11   1   0    3.95    1.13
  11   1   0    4.47    1.28
  11   1   0    5.69    0.99
  11   1   0    3.70    0.98
 -12  11   0    3.99    1.37
 -12  11   0    4.29    1.01
   1 -12   0    5.39    0.93
  11   1   0    3.11    1.13
 -12  11   0    4.79    0.75
  11   1   0    5.55    1.35
 -12  11   0    4.60    0.71
 -11  -1   0    5.53    1.29
  12 -11   0    2.49    1.13
  -1  12   0    4.00    1.40
 -11  -1   0    5.33    1.44
 -11  -1   0    6.92    1.67
  12 -11   0    5.61    0.77
 -11  -1   0    4.44    1.33
  12 -11   0    3.41    1.34
 -11  -1   0    3.08    1.20
  -1  12   0    5.47    0.89
  12 -11   0    5.45    0.77
  -1  12   0    3.80    1.27
  12 -11   0    6.09    1.23
  12 -11   0    4.75    0.75
  12 -11   0    4.56    1.29
 -11  -1   0    4.86    1.24
  -1  12   0    4.67    1.07
  -1  12   0    5.71    1.06
  -1  12   0    3.78    1.04
   0 -12   0  127.73    4.79
 -12  12   0  126.42    4.24
  12   0   0  121.95    4.77
 -12  12   0  128.58    4.62
  12   0   0  124.69    4.75
  12   0   0  120.75    4.36
 -12  12   0  127.60    3.78
   0 -12   0  127.86    3.88
  12   0   0  124.92    4.14
   0 -12   0  128.96    5.20
   0 -12   0  125.32    3.89
 -12  12   0  119.69    4.76
  12   0   0  127.36    4.85
  12   0   0  126.69    4.61
   0 -12   0  128.73    3.51
 -12  12   0  123.81    5.08
  12   0   0  124.77    4.19
  12   0   0  115.95    4.50
   0 -12   0  122.19    4.45
  12   0   0  122.34    4.95
 -12  12   0  132.56    4.75
 -12   0   0  128.48    4.65
   0  12   0  126.95    3.83
 -12   0   0  120.57    4.14
  12 -12   0  127.79    4.67
  12 -12   0  127.86    4.54
  12 -12   0  129.92    3.44
   0  12   0  121.60    4.39
  12 -12   0  125.13    3.42
 -12   0   0  123.89    4.95
   0  12   0  125.94    3.24
 -12   0   0  119.14    4.44
   0  12   0  127.84    4.93
  12 -12   0  122.74    3.72
  12 -12   0  128.38    4.96
   0  12   0  124.28    4.28
   0  12   0  128.05    4.48
 -12   0   0  130.59    5.19
 -12   0   0  131.06    4.86
   0  12   0  128.21    5.06
 -13   1   0    2.86    1.30
   1  12   0    4.93    1.42
   1  12   0    3.45    1.33
  12 -13   0    2.28    0.75
  12 -13   0    1.21    1.14
   1  12   0    3.76    0.61
 -13   1   0    1.94    1.09
 -13   1   0    2.58    1.58
  12 -13   0    3.28    1.29
 -13   1   0    3.76    1.25
  12 -13   0    3.70    0.55
 -13   1   0    3.50    0.92
  12 -13   0    2.85    1.15
 -13   1   0    2.17    1.17
   1  12   0    3.63    1.04
  12 -13   0    4.70    1.19
   1  12   0    3.01    0.69
  12 -13   0    4.51    0.60
   1  12   0    2.14    1.01
  -1 -12   0    3.32    0.57
  -1 -12   0    3.19    0.89
  13  -1   0    2.41    0.90
 -12  13   0    0.13    1.35
  13  -1   0    3.07    0.87
 -12  13   0    3.87    0.83
  -1 -12   0    3.22    0.75
  13  -1   0    2.06    1.25
 -12  13   0    2.32    1.32
  13  -1   0    4.60    1.42
  13  -1   0    1.82    0.89
 -12  13   0    3.05    1.24
  -1 -12   0    2.20    1.28
 -12  13   0    5.81    1.23
 -12  13   0    1.57    0.85
  13  -1   0    2.39    1.11
  -1 -12   0    2.20    1.47
  13  -1   0    2.84    1.18
 -13   2   0   21.94    1.46
   2  11   0   24.26    1.22
 -13   2   0   22.23    1.91
   2  11   0   27.89    2.39
   2  11   0   21.46    1.94
  11 -13   0   22.95    1.99
  11 -13   0   23.57    1.59
   2  11   0   27.57    2.71
  11 -13   0   23.97    1.00
 -13   2   0   26.52    2.21
   2  11   0   22.25    1.23
  11 -13   0   22.66    0.99
 -13   2   0   19.07    2.22
  11 -13   0   22.91    1.90
 -13   2   0   26.08    2.27
  11 -13   0   27.18    2.26
  11 -13   0   24.53    1.95
   2  11   0   21.38    2.24
 -13   2   0   26.15    2.11
  13  -2   0   24.03    2.15
  -2 -11   0   25.91    1.28
  13  -2   0   22.97    1.89
  13  -2   0   26.64    1.84
 -11  13   0   23.23    2.07
  -2 -11   0   26.32    1.74
 -11  13   0   23.13    1.71
 -11  13   0   26.79    2.19
 -11  13   0   23.93    1.77
  -2 -11   0   24.15    2.30
  13  -2   0   24.03    1.86
  13  -2   0   24.25    2.33
  13  -2   0   24.18    1.88
  13  -2   0   23.87    2.07
 -11  13   0   23.01    1.62
  -2 -11   0   23.75    1.27
 -11  13   0   22.77    2.20
  -2 -11   0   20.45    2.16
  10 -13   0    6.04    1.58
   3  10   0    8.99    1.00
   3  10   0    5.44    1.43
  10 -13   0    8.21    0.72
  10 -13   0    7.58    1.27
 -13   3   0    7.85    0.95
   3  10   0    6.68    1.24
   3  10   0    8.10    1.38
   3  10   0    8.50    0.75
 -13   3   0    7.85    1.56
   3  10   0    7.72    1.58
 -13   3   0    7.41    1.45
  10 -13   0    6.82    1.11
  10 -13   0    6.31    1.43
 -13   3   0   10.18    1.48
   3  10   0    5.23    1.29
 -13   3   0    8.90    1.57
  10 -13   0    6.35    1.25
 -13   3   0    7.06    1.79
  10 -13   0    8.19    0.68
  13  -3   0    7.42    0.93
 -10  13   0   10.60    1.96
  -3 -10   0    7.53    0.92
 -10  13   0    9.54    1.57
 -10  13   0    6.88    1.08
  -3 -10   0    7.10    1.54
  -3 -10   0    7.16    1.75
  13  -3   0    6.54    1.23
  13  -3   0    5.78    1.22
 -10  13   0    5.68    1.26
  13  -3   0    9.09    1.43
  13  -3   0    6.62    1.41
  13  -3   0    7.98    1.59
 -10  13   0    6.75    1.13
  -3 -10   0    8.13    0.75
 -10  13   0    4.34    1.41
  13  -3   0    7.54    1.41
   9 -13   0   63.32    2.61
 -13   4   0   59.10    3.07
   9 -13   0   62.55    3.38
   9 -13   0   65.06    3.13
   9 -13   0   66.70    2.89
   4   9   0   65.39    1.98
 -13   4   0   64.06    3.53
   4   9   0   63.57    2.96
 -13   4   0   66.42    3.01
   4   9   0   68.23    3.14
 -13   4   0   64.70    3.23
   4   9   0   62.07    3.14
 -13   4   0   67.82    2.16
   9 -13   0   65.67    2.01
   4   9   0   64.61    3.26
   4   9   0   64.59    3.39
   4   9   0   60.89    2.60
 -13   4   0   66.54    2.98
 -13   4   0   66.55    3.72
   9 -13   0   64.87    2.05
   9 -13   0   64.82    2.72
  -4  -9   0   61.52    3.52
  13  -4   0   58.91    2.84
  -9  13   0   64.45    3.25
  -9  13   0   62.95    3.52
  13  -4   0   67.81    3.48
  13  -4   0   70.07    3.42
  13  -4   0   66.75    3.09
  13  -4   0   66.62    2.17
  -4  -9   0   69.58    3.31
  -4  -9   0   66.83    1.87
  13  -4   0   65.77    3.00
  -9  13   0   64.29    2.68
  -4  -9   0   63.56    2.87
  13  -4   0   62.49    3.02
  13  -4   0   66.80    3.79
  -4  -9   0   61.45    2.44
  -9  13   0   69.34    2.97
  -9  13   0   68.17    2.66
   5   8   0   38.10    2.34
 -13   5   0   37.17    2.24
   8 -13   0   38.19    1.51
 -13   5   0   37.95    1.35
   8 -13   0   37.61    1.87
   8 -13   0   38.69    2.17
 -13   5   0   43.06    2.56
   8 -13   0   36.75    2.63
   5   8   0   40.93    2.64
   8 -13   0   41.30    2.46
   8 -13   0   38.53    1.94
   5   8   0   38.62    2.48
 -13   5   0   36.80    2.41
   5   8   0   35.79    2.51
   8 -13   0   40.38    2.22
 -13   5   0   33.37    2.69
 -13   5   0   35.92    2.22
   5   8   0   37.76    2.32
 -13   5   0   38.30    1.32
   5   8   0   37.27    1.89
  13  -5   0   38.38    2.21
  -5  -8   0   37.64    2.46
  -5  -8   0   39.52    2.46
  -5  -8   0   34.43    2.43
  -8  13   0   40.62    1.92
  -8  13   0   29.84    2.59
  -8  13   0   35.47    1.93
  -8  13   0   35.95    2.22
  -5  -8   0   35.44    2.73
  -8  13   0   38.88    2.57
  -8  13   0   37.81    1.52
  -5  -8   0   37.84    1.94
  13  -5   0   41.63    2.78
  13  -5   0   37.43    2.52
  13  -5   0   35.40    2.55
  13  -5   0   34.67    2.31
  -5  -8   0   37.29    2.24
  13  -5   0   37.49    2.25
 -13   6   0    5.51    1.53
   7 -13   0    5.65    0.90
   7 -13   0    7.05    1.52
 -13   6   0    6.78    1.17
   7 -13   0    5.19    0.75
   6   7   0    4.13    1.11
   6   7   0    7.84    1.41
   6   7   0    4.23    1.26
   6   7   0    7.07    1.38
   7 -13   0    4.63    0.87
   7 -13   0    5.93    1.17
 -13   6   0    2.21    1.16
 -13   6   0    2.00    1.09
   6   7   0    4.85    1.32
 -13   6   0    6.89    1.36
   7 -13   0    4.93    1.21
   6   7   0    5.34    1.41
   6   7   0    6.77    1.06
   7 -13   0    4.61    1.07
  13  -6   0    6.39    1.20
  -6  -7   0    5.05    1.27
  -6  -7   0    5.66    1.02
  -7  13   0    4.88    0.93
  -7  13   0    7.18    0.86
  13  -6   0    5.42    1.33
  13  -6   0    4.60    1.16
  -7  13   0    7.68    1.35
  -6  -7   0    5.07    1.16
  -6  -7   0    4.16    1.52
  13  -6   0    7.33    1.62
  -7  13   0    5.47    1.65
  -6  -7   0    3.05    1.27
  -7  13   0    3.95    1.11
  13  -6   0    5.86    1.24
  -6  -7   0    6.12    1.44
  -6  -7   0    6.54    1.52
  -7  13   0    5.17    1.34
   6 -13   0    9.45    1.32
 -13   7   0   10.63    1.51
   6 -13   0    8.24    1.43
 -13   7   0   10.54    1.71
   6 -13   0    8.72    1.58
 -13   7   0   10.53    1.75
   6 -13   0   11.13    1.02
   7   6   0   10.62    1.29
   6 -13   0   11.22    1.03
   6 -13   0   11.78    1.05
   7   6   0   11.50    1.59
   7   6   0   10.09    0.73
   7   6   0   11.36    1.60
   7   6   0    9.79    1.66
   7   6   0   13.30    1.71
   6 -13   0   10.94    1.52
   7   6   0    9.22    0.76
   7   6   0   11.25    1.58
 -13   7   0   10.93    1.33
 -13   7   0   12.32    1.57
  -7  -6   0   10.82    1.58
  -6  13   0    9.67    1.89
  13  -7   0   11.57    1.37
  -6  13   0   11.08    1.49
  -6  13   0    9.22    1.06
  -7  -6   0   13.57    1.85
  -7  -6   0   10.36    1.52
  -7  -6   0    8.69    1.51
  13  -7   0   11.07    1.79
  -7  -6   0    9.99    1.59
  -7  -6   0    7.94    1.74
  -7  -6   0    9.78    1.53
  13  -7   0   12.52    1.68
  -6  13   0   10.45    1.58
  -7  -6   0    9.46    0.72
  -6  13   0   10.21    1.72
  -6  13   0   11.94    1.28
  13  -7   0   10.27    1.50
  13  -7   0   11.28    1.63
   5 -13   0   39.02    2.29
   8   5   0   38.87    2.63
 -13   8   0   43.75    2.78
   5 -13   0   44.77    2.37
   5 -13   0   47.39    2.75
 -13   8   0   41.32    2.05
   8   5   0   41.88    2.50
   5 -13   0   43.24    1.97
 -13   8   0   37.65    2.58
   8   5   0   45.77    2.74
   8   5   0   48.90    2.45
   5 -13   0   37.79    2.73
   8   5   0   41.07    1.59
 -13   8   0   43.59    2.45
 -13   8   0   46.02    2.48
   5 -13   0   41.42    1.62
   5 -13   0   41.61    1.62
   8   5   0   43.78    2.55
   8   5   0   40.63    1.60
   8   5   0   42.91    2.60
  -8  -5   0   45.65    2.62
  -5  13   0   39.79    2.56
  13  -8   0   38.10    2.38
  -8  -5   0   42.09    2.56
  -8  -5   0   40.22    2.45
  -5  13   0   40.54    1.88
  13  -8   0   45.93    2.15
  -8  -5   0   42.57    2.71
  13  -8   0   41.23    2.72
  13  -8   0   41.33    2.59
  -8  -5   0   41.74    2.54
  -5  13   0   39.27    2.28
  -5  13   0   41.27    2.69
  13  -8   0   49.75    2.80
  -8  -5   0   41.39    2.78
  -8  -5   0   41.51    2.33
  -5  13   0   42.19    1.98
  -5  13   0   43.59    2.13
  -5  13   0   43.48    2.76
  -8  -5   0   42.46    2.56
   9   4   0   83.57    3.47
   4 -13   0   78.39    3.65
   9   4   0   82.11    2.64
 -13   9   0   72.73    3.79
 -13   9   0   81.25    2.90
   4 -13   0   78.67    2.32
 -13   9   0   85.85    3.41
   9   4   0   81.81    3.75
   9   4   0   80.74    3.58
   9   4   0   78.38    3.47
   4 -13   0   78.01    3.96
 -13   9   0   82.46    3.45
   4 -13   0   80.13    3.18
   9   4   0   82.51    3.78
   4 -13   0   80.89    3.02
   4 -13   0   84.22    3.36
 -13   9   0   75.83    3.53
   9   4   0   86.74    3.56
   4 -13   0   81.72    2.32
   9   4   0   80.04    2.62
  -9  -4   0   80.84    3.56
  -9  -4   0   79.85    3.50
  13  -9   0   83.29    3.61
  -4  13   0   81.62    3.75
  -9  -4   0   78.71    3.51
  13  -9   0   86.04    3.83
  13  -9   0   85.49    3.76
  13  -9   0   80.85    2.93
  -9  -4   0   80.74    3.98
  -4  13   0   82.71    3.79
  -9  -4   0   85.38    3.66
  -9  -4   0   82.85    3.47
  -4  13   0   81.85    2.92
  -4  13   0   78.37    2.99
  13  -9   0   83.33    3.45
  -4  13   0   81.15    3.12
  -4  13   0   85.93    3.70
  -9  -4   0   81.88    3.81
  -4  13   0   78.95    3.90
  -9  -4   0   79.55    3.40
  10   3   0    1.64    1.03
  10   3   0    4.88    1.23
   3 -13   0    0.57    1.27
  10   3   0    3.53    1.28
 -13  10   0    2.54    0.95
   3 -13   0    2.11    1.01
   3 -13   0    5.00    1.03
   3 -13   0    1.92    1.36
  10   3   0    2.32    0.72
 -13  10   0    3.05    1.31
 -13  10   0    2.61    0.80
  10   3   0    2.51    1.02
  10   3   0    2.38    0.72
  10   3   0    3.76    1.17
 -13  10   0    1.93    1.08
 -13  10   0    1.28    1.36
   3 -13   0    3.46    0.59
  10   3   0    1.80    1.23
 -10  -3   0    3.33    1.37
  13 -10   0    2.84    1.15
 -10  -3   0    1.02    1.11
  -3  13   0    1.30    1.08
  -3  13   0    3.25    0.93
 -10  -3   0    4.21    1.64
  -3  13   0    2.69    1.23
 -10  -3   0    3.97    1.18
  13 -10   0    3.29    0.92
 -10  -3   0    1.94    1.25
  -3  13   0    3.21    0.85
 -10  -3   0    4.10    1.23
  -3  13   0    2.12    0.91
  13 -10   0    1.28    1.06
  13 -10   0    1.65    1.21
 -10  -3   0    2.07    1.06
 -10  -3   0    5.57    1.22
  13 -10   0    3.47    1.20
  -3  13   0    2.90    0.93
 -13  11   0   27.00    2.13
  11   2   0   29.06    2.25
   2 -13   0   27.26    1.88
  11   2   0   24.60    1.57
   2 -13   0   25.15    2.39
  11   2   0   28.16    2.39
  11   2   0   24.41    2.15
  11   2   0   28.00    2.06
   2 -13   0   25.26    2.30
 -13  11   0   26.03    1.44
 -13  11   0   29.12    2.37
   2 -13   0   24.95    1.69
 -13  11   0   22.73    1.83
 -13  11   0   25.18    1.14
  11   2   0   29.00    1.97
 -13  11   0   29.11    2.39
  11   2   0   25.68    2.25
  11   2   0   26.37    1.60
  11   2   0   25.74    2.17
   2 -13   0   27.30    1.36
 -11  -2   0   27.79    2.32
  -2  13   0   26.58    1.92
 -11  -2   0   29.27    1.99
  13 -11   0   24.49    2.15
 -11  -2   0   27.51    2.25
  13 -11   0   25.99    1.43
  -2  13   0   25.77    1.69
  -2  13   0   27.74    1.90
  -2  13   0   22.59    1.67
  13 -11   0   25.46    2.06
  13 -11   0   25.28    1.20
 -11  -2   0   30.10    2.30
  -2  13   0   27.43    2.35
 -11  -2   0   26.33    2.13
 -11  -2   0   32.19    2.51
  -2  13   0   26.01    2.30
  13 -11   0   29.52    2.28
 -11  -2   0   27.59    2.04
   1 -13   0   11.44    1.78
 -13  12   0   11.46    1.71
 -13  12   0   11.15    1.49
  12   1   0   11.14    1.28
   1 -13   0   13.02    1.29
  12   1   0   12.32    1.80
 -13  12   0   10.31    0.98
 -13  12   0    8.64    1.55
  12   1   0   11.25    1.83
   1 -13   0   11.57    1.14
  12   1   0    9.44    1.37
   1 -13   0   11.94    2.07
  12   1   0   12.99    2.01
  12   1   0   11.97    1.59
  12   1   0   11.22    1.74
   1 -13   0   11.56    1.52
  12   1   0   11.18    1.29
 -13  12   0   13.18    2.19
  13 -12   0   10.46    1.63
 -12  -1   0   10.36    1.60
 -12  -1   0   11.79    1.43
 -12  -1   0   12.53    1.64
 -12  -1   0   11.08    2.06
  13 -12   0   11.59    1.00
 -12  -1   0   11.90    1.58
  -1  13   0   10.63    1.80
  -1  13   0   11.86    1.52
  13 -12   0   10.54    0.99
 -12  -1   0   11.62    1.76
  -1  13   0    9.35    1.72
  13 -12   0    7.87    1.56
  -1  13   0   11.77    1.52
  -1  13   0   10.24    1.30
 -12  -1   0   12.90    1.88
  13 -12   0   10.50    0.94
  -1  13   0   12.16    1.27
  13 -12   0   11.86    1.69
   0 -13   0   37.66    1.91
 -13  13   0   39.01    2.65
 -13  13   0   35.92    2.94
  13   0   0   40.06    2.39
   0 -13   0   38.77    3.03
  13   0   0   37.29    2.63
  13   0   0   36.89    2.04
  13   0   0   36.08    2.67
  13   0   0   34.55    2.07
   0 -13   0   39.18    2.76
 -13  13   0   37.38    2.60
 -13  13   0   38.87    2.30
 -13  13   0   34.63    1.73
  13   0   0   35.69    2.10
  13   0   0   36.38    2.79
  13 -13   0   36.11    1.84
 -13   0   0   39.08    2.76
   0  13   0   38.18    1.83
  13 -13   0   37.57    2.58
  13 -13   0   32.27    2.07
   0  13   0   40.13    2.28
   0  13   0   38.27    2.41
   0  13   0   41.93    2.94
  13 -13   0   38.84    2.48
 -13   0   0   43.48    2.64
  13 -13   0   37.43    2.68
   0  13   0   36.87    2.73
 -13   0   0   42.55    2.75
  13 -13   0   39.17    1.52
 -13   0   0   38.79    2.48
 -13   0   0   40.07    3.06
   0  13   0   35.36    2.31
  13 -14   0   13.25    2.29
  13 -14   0   16.85    1.97
   1  13   0   12.67    1.69
  13 -14   0   25.34    3.83
 -14   1   0   13.53    2.08
  13 -14   0   18.09    0.95
 -14   1   0   18.49    1.55
  13 -14   0   18.02    2.24
   1  13   0   15.82    0.94
 -14   1   0   21.46    2.38
 -14   1   0   12.04    1.73
 -14   1   0   17.57    1.98
   1  13   0   16.88    2.26
  14  -1   0   17.53    2.12
  -1 -13   0   16.43    1.25
  -1 -13   0   15.83    2.18
 -13  14   0   16.55    2.40
 -13  14   0   16.38    2.03
  14  -1   0   19.92    1.74
 -13  14   0   16.41    1.41
  14  -1   0   19.07    1.98
  -1 -13   0   19.06    2.47
 -13  14   0   14.44    1.59
  14  -1   0   20.29    2.25
  14  -1   0   19.93    1.70
  14  -1   0   17.73    1.53
 -13  14   0   11.61    2.02
  14  -1   0   20.79    2.43
 -14   2   0    0.52    1.03
   2  12   0    1.17    1.06
  12 -14   0    0.45    1.11
 -14   2   0   -0.45    1.30
  12 -14   0    1.36    0.44
   2  12   0    1.21    0.57
   2  12   0    0.92    0.94
 -14   2   0    0.97    0.76
   2  12   0    0.87    1.21
 -14   2   0    1.69    1.09
  12 -14   0   -0.10    1.02
  12 -14   0    2.57    0.84
  12 -14   0   -0.54    1.21
   2  12   0    0.08    1.22
 -14   2   0    0.80    1.08
   2  12   0    1.58    0.60
  12 -14   0    0.99    1.01
  -2 -12   0    1.85    0.64
  14  -2   0    1.02    1.25
  14  -2   0    0.78    0.86
  14  -2   0    1.34    0.89
  -2 -12   0    2.71    1.81
 -12  14   0    1.44    0.94
 -12  14   0    0.74    0.90
  -2 -12   0    1.88    1.28
  14  -2   0    2.96    1.41
  14  -2   0    1.89    1.18
 -12  14   0    2.87    1.71
 -12  14   0    0.75    1.09
 -12  14   0    1.22    1.34
 -12  14   0    2.05    0.83
  14  -2   0    2.53    0.83
  14  -2   0    0.10    0.94
 -14   3   0  105.54    4.41
   3  11   0  104.29    4.45
  11 -14   0  105.36    2.74
  11 -14   0  101.33    3.96
   3  11   0  104.59    4.55
  11 -14   0   98.91    3.89
   3  11   0   98.99    4.09
 -14   3   0  100.63    4.19
   3  11   0  103.53    2.89
   3  11   0  109.33    4.29
 -14   3   0  100.77    4.66
  11 -14   0   91.15    4.32
   3  11   0  105.00    3.21
  11 -14   0   96.69    4.32
  11 -14   0  108.16    2.75
 -14   3   0  101.59    3.96
  11 -14   0  100.88    4.09
 -14   3   0  100.79    3.26
   3  11   0   97.85    4.40
 -11  14   0  101.65    4.33
  14  -3   0  100.21    4.50
 -11  14   0   98.23    4.31
  -3 -11   0  100.85    3.18
  14  -3   0  102.24    4.52
 -11  14   0  102.54    3.81
  14  -3   0  107.41    4.05
 -11  14   0  110.14    3.73
  14  -3   0  104.82    3.28
  -3 -11   0  104.35    4.73
  14  -3   0  103.17    4.25
  -3 -11   0   94.57    4.19
 -11  14   0   98.76    3.68
  -3 -11   0  101.14    2.86
  14  -3   0   98.13    3.89
  14  -3   0   98.07    4.37
 -11  14   0   87.25    4.49
  -3 -11   0  102.65    3.80
   4  10   0  167.65    6.14
  10 -14   0  184.40    6.21
 -14   4   0  187.46    4.87
  10 -14   0  182.74    5.71
  10 -14   0  184.96    4.55
   4  10   0  182.32    6.25
   4  10   0  172.69    5.80
   4  10   0  184.43    6.46
 -14   4   0  182.45    6.56
 -14   4   0  194.87    6.32
   4  10   0  184.27    4.51
  10 -14   0  169.55    6.25
   4  10   0  175.01    6.08
   4  10   0  189.24    6.53
  10 -14   0  180.26    4.58
 -14   4   0  180.32    6.04
  10 -14   0  178.77    5.56
 -14   4   0  174.90    5.69
  10 -14   0  181.22    5.60
  -4 -10   0  171.79    5.04
  14  -4   0  185.70    6.47
  14  -4   0  173.82    4.76
 -10  14   0  171.35    6.42
 -10  14   0  178.82    5.34
  14  -4   0  177.91    5.89
  14  -4   0  184.57    5.93
  -4 -10   0  179.34    4.38
  -4 -10   0  176.81    5.63
 -10  14   0  172.01    6.08
  -4 -10   0  175.51    6.00
 -10  14   0  182.94    5.65
  14  -4   0  179.62    5.67
  14  -4   0  189.65    6.39
  -4 -10   0  182.43    6.58
 -14   5   0   42.50    1.49
   9 -14   0   44.97    2.43
   9 -14   0   41.17    1.56
 -14   5   0   43.46    2.73
 -14   5   0   40.95    2.45
 -14   5   0   40.02    1.50
 -14   5   0   41.13    2.50
   5   9   0   40.78    2.67
 -14   5   0   52.89    3.20
 -14   5   0   41.60    2.65
   9 -14   0   41.97    2.07
   5   9   0   37.37    2.73
   5   9   0   42.99    2.51
   9 -14   0   40.24    2.13
   5   9   0   40.73    2.76
   9 -14   0   40.41    1.62
   9 -14   0   40.76    2.29
   5   9   0   40.05    2.00
   9 -14   0   39.28    2.60
  14  -5   0   41.89    2.41
  -9  14   0   37.50    2.01
  -5  -9   0   40.26    2.41
  -9  14   0   38.49    2.70
  14  -5   0   39.60    2.82
  -5  -9   0   39.37    2.00
  -5  -9   0   42.59    2.66
  -9  14   0   38.60    1.57
  -5  -9   0   32.77    2.68
  -9  14   0   42.99    2.17
  -9  14   0   42.20    2.45
  14  -5   0   45.43    2.53
  -9  14   0   36.97    2.75
  -5  -9   0   41.36    2.68
  14  -5   0   45.15    2.61
  -5  -9   0   40.20    2.69
  14  -5   0   40.37    2.76
   8 -14   0   57.73    2.04
   6   8   0   50.79    2.81
   6   8   0   55.59    3.15
 -14   6   0   54.12    2.67
   8 -14   0   53.15    2.33
   6   8   0   59.23    2.50
   6   8   0   55.72    3.08
   8 -14   0   60.07    3.01
 -14   6   0   56.16    2.81
   6   8   0   57.12    3.05
 -14   6   0   59.05    3.10
   8 -14   0   52.67    2.26
   6   8   0   56.51    3.43
   8 -14   0   58.31    2.80
 -14   6   0   58.61    3.05
   8 -14   0   54.84    3.15
 -14   6   0   58.32    3.42
   8 -14   0   62.37    2.80
   6   8   0   54.80    3.00
  -8  14   0   58.76    3.19
  -6  -8   0   54.66    2.83
  14  -6   0   56.09    3.19
  -8  14   0   58.13    2.51
  14  -6   0   55.25    3.00
  -8  14   0   55.69    3.26
  14  -6   0   54.53    2.81
  -8  14   0   56.79    2.91
  -6  -8   0   49.08    2.89
  14  -6   0   59.44    3.34
  -8  14   0   59.12    2.07
  -6  -8   0   49.24    3.17
  -6  -8   0   57.94    3.11
  14  -6   0   60.62    2.84
  -6  -8   0   55.75    3.08
  -6  -8   0   52.81    2.51
   7   7   0  172.03    6.03
   7 -14   0  172.54    4.87
   7 -14   0  170.68    4.82
   7 -14   0  168.93    5.43
 -14   7   0  167.85    5.88
   7   7   0  179.87    6.13
   7   7   0  177.17    5.87
 -14   7   0  179.29    5.66
 -14   7   0  167.74    5.35
   7   7   0  183.64    6.11
   7 -14   0  180.77    6.24
   7   7   0  183.23    5.41
 -14   7   0  171.58    5.77
   7 -14   0  177.67    5.78
   7   7   0  177.11    4.58
 -14   7   0  174.62    6.33
   7   7   0  175.93    5.88
   7 -14   0  179.12    4.93
  -7  -7   0  168.21    5.97
  -7  -7   0  175.20    5.73
  -7  -7   0  171.50    5.75
  14  -7   0  169.92    5.52
  14  -7   0  174.23    5.39
  -7  -7   0  169.14    5.81
  -7  -7   0  184.29    6.41
  -7  14   0  172.19    4.78
  14  -7   0  173.93    6.18
  -7  14   0  178.02    5.85
  -7  14   0  169.23    5.12
  -7  14   0  164.18    5.95
  14  -7   0  175.12    5.96
  -7  14   0  159.72    6.15
  14  -7   0  173.07    5.99
   6 -14   0   54.52    2.21
   8   6   0   52.67    2.95
 -14   8   0   55.52    2.90
   8   6   0   57.40    3.12
 -14   8   0   54.43    3.03
   6 -14   0   55.12    2.68
   8   6   0   51.20    2.55
   8   6   0   50.03    1.74
   8   6   0   53.39    2.84
   6 -14   0   50.65    2.67
   8   6   0   54.40    3.09
 -14   8   0   51.29    2.79
 -14   8   0   47.04    2.63
   8   6   0   50.78    2.93
   6 -14   0   52.11    1.98
   6 -14   0   53.58    2.00
 -14   8   0   52.08    3.15
   8   6   0   53.39    1.76
   6 -14   0   52.71    3.12
  -8  -6   0   55.02    3.12
  -6  14   0   49.50    2.95
  -6  14   0   54.47    2.73
  14  -8   0   52.49    2.79
  -8  -6   0   54.21    3.01
  14  -8   0   57.29    2.54
  14  -8   0   50.18    2.96
  14  -8   0   54.09    3.20
  -8  -6   0   52.76    2.68
  -6  14   0   57.81    2.49
  -8  -6   0   55.07    2.92
  -8  -6   0   49.65    3.17
  -6  14   0   60.98    3.26
  14  -8   0   48.72    2.95
  -6  14   0   58.77    3.28
  -8  -6   0   52.52    2.85
  -6  14   0   50.73    2.42
   9   5   0   48.70    2.79
   9   5   0   50.10    2.89
 -14   9   0   52.10    3.29
 -14   9   0   57.05    3.10
   9   5   0   52.79    2.98
   5 -14   0   55.15    3.44
   5 -14   0   56.75    1.86
 -14   9   0   49.52    2.68
   5 -14   0   52.16    2.31
   9   5   0   52.51    3.12
   5 -14   0   53.40    2.73
   5 -14   0   53.29    3.11
   9   5   0   51.11    3.08
   9   5   0   55.31    2.80
 -14   9   0   47.73    2.69
 -14   9   0   50.36    2.34
   5 -14   0   50.35    2.61
   5 -14   0   50.63    1.80
   9   5   0   54.72    1.93
   9   5   0   50.23    1.89
  -9  -5   0   51.06    2.67
  -5  14   0   54.14    3.08
  -5  14   0   51.48    2.44
  -9  -5   0   50.22    2.86
  -5  14   0   49.61    2.27
  -5  14   0   52.13    2.62
  -5  14   0   48.34    3.25
  -5  14   0   53.77    2.23
  -9  -5   0   49.35    2.87
  -9  -5   0   55.76    3.37
  14  -9   0   52.14    3.00
  -9  -5   0   53.09    3.11
  14  -9   0   55.62    3.14
  14  -9   0   50.92    3.01
  14  -9   0   55.02    2.85
  14  -9   0   49.95    2.34
  -9  -5   0   50.30    2.87
  -5  14   0   48.72    2.94
 -14  10   0  216.84    7.52
  10   4   0  235.18    7.13
   4 -14   0  243.65    5.76
   4 -14   0  220.29    6.97
  10   4   0  242.34    6.15
   4 -14   0  235.11    6.75
  10   4   0  231.20    7.12
   4 -14   0  233.35    7.79
   4 -14   0  240.02    5.62
 -14  10   0  241.65    7.51
  10   4   0  224.48    6.07
  10   4   0  218.46    7.82
   4 -14   0  230.98    6.94
 -14  10   0  235.14    7.08
 -14  10   0  225.96    6.34
  10   4   0  232.70    7.35
   4 -14   0  231.09    7.52
 -14  10   0  234.98    7.01
  10   4   0  237.62    7.58
  10   4   0  228.64    7.51
   4 -14   0  224.84    5.54
  -4  14   0  238.25    6.67
 -10  -4   0  234.06    7.15
 -10  -4   0  217.34    8.94
  -4  14   0  217.19    7.54
  -4  14   0  234.67    6.56
  -4  14   0  232.65    6.37
  14 -10   0  240.08    7.53
  14 -10   0  235.34    7.24
 -10  -4   0  222.93    7.49
 -10  -4   0  226.71    7.63
  14 -10   0  241.72    7.89
  -4  14   0  224.47    7.43
 -10  -4   0  218.22    7.19
  -4  14   0  225.87    6.71
  14 -10   0  236.01    7.55
 -10  -4   0  220.47    7.03
  14 -10   0  245.88    6.39
  -4  14   0  231.21    7.50
  11   3   0   37.18    1.84
 -14  11   0   36.32    2.31
  11   3   0   39.15    2.62
 -14  11   0   42.08    3.05
   3 -14   0   38.18    2.16
  11   3   0   39.10    2.39
  11   3   0   38.01    2.71
   3 -14   0   38.74    2.15
  11   3   0   41.17    2.67
   3 -14   0   43.64    2.87
 -14  11   0   39.05    2.54
   3 -14   0   38.07    2.45
 -14  11   0   36.95    1.82
  11   3   0   37.65    2.14
   3 -14   0   40.12    3.08
 -14  11   0   36.08    2.53
  11   3   0   42.45    2.89
  -3  14   0   37.25    2.75
 -11  -3   0   41.80    2.60
  14 -11   0   40.92    2.63
  -3  14   0   38.22    2.78
 -11  -3   0   40.27    2.80
  14 -11   0   40.70    2.74
 -11  -3   0   49.78    3.21
  -3  14   0   37.68    2.05
  -3  14   0   44.11    2.29
  14 -11   0   37.66    2.66
 -11  -3   0   43.42    2.95
  -3  14   0   39.73    2.31
 -11  -3   0   37.51    2.59
 -11  -3   0   44.97    3.21
 -11  -3   0   38.08    2.45
  12   2   0    3.05    1.24
  12   2   0    3.36    1.34
 -14  12   0    6.13    0.88
 -14  12   0    3.99    0.63
  12   2   0    5.91    1.56
  12   2   0    4.64    1.33
  12   2   0    3.65    0.89
 -14  12   0    3.24    1.90
  12   2   0    1.77    1.00
 -14  12   0    4.31    1.47
   2 -14   0    5.66    1.16
   2 -14   0    3.32    0.97
 -14  12   0    2.39    1.23
 -14  12   0    4.44    1.16
   2 -14   0    2.88    1.40
  12   2   0    3.45    0.92
  12   2   0    6.15    1.60
   2 -14   0    4.47    0.74
   2 -14   0    7.41    2.20
 -12  -2   0    1.23    1.77
 -12  -2   0    2.74    1.29
 -12  -2   0    4.25    1.17
 -12  -2   0    1.82    1.20
 -12  -2   0    3.73    1.38
  -2  14   0    3.48    1.27
  -2  14   0    3.36    0.88
 -12  -2   0    6.79    1.56
  14 -12   0    3.67    1.57
  -2  14   0    3.27    1.47
  -2  14   0    4.01    1.34
  14 -12   0    4.33    1.28
  -2  14   0    3.34    0.95
  14 -12   0    5.32    0.83
  -2  14   0    2.25    0.99
 -12  -2   0    2.72    1.14
  14 -12   0    3.85    1.39
 -14  13   0   44.02    1.78
   1 -14   0   39.73    3.04
 -14  13   0   42.97    2.80
 -14  13   0   38.38    2.75
  13   1   0   43.85    3.37
   1 -14   0   41.46    2.80
  13   1   0   45.63    2.29
  13   1   0   40.80    2.81
   1 -14   0   44.52    2.10
  13   1   0   43.52    2.40
 -14  13   0   40.48    3.00
  13   1   0   43.45    3.01
  14 -13   0   45.99    1.77
 -13  -1   0   41.06    3.21
  14 -13   0   41.83    2.76
 -13  -1   0   43.52    2.98
  -1  14   0   39.96    2.76
  -1  14   0   44.42    3.49
 -13  -1   0   39.98    2.70
 -13  -1   0   42.90    2.67
  -1  14   0   41.55    2.05
 -13  -1   0   46.51    2.92
  -1  14   0   42.24    2.48
  14 -13   0   42.90    3.02
 -13  -1   0   41.29    2.41
 -14  14   0   16.35    1.75
 -14  14   0   19.17    2.37
  14   0   0   15.44    1.67
   0 -14   0   16.89    1.43
  14   0   0   14.24    1.61
   0 -14   0   20.34    2.36
 -14  14   0   11.77    2.29
   0 -14   0   15.92    2.46
  14   0   0   18.11    1.76
  14   0   0   14.73    2.48
 -14  14   0   18.33    2.19
  14   0   0   19.79    2.52
 -14   0   0   16.00    1.98
  14 -14   0   17.09    2.01
 -14   0   0   20.68    2.66
   0  14   0   16.23    2.30
   0  14   0   16.13    1.88
  14 -14   0   18.35    2.16
   0  14   0   14.05    1.73
 -14   0   0   16.78    1.71
 -14   0   0   13.06    1.84
   0  14   0   12.84    2.04
 -14   0   0   15.58    1.95
  14 -14   0   18.44    2.29
 -15   1   0   28.59    2.40
  14 -15   0   30.57    2.44
  14 -15   0   35.35    2.51
   1  14   0   28.64    2.41
   1  14   0   31.97    2.81
  14 -15   0   32.27    2.89
 -15   1   0   31.26    2.67
 -15   1   0   36.90    3.16
 -15   1   0   30.38    2.49
  14 -15   0   34.66    2.79
   1  14   0   33.20    2.80
  -1 -14   0   31.28    3.27
  -1 -14   0   32.60    2.73
  15  -1   0   32.09    2.23
 -14  15   0   26.67    2.45
 -14  15   0   26.53    2.08
 -14  15   0   36.52    2.89
  15  -1   0   33.45    2.87
  15  -1   0   31.60    2.76
 -14  15   0   32.86    3.05
  15  -1   0   30.54    1.96
  15  -1   0   31.81    2.16
 -14  15   0   33.60    1.88
  15  -1   0   29.92    2.53
 -15   2   0    4.97    1.44
   2  13   0    7.41    1.80
  13 -15   0    5.17    1.33
  13 -15   0    6.22    1.66
   2  13   0    8.07    1.53
   2  13   0    5.89    1.63
 -15   2   0    6.63    1.74
  13 -15   0    7.34    1.39
  13 -15   0    6.97    1.67
 -15   2   0    6.71    1.50
 -15   2   0    6.37    1.51
   2  13   0    6.79    0.81
  15  -2   0    7.71    1.60
 -13  15   0    5.18    1.07
  15  -2   0    6.31    1.53
  -2 -13   0    7.44    1.06
  15  -2   0    8.59    1.18
 -13  15   0    7.90    1.80
  15  -2   0    6.47    1.70
 -13  15   0    6.05    1.53
 -13  15   0    5.22    1.73
  -2 -13   0    3.96    1.52
  -2 -13   0    7.35    1.87
 -13  15   0    4.34    1.10
  15  -2   0    6.39    1.36
   3  12   0  100.88    4.22
  12 -15   0   98.73    3.98
 -15   3   0   91.42    4.10
 -15   3   0   94.53    4.64
  12 -15   0   97.01    4.57
 -15   3   0   93.87    3.95
  12 -15   0  100.40    4.18
   3  12   0   97.78    3.08
 -15   3   0  103.08    4.42
   3  12   0   84.72    5.29
  12 -15   0   92.51    3.84
   3  12   0   97.14    4.57
 -12  15   0   95.92    4.70
 -12  15   0   97.43    3.82
  15  -3   0   97.18    3.99
 -12  15   0   96.82    3.67
 -12  15   0   97.56    4.50
  -3 -12   0   94.98    2.97
  -3 -12   0   96.49    4.31
 -12  15   0   94.62    3.65
  -3 -12   0   90.51    4.65
  15  -3   0   92.97    4.88
  15  -3   0   98.47    4.23
  15  -3   0   96.21    4.52
 -12  15   0   99.60    4.39
  15  -3   0  101.82    4.07
  11 -15   0    1.49    1.59
  11 -15   0    2.13    0.52
  11 -15   0    1.40    0.86
  11 -15   0    3.42    1.31
   4  11   0    1.65    1.25
  11 -15   0    1.82    0.94
  11 -15   0    0.84    1.08
 -15   4   0    0.23    1.66
   4  11   0    1.67    1.09
  11 -15   0    2.85    1.07
 -15   4   0    1.96    1.13
 -15   4   0    3.08    1.21
 -15   4   0    0.68    1.10
  -4 -11   0    2.30    1.65
  15  -4   0    2.50    0.73
  15  -4   0    2.78    1.23
 -11  15   0    3.07    1.27
  -4 -11   0    1.33    1.22
 -11  15   0    1.11    0.96
 -11  15   0    1.56    0.94
  15  -4   0   -0.10    0.93
 -11  15   0    2.24    1.08
  15  -4   0    2.27    1.32
  15  -4   0    3.29    1.29
 -11  15   0    1.24    1.52
 -15   5   0   48.60    2.89
  10 -15   0   48.77    1.73
   5  10   0   48.62    2.88
  10 -15   0   48.22    2.58
   5  10   0   48.91    2.20
 -15   5   0   44.70    2.70
  10 -15   0   49.11    2.46
  10 -15   0   46.03    2.95
   5  10   0   44.06    3.07
   5  10   0   46.25    2.96
 -15   5   0   57.91    3.15
   5  10   0   45.46    3.10
 -15   5   0   44.92    1.84
 -15   5   0   46.72    1.73
  15  -5   0   48.85    2.86
  -5 -10   0   48.10    2.97
 -10  15   0   50.96    3.12
 -10  15   0   47.29    2.64
  -5 -10   0   45.40    2.23
  15  -5   0   52.19    2.88
  15  -5   0   51.04    2.69
  15  -5   0   48.64    3.20
  -5 -10   0   49.15    3.07
   6   9   0  259.31    8.08
   6   9   0  269.76    7.43
   6   9   0  278.47    8.49
   6   9   0  284.97    8.52
 -15   6   0  270.84    8.28
   9 -15   0  259.06    8.58
 -15   6   0  270.99    8.29
   9 -15   0  284.28    8.35
   9 -15   0  271.96    7.43
   9 -15   0  269.99    8.46
   9 -15   0  270.26    7.34
 -15   6   0  267.90    7.90
   6   9   0  282.06    8.68
   9 -15   0  275.73    8.65
 -15   6   0  271.62    9.79
  -6  -9   0  256.63    7.40
  -6  -9   0  254.67    8.35
  -9  15   0  283.59    8.13
  -6  -9   0  261.29    9.72
  15  -6   0  278.09    8.55
  15  -6   0  263.77    7.81
  15  -6   0  270.36    9.45
  -6  -9   0  264.58    8.29
  15  -6   0  282.44    8.33
  -6  -9   0  265.90    8.18
  15  -6   0  286.60    8.00
  -9  15   0  265.97    9.60
  -9  15   0  267.05    8.42
  -9  15   0  275.43    6.79
  -9  15   0  270.43    8.01
   7   8   0   44.36    2.91
   8 -15   0   45.43    1.92
 -15   7   0   49.08    3.15
 -15   7   0   47.02    2.48
   7   8   0   41.87    2.66
   7   8   0   36.64    2.63
   8 -15   0   44.93    2.05
   7   8   0   40.05    2.77
   8 -15   0   40.27    2.48
   8 -15   0   44.76    2.71
   7   8   0   42.07    2.30
   8 -15   0   45.00    2.05
   8 -15   0   42.09    2.87
 -15   7   0   43.34    2.76
 -15   7   0   46.83    2.86
 -15   7   0   39.23    2.53
  -8  15   0   44.29    3.06
  -7  -8   0   39.51    2.97
  -7  -8   0   40.17    2.74
  -8  15   0   45.09    2.31
  -8  15   0   42.97    2.69
  -7  -8   0   45.31    2.71
  -8  15   0   42.77    1.86
  15  -7   0   45.57    2.86
  15  -7   0   38.96    2.79
  15  -7   0   39.96    2.42
  -7  -8   0   48.95    2.74
  -7  -8   0   44.74    2.74
  15  -7   0   40.41    2.81
  15  -7   0   46.20    2.59
  -8  15   0   42.45    2.94
 -15   8   0   39.35    2.93
   8   7   0   44.26    2.73
   7 -15   0   41.84    1.86
 -15   8   0   41.18    2.28
   8   7   0   43.05    1.44
   7 -15   0   45.40    3.08
   8   7   0   41.37    2.86
   7 -15   0   44.16    1.95
 -15   8   0   43.59    2.70
   7 -15   0   46.56    2.59
 -15   8   0   42.29    2.77
   8   7   0   35.95    2.69
   7 -15   0   41.00    2.54
   8   7   0   39.24    2.81
   7 -15   0   39.34    1.85
 -15   8   0   43.76    2.59
   8   7   0   45.63    2.40
   8   7   0   42.18    1.42
  15  -8   0   39.79    2.68
  -8  -7   0   40.47    3.16
  -8  -7   0   43.80    2.47
  -8  -7   0   43.51    2.70
  -7  15   0   44.68    3.00
  -7  15   0   44.40    2.30
  15  -8   0   42.93    2.59
  -8  -7   0   41.56    3.14
  -7  15   0   45.58    3.22
  15  -8   0   45.23    3.07
  15  -8   0   42.30    2.82
  -8  -7   0   42.93    2.69
  15  -8   0   45.80    2.40
  -7  15   0   41.32    2.75
  -8  -7   0   44.22    2.82
   9   6   0  282.61    8.20
   6 -15   0  289.51    8.91
   9   6   0  289.45    8.67
   9   6   0  284.40    7.04
   9   6   0  301.01    8.97
   6 -15   0  286.61    8.91
   9   6   0  299.46    7.07
   6 -15   0  299.83   10.39
   9   6   0  288.94    9.69
 -15   9   0  289.75    8.44
   6 -15   0  282.88    7.62
   6 -15   0  288.35    7.17
   6 -15   0  262.79    8.96
   9   6   0  295.30    8.75
   6 -15   0  285.67    8.26
 -15   9   0  286.26   10.06
 -15   9   0  276.96    8.28
 -15   9   0  281.36    8.72
  -6  15   0  289.98    8.72
  15  -9   0  305.04    7.91
  -9  -6   0  276.35    8.92
  -6  15   0  283.60    9.96
  -9  -6   0  290.42    8.54
  15  -9   0  288.19    8.93
  15  -9   0  282.68    8.65
  -6  15   0  278.99    7.51
  -9  -6   0  287.08    8.51
  -6  15   0  278.40    8.40
  -6  15   0  281.62    9.32
  -6  15   0  275.98    7.42
  -9  -6   0  273.54    8.15
  15  -9   0  289.28    8.79
  -9  -6   0  269.30    8.35
  15  -9   0  284.75    9.08
  -9  -6   0  287.19   10.06
  10   5   0   92.84    4.31
   5 -15   0   93.12    3.73
  10   5   0   95.31    3.89
  10   5   0   90.14    2.93
 -15  10   0   95.23    3.39
   5 -15   0   96.59    2.69
  10   5   0   97.58    2.98
 -15  10   0   93.83    3.94
 -15  10   0   86.99    3.79
  10   5   0   95.92    4.25
   5 -15   0   98.27    4.36
 -15  10   0   91.37    4.20
  10   5   0   93.45    4.07
   5 -15   0   99.02    3.72
  -5  15   0   96.63    3.78
 -10  -5   0   96.70    4.11
  -5  15   0   99.46    4.36
 -10  -5   0   92.89    3.99
  15 -10   0   86.02    4.18
  -5  15   0   96.70    3.44
  -5  15   0   94.82    3.29
 -10  -5   0   91.74    4.43
 -10  -5   0   92.70    4.15
  15 -10   0  101.45    4.25
  15 -10   0   95.52    3.41
  15 -10   0   96.17    4.41
   4 -15   0    4.40    1.47
   4 -15   0    4.53    1.17
   4 -15   0    3.33    0.97
 -15  11   0    5.44    1.01
 -15  11   0    6.44    1.43
  11   4   0    4.14    1.26
 -15  11   0    3.05    1.55
 -15  11   0    4.47    2.03
   4 -15   0    6.10    1.59
  11   4   0    5.15    1.46
  11   4   0    5.44    1.37
  11   4   0    4.27    1.50
   4 -15   0    2.24    1.90
 -15  11   0    4.89    1.43
  11   4   0    5.41    1.01
  11   4   0    3.60    0.99
 -11  -4   0    3.23    1.34
  -4  15   0    3.81    0.97
  -4  15   0    3.47    1.02
  -4  15   0    4.12    1.08
 -11  -4   0    5.77    1.84
  -4  15   0    3.08    1.64
 -11  -4   0    4.71    2.05
  15 -11   0    6.08    1.48
  -4  15   0    4.88    1.35
  -4  15   0    4.41    1.40
  15 -11   0    4.43    0.97
 -11  -4   0    3.56    1.36
 -11  -4   0    3.25    1.35
  15 -11   0    1.53    1.33
  12   3   0  100.06    4.00
   3 -15   0   96.95    2.75
  12   3   0   94.93    4.18
 -15  12   0   94.07    4.64
  12   3   0   99.13    4.51
  12   3   0   98.50    4.60
  12   3   0   93.45    4.29
 -15  12   0   96.02    4.08
   3 -15   0   93.13    3.58
 -15  12   0   99.51    4.32
   3 -15   0   97.68    4.54
   3 -15   0  101.65    3.79
  12   3   0   93.98    3.32
   3 -15   0   93.18    4.59
  -3  15   0  103.09    4.59
 -12  -3   0   93.77    4.28
 -12  -3   0  102.75    4.87
 -12  -3   0   94.25    4.13
 -12  -3   0   99.56    4.25
  -3  15   0   99.35    3.82
 -12  -3   0   96.24    4.75
  15 -12   0  107.28    4.53
  15 -12   0  101.10    4.60
  -3  15   0   96.90    3.85
  -3  15   0  102.07    3.71
   2 -15   0   19.63    2.65
   2 -15   0   18.49    1.62
 -15  13   0   16.91    1.53
  13   2   0   19.01    1.96
 -15  13   0   18.19    2.57
   2 -15   0   20.78    2.92
 -15  13   0   16.55    1.86
 -15  13   0   23.78    2.47
  13   2   0   18.11    2.18
  13   2   0   22.71    2.60
  13   2   0   23.35    2.72
 -15  13   0   20.74    2.50
  13   2   0   18.97    1.56
  -2  15   0   19.05    1.94
 -13  -2   0   17.10    2.40
 -13  -2   0   21.13    2.26
  15 -13   0   16.10    2.14
 -13  -2   0   24.92    2.44
  -2  15   0   19.98    2.39
  15 -13   0   19.31    1.31
 -13  -2   0   23.48    2.79
  -2  15   0   21.80    2.62
  -2  15   0   20.62    1.88
 -13  -2   0   24.67    2.64
  15 -13   0   22.73    2.30
  15 -13   0   24.90    2.27
 -13  -2   0   25.37    2.64
  14   1   0   28.31    1.96
 -15  14   0   27.75    2.24
  14   1   0   34.99    2.74
   1 -15   0   34.18    1.95
 -15  14   0   34.47    3.05
 -15  14   0   27.23    2.54
  14   1   0   30.70    2.15
  14   1   0   33.03    2.89
 -15  14   0   31.48    2.29
   1 -15   0   36.54    3.14
 -15  14   0   26.59    2.49
 -14  -1   0   35.82    2.55
 -14  -1   0   35.22    2.59
  15 -14   0   30.17    2.47
  15 -14   0   32.28    2.77
 -14  -1   0   30.77    2.68
 -14  -1   0   30.36    2.98
  -1  15   0   30.39    2.23
  -1  15   0   36.11    2.86
  -1  15   0   31.79    2.37
 -14  -1   0   33.87    2.38
  15 -14   0   29.20    2.48
  -1  15   0   28.39    2.70
 -15  15   0   92.46    4.50
  15   0   0   93.23    4.63
 -15  15   0   90.63    3.82
  15   0   0  100.20    4.57
 -15  15   0   90.99    4.76
  15   0   0   90.45    4.35
  15   0   0   93.90    3.68
  15   0   0   92.57    3.71
   0 -15   0   92.39    4.85
   0 -15   0   90.35    4.48
  15 -15   0   97.06    4.25
   0  15   0   94.63    4.07
  15 -15   0   93.53    4.60
 -15   0   0   97.96    4.16
  15 -15   0   93.00    4.68
   0  15   0  101.09    4.83
  15 -15   0   99.68    4.35
 -15   0   0   91.02    4.45
 -15   0   0   93.17    4.87
   0  15   0   90.38    4.56
 -15   0   0  100.46    4.35
 -16   1   0    1.70    1.36
   1  15   0    1.48    1.17
 -16   1   0   -1.26    1.02
  15 -16   0   -0.03    1.14
   1  15   0    1.66    1.50
 -16   1   0    0.19    1.25
 -16   1   0   -1.24    1.45
  15 -16   0    0.37    1.12
   1  15   0    0.73    1.27
  15 -16   0   -0.69    1.37
  15 -16   0    0.89    1.32
  16  -1   0    0.87    0.98
  -1 -15   0    1.22    1.51
  16  -1   0    0.51    0.95
  -1 -15   0   -0.51    1.39
 -15  16   0   -0.41    0.90
  16  -1   0    0.34    1.39
  16  -1   0   -0.55    1.09
 -15  16   0    3.01    1.36
  16  -1   0    0.55    1.24
 -15  16   0   -0.24    1.35
 -15  16   0    0.95    1.42
  14 -16   0   45.00    2.79
 -16   2   0   38.77    2.67
 -16   2   0   39.87    3.18
  14 -16   0   40.48    3.16
  14 -16   0   40.20    2.72
   2  14   0   38.43    3.12
 -16   2   0   39.60    2.82
  14 -16   0   41.80    3.09
 -16   2   0   43.68    3.06
   2  14   0   42.49    3.11
   2  14   0   39.74    3.16
 -14  16   0   40.57    2.49
  16  -2   0   41.55    3.15
  -2 -14   0   41.04    3.20
 -14  16   0   41.61    3.24
 -14  16   0   37.68    3.01
  16  -2   0   38.26    2.88
  16  -2   0   43.62    2.64
 -14  16   0   36.70    2.89
  16  -2   0   43.13    3.29
 -14  16   0   43.07    2.28
  16  -2   0   41.64    2.20
 -16   3   0    2.58    1.77
 -16   3   0    2.74    1.31
  13 -16   0    2.19    1.14
 -16   3   0    3.11    1.43
 -16   3   0    4.31    1.39
  13 -16   0    1.82    1.20
   3  13   0    2.33    1.40
   3  13   0    1.79    1.35
  13 -16   0    1.77    1.09
  13 -16   0    0.97    1.48
   3  13   0    0.97    1.30
 -13  16   0    2.78    1.55
  16  -3   0    1.26    1.42
  -3 -13   0    3.10    1.50
  16  -3   0    1.48    1.31
  16  -3   0    2.52    1.12
 -13  16   0    0.52    1.18
 -13  16   0    3.94    1.81
  16  -3   0    1.46    0.82
  -3 -13   0    2.51    1.73
 -13  16   0    1.42    0.94
 -13  16   0    5.28    1.13
  16  -3   0    1.59    1.44
  12 -16   0   12.35    1.68
 -16   4   0   15.97    2.14
  12 -16   0   15.39    1.76
 -16   4   0   13.13    1.80
 -16   4   0   14.90    2.42
  12 -16   0   15.27    2.02
   4  12   0   14.70    2.16
   4  12   0   16.55    2.30
 -16   4   0   13.63    2.13
  12 -16   0   13.17    2.15
  -4 -12   0   13.83    2.20
 -12  16   0   13.84    2.20
 -12  16   0   15.17    1.64
 -12  16   0   14.47    1.69
  16  -4   0   12.73    1.75
  16  -4   0   13.51    2.11
  -4 -12   0   11.39    1.91
  16  -4   0   17.27    2.08
 -12  16   0   11.42    1.92
  16  -4   0   11.64    2.00
 -12  16   0   14.23    1.66
 -16   5   0   36.94    1.78
 -16   5   0   38.48    2.80
 -16   5   0   37.67    2.49
 -16   5   0   35.24    2.64
 -16   5   0   36.28    3.09
  11 -16   0   43.66    2.47
  11 -16   0   39.16    2.50
  11 -16   0   43.49    3.15
   5  11   0   35.03    2.83
  11 -16   0   38.22    2.30
   5  11   0   34.60    1.94
  16  -5   0   35.50    2.83
 -11  16   0   42.49    2.48
  16  -5   0   40.48    2.64
  -5 -11   0   38.15    2.77
 -11  16   0   38.80    2.31
  -5 -11   0   37.76    3.18
  16  -5   0   40.11    2.68
  -5 -11   0   37.68    4.13
 -11  16   0   36.94    2.22
  16  -5   0   36.17    2.95
 -11  16   0   33.65    3.09
 -11  16   0   34.63    3.06
  10 -16   0   32.25    2.89
   6  10   0   32.04    2.63
   6  10   0   30.57    1.89
   6  10   0   34.68    2.76
  10 -16   0   33.23    2.34
 -16   6   0   34.49    2.41
  10 -16   0   35.29    2.62
 -16   6   0   29.34    2.75
 -16   6   0   36.10    2.67
  10 -16   0   32.44    2.03
 -16   6   0   31.65    2.53
   6  10   0   34.20    3.46
  10 -16   0   32.42    2.10
  -6 -10   0   31.88    2.73
 -10  16   0   34.75    2.38
  16  -6   0   41.00    2.93
 -10  16   0   34.71    2.12
  16  -6   0   26.78    2.89
  -6 -10   0   34.88    2.75
  16  -6   0   37.98    2.68
 -10  16   0   33.04    1.48
  -6 -10   0   34.18    2.88
 -10  16   0   28.90    2.64
  16  -6   0   31.19    2.36
 -10  16   0   34.07    2.80
 -16   7   0   31.06    2.53
 -16   7   0   34.15    2.57
   9 -16   0   32.31    1.92
   9 -16   0   37.56    2.67
   9 -16   0   30.35    2.75
   7   9   0   32.36    2.02
   7   9   0   37.75    2.76
   9 -16   0   34.50    2.36
 -16   7   0   33.14    2.40
 -16   7   0   30.47    2.71
  -9  16   0   29.76    2.70
  -9  16   0   33.90    2.46
  -9  16   0   36.27    2.79
  16  -7   0   33.33    2.35
  16  -7   0   29.79    2.82
  -7  -9   0   36.83    2.61
  16  -7   0   33.53    2.70
  -9  16   0   38.80    2.20
  -9  16   0   35.47    1.63
  -7  -9   0   35.28    2.93
  -7  -9   0   26.92    2.52
  16  -7   0   38.42    2.58
 -16   8   0   80.64    3.81
 -16   8   0   81.26    4.32
   8   8   0   80.76    3.35
   8 -16   0   83.99    4.22
   8 -16   0   82.33    3.55
   8   8   0   77.81    3.93
 -16   8   0   74.92    3.51
   8   8   0   71.10    4.28
 -16   8   0   85.15    3.98
   8 -16   0   80.12    3.68
   8   8   0   82.00    4.05
 -16   8   0   86.14    3.48
  -8  -8   0   81.59    4.23
  16  -8   0   83.01    3.99
  -8  -8   0   84.01    3.98
  -8  -8   0   79.64    3.38
  -8  16   0   82.55    3.85
  -8  16   0   77.40    4.13
  -8  16   0   84.86    4.13
  16  -8   0   82.73    3.47
  -8  -8   0   81.26    3.77
  -8  16   0   79.18    3.27
  16  -8   0   77.58    3.98
  16  -8   0   84.28    4.13
   9   7   0   22.73    1.18
   7 -16   0   21.84    1.35
 -16   9   0   20.33    2.69
   7 -16   0   19.82    2.56
   9   7   0   24.75    1.97
 -16   9   0   22.08    2.19
   7 -16   0   25.17    2.04
 -16   9   0   24.82    2.56
   7 -16   0   24.09    2.08
 -16   9   0   23.59    2.35
   9   7   0   24.81    2.30
   9   7   0   27.39    2.77
 -16   9   0   22.42    1.79
   9   7   0   24.21    2.24
  -7  16   0   25.38    2.25
  -7  16   0   20.27    1.81
  -9  -7   0   27.36    3.03
  16  -9   0   22.98    2.62
  -7  16   0   27.32    2.97
  -9  -7   0   21.90    2.39
  -9  -7   0   25.46    2.04
  16  -9   0   19.36    2.22
  16  -9   0   25.62    1.95
  -9  -7   0   21.07    2.24
  -7  16   0   26.90    2.54
  -7  16   0   23.70    1.59
  10   6   0   36.42    2.83
   6 -16   0   34.41    2.37
   6 -16   0   35.32    2.95
  10   6   0   35.61    1.51
  10   6   0   31.54    3.01
 -16  10   0   35.94    2.90
 -16  10   0   32.61    2.47
  10   6   0   35.53    2.32
 -16  10   0   33.53    2.09
  10   6   0   33.53    2.60
   6 -16   0   35.73    2.74
   6 -16   0   33.00    2.37
  -6  16   0   32.92    2.67
 -10  -6   0   32.80    2.48
  -6  16   0   36.13    2.22
  16 -10   0   29.90    2.67
  -6  16   0   31.22    1.93
 -10  -6   0   36.36    3.38
 -10  -6   0   34.92    2.63
  16 -10   0   37.16    2.80
  16 -10   0   35.45    2.09
 -10  -6   0   36.89    2.95
  -6  16   0   35.83    2.89
  -6  16   0   37.37    2.73
  16 -10   0   39.24    2.81
  11   5   0   45.44    3.01
   5 -16   0   50.22    3.03
  11   5   0   49.00    3.17
 -16  11   0   45.11    2.76
 -16  11   0   44.01    2.80
 -16  11   0   50.10    3.46
 -16  11   0   51.07    3.21
  11   5   0   46.75    2.77
   5 -16   0   47.91    2.79
   5 -16   0   41.89    3.11
   5 -16   0   45.63    3.46
  11   5   0   48.05    5.61
   5 -16   0   46.03    2.61
  11   5   0   45.73    1.91
  11   5   0   43.07    2.78
  16 -11   0   50.64    3.60
 -11  -5   0   48.27    3.48
 -11  -5   0   44.35    2.95
 -11  -5   0   39.23    2.73
  16 -11   0   43.32    3.36
  -5  16   0   43.59    3.49
  16 -11   0   46.72    2.28
  -5  16   0   43.06    3.32
 -11  -5   0   40.60    2.79
  -5  16   0   49.90    2.57
  -5  16   0   46.53    3.13
  16 -11   0   47.01    3.15
  -5  16   0   43.31    2.89
  -5  16   0   47.22    2.37
   4 -16   0   29.02    2.66
 -16  12   0   33.23    3.04
 -16  12   0   33.27    2.72
  12   4   0   28.63    1.73
  12   4   0   31.75    2.43
   4 -16   0   32.04    2.42
 -16  12   0   26.44    2.29
   4 -16   0   34.11    3.42
   4 -16   0   32.44    2.16
  12   4   0   30.25    2.35
  12   4   0   28.29    3.17
 -16  12   0   28.89    2.33
  12   4   0   29.27    2.69
  12   4   0   32.31    2.71
  -4  16   0   30.32    2.20
 -12  -4   0   29.76    2.59
  -4  16   0   30.75    2.68
  -4  16   0   29.75    2.07
  16 -12   0   33.17    3.59
 -12  -4   0   30.39    3.21
  16 -12   0   29.94    1.77
 -12  -4   0   33.30    2.59
  16 -12   0   28.03    2.90
  -4  16   0   29.40    2.71
  -4  16   0   26.64    2.02
 -12  -4   0   31.92    2.61
  16 -12   0   32.22    2.54
   3 -16   0    3.19    1.06
 -16  13   0    2.98    1.18
  13   3   0    4.32    1.51
 -16  13   0    5.24    1.48
  13   3   0    2.50    1.29
   3 -16   0    4.83    1.90
 -16  13   0    5.37    1.81
  13   3   0    6.29    1.68
  13   3   0    3.22    1.22
   3 -16   0    3.44    1.48
 -16  13   0    2.35    1.36
  13   3   0    2.91    0.89
 -13  -3   0    6.90    1.93
  16 -13   0    4.55    1.42
  -3  16   0    2.73    1.10
  -3  16   0    4.87    1.61
  16 -13   0    4.48    1.42
  -3  16   0    2.29    1.14
 -13  -3   0    4.15    1.31
  -3  16   0    2.31    1.35
 -13  -3   0    3.68    1.40
 -13  -3   0    2.51    1.38
  14   2   0   30.85    1.97
  14   2   0   29.91    2.70
 -16  14   0   30.05    3.27
 -16  14   0   30.34    2.32
  14   2   0   25.53    3.05
 -16  14   0   30.15    3.05
   2 -16   0   28.70    1.96
   2 -16   0   33.02    2.84
   2 -16   0   32.43    3.37
  14   2   0   34.17    2.97
 -16  14   0   30.15    2.56
  14   2   0   30.16    2.22
  -2  16   0   33.16    2.43
  16 -14   0   30.97    2.55
 -14  -2   0   28.53    2.51
  -2  16   0   30.17    2.80
  -2  16   0   30.30    2.18
 -14  -2   0   33.46    2.77
 -14  -2   0   31.30    2.53
  -2  16   0   33.44    2.88
  16 -14   0   33.29    2.87
 -14  -2   0   29.64    3.19
   1 -16   0    0.97    1.57
  15   1   0   -0.02    1.18
  15   1   0    0.03    1.40
 -16  15   0    1.77    1.08
 -16  15   0    2.89    1.75
 -16  15   0   -0.16    2.11
  15   1   0   -0.79    0.85
  15   1   0   -0.61    0.79
 -16  15   0    1.91    1.46
   1 -16   0   -1.22    1.32
  15   1   0   -1.13    1.03
 -15  -1   0    1.26    1.29
  -1  16   0    0.39    1.00
  -1  16   0    0.07    1.02
  16 -15   0    0.49    1.18
 -15  -1   0   -0.15    1.19
  16 -15   0   -0.49    1.15
  -1  16   0   -1.69    0.96
 -15  -1   0   -0.60    1.01
 -15  -1   0    0.08    1.55
  -1  16   0    0.73    1.35
 -16  16   0    3.57    1.68
  16   0   0    4.04    1.19
 -16  16   0    2.81    1.85
 -16  16   0    3.38    1.20
  16   0   0    1.49    1.31
   0 -16   0    0.69    1.50
   0 -16   0    4.91    1.99
  16   0   0    2.56    1.45
  16   0   0    3.59    1.62
 -16  16   0    2.09    1.35
  16   0   0    0.93    0.97
   0  16   0    1.90    1.46
  16 -16   0    2.30    1.34
 -16   0   0    2.95    1.41
  16 -16   0    2.05    1.43
 -16   0   0    3.57    1.51
   0  16   0    3.40    1.71
 -16   0   0    2.41    1.78
   0  16   0    2.82    1.28
  16 -16   0    2.82    1.70
 -17   1   0    3.71    1.53
   1  16   0    6.05    1.83
   1  16   0    5.35    1.45
  16 -17   0    6.87    2.00
  16 -17   0    3.36    1.77
 -17   1   0    4.26    1.83
 -17   1   0    4.23    1.61
   1  16   0    5.70    1.82
 -17   1   0    5.40    1.58
  16 -17   0    7.85    1.72
  -1 -16   0    3.56    1.88
 -16  17   0    6.83    1.91
 -16  17   0    4.69    1.80
  17  -1   0    4.40    1.76
  17  -1   0    6.39    1.39
  17  -1   0    6.19    1.78
 -16  17   0    4.48    1.69
  17  -1   0    6.44    1.81
  -1 -16   0    3.65    1.83
 -16  17   0    6.54    1.42
 -17   2   0   56.71    3.59
  15 -17   0   54.30    3.79
 -17   2   0   53.22    3.93
  15 -17   0   50.95    3.20
 -17   2   0   46.58    3.53
 -17   2   0   56.99    3.24
  15 -17   0   54.62    3.64
  15 -17   0   53.82    3.22
   2  15   0   52.81    3.71
   2  15   0   57.27    3.33
   2  15   0   58.46    3.76
  -2 -15   0   60.01    4.09
  17  -2   0   49.99    3.45
 -15  17   0   54.11    3.46
 -15  17   0   51.27    3.93
  17  -2   0   49.32    3.38
  17  -2   0   57.88    3.86
 -15  17   0   52.35    2.95
  17  -2   0   51.63    3.01
 -15  17   0   59.44    3.73
  -2 -15   0   51.67    3.56
 -17   3   0   43.70    3.19
  14 -17   0   40.27    2.75
 -17   3   0   42.08    3.53
   3  14   0   44.00    3.35
   3  14   0   39.71    3.15
   3  14   0   41.04    2.92
 -17   3   0   40.85    2.79
  14 -17   0   39.76    2.81
  14 -17   0   42.96    3.33
  14 -17   0   37.31    3.07
  17  -3   0   45.77    3.44
 -14  17   0   42.13    3.34
  17  -3   0   39.04    2.92
  -3 -14   0   35.40    3.07
 -14  17   0   44.41    2.49
 -14  17   0   39.62    3.26
 -14  17   0   39.64    2.54
  17  -3   0   43.77    3.21
  17  -3   0   41.31    2.76
  -3 -14   0   36.80    3.27
 -14  17   0   40.98    3.11
   4  13   0   13.26    2.25
  13 -17   0   11.07    1.74
 -17   4   0   10.16    1.72
   4  13   0   11.53    2.00
   4  13   0   11.11    1.92
 -17   4   0   13.65    2.07
 -17   4   0    8.79    2.15
  13 -17   0   11.46    2.25
  13 -17   0   13.96    2.20
  13 -17   0   10.81    1.65
 -13  17   0   12.50    1.61
  -4 -13   0    9.07    2.21
  17  -4   0    9.67    2.04
  17  -4   0    9.36    1.99
 -13  17   0   10.93    1.54
  17  -4   0   10.89    1.73
 -13  17   0   12.54    2.38
 -13  17   0   11.94    1.99
 -17   5   0   18.49    2.61
  12 -17   0   12.73    1.79
   5  12   0   13.54    2.11
   5  12   0   13.36    2.06
  12 -17   0   16.17    2.22
   5  12   0   13.01    2.15
   5  12   0   13.13    1.41
  12 -17   0   13.64    1.68
 -17   5   0   14.90    2.08
  12 -17   0   12.44    2.32
 -17   5   0   15.36    2.06
 -12  17   0   14.22    1.82
  17  -5   0   17.11    2.41
 -12  17   0    9.72    2.02
  -5 -12   0   13.45    2.19
  17  -5   0    9.18    1.76
 -12  17   0   13.63    1.64
  -5 -12   0   15.70    2.21
  -5 -12   0   12.51    2.26
 -12  17   0   16.11    2.36
  17  -5   0   14.05    1.96
  17  -5   0   11.20    1.97
   6  11   0    2.38    1.32
 -17   6   0    4.65    1.40
  11 -17   0    3.36    1.36
   6  11   0    3.63    1.00
   6  11   0    1.22    1.17
 -17   6   0    3.57    1.81
   6  11   0    0.65    1.35
 -17   6   0    2.64    1.40
  11 -17   0    4.22    1.31
  11 -17   0    3.37    1.54
  11 -17   0    5.51    1.21
 -11  17   0    2.67    1.54
  -6 -11   0    2.86    1.51
 -11  17   0    4.15    1.20
  -6 -11   0    2.89    1.61
  17  -6   0    3.63    1.62
 -11  17   0    3.42    1.06
  -6 -11   0    4.48    1.66
  17  -6   0    4.29    1.49
  17  -6   0    3.15    1.31
  17  -6   0    4.23    1.40
 -11  17   0    5.14    1.61
  10 -17   0   44.45    3.44
  10 -17   0   47.08    2.37
  10 -17   0   46.37    3.20
 -17   7   0   47.80    3.52
  10 -17   0   45.47    2.77
   7  10   0   49.15    2.47
   7  10   0   48.07    3.16
 -17   7   0   46.99    3.08
   7  10   0   46.83    3.26
 -17   7   0   47.37    2.84
  17  -7   0   45.11    3.24
 -10  17   0   47.26    3.48
 -10  17   0   49.15    2.87
  17  -7   0   43.70    3.32
 -10  17   0   51.70    3.34
  -7 -10   0   41.67    3.45
  -7 -10   0   47.58    3.14
  17  -7   0   50.02    2.81
 -10  17   0   45.56    2.51
 -17   8   0   25.17    3.19
   9 -17   0   26.46    2.31
 -17   8   0   24.08    2.24
   8   9   0   21.82    2.49
   9 -17   0   29.79    1.78
   9 -17   0   22.35    2.63
   8   9   0   33.50    2.74
   8   9   0   24.99    1.95
 -17   8   0   25.84    2.93
 -17   8   0   32.38    3.48
   9 -17   0   26.61    2.23
  -9  17   0   27.20    2.03
  -9  17   0   28.40    2.61
  -9  17   0   27.39    1.86
  17  -8   0   26.26    2.15
  17  -8   0   26.99    3.00
  -8  -9   0   24.59    2.86
  17  -8   0   27.13    2.74
  -8  -9   0   27.13    2.67
  -8  -9   0   25.25    2.63
  17  -8   0   24.63    2.87
  -9  17   0   21.82    2.34
  -9  17   0   25.10    2.86
 -17   9   0   11.72    2.07
   8 -17   0   11.82    1.75
   8 -17   0    9.92    1.59
   9   8   0   13.49    1.68
 -17   9   0   14.77    2.37
   9   8   0   11.21    1.87
 -17   9   0   10.54    1.79
   9   8   0   18.22    2.68
   8 -17   0   13.11    2.26
 -17   9   0   15.29    2.19
  17  -9   0   13.53    1.70
  -8  17   0   11.30    2.03
  17  -9   0    8.87    1.69
  17  -9   0    9.85    1.91
  -8  17   0   12.17    2.00
  -9  -8   0    8.62    1.97
  -8  17   0   10.72    1.49
  -9  -8   0   10.90    1.88
  -8  17   0   11.66    1.96
  -9  -8   0    9.86    1.85
  -8  17   0   13.51    1.33
  10   7   0   87.04    4.77
 -17  10   0   77.49    4.31
   7 -17   0   88.14    4.77
   7 -17   0   87.82    3.85
   7 -17   0   82.03    3.76
  10   7   0   88.64    3.78
 -17  10   0   86.09    4.00
 -17  10   0   96.32    4.02
  10   7   0   92.13    4.32
 -17  10   0   84.40    4.20
   7 -17   0   91.43    4.56
  17 -10   0   88.27    3.52
  -7  17   0   83.11    4.47
  17 -10   0   87.44    4.27
  -7  17   0   93.05    4.48
 -10  -7   0   81.61    4.14
 -10  -7   0   83.55    4.04
  -7  17   0   90.54    4.65
  -7  17   0   85.16    3.52
 -10  -7   0   87.45    4.65
  17 -10   0   92.22    4.40
  -7  17   0   87.48    3.22
  17 -10   0   78.81    4.31
  11   6   0    3.62    1.42
   6 -17   0    3.99    1.84
   6 -17   0    2.81    1.26
   6 -17   0    4.53    1.31
 -17  11   0    5.49    1.52
  11   6   0    3.74    1.25
  11   6   0    1.98    1.23
 -17  11   0    4.94    1.53
 -17  11   0    3.23    1.67
   6 -17   0    3.94    1.75
 -17  11   0    1.05    1.14
 -11  -6   0    4.79    1.56
  -6  17   0    5.45    1.25
 -11  -6   0    2.05    1.70
  -6  17   0    4.31    1.42
  17 -11   0    3.72    1.37
  -6  17   0    2.46    1.50
  -6  17   0    1.55    1.70
 -11  -6   0    2.69    1.42
  17 -11   0    2.80    1.31
  17 -11   0    3.41    1.55
  17 -11   0    3.87    1.09
  -6  17   0    3.83    1.04
 -17  12   0    5.94    1.57
   5 -17   0    7.57    1.37
 -17  12   0    6.48    2.02
 -17  12   0    7.31    1.80
   5 -17   0    6.91    2.04
  12   5   0    5.49    1.46
   5 -17   0    5.48    1.42
  12   5   0    6.06    1.43
  12   5   0    7.74    1.79
 -17  12   0    6.30    1.43
   5 -17   0    4.09    1.79
 -12  -5   0    6.45    2.09
  -5  17   0    9.01    1.47
  17 -12   0    7.32    1.67
  17 -12   0    6.50    1.60
  -5  17   0    6.05    1.65
  17 -12   0    7.58    1.69
  17 -12   0    8.56    1.26
  -5  17   0    8.43    1.37
 -12  -5   0    8.80    1.75
 -12  -5   0    5.04    1.53
  -5  17   0    9.16    1.96
  13   4   0   24.75    2.29
  13   4   0   28.93    2.55
  13   4   0   24.55    2.52
 -17  13   0   28.56    2.51
 -17  13   0   28.78    2.33
 -17  13   0   32.20    3.40
 -17  13   0   26.75    2.48
   4 -17   0   28.80    2.10
   4 -17   0   29.46    3.26
   4 -17   0   24.58    2.71
  17 -13   0   30.39    2.63
  17 -13   0   23.80    2.71
  17 -13   0   29.47    3.10
  -4  17   0   24.83    2.20
  -4  17   0   26.14    2.06
 -13  -4   0   32.50    2.69
  -4  17   0   31.88    2.87
 -13  -4   0   31.19    2.66
 -13  -4   0   31.83    3.44
  -4  17   0   31.04    2.82
   3 -17   0   44.06    3.38
  14   3   0   36.20    3.23
  14   3   0   45.65    4.52
   3 -17   0   48.60    3.53
   3 -17   0   50.46    2.57
  14   3   0   42.17    3.01
 -17  14   0   41.84    2.77
 -17  14   0   43.48    3.48
  14   3   0   41.66    2.75
 -17  14   0   48.15    3.47
 -17  14   0   43.83    3.26
  14   3   0   46.84    3.20
 -14  -3   0   42.70    2.95
  17 -14   0   43.06    3.28
  -3  17   0   46.17    2.66
  -3  17   0   47.32    2.86
  17 -14   0   48.38    3.18
  17 -14   0   45.94    3.24
  -3  17   0   46.40    3.37
 -14  -3   0   44.96    3.10
  -3  17   0   39.36    3.21
 -14  -3   0   41.84    3.35
 -17  15   0   19.78    2.60
  15   2   0   15.77    2.28
  15   2   0   20.76    2.66
  15   2   0   19.92    2.77
  15   2   0   19.85    2.13
   2 -17   0   21.87    3.01
   2 -17   0   15.50    2.30
  15   2   0   19.49    1.73
 -17  15   0   18.00    2.06
 -17  15   0   17.77    2.30
 -17  15   0   21.89    2.93
 -15  -2   0   17.05    2.71
 -15  -2   0   20.52    2.40
  17 -15   0   18.87    2.48
  17 -15   0   16.12    2.17
  -2  17   0   17.51    2.53
  -2  17   0   19.31    2.10
  -2  17   0   17.69    2.05
 -15  -2   0   18.50    2.77
  -2  17   0   18.81    2.69
  17 -15   0   19.27    2.65
   1 -17   0   18.29    2.84
 -17  16   0   21.11    2.22
  16   1   0   15.49    2.27
  16   1   0   15.06    1.90
 -17  16   0   18.02    2.40
   1 -17   0   20.51    2.76
  16   1   0   21.34    2.02
  16   1   0   17.73    2.57
  16   1   0   15.11    2.25
 -17  16   0   20.14    2.79
 -17  16   0   20.20    2.45
 -16  -1   0   17.76    2.30
  -1  17   0   18.96    2.72
  -1  17   0   18.61    2.60
  -1  17   0   21.76    2.35
  17 -16   0   16.94    2.28
 -16  -1   0   20.63    2.40
 -16  -1   0   19.33    2.74
  -1  17   0   21.17    2.37
  17 -16   0   20.76    2.51
  17 -16   0   17.55    2.44
 -17  17   0   38.51    2.75
  17   0   0   41.01    3.56
  17   0   0   49.40    2.79
 -17  17   0   46.42    3.59
  17   0   0   42.58    3.34
 -17  17   0   43.17    3.30
  17   0   0   41.31    3.27
   0 -17   0   47.04    3.92
   0 -17   0   42.93    3.22
 -17  17   0   42.13    3.47
 -17   0   0   40.48    3.51
   0  17   0   43.06    3.45
   0  17   0   42.54    2.91
 -17   0   0   39.35    2.99
   0  17   0   42.44    3.49
 -17   0   0   46.05    3.29
  17 -17   0   46.95    3.19
  17 -17   0   52.78    3.81
  17 -17   0   45.50    3.16
  17 -17   0   44.33    3.43
  17 -18   0   -0.27    1.27
 -18   1   0    2.01    1.99
 -18   1   0    2.34    1.49
  17 -18   0    2.68    1.47
   1  17   0    4.39    1.90
  17 -18   0    0.89    1.54
   1  17   0    2.39    1.43
 -18   1   0    1.82    1.59
  17 -18   0    4.59    1.86
   1  17   0    2.48    1.70
 -17  18   0    1.58    1.18
  18  -1   0    2.53    1.25
  -1 -17   0    2.30    1.93
  18  -1   0    2.47    1.80
 -17  18   0    1.98    1.55
 -17  18   0    0.44    1.52
  18  -1   0    2.98    1.49
  18  -1   0    2.11    1.60
  -1 -17   0    1.00    1.66
 -17  18   0    2.14    1.94
 -18   2   0    8.92    2.00
   2  16   0    7.95    2.01
   2  16   0   11.26    2.34
 -18   2   0   13.08    2.22
   2  16   0    8.73    1.84
  16 -18   0    8.98    2.17
  16 -18   0    6.18    1.63
 -18   2   0   10.43    2.44
  16 -18   0   12.45    2.29
  16 -18   0   10.47    2.33
 -18   2   0   10.70    1.96
  18  -2   0   10.68    2.23
  18  -2   0    8.05    1.62
  -2 -16   0   10.45    2.21
  -2 -16   0    8.20    2.42
 -16  18   0   12.26    1.79
 -16  18   0   11.48    2.13
  18  -2   0   11.84    2.19
  18  -2   0   13.51    2.20
 -16  18   0    8.59    1.98
 -16  18   0    9.66    2.44
  15 -18   0  124.93    5.06
  15 -18   0  121.12    5.62
   3  15   0  110.68    5.06
   3  15   0  125.72    5.82
   3  15   0  117.29    5.52
 -18   3   0  121.86    4.98
 -18   3   0  115.75    5.35
  15 -18   0  122.74    5.59
 -18   3   0  126.56    6.01
 -18   3   0  116.37    5.16
  15 -18   0  129.56    5.04
  -3 -15   0  112.74    5.23
 -15  18   0  112.54    5.59
  18  -3   0  122.03    5.26
  18  -3   0  113.00    4.79
 -15  18   0  118.15    5.44
 -15  18   0  121.72    4.62
 -15  18   0  120.64    5.39
  -3 -15   0  115.04    5.70
  18  -3   0  116.28    5.58
  18  -3   0  118.19    5.57
  14 -18   0   14.97    2.41
 -18   4   0   15.71    2.28
  14 -18   0   11.13    2.13
 -18   4   0   15.49    2.55
   4  14   0   17.69    2.59
   4  14   0   12.69    2.14
  14 -18   0   16.74    2.03
 -18   4   0   18.58    2.29
  14 -18   0   16.71    2.14
   4  14   0   13.47    2.33
 -18   4   0   16.10    2.29
 -14  18   0   15.14    1.85
  -4 -14   0   13.76    2.40
  18  -4   0   15.26    2.45
  -4 -14   0   15.41    2.32
  -4 -14   0   12.09    2.33
 -14  18   0   15.94    1.88
  18  -4   0   16.65    2.65
 -14  18   0   12.39    2.25
  18  -4   0   13.41    2.06
  18  -4   0   13.15    2.00
 -14  18   0   14.76    2.23
   5  13   0   38.07    3.72
  13 -18   0   39.04    3.05
 -18   5   0   36.19    2.73
  13 -18   0   36.43    2.69
  13 -18   0   40.45    2.53
  13 -18   0   39.31    3.19
   5  13   0   36.84    3.06
   5  13   0   33.23    2.83
 -18   5   0   35.69    3.33
 -18   5   0   32.78    2.79
 -18   5   0   34.94    2.91
 -13  18   0   34.16    3.14
  18  -5   0   35.34    3.16
  -5 -13   0   35.90    3.22
 -13  18   0   38.85    3.02
  18  -5   0   36.76    2.82
 -13  18   0   36.84    2.44
  -5 -13   0   33.91    3.06
 -13  18   0   36.77    2.50
  -5 -13   0   34.39    2.94
  18  -5   0   33.42    3.16
  12 -18   0   77.10    4.29
 -18   6   0   74.68    3.98
  12 -18   0   74.42    3.37
  12 -18   0   87.65    4.27
   6  12   0   81.55    4.09
   6  12   0   81.72    4.28
 -18   6   0   74.69    3.68
 -18   6   0   76.02    4.80
   6  12   0   76.55    4.36
 -18   6   0   77.51    4.63
  12 -18   0   81.33    3.78
  18  -6   0   77.33    4.35
 -12  18   0   80.57    3.71
  -6 -12   0   76.69    4.56
  -6 -12   0   76.50    4.68
 -12  18   0   80.25    4.60
  -6 -12   0   82.64    4.27
  18  -6   0   71.09    4.17
  18  -6   0   78.93    4.36
  18  -6   0   77.89    3.86
 -12  18   0   76.05    3.41
 -12  18   0   75.86    4.14
  11 -18   0   15.21    1.94
  11 -18   0   19.85    2.44
   7  11   0   16.94    2.35
   7  11   0   11.77    2.09
 -18   7   0   12.22    2.00
 -18   7   0   13.86    2.37
   7  11   0   14.71    1.63
  11 -18   0   15.84    2.44
 -18   7   0   13.64    1.93
  11 -18   0   15.85    1.80
 -18   7   0   13.36    2.43
  -7 -11   0   12.42    2.11
 -11  18   0   15.25    2.06
 -11  18   0   15.38    2.33
 -11  18   0   17.06    1.79
  -7 -11   0   13.52    2.53
  18  -7   0   13.25    1.89
  18  -7   0   11.26    2.02
 -11  18   0   16.44    2.68
  -7 -11   0   11.77    2.41
  18  -7   0   16.41    2.25
  10 -18   0   11.10    1.65
   8  10   0   14.15    1.63
   8  10   0   11.89    2.09
 -18   8   0   11.68    2.38
 -18   8   0   14.02    2.14
 -18   8   0   12.64    1.89
 -18   8   0   12.95    2.05
   8  10   0    8.17    1.88
  10 -18   0    9.53    1.76
  10 -18   0   10.54    2.00
 -10  18   0   13.48    1.99
 -10  18   0   13.28    2.50
  18  -8   0   12.61    2.25
  18  -8   0   14.79    1.92
  18  -8   0   10.58    1.94
  -8 -10   0   13.57    2.46
 -10  18   0   12.84    2.16
  -8 -10   0   11.83    1.97
  -8 -10   0   11.54    2.01
 -10  18   0   13.68    1.68
  18  -8   0   18.47    2.37
   9 -18   0  172.51    5.78
 -18   9   0  160.86    6.03
 -18   9   0  148.73    6.40
   9   9   0  156.32    6.30
   9 -18   0  171.49    6.65
   9   9   0  172.95    6.40
   9   9   0  156.08    5.41
 -18   9   0  161.60    5.77
   9 -18   0  164.36    6.75
 -18   9   0  154.29    6.02
  -9  18   0  158.29    6.15
  -9  18   0  170.14    5.50
  18  -9   0  171.01    5.70
  -9  -9   0  156.66    6.59
  -9  18   0  156.89    6.39
  18  -9   0  176.33    6.78
  18  -9   0  159.80    6.27
  -9  -9   0  167.49    6.38
  18  -9   0  173.91    6.56
  -9  -9   0  164.46    6.13
  -9  18   0  161.91    6.65
   8 -18   0   27.85    3.24
   8 -18   0   34.11    3.40
 -18  10   0   31.77    2.78
 -18  10   0   30.72    2.54
   8 -18   0   28.03    2.39
  10   8   0   30.72    2.31
  10   8   0   28.35    2.62
 -18  10   0   28.46    3.15
   8 -18   0   24.93    2.53
  10   8   0   27.56    2.63
 -18  10   0   31.94    2.63
  18 -10   0   30.60    2.86
  -8  18   0   28.41    3.37
  18 -10   0   31.24    2.23
 -10  -8   0   28.89    3.24
 -10  -8   0   29.27    2.58
  -8  18   0   31.42    2.29
  18 -10   0   30.28    3.17
  -8  18   0   27.69    2.95
  -8  18   0   33.90    3.19
  18 -10   0   28.49    2.99
  11   7   0   24.26    2.65
 -18  11   0   25.39    2.69
 -18  11   0   27.52    2.43
   7 -18   0   22.78    2.35
   7 -18   0   26.21    2.86
 -18  11   0   22.95    2.85
  11   7   0   24.75    2.24
 -18  11   0   25.29    2.52
   7 -18   0   24.32    3.02
   7 -18   0   26.48    2.21
  11   7   0   27.90    2.54
 -11  -7   0   31.64    3.33
  -7  18   0   26.86    2.87
  -7  18   0   23.52    2.11
  18 -11   0   24.80    2.00
  -7  18   0   25.56    3.03
 -11  -7   0   16.69    3.03
  -7  18   0   28.59    3.18
  18 -11   0   27.34    3.03
 -11  -7   0   23.23    2.56
  18 -11   0   18.81    2.40
  -7  18   0   23.89    1.82
  18 -11   0   27.00    2.66
 -18  12   0   71.84    4.01
 -18  12   0   71.91    4.33
 -18  12   0   69.35    3.66
   6 -18   0   72.69    4.21
 -18  12   0   70.73    3.65
  12   6   0   67.78    3.61
   6 -18   0   70.74    3.59
   6 -18   0   68.33    3.39
   6 -18   0   75.12    4.54
  12   6   0   72.74    4.09
  18 -12   0   65.86    3.50
  -6  18   0   72.69    3.39
 -12  -6   0   66.50    3.76
 -12  -6   0   75.17    4.51
  -6  18   0   70.80    4.11
  18 -12   0   70.79    4.12
  -6  18   0   72.84    3.10
  18 -12   0   69.79    4.09
  18 -12   0   64.70    3.80
 -12  -6   0   71.24    3.94
  -6  18   0   69.96    3.95
  -6  18   0   74.06    4.41
   5 -18   0   52.33    3.64
   5 -18   0   47.94    3.06
 -18  13   0   50.75    3.47
 -18  13   0   52.19    3.15
  13   5   0   47.75    3.34
 -18  13   0   54.71    3.90
  13   5   0   51.02    3.68
   5 -18   0   53.91    2.89
   5 -18   0   55.29    3.98
 -18  13   0   48.33    3.20
  18 -13   0   48.52    3.30
  -5  18   0   49.53    2.72
  -5  18   0   49.81    2.93
  -5  18   0   55.16    3.58
 -13  -5   0   57.76    3.45
  -5  18   0   52.27    3.48
  18 -13   0   52.68    3.60
 -13  -5   0   50.00    3.25
  18 -13   0   50.30    3.53
 -13  -5   0   52.50    3.98
  14   4   0    7.47    1.75
 -18  14   0    5.09    1.44
   4 -18   0    6.90    2.03
   4 -18   0    6.75    1.45
 -18  14   0    7.64    1.97
  14   4   0    5.38    1.76
  14   4   0    5.46    1.50
 -18  14   0    6.36    1.92
 -18  14   0    7.74    2.25
   4 -18   0    9.94    2.24
  18 -14   0    6.08    1.85
  -4  18   0    7.12    1.48
  -4  18   0    4.12    1.64
 -14  -4   0    6.23    1.71
  18 -14   0    4.28    1.74
 -14  -4   0    4.99    2.02
  18 -14   0    3.45    1.55
  -4  18   0    8.04    2.06
  -4  18   0    4.92    1.40
   3 -18   0  138.79    5.89
  15   3   0  125.39    5.04
 -18  15   0  130.55    5.40
 -18  15   0  123.50    5.65
  15   3   0  126.25    5.59
 -18  15   0  133.57    6.09
 -18  15   0  126.05    5.06
  15   3   0  130.07    5.55
   3 -18   0  134.61    6.26
 -15  -3   0  132.15    5.37
  -3  18   0  135.23    5.99
 -15  -3   0  121.03    6.04
  18 -15   0  137.87    5.73
 -15  -3   0  137.61    5.62
  -3  18   0  134.22    4.97
  18 -15   0  125.24    5.44
  -3  18   0  128.21    5.83
  18 -15   0  125.91    5.80
  -3  18   0  141.41    5.21
 -18  16   0   14.71    2.38
  16   2   0   17.66    2.09
   2 -18   0   18.84    2.98
   2 -18   0   17.04    2.54
  16   2   0   22.63    2.85
  16   2   0   14.33    2.26
 -18  16   0   20.41    2.63
 -18  16   0   12.21    1.84
 -18  16   0   22.19    3.17
  18 -16   0   17.24    2.26
  -2  18   0   14.73    2.42
  18 -16   0   14.70    2.25
  -2  18   0   17.10    2.61
  18 -16   0   13.93    2.25
  -2  18   0   16.89    2.12
 -16  -2   0   16.86    2.35
 -16  -2   0   13.11    2.17
 -16  -2   0   22.31    3.23
  -2  18   0   15.44    2.06
 -18  17   0    3.42    2.14
 -18  17   0    5.84    1.53
  17   1   0    8.92    1.98
  17   1   0    5.95    1.83
   1 -18   0    7.60    2.37
 -18  17   0    9.27    2.22
 -18  17   0    5.87    1.76
   1 -18   0    6.67    2.10
  18 -17   0    8.64    1.96
  -1  18   0    4.39    1.97
  18 -17   0    2.04    1.70
 -17  -1   0    5.78    2.34
  18 -17   0    9.63    1.96
  18 -17   0    7.79    2.29
 -17  -1   0    7.04    2.19
  -1  18   0    9.01    2.23
  -1  18   0    7.23    1.65
 -17  -1   0    4.94    1.77
 -18  18   0  106.55    5.49
   0 -18   0  100.36    5.48
  18   0   0  102.49    5.12
  18   0   0  104.76    5.22
 -18  18   0   96.40    4.87
 -18  18   0   99.53    4.45
 -18  18   0  104.35    5.15
   0 -18   0   98.67    5.16
  18 -18   0   98.81    4.85
  18 -18   0   95.40    5.06
   0  18   0  109.41    5.59
  18 -18   0  103.67    5.42
 -18   0   0   89.21    5.26
  18 -18   0  106.71    4.88
   0  18   0  101.39    4.67
 -18   0   0  108.63    5.04
   0  18   0  103.14    5.28
 -19   1   0    2.15    2.18
  18 -19   0    6.54    1.78
  18 -19   0    4.12    1.61
   1  18   0    1.79    1.71
  18 -19   0    2.94    1.82
  18 -19   0    5.73    2.07
   1  18   0    4.79    2.03
 -19   1   0    2.20    1.60
 -19   1   0    5.99    1.91
   1  18   0    3.32    1.59
 -18  19   0    3.71    1.80
  19  -1   0    3.03    1.54
 -18  19   0    3.62    1.90
  -1 -18   0    6.69    2.43
  -1 -18   0    1.21    1.76
 -18  19   0    3.92    1.47
  19  -1   0    5.71    1.85
 -18  19   0    3.07    2.15
   2  17   0   23.84    3.06
 -19   2   0   28.81    3.35
  17 -19   0   31.77    3.59
  17 -19   0   27.34    3.25
  17 -19   0   32.84    2.88
  17 -19   0   25.42    2.76
 -19   2   0   32.12    3.60
   2  17   0   26.54    2.85
   2  17   0   21.72    3.10
 -19   2   0   29.72    3.09
  19  -2   0   29.42    2.52
  -2 -17   0   25.26    3.38
 -17  19   0   28.00    3.43
  -2 -17   0   26.25    3.12
 -17  19   0   29.14    3.15
 -17  19   0   33.22    3.52
  19  -2   0   24.90    2.97
  19  -2   0   26.92    3.14
  19  -2   0   26.73    3.12
 -17  19   0   27.42    2.48
  16 -19   0    4.38    1.51
 -19   3   0    3.55    1.52
  16 -19   0    4.35    1.83
 -19   3   0    1.29    1.41
   3  16   0    1.73    1.62
 -19   3   0    3.56    1.65
  16 -19   0    3.35    1.55
   3  16   0    6.59    2.07
 -19   3   0    0.91    1.91
   3  16   0    1.53    1.34
  16 -19   0    2.31    1.78
 -16  19   0    3.04    1.99
 -16  19   0    5.23    1.79
 -16  19   0    0.53    1.15
  -3 -16   0    3.79    1.75
  19  -3   0    3.84    1.89
  19  -3   0    2.94    1.58
  19  -3   0    4.60    1.68
  -3 -16   0    2.82    2.02
   4  15   0   -1.68    1.16
   4  15   0    0.41    1.30
 -19   4   0    0.46    1.39
  15 -19   0   -1.83    1.16
 -19   4   0    2.18    1.44
 -19   4   0    0.88    1.58
  15 -19   0   -0.15    1.10
   4  15   0    0.74    1.51
 -19   4   0    3.51    1.99
  15 -19   0    0.81    1.63
  15 -19   0    0.27    1.09
  19  -4   0    0.34    1.44
 -15  19   0    0.88    1.08
  19  -4   0   -0.16    1.21
  -4 -15   0    2.72    1.73
 -15  19   0   -1.06    1.58
 -15  19   0    0.41    1.34
  19  -4   0    0.46    1.24
  19  -4   0   -0.43    1.44
  -4 -15   0   -0.15    1.74
  -4 -15   0    0.37    1.50
 -19   5   0   14.46    2.08
 -19   5   0    9.46    2.42
  14 -19   0   13.10    2.30
 -19   5   0   13.73    2.16
   5  14   0   12.78    2.42
  14 -19   0   19.47    2.80
 -19   5   0   12.18    2.40
  14 -19   0   11.66    1.86
  14 -19   0   13.67    1.89
   5  14   0   14.15    2.35
   5  14   0    9.73    1.91
 -14  19   0   14.02    1.87
 -14  19   0   11.65    1.70
 -14  19   0   16.31    2.47
  19  -5   0   10.22    2.05
  -5 -14   0    9.50    2.14
  -5 -14   0   11.24    2.46
  19  -5   0   14.42    2.08
 -14  19   0   12.78    2.67
  19  -5   0   14.95    2.17
  -5 -14   0   12.26    2.32
  13 -19   0   -0.21    1.11
   6  13   0    2.11    1.40
 -19   6   0    0.26    1.33
 -19   6   0   -1.19    1.17
   6  13   0    2.14    1.34
 -19   6   0    0.73    1.22
  13 -19   0   -0.19    1.25
  13 -19   0   -0.86    1.27
 -19   6   0    0.25    1.75
   6  13   0    1.86    1.53
 -13  19   0    1.95    1.49
  19  -6   0    1.25    1.50
  -6 -13   0    0.62    1.38
 -13  19   0    0.34    1.76
  -6 -13   0    0.71    1.49
  19  -6   0    1.95    1.40
 -13  19   0    0.61    1.08
  19  -6   0    0.54    1.15
  -6 -13   0   -0.12    1.73
  19  -6   0    0.73    1.23
 -13  19   0   -0.26    0.99
  12 -19   0    1.88    1.67
  12 -19   0    0.75    1.18
 -19   7   0    1.85    1.54
   7  12   0    1.36    1.54
   7  12   0    0.57    1.27
 -19   7   0    1.22    1.40
 -19   7   0    2.69    1.44
 -19   7   0    0.53    1.33
  12 -19   0    1.57    1.36
   7  12   0    2.66    1.42
  19  -7   0    2.04    1.43
  -7 -12   0   -0.48    1.42
 -12  19   0    0.80    1.07
  19  -7   0    1.41    1.49
  -7 -12   0    3.17    1.94
  19  -7   0    1.17    1.32
  -7 -12   0    2.03    1.58
 -12  19   0    2.48    1.83
 -12  19   0    2.26    1.60
 -12  19   0    2.48    1.09
   8  11   0   44.55    3.33
  11 -19   0   44.34    2.85
 -19   8   0   41.70    3.04
  11 -19   0   34.84    2.89
   8  11   0   35.20    2.95
  11 -19   0   44.61    3.48
 -19   8   0   38.63    2.80
 -19   8   0   35.49    3.44
   8  11   0   36.14    2.69
 -19   8   0   39.53    3.05
  -8 -11   0   43.45    3.30
  -8 -11   0   37.96    2.99
 -11  19   0   38.35    2.84
  19  -8   0   41.86    3.42
  -8 -11   0   37.82    3.53
  19  -8   0   32.97    2.88
 -11  19   0   38.76    3.54
 -11  19   0   36.92    3.16
  19  -8   0   39.61    2.74
 -11  19   0   41.42    2.57
  19  -8   0   40.65    3.26
 -19   9   0   30.42    3.41
   9  10   0   33.40    2.98
   9  10   0   30.31    2.19
  10 -19   0   28.31    2.58
  10 -19   0   29.93    2.58
   9  10   0   33.23    3.27
 -19   9   0   27.84    2.48
  10 -19   0   24.09    2.97
 -19   9   0   30.41    2.79
 -19   9   0   28.84    2.72
  -9 -10   0   28.57    3.05
  19  -9   0   26.55    2.80
  -9 -10   0   31.24    2.87
 -10  19   0   27.44    3.23
  19  -9   0   32.34    2.43
 -10  19   0   31.63    3.31
  -9 -10   0   29.73    3.41
  19  -9   0   25.56    3.05
  19  -9   0   30.56    3.00
 -10  19   0   31.25    2.31
 -19  10   0   49.59    3.39
   9 -19   0   45.61    3.05
 -19  10   0   46.75    3.03
  10   9   0   43.61    3.24
   9 -19   0   38.19    3.23
  10   9   0   44.47    3.28
 -19  10   0   48.12    3.27
 -19  10   0   50.15    3.76
   9 -19   0   43.47    2.95
  10   9   0   40.31    2.65
 -10  -9   0   41.00    3.17
  19 -10   0   48.80    3.50
 -10  -9   0   45.71    3.82
  19 -10   0   41.44    3.26
  -9  19   0   47.83    3.32
 -10  -9   0   40.01    3.72
  -9  19   0   50.74    3.82
  19 -10   0   45.13    2.77
  -9  19   0   48.39    2.80
  -9  19   0   47.47    3.51
  19 -10   0   48.45    3.60
 -19  11   0   34.85    2.76
   8 -19   0   35.05    2.69
  11   8   0   23.78    2.78
   8 -19   0   31.16    2.91
  11   8   0   28.72    2.37
 -19  11   0   30.55    2.71
   8 -19   0   39.24    3.58
  11   8   0   32.41    2.90
 -19  11   0   31.74    2.86
   8 -19   0   33.00    2.57
 -19  11   0   32.42    3.53
  19 -11   0   36.89    3.09
 -11  -8   0   32.49    2.94
 -11  -8   0   30.54    3.44
  -8  19   0   30.54    2.35
  -8  19   0   34.44    3.10
  -8  19   0   33.30    3.54
  19 -11   0   32.62    2.83
  -8  19   0   31.78    2.93
  19 -11   0   28.96    3.19
  19 -11   0   35.62    2.40
 -11  -8   0   33.22    3.57
 -19  12   0   -0.55    1.15
   7 -19   0    0.57    1.17
   7 -19   0    1.20    1.13
 -19  12   0    0.42    1.08
  12   7   0    2.13    1.41
   7 -19   0    0.56    1.62
   7 -19   0    0.21    1.75
  12   7   0   -0.12    1.05
  12   7   0   -0.09    1.15
 -19  12   0    1.37    1.73
 -19  12   0    2.08    1.56
 -12  -7   0    2.72    1.94
  -7  19   0    0.20    1.39
  -7  19   0    2.79    1.46
  19 -12   0    1.39    1.39
  -7  19   0    0.03    1.05
 -12  -7   0    0.35    1.37
  19 -12   0    1.08    1.27
  -7  19   0   -0.16    1.64
  19 -12   0    0.58    1.40
 -12  -7   0    0.48    1.58
  13   6   0    2.13    1.27
  13   6   0    0.43    1.33
 -19  13   0    2.01    1.23
   6 -19   0    1.96    1.82
   6 -19   0    1.06    1.24
 -19  13   0   -0.88    1.64
 -19  13   0   -0.53    1.33
   6 -19   0    2.02    1.47
   6 -19   0    0.74    1.13
 -13  -6   0   -0.95    1.22
 -13  -6   0    0.31    1.83
  -6  19   0    2.61    1.53
  19 -13   0    2.15    1.42
  -6  19   0    1.70    1.56
 -13  -6   0    2.50    1.58
  19 -13   0    0.79    1.29
  19 -13   0    1.55    1.50
  -6  19   0    1.58    1.15
  14   5   0   12.84    1.95
  14   5   0   15.36    2.47
   5 -19   0   14.44    2.58
 -19  14   0   15.92    2.08
 -19  14   0   15.98    2.36
 -19  14   0   18.52    2.38
   5 -19   0   17.21    2.87
 -19  14   0   20.89    3.09
  14   5   0   17.31    2.29
   5 -19   0   17.28    1.99
  -5  19   0   21.87    2.85
  -5  19   0   14.27    1.94
  -5  19   0   17.66    1.94
 -14  -5   0   17.02    2.35
  19 -14   0   17.93    2.46
  19 -14   0   17.40    2.48
  -5  19   0   15.50    2.40
 -14  -5   0   19.43    3.07
 -14  -5   0   17.71    2.43
  19 -14   0   17.78    2.54
 -19  15   0    1.47    1.22
 -19  15   0    2.91    1.69
  15   4   0    2.27    1.52
   4 -19   0    1.04    1.82
  15   4   0    1.04    1.31
   4 -19   0    0.36    1.61
 -19  15   0    0.97    1.82
 -19  15   0    0.21    1.38
 -15  -4   0    0.14    1.37
  19 -15   0    0.90    1.39
 -15  -4   0    0.60    1.37
  -4  19   0    1.24    1.12
  19 -15   0    0.24    1.22
  -4  19   0    1.07    1.27
  19 -15   0    0.54    1.36
  -4  19   0   -0.27    1.06
  -4  19   0   -0.82    1.49
 -15  -4   0    0.80    1.82
  16   3   0    8.48    1.68
 -19  16   0    5.01    2.18
 -19  16   0   10.55    1.89
 -19  16   0    8.91    2.25
   3 -19   0    8.51    2.22
   3 -19   0    7.47    2.49
 -19  16   0   10.98    2.05
  16   3   0    3.97    1.70
  16   3   0    5.85    1.77
  -3  19   0    4.35    1.48
  19 -16   0    9.58    1.97
 -16  -3   0    6.55    1.90
  19 -16   0    4.65    1.65
  -3  19   0    7.89    2.16
  19 -16   0    9.48    1.99
  -3  19   0    5.40    1.81
 -16  -3   0   10.18    2.47
  -3  19   0    6.39    1.47
 -16  -3   0   10.46    2.02
   2 -19   0   28.78    3.52
 -19  17   0   29.15    3.24
 -19  17   0   28.95    3.48
  17   2   0   22.10    2.75
 -19  17   0   30.92    2.65
 -19  17   0   26.66    3.02
   2 -19   0   36.63    3.31
  17   2   0   33.40    3.58
  -2  19   0   36.51    3.77
 -17  -2   0   30.54    2.76
  -2  19   0   26.55    2.73
  19 -17   0   23.28    2.99
  19 -17   0   26.32    2.88
  -2  19   0   25.91    3.15
  19 -17   0   27.46    3.13
  -2  19   0   33.73    2.67
 -17  -2   0   31.37    2.92
 -17  -2   0   29.51    3.57
 -19  18   0    0.16    1.42
  18   1   0    3.74    1.79
   1 -19   0    2.14    2.06
  18   1   0    0.97    1.50
 -19  18   0    2.03    1.32
 -19  18   0    3.29    2.07
 -19  18   0    2.99    1.69
   1 -19   0    2.09    1.70
 -18  -1   0    1.00    1.57
  -1  19   0    1.17    1.61
  -1  19   0    2.25    1.40
  19 -18   0   -0.24    1.53
  -1  19   0    2.68    1.78
 -18  -1   0    1.75    1.86
  19 -18   0   -0.69    1.34
  19 -18   0    1.24    1.65
 -18  -1   0    1.46    1.62
  19 -18   0    1.33    1.48
 -19  19   0    4.14    2.13
   0 -19   0    4.08    2.19
  19   0   0    8.82    2.12
 -19  19   0    7.01    1.95
 -19  19   0    0.72    1.46
   0 -19   0    9.53    2.30
  19   0   0    5.61    1.94
 -19  19   0    3.43    1.47
 -19   0   0    4.88    1.88
  19 -19   0    4.38    1.77
   0  19   0    5.62    1.71
   0  19   0    7.24    2.12
 -19   0   0    6.82    1.88
  19 -19   0    3.94    1.73
  19 -19   0    3.39    1.75
 -19   0   0    5.48    2.36
  19 -19   0    6.44    1.89
   0  19   0    6.04    2.03
 -20   1   0    9.00    2.65
  19 -20   0    9.84    2.03
 -20   1   0    3.25    1.80
   1  19   0    6.41    2.00
  19 -20   0    4.48    1.76
   1  19   0    5.66    1.76
  19 -20   0    6.92    2.18
   1  19   0   10.28    2.42
  19 -20   0    9.95    2.31
 -19  20   0    5.92    2.43
  20  -1   0    6.96    2.14
 -19  20   0    5.84    2.15
 -19  20   0    6.54    1.62
  -1 -19   0    4.96    2.07
  -1 -19   0    8.36    2.65
 -19  20   0   10.42    2.27
  20  -1   0    8.60    2.10
  18 -20   0   13.25    2.68
  18 -20   0   14.74    2.38
  18 -20   0   17.52    2.45
  18 -20   0   15.42    2.71
   2  18   0   12.20    2.51
   2  18   0   16.88    2.47
 -20   2   0   18.51    2.62
   2  18   0   14.23    2.69
 -20   2   0   15.41    2.79
 -18  20   0   18.33    3.08
  -2 -18   0   15.92    2.97
  20  -2   0   13.43    2.34
 -18  20   0   15.52    2.11
  20  -2   0   18.12    2.88
 -18  20   0   12.79    2.57
  -2 -18   0   16.24    2.70
 -18  20   0   15.24    2.47
  17 -20   0    3.62    1.58
 -20   3   0    5.88    2.30
   3  17   0    9.08    2.29
   3  17   0    6.76    1.85
 -20   3   0    3.76    2.03
  17 -20   0    6.56    1.77
  17 -20   0    4.44    1.93
   3  17   0    7.48    2.16
 -20   3   0    4.65    1.71
  17 -20   0    6.12    2.20
 -17  20   0   12.71    2.76
  20  -3   0    9.52    1.94
 -17  20   0    5.84    1.49
  20  -3   0    3.96    2.26
  -3 -17   0    4.44    2.34
  20  -3   0    3.02    1.82
  20  -3   0    6.71    1.65
 -17  20   0    7.77    2.06
  -3 -17   0    3.47    1.94
  16 -20   0    8.84    2.16
 -20   4   0   13.34    2.26
   4  16   0   11.28    2.07
 -20   4   0   11.51    2.18
 -20   4   0   12.48    2.74
   4  16   0   12.19    2.32
 -20   4   0    7.03    2.93
   4  16   0   15.89    2.72
  16 -20   0   14.11    2.60
  16 -20   0   13.19    2.06
  -4 -16   0   11.88    2.50
 -16  20   0   10.88    2.16
 -16  20   0   15.28    2.89
  20  -4   0   12.83    2.05
  20  -4   0    9.46    2.07
  20  -4   0   11.61    2.17
 -16  20   0   13.05    1.86
  20  -4   0   14.38    2.41
  -4 -16   0   11.71    2.22
  -4 -16   0   12.05    2.79
  15 -20   0    0.32    1.27
 -20   5   0    2.16    1.76
   5  15   0    1.18    1.32
 -20   5   0    0.81    1.43
  15 -20   0    5.59    2.06
 -20   5   0    2.94    1.56
  15 -20   0    2.50    1.64
   5  15   0    1.76    1.49
 -20   5   0   -0.40    1.26
   5  15   0    3.46    1.82
  -5 -15   0    2.57    1.86
 -15  20   0    1.88    1.22
  -5 -15   0    2.57    1.81
  20  -5   0    3.76    1.77
 -15  20   0    3.60    1.71
 -15  20   0    2.16    1.76
  -5 -15   0    0.00    1.56
  20  -5   0    2.53    1.53
  20  -5   0    1.57    1.35
  20  -5   0    0.50    1.45
  14 -20   0    4.40    1.95
 -20   6   0    6.00    1.80
   6  14   0    7.67    2.06
 -20   6   0    8.64    1.76
 -20   6   0   11.10    2.63
 -20   6   0    4.89    1.75
   6  14   0    4.02    1.74
  14 -20   0    6.42    1.64
   6  14   0    7.43    1.82
  14 -20   0    5.69    1.74
 -14  20   0    6.70    1.54
  20  -6   0    7.81    2.07
  20  -6   0   10.38    1.85
 -14  20   0    9.09    2.44
  -6 -14   0    6.36    2.33
 -14  20   0    5.49    1.41
  20  -6   0    7.35    1.95
  20  -6   0    7.74    1.78
  -6 -14   0    5.83    1.79
 -14  20   0    4.55    1.71
  -6 -14   0    8.65    2.10
   7  13   0    0.51    1.21
 -20   7   0   -0.49    1.19
   7  13   0   -0.87    1.39
   7  13   0    0.47    1.26
 -20   7   0    0.43    1.66
  13 -20   0    0.33    1.20
 -20   7   0    1.89    1.51
 -20   7   0   -0.23    1.20
  13 -20   0   -1.07    1.26
  13 -20   0   -0.66    1.49
 -13  20   0    0.54    1.05
 -13  20   0   -0.05    1.01
  -7 -13   0    1.55    1.93
  -7 -13   0    0.04    1.48
  20  -7   0    0.07    1.33
  20  -7   0   -0.15    1.20
 -13  20   0    0.14    1.39
  20  -7   0    0.33    1.44
 -13  20   0    1.27    1.91
  20  -7   0   -1.54    1.08
  -7 -13   0   -0.15    1.31
 -20   8   0   36.65    3.58
   8  12   0   31.62    3.04
  12 -20   0   39.07    3.46
 -20   8   0   40.28    3.10
 -20   8   0   32.96    2.98
  12 -20   0   34.96    2.82
 -20   8   0   39.37    2.94
  12 -20   0   30.56    3.10
   8  12   0   27.37    3.01
  -8 -12   0   30.47    2.88
  -8 -12   0   35.32    3.15
 -12  20   0   30.04    3.67
  20  -8   0   32.04    2.99
  20  -8   0   38.54    3.39
  -8 -12   0   36.88    4.00
  20  -8   0   36.21    3.32
  20  -8   0   32.24    2.94
 -12  20   0   32.82    2.47
 -12  20   0   39.41    3.30
  11 -20   0    3.31    2.01
 -20   9   0    9.82    1.86
 -20   9   0    6.32    1.69
  11 -20   0    6.80    1.68
 -20   9   0    5.98    2.06
   9  11   0    9.57    2.20
  11 -20   0    7.68    1.70
   9  11   0    6.79    1.90
 -20   9   0    8.34    2.00
 -11  20   0    7.11    2.14
 -11  20   0    8.96    1.80
 -11  20   0   10.07    1.68
  20  -9   0    9.09    2.01
  20  -9   0    7.97    1.66
  20  -9   0    7.30    2.10
  -9 -11   0    3.11    1.75
  -9 -11   0    6.95    2.10
  20  -9   0   10.07    2.24
 -11  20   0    8.47    2.03
  -9 -11   0    9.80    2.05
  10  10   0   64.95    4.00
  10 -20   0   63.08    4.08
  10  10   0   59.26    3.17
 -20  10   0   64.18    3.82
  10  10   0   60.55    3.89
 -20  10   0   52.53    4.17
 -20  10   0   59.20    3.43
 -20  10   0   60.48    3.83
  10 -20   0   61.64    3.50
  10 -20   0   63.44    3.63
  20 -10   0   58.38    3.20
  20 -10   0   62.56    3.96
 -10 -10   0   53.29    4.17
  20 -10   0   63.82    4.08
 -10 -10   0   56.92    3.76
 -10  20   0   57.30    3.11
 -10  20   0   58.75    3.60
  20 -10   0   64.25    4.20
 -10 -10   0   63.07    3.81
 -10  20   0   52.07    3.82
 -10  20   0   58.65    4.20
   9 -20   0    1.20    1.88
 -20  11   0    0.56    1.39
   9 -20   0    0.89    1.26
   9 -20   0    1.37    1.31
 -20  11   0   -0.09    1.45
  11   9   0    3.99    1.27
  11   9   0    1.35    1.40
  11   9   0    1.70    1.39
 -20  11   0    3.95    2.08
 -20  11   0    1.37    1.37
   9 -20   0    3.20    1.93
  -9  20   0    3.05    1.22
 -11  -9   0   -0.76    1.76
 -11  -9   0   -0.35    1.46
  20 -11   0    3.59    1.76
  20 -11   0    2.38    1.57
  20 -11   0    1.59    1.46
  -9  20   0    1.40    1.82
  -9  20   0    2.34    1.69
  -9  20   0    1.98    1.49
 -11  -9   0    1.89    1.52
   8 -20   0   29.03    3.34
  12   8   0   27.78    2.98
 -20  12   0   27.49    3.07
  12   8   0   25.35    2.38
   8 -20   0   20.86    2.38
   8 -20   0   25.22    2.97
 -20  12   0   17.99    2.36
 -20  12   0   16.16    2.62
   8 -20   0   21.99    3.00
  12   8   0   22.70    2.76
  -8  20   0   21.95    2.89
  20 -12   0   19.52    2.57
 -12  -8   0   19.14    2.82
 -12  -8   0   24.20    2.75
  20 -12   0   25.15    3.03
  -8  20   0   24.11    3.05
  -8  20   0   21.95    2.25
  20 -12   0   26.10    3.22
  -8  20   0   25.82    2.87
 -12  -8   0   23.77    2.78
 -20  13   0    0.49    1.22
   7 -20   0    3.05    1.83
   7 -20   0    1.18    1.74
  13   7   0    1.07    1.27
 -20  13   0    2.12    1.89
  13   7   0    2.96    1.44
   7 -20   0    0.47    1.14
 -20  13   0    2.70    1.43
   7 -20   0    1.71    1.37
  13   7   0   -0.28    1.26
 -20  13   0   -0.85    1.39
 -13  -7   0    1.02    1.46
 -13  -7   0    1.93    1.97
  -7  20   0    0.12    1.45
  -7  20   0    1.02    1.33
 -13  -7   0    1.54    1.55
  -7  20   0    2.26    1.27
  20 -13   0    2.16    1.70
  20 -13   0    2.30    1.48
  -7  20   0    1.77    1.95
  20 -13   0    0.95    1.26
  14   6   0   11.74    2.03
   6 -20   0   13.10    2.31
 -20  14   0   12.39    2.15
 -20  14   0   18.58    2.52
 -20  14   0   15.16    2.16
   6 -20   0   21.42    3.19
 -20  14   0   11.50    2.58
  14   6   0   13.01    2.33
   6 -20   0   12.55    1.91
  14   6   0   15.34    2.21
 -14  -6   0   15.31    2.48
  20 -14   0   13.34    2.29
 -14  -6   0   15.52    2.34
  20 -14   0   18.86    2.68
 -14  -6   0   12.39    2.67
  -6  20   0   12.95    1.87
  20 -14   0   13.78    2.45
  -6  20   0   12.02    2.23
  -6  20   0   15.01    2.55
   5 -20   0    2.38    1.87
  15   5   0    1.51    1.40
  15   5   0    3.25    1.39
 -20  15   0    3.38    1.42
 -20  15   0    3.74    1.60
  15   5   0    0.65    1.49
 -20  15   0    0.83    1.63
 -20  15   0    1.38    1.87
   5 -20   0    2.55    2.02
  20 -15   0    0.57    1.43
 -15  -5   0    2.53    1.53
  -5  20   0    2.94    1.70
  20 -15   0    3.41    1.71
  -5  20   0    0.89    1.64
  20 -15   0    1.66    1.50
 -15  -5   0    0.11    1.94
 -15  -5   0    2.75    1.60
  -5  20   0    3.27    1.34
 -20  16   0   10.59    2.02
   4 -20   0    5.69    2.16
  16   4   0   10.56    2.26
   4 -20   0    8.62    2.13
  16   4   0   14.90    2.33
 -20  16   0    6.08    2.04
 -20  16   0   12.69    2.07
 -20  16   0    8.86    2.17
  16   4   0   11.33    1.95
 -16  -4   0    9.75    2.01
 -16  -4   0   10.88    2.12
  20 -16   0    9.44    2.21
  20 -16   0    8.43    2.07
  -4  20   0    9.46    2.19
  20 -16   0    7.63    1.94
  -4  20   0   12.72    2.61
 -16  -4   0    8.98    2.27
  -4  20   0    8.38    1.82
  17   3   0   10.11    2.14
   3 -20   0   10.70    2.76
 -20  17   0    8.75    2.05
 -20  17   0    9.41    1.86
 -20  17   0   12.74    2.81
 -20  17   0   12.64    2.43
  17   3   0    9.35    2.03
   3 -20   0   11.99    2.52
 -17  -3   0    7.11    2.46
  -3  20   0   11.98    2.53
 -17  -3   0   10.66    2.10
  20 -17   0   13.40    2.46
 -17  -3   0    7.49    2.07
  20 -17   0   11.59    2.35
  -3  20   0    9.62    2.10
  20 -17   0   10.32    2.45
  -3  20   0   11.03    1.96
  -3  20   0   13.29    2.51
 -20  18   0    9.40    2.30
  18   2   0    8.36    2.18
  18   2   0    9.03    2.06
 -20  18   0   10.46    2.18
 -20  18   0   10.55    2.32
   2 -20   0   11.30    2.42
   2 -20   0    4.73    2.06
 -20  18   0    7.76    1.74
  -2  20   0    5.34    2.20
  -2  20   0    7.77    2.12
  20 -18   0   10.66    2.18
  20 -18   0   15.06    2.43
 -18  -2   0    8.14    2.09
 -18  -2   0    8.79    2.08
  -2  20   0   10.82    2.02
  20 -18   0    8.76    2.29
 -18  -2   0    5.21    2.14
  20 -18   0    6.66    2.12
  -2  20   0    9.52    1.90
 -20  19   0    6.59    1.91
   1 -20   0    9.43    2.35
  19   1   0    8.13    2.03
 -20  19   0    2.34    2.07
 -20  19   0    6.41    2.16
  19   1   0    7.00    2.05
   1 -20   0    2.74    2.21
 -20  19   0    4.85    1.59
 -19  -1   0    6.16    2.52
 -19  -1   0    5.75    1.86
  20 -19   0    4.52    1.93
  -1  20   0    9.25    2.23
  20 -19   0    8.87    2.31
  -1  20   0    7.45    2.17
  20 -19   0    3.72    1.79
  -1  20   0    3.60    1.55
 -19  -1   0    7.17    3.23
  20 -19   0    7.40    1.98
 -20  20   0   14.69    2.65
 -20  20   0    6.72    1.74
 -20  20   0    9.41    2.26
  20   0   0    6.95    2.02
   0 -20   0    5.40    2.21
 -20  20   0   11.28    3.18
  20   0   0    6.80    1.97
   0 -20   0   10.88    3.38
  20 -20   0    7.39    2.23
 -20   0   0    9.77    2.18
  20 -20   0    5.32    2.21
   0  20   0    9.87    1.92
   0  20   0    4.47    2.13
  20 -20   0   11.15    2.22
   0  20   0   13.68    3.00
  20 -20   0   10.34    2.14
 -20   0   0    8.77    3.01
  20 -21   0    3.68    1.90
   1  20   0    2.60    1.55
  20 -21   0    3.59    2.08
   1  20   0    0.82    1.53
  20 -21   0    4.20    2.23
 -21   1   0    1.32    2.18
 -21   1   0    2.36    1.76
  20 -21   0    4.14    1.80
  21  -1   0    2.14    1.72
 -20  21   0    5.54    1.72
  -1 -20   0    1.90    1.91
  -1 -20   0    3.64    2.37
 -20  21   0    2.92    2.37
  21  -1   0    5.02    1.85
 -20  21   0    7.40    2.49
 -20  21   0    3.67    1.86
  19 -21   0    3.60    1.88
  19 -21   0    6.73    2.10
 -21   2   0    4.35    1.89
  19 -21   0    5.15    2.47
   2  19   0    3.23    1.65
 -21   2   0    0.42    3.47
   2  19   0    3.65    2.10
 -19  21   0    6.35    2.12
 -19  21   0    0.37    1.53
  21  -2   0    1.68    1.59
  21  -2   0    4.69    1.69
  -2 -19   0    1.37    1.91
   3  18   0   19.77    3.08
 -21   3   0   21.65    2.81
 -21   3   0   21.59    3.20
   3  18   0   18.76    2.62
  18 -21   0   21.57    3.26
  18 -21   0   22.53    2.71
  18 -21   0   21.35    3.06
   3  18   0   22.68    3.10
 -18  21   0   22.23    3.31
  -3 -18   0   25.49    3.53
 -18  21   0   24.25    3.03
 -18  21   0   24.16    2.55
  21  -3   0   17.22    2.72
  -3 -18   0   17.40    2.77
  21  -3   0   25.09    2.99
  17 -21   0   17.57    2.87
   4  17   0   17.48    2.82
 -21   4   0   18.49    3.14
 -21   4   0   18.92    2.58
  17 -21   0   17.48    2.40
   4  17   0   12.74    2.15
   4  17   0   21.06    2.98
  17 -21   0   19.71    3.11
  21  -4   0   13.13    2.28
 -17  21   0   12.27    1.95
  -4 -17   0   13.91    2.51
  21  -4   0   11.99    2.59
  -4 -17   0   17.35    3.20
 -17  21   0   13.90    2.52
 -17  21   0   13.43    2.94
  -4 -17   0   17.38    2.79
  21  -4   0   18.34    3.14
  21  -4   0   14.13    2.24
  16 -21   0    0.62    1.78
  16 -21   0    1.42    1.53
   5  16   0   -0.01    1.44
  16 -21   0    2.33    1.50
 -21   5   0    2.00    1.53
   5  16   0    2.72    1.65
 -21   5   0   -0.05    1.87
   5  16   0    1.78    1.83
 -21   5   0   -1.28    1.40
  -5 -16   0    1.65    2.12
 -16  21   0    1.33    1.18
  21  -5   0    1.00    1.56
  21  -5   0   -1.60    1.45
  -5 -16   0    1.10    1.76
  21  -5   0    0.40    1.34
 -16  21   0    3.05    2.09
  21  -5   0    0.42    1.36
  -5 -16   0   -0.26    1.64
 -16  21   0   -1.30    1.37
  15 -21   0   32.89    3.42
 -21   6   0   28.37    3.50
 -21   6   0   29.28    3.15
  15 -21   0   31.74    3.69
   6  15   0   33.21    3.08
  15 -21   0   31.81    2.81
 -21   6   0   33.60    3.01
   6  15   0   34.01    3.72
 -21   6   0   34.54    4.12
   6  15   0   35.83    3.30
  21  -6   0   35.74    3.50
  21  -6   0   31.51    3.62
  21  -6   0   34.97    3.06
 -15  21   0   30.40    3.69
  21  -6   0   32.58    2.93
 -15  21   0   32.69    2.62
 -15  21   0   27.00    3.23
  -6 -15   0   29.35    3.69
  -6 -15   0   35.93    3.20
  -6 -15   0   34.31    3.26
 -21   7   0   18.27    3.06
   7  14   0   13.85    2.55
  14 -21   0   20.15    2.38
   7  14   0   15.07    2.42
   7  14   0   18.12    2.82
 -21   7   0   16.75    2.59
 -21   7   0   21.88    2.87
  14 -21   0   17.51    2.84
  14 -21   0   14.89    2.43
  21  -7   0   14.29    2.68
  -7 -14   0   21.19    2.84
  21  -7   0   19.78    2.57
 -14  21   0   18.58    2.11
 -14  21   0   16.97    3.02
 -14  21   0   17.46    2.58
  21  -7   0   18.61    2.72
 -14  21   0   18.58    2.81
  21  -7   0   17.22    2.38
  -7 -14   0   19.17    2.88
  -7 -14   0   18.27    2.97
 -21   8   0    2.69    1.47
  13 -21   0    0.35    1.25
   8  13   0    0.61    1.43
  13 -21   0   -0.01    1.76
 -21   8   0    0.59    1.41
  13 -21   0    1.39    1.51
 -21   8   0   -0.15    1.79
   8  13   0   -0.83    1.24
  21  -8   0    0.31    1.18
  21  -8   0    0.98    1.48
 -13  21   0   -0.26    1.09
  -8 -13   0    0.66    1.58
  21  -8   0    0.18    1.27
 -13  21   0    2.16    1.72
 -13  21   0    0.57    1.16
  -8 -13   0    0.81    1.55
  -8 -13   0    3.40    2.06
  21  -8   0    1.10    1.46
 -13  21   0   -0.33    1.72
   9  12   0   50.77    3.75
  12 -21   0   56.73    3.97
 -21   9   0   54.17    3.78
 -21   9   0   44.16    3.45
  12 -21   0   54.28    3.39
   9  12   0   51.68    3.84
  12 -21   0   58.90    3.71
 -21   9   0   53.31    4.24
  -9 -12   0   51.38    4.06
 -12  21   0   55.23    3.14
 -12  21   0   52.88    3.50
  -9 -12   0   57.36    3.69
 -12  21   0   58.53    4.01
  21  -9   0   53.29    4.02
  -9 -12   0   61.98    4.08
  21  -9   0   49.78    3.93
  21  -9   0   53.46    3.74
  21  -9   0   55.83    3.33
 -12  21   0   50.72    4.00
 -21  10   0   23.60    3.11
  11 -21   0   22.14    3.06
 -21  10   0   20.07    2.78
  10  11   0   18.05    2.58
  11 -21   0   22.18    2.72
  11 -21   0   22.73    2.49
  10  11   0   21.16    2.84
 -21  10   0   23.06    2.84
 -21  10   0   27.72    3.62
 -11  21   0   21.89    2.70
 -10 -11   0   22.92    3.08
 -11  21   0   24.59    3.11
 -10 -11   0   22.37    2.79
  21 -10   0   28.53    3.39
 -10 -11   0   27.87    3.65
 -11  21   0   19.35    2.15
  21 -10   0   20.78    2.86
  21 -10   0   22.59    2.75
 -11  21   0   23.45    3.31
  21 -10   0   24.11    2.88
  11  10   0   18.71    2.69
  11  10   0   28.42    3.23
 -21  11   0   26.50    2.75
  10 -21   0   19.22    2.45
 -21  11   0   23.25    2.70
 -21  11   0   23.02    2.71
  10 -21   0   26.14    3.41
 -21  11   0   27.59    3.46
  10 -21   0   21.85    2.51
  10 -21   0   20.88    3.41
 -11 -10   0   24.77    2.92
  21 -11   0   26.26    3.19
 -10  21   0   25.80    2.97
 -10  21   0   28.31    3.66
  21 -11   0   26.58    3.25
 -10  21   0   18.42    2.70
 -11 -10   0   26.78    3.56
 -11 -10   0   23.10    2.98
 -10  21   0   22.05    2.30
  21 -11   0   21.14    2.74
 -21  12   0   45.56    3.35
  12   9   0   41.96    3.39
   9 -21   0   43.94    3.60
 -21  12   0   45.80    3.17
  12   9   0   40.39    3.37
   9 -21   0   48.32    3.22
 -21  12   0   44.44    3.49
 -21  12   0   43.54    3.67
  12   9   0   42.17    3.42
   9 -21   0   45.96    3.86
   9 -21   0   48.64    3.29
  21 -12   0   46.96    3.59
 -12  -9   0   30.86    3.60
 -12  -9   0   45.77    3.39
  21 -12   0   45.43    3.77
  -9  21   0   43.48    2.87
 -12  -9   0   41.03    3.26
  21 -12   0   48.25    3.62
  -9  21   0   40.59    3.30
  -9  21   0   47.51    3.66
  -9  21   0   43.70    3.67
   8 -21   0    0.22    1.28
   8 -21   0    1.33    1.82
 -21  13   0   -2.33    1.61
 -21  13   0    0.87    1.29
  13   8   0    0.51    1.30
  13   8   0    1.64    1.31
 -21  13   0   -0.89    1.23
  13   8   0   -0.89    1.29
 -21  13   0   -0.43    1.45
   8 -21   0    1.87    2.06
   8 -21   0   -0.62    1.19
  -8  21   0   -1.30    1.12
  -8  21   0   -0.36    1.10
  -8  21   0   -0.80    1.74
  21 -13   0    0.13    1.26
  -8  21   0   -0.09    1.49
  21 -13   0   -0.01    1.33
  21 -13   0    0.31    1.39
 -13  -8   0   -0.39    1.91
 -13  -8   0    0.87    1.59
 -13  -8   0    2.22    1.67
   7 -21   0   15.24    3.04
  14   7   0   16.24    2.40
  14   7   0   12.99    2.19
 -21  14   0   11.97    2.39
 -21  14   0   16.85    2.69
   7 -21   0   18.56    2.96
 -21  14   0   13.35    2.33
  14   7   0   14.87    2.19
 -21  14   0   15.79    2.34
   7 -21   0   17.12    2.86
   7 -21   0   19.85    2.40
  21 -14   0   18.32    2.84
 -14  -7   0   15.95    2.69
  21 -14   0   13.83    2.45
 -14  -7   0   14.57    2.44
 -14  -7   0   18.86    2.59
  -7  21   0   17.75    2.15
  21 -14   0   17.28    2.58
  -7  21   0   16.96    2.77
  -7  21   0   18.67    2.80
 -21  15   0   26.37    2.82
 -21  15   0   26.16    2.93
  15   6   0   28.03    3.21
  15   6   0   25.38    2.81
  15   6   0   24.27    2.71
 -21  15   0   29.48    3.39
 -21  15   0   27.75    3.56
   6 -21   0   24.31    3.16
   6 -21   0   23.54    3.47
  -6  21   0   24.82    3.08
  21 -15   0   27.00    3.18
  21 -15   0   20.94    2.79
  21 -15   0   26.78    3.09
  -6  21   0   24.12    3.01
  -6  21   0   23.63    2.49
 -15  -6   0   28.69    3.74
 -15  -6   0   25.25    2.91
 -15  -6   0   26.60    2.93
  16   5   0    2.82    1.48
   5 -21   0    3.45    2.19
  16   5   0    0.29    1.29
   5 -21   0    2.74    1.75
 -21  16   0    3.77    1.70
 -21  16   0    1.59    1.45
  16   5   0    1.47    1.53
 -21  16   0    4.44    2.03
 -21  16   0   -0.64    1.57
  21 -16   0    0.43    1.45
  -5  21   0    3.23    1.53
  -5  21   0    1.04    1.51
  21 -16   0    3.06    1.73
 -16  -5   0    1.97    1.65
  21 -16   0    2.70    1.71
 -16  -5   0    1.37    1.66
 -16  -5   0   -0.05    1.73
  -5  21   0    2.64    1.87
 -21  17   0    7.35    1.82
  17   4   0    1.56    1.75
   4 -21   0    8.33    2.49
 -21  17   0    8.64    2.51
 -21  17   0    4.87    1.82
   4 -21   0    3.54    2.08
  17   4   0    5.15    1.80
 -21  17   0    5.81    1.96
  21 -17   0    6.94    1.96
  -4  21   0    5.63    2.02
  21 -17   0    8.25    2.22
  -4  21   0    2.21    1.45
  -4  21   0    5.84    2.21
 -17  -4   0    2.89    2.21
 -17  -4   0    4.00    1.86
  21 -17   0    6.90    1.99
 -17  -4   0    4.66    1.89
   3 -21   0   21.45    3.14
 -21  18   0   17.58    3.24
 -21  18   0   17.72    2.36
  18   3   0   14.88    2.50
 -21  18   0   18.77    2.65
 -21  18   0   16.89    2.58
  18   3   0   23.50    2.93
   3 -21   0   23.03    3.66
  21 -18   0   22.38    3.02
 -18  -3   0   20.09    2.81
 -18  -3   0   19.35    3.29
  21 -18   0   19.72    2.81
  -3  21   0   19.05    2.95
  21 -18   0   21.90    2.85
 -18  -3   0   24.95    2.99
  -3  21   0   21.48    3.07
  -3  21   0   23.87    2.72
   2 -21   0    3.84    3.60
 -21  19   0    2.72    1.71
  19   2   0    1.86    1.86
  19   2   0    4.25    1.84
 -21  19   0    4.70    1.96
 -21  19   0    1.87    1.39
 -21  19   0    0.75    3.23
   2 -21   0    3.53    1.91
  -2  21   0    2.05    1.64
 -19  -2   0    7.45    3.99
  21 -19   0    0.82    1.59
  21 -19   0    2.86    1.92
  -2  21   0    5.16    2.27
  21 -19   0    2.09    1.66
 -19  -2   0    3.71    1.80
 -21  20   0    1.22    2.31
 -21  20   0    1.41    2.10
   1 -21   0   -0.10    2.13
 -21  20   0    1.52    1.76
   1 -21   0    1.42    1.99
  20   1   0    2.04    1.68
 -21  20   0    5.19    2.01
  20   1   0    4.03    1.84
  21 -20   0    4.29    3.06
  21 -20   0    4.84    1.87
  -1  21   0    4.66    2.21
 -20  -1   0    5.11    1.98
  -1  21   0    2.98    2.49
 -20  -1   0    0.35    2.17
  -1  21   0    5.35    2.67
  21 -20   0    3.49    1.67
 -21  21   0   41.04    3.22
 -21  21   0   41.57    4.38
 -21  21   0   36.47    4.41
  21   0   0   41.68    3.84
   0 -21   0   39.50    4.50
   0 -21   0   34.48    3.84
 -21  21   0   38.61    3.61
  21 -21   0   45.82    3.65
  21 -21   0   48.23    4.23
   0  21   0   33.51    4.01
  21 -21   0   40.95    3.57
  21 -21   0   30.54    3.78
   0  21   0   33.99    4.01
 -21   0   0   44.08    3.55
   0  21   0   37.29    3.30
 -21   0   0   37.09    4.54
  21 -22   0    6.80    2.56
   1  21   0    7.45    1.97
  21 -22   0   10.35    2.22
 -22   1   0    4.66    2.43
   1  21   0    5.68    2.20
  21 -22   0    1.84    1.82
   1  21   0    5.87    2.44
 -22   1   0    7.30    2.84
  -1 -21   0    5.37    2.39
  22  -1   0    7.82    2.31
  -1 -21   0    2.27    2.46
 -21  22   0    1.71    1.82
 -21  22   0   11.39    3.00
 -21  22   0    4.42    1.67
  22  -1   0    5.62    2.36
 -22   2   0   14.47    3.31
  20 -22   0   15.13    2.46
   2  20   0   18.87    3.19
  20 -22   0   13.26    2.77
   2  20   0   14.30    2.31
  20 -22   0   14.62    2.89
   2  20   0   14.76    2.70
 -22   2   0   14.79    2.57
 -20  22   0   17.50    3.21
  -2 -20   0   14.75    3.13
 -20  22   0   14.03    2.16
  22  -2   0   12.47    2.43
  -2 -20   0   16.26    2.88
  22  -2   0   12.78    3.10
 -20  22   0   16.00    2.80
 -22   3   0    5.73    2.08
  19 -22   0    6.26    3.41
  19 -22   0    5.42    2.30
   3  19   0    4.35    1.73
  19 -22   0    5.97    1.85
   3  19   0    5.42    2.04
 -22   3   0    8.69    2.72
  22  -3   0    5.39    1.85
 -19  22   0   10.88    2.39
  -3 -19   0    8.55    2.40
  -3 -19   0    4.63    3.59
 -19  22   0    5.24    1.67
  -3 -19   0    5.42    2.35
 -19  22   0    2.47    2.31
  18 -22   0    0.10    2.44
   4  18   0    0.74    1.47
 -22   4   0    0.60    1.50
   4  18   0   -0.74    1.61
  18 -22   0   -1.00    1.36
  22  -4   0    0.39    1.38
 -18  22   0    1.58    1.75
  -4 -18   0    2.23    3.19
  -4 -18   0   -1.26    1.63
  22  -4   0   -0.39    1.45
  -4 -18   0    1.25    1.73
 -18  22   0   -0.63    1.92
 -18  22   0    0.60    2.33
  17 -22   0    4.63    2.63
 -22   5   0    6.28    2.12
  17 -22   0    8.11    2.07
   5  17   0    7.21    2.07
   5  17   0    9.40    2.34
   5  17   0    5.84    1.82
 -22   5   0    4.32    2.77
  17 -22   0    5.13    2.00
  22  -5   0    4.98    3.27
  22  -5   0    8.31    2.31
 -17  22   0    7.24    1.92
 -17  22   0    4.17    2.03
 -17  22   0    5.72    2.81
  -5 -17   0   10.84    3.20
  22  -5   0    5.65    1.85
  -5 -17   0    4.65    2.15
  22  -5   0    5.36    1.68
  -5 -17   0    4.87    2.21
 -22   6   0   14.65    2.47
  16 -22   0   13.80    2.55
  16 -22   0   10.31    2.64
  16 -22   0   14.42    2.21
   6  16   0   11.03    2.48
   6  16   0   20.18    3.12
 -22   6   0   15.17    2.44
   6  16   0   16.90    2.70
 -22   6   0   13.74    2.91
  22  -6   0   13.18    2.33
  22  -6   0   16.62    2.97
  -6 -16   0   13.75    2.94
  -6 -16   0   13.69    2.50
 -16  22   0   18.86    2.86
  -6 -16   0   12.86    2.63
  22  -6   0   18.26    2.82
  22  -6   0   12.53    2.24
 -16  22   0   18.06    2.30
 -16  22   0   18.56    3.21
  15 -22   0    0.63    2.01
 -22   7   0    3.64    1.72
   7  15   0    0.77    1.40
  15 -22   0    0.45    1.56
   7  15   0    2.87    1.71
  15 -22   0    1.67    1.38
 -22   7   0    1.85    2.07
 -22   7   0    1.64    1.53
  22  -7   0   -0.02    1.59
 -15  22   0    2.91    1.35
  -7 -15   0    3.12    1.82
  22  -7   0    0.41    1.72
  22  -7   0    2.41    1.51
  22  -7   0    2.89    1.55
  -7 -15   0    1.98    2.30
 -15  22   0    2.56    2.17
  -7 -15   0    1.51    1.87
 -15  22   0    0.83    1.64
  14 -22   0   13.56    2.43
   8  14   0   13.18    2.32
  14 -22   0   17.36    2.29
 -22   8   0   18.49    2.70
 -22   8   0   18.37    2.65
   8  14   0   19.91    2.82
  14 -22   0   17.63    2.99
 -22   8   0   14.00    2.72
 -14  22   0   14.32    2.55
  -8 -14   0   18.95    2.79
  22  -8   0   16.65    2.33
  22  -8   0   22.86    3.17
  -8 -14   0   12.58    2.73
  -8 -14   0   16.35    2.72
  22  -8   0   15.95    2.54
  22  -8   0   16.44    2.70
 -14  22   0   20.66    2.28
 -14  22   0   20.05    3.06
  13 -22   0    1.47    1.46
 -22   9   0    1.55    1.54
   9  13   0    0.95    1.51
  13 -22   0    1.98    1.75
  13 -22   0    0.58    1.32
 -22   9   0    2.65    1.56
 -22   9   0    1.49    1.89
   9  13   0    3.47    1.80
  22  -9   0    0.25    1.19
  -9 -13   0    1.46    1.73
 -13  22   0    3.45    2.33
 -13  22   0   -0.17    1.23
 -13  22   0    3.32    1.66
  22  -9   0    2.83    1.78
 -13  22   0    1.75    1.31
  22  -9   0    2.16    1.67
  -9 -13   0    1.89    1.64
  22  -9   0   -1.25    1.33
  -9 -13   0    1.48    2.13
  12 -22   0    8.62    2.38
  12 -22   0    8.49    2.04
 -22  10   0   10.68    2.26
 -22  10   0   11.35    2.67
 -22  10   0   11.01    2.29
  10  12   0    6.66    1.83
  12 -22   0   14.92    2.24
  10  12   0    8.98    2.17
 -22  10   0   11.54    2.21
 -12  22   0    8.21    1.69
  22 -10   0    9.87    2.15
 -12  22   0   10.39    2.75
  22 -10   0    8.58    2.34
 -12  22   0   11.35    2.38
 -10 -12   0    7.57    2.67
 -10 -12   0    8.15    2.11
 -10 -12   0   10.65    2.36
 -12  22   0    9.58    1.99
  22 -10   0    6.69    1.91
 -22  11   0   12.54    2.10
  11 -22   0   14.02    2.65
  11 -22   0   15.21    2.34
 -22  11   0   17.45    2.38
 -22  11   0   17.01    2.70
  11  11   0   15.92    2.63
  11 -22   0   14.28    2.20
  11 -22   0   14.44    2.93
 -22  11   0   17.96    3.12
  11  11   0   14.28    2.47
 -11  22   0   17.13    2.49
 -11 -11   0   14.92    2.45
 -11  22   0   15.81    2.09
 -11  22   0   18.75    2.86
  22 -11   0   17.28    2.68
  22 -11   0   19.30    2.95
 -11  22   0   14.06    2.85
  22 -11   0   15.35    2.76
 -11 -11   0   18.33    3.12
 -11 -11   0   14.16    2.46
  12  10   0    2.53    1.58
  10 -22   0    5.87    1.99
 -22  12   0    3.25    1.77
  12  10   0    4.02    1.70
  10 -22   0    0.53    1.41
  10 -22   0    3.10    1.53
 -22  12   0    1.14    2.05
  10 -22   0    1.64    2.06
 -22  12   0    2.57    1.52
 -22  12   0    1.53    1.51
 -10  22   0    3.43    1.43
 -12 -10   0    3.42    2.20
  22 -12   0   -0.09    1.43
  22 -12   0    1.58    1.55
 -12 -10   0    2.27    1.75
 -12 -10   0    3.67    1.85
 -10  22   0    5.19    2.22
 -10  22   0    1.55    1.51
  22 -12   0    1.84    1.72
 -10  22   0    4.36    1.98
 -22  13   0    4.42    2.29
 -22  13   0    0.58    1.63
 -22  13   0    3.35    1.59
  13   9   0    1.98    1.69
  13   9   0    2.20    1.51
   9 -22   0    2.43    1.44
   9 -22   0    2.64    2.10
   9 -22   0    2.17    1.52
 -22  13   0    2.42    1.58
   9 -22   0    4.20    2.30
  22 -13   0    4.47    1.88
  -9  22   0    0.98    2.04
  -9  22   0    2.28    1.54
  -9  22   0    2.24    1.36
  22 -13   0    0.40    1.65
 -13  -9   0    0.94    1.71
  -9  22   0    1.61    1.72
  22 -13   0    1.54    1.64
 -13  -9   0    3.63    2.21
 -13  -9   0    2.99    1.78
   8 -22   0   28.01    3.30
 -22  14   0   25.35    3.53
 -22  14   0   26.93    2.88
   8 -22   0   22.87    3.52
   8 -22   0   23.90    2.69
 -22  14   0   22.27    2.96
  14   8   0   23.38    2.62
 -22  14   0   24.59    2.97
  14   8   0   22.95    2.89
  14   8   0   21.51    3.03
  -8  22   0   30.07    3.36
 -14  -8   0   28.76    3.31
 -14  -8   0   27.46    3.09
  22 -14   0   23.62    3.15
  -8  22   0   31.31    2.67
 -14  -8   0   25.49    3.60
  22 -14   0   31.86    3.59
  -8  22   0   27.93    3.47
  22 -14   0   32.14    3.54
 -22  15   0    0.44    1.52
   7 -22   0    1.42    1.90
 -22  15   0    2.27    1.95
 -22  15   0    2.62    1.58
  15   7   0    2.97    1.79
  15   7   0    1.89    1.50
 -22  15   0    2.08    1.44
   7 -22   0    0.08    1.77
  15   7   0    1.38    1.44
 -15  -7   0    4.71    2.13
  22 -15   0    3.75    1.74
  -7  22   0    1.36    1.80
  -7  22   0    1.14    1.50
  -7  22   0    0.80    1.29
  22 -15   0   -0.60    1.55
 -15  -7   0    0.94    1.67
 -15  -7   0    1.76    1.75
  22 -15   0    2.30    1.48
   6 -22   0    7.71    2.40
   6 -22   0    6.73    2.33
 -22  16   0    7.86    2.03
  16   6   0    7.25    1.89
 -22  16   0    3.38    2.26
  16   6   0    7.32    1.87
 -22  16   0    7.42    2.00
  16   6   0    9.87    2.36
 -22  16   0    5.60    2.00
  -6  22   0    6.13    1.69
  -6  22   0    6.51    2.13
 -16  -6   0   13.47    2.40
  22 -16   0    9.31    2.32
  22 -16   0    6.66    2.00
  22 -16   0   10.40    2.34
 -16  -6   0    9.44    2.68
 -16  -6   0   10.36    2.17
  -6  22   0    7.13    2.09
  17   5   0    8.64    2.04
   5 -22   0   13.64    3.51
 -22  17   0    6.86    2.05
   5 -22   0   11.66    2.59
 -22  17   0   11.79    3.28
 -22  17   0   10.77    2.03
  17   5   0   10.67    2.34
 -22  17   0   10.62    2.13
  22 -17   0   12.00    2.58
 -17  -5   0   14.83    3.46
  -5  22   0   12.99    3.00
 -17  -5   0   14.20    2.47
  -5  22   0   12.47    2.28
  22 -17   0   10.12    2.36
  22 -17   0    9.84    2.34
  -5  22   0    6.97    2.12
 -17  -5   0   10.29    2.25
 -22  18   0   -2.55    2.94
 -22  18   0   -0.75    1.30
 -22  18   0    1.54    1.66
   4 -22   0    0.24    1.84
 -22  18   0    2.62    1.82
   4 -22   0    3.83    3.62
  18   4   0    0.07    1.41
  22 -18   0    1.74    1.55
 -18  -4   0    1.67    3.67
  22 -18   0    1.86    1.66
 -18  -4   0    1.53    1.74
 -18  -4   0    4.31    2.75
  22 -18   0   -1.35    1.85
  -4  22   0    0.84    1.54
 -22  19   0    2.09    2.18
  19   3   0    4.41    2.14
  19   3   0    1.00    1.64
   3 -22   0    0.93    1.91
   3 -22   0    5.11    2.45
 -22  19   0    2.86    1.70
 -22  19   0    4.10    2.57
 -22  19   0    1.09    1.51
  22 -19   0    1.86    1.76
  -3  22   0    3.87    2.04
 -19  -3   0    1.61    2.19
  -3  22   0    3.81    1.69
  22 -19   0    2.88    1.68
 -19  -3   0    3.15    1.85
   2 -22   0   10.89    2.59
 -22  20   0   14.97    2.36
 -22  20   0   20.85    3.15
  20   2   0   14.93    2.62
  20   2   0   14.42    2.72
 -22  20   0   18.53    2.78
   2 -22   0   19.89    3.44
 -22  20   0   19.02    3.48
 -20  -2   0   19.19    3.65
  -2  22   0   19.95    3.21
  22 -20   0   16.92    2.73
 -20  -2   0   16.79    3.36
  22 -20   0   13.46    2.66
  22 -20   0   15.99    2.72
  22 -20   0   18.89    3.22
  -2  22   0   11.57    2.51
   1 -22   0    8.81    2.57
 -22  21   0    4.42    2.20
  21   1   0    2.52    1.79
   1 -22   0    4.10    2.53
 -22  21   0    4.06    1.72
 -22  21   0    6.44    2.16
 -22  21   0    2.10    2.16
 -21  -1   0    2.56    2.38
  22 -21   0    0.93    1.91
  22 -21   0    2.38    2.00
  -1  22   0    3.37    2.16
  22 -21   0    4.42    1.79
  -1  22   0    2.48    1.99
  22 -21   0    3.16    1.89
 -22  22   0   10.32    2.89
 -22  22   0   14.80    2.31
   0 -22   0   14.93    3.31
  22   0   0   19.55    3.23
 -22  22   0   14.16    2.76
   0 -22   0   17.51    4.85
 -22  22   0   11.74    2.80
  22   0   0   12.31    2.59
 -22   0   0   12.91    2.93
   0  22   0   15.40    3.00
  22 -22   0   16.63    3.17
  22 -22   0    9.84    2.36
   0  22   0   10.27    2.46
  22 -22   0   15.90    3.02
 -23   1   0   16.17    3.49
  22 -23   0   13.34    2.54
  22 -23   0   13.78    2.99
   1  22   0   17.52    3.17
   1  22   0   14.43    3.00
  22 -23   0   16.33    3.00
 -22  23   0   17.57    2.48
 -22  23   0   18.00    3.47
 -22  23   0   15.10    3.15
  -1 -22   0   19.84    3.79
  23  -1   0   10.10    2.47
  23  -1   0   12.61    2.76
  -1 -22   0   15.81    3.07
   2  21   0    4.64    2.28
  21 -23   0    2.59    2.01
   2  21   0   -1.66    1.41
  21 -23   0    2.67    2.23
   2  21   0    4.91    1.86
 -23   2   0   -0.81    1.94
  21 -23   0    0.54    1.56
  -2 -21   0    0.45    2.04
  -2 -21   0    4.10    2.33
 -21  23   0    2.52    1.60
 -21  23   0    5.37    2.39
  23  -2   0    2.40    1.85
  -2 -21   0    1.08    3.15
  23  -2   0    2.87    1.81
 -23   3   0   -0.04    1.93
   3  20   0    1.86    1.89
 -23   3   0    1.07    1.77
   3  20   0    0.92    1.53
  20 -23   0    0.88    1.81
  20 -23   0    2.16    1.76
  20 -23   0    2.44    2.16
   3  20   0    2.09    1.83
  23  -3   0    0.78    1.81
  -3 -20   0   -0.47    1.72
 -20  23   0    0.01    1.30
  -3 -20   0    0.75    1.92
 -20  23   0    2.06    2.35
  -3 -20   0    0.84    2.17
 -20  23   0   -0.46    1.87
  19 -23   0   14.90    2.48
  19 -23   0   11.53    2.79
   4  19   0    9.94    2.27
  19 -23   0   10.24    2.50
 -23   4   0   12.41    2.52
 -23   4   0   11.30    2.58
   4  19   0    3.93    2.15
   4  19   0   10.30    2.56
 -19  23   0   10.53    2.07
 -19  23   0    9.14    2.34
  -4 -19   0    8.79    2.58
  -4 -19   0   13.76    2.99
 -19  23   0   12.26    2.71
  23  -4   0   11.58    2.40
  23  -4   0    8.36    2.47
  -4 -19   0    6.07    2.35
   5  18   0    8.90    2.31
 -23   5   0   15.03    2.54
  18 -23   0   14.40    3.01
  18 -23   0   15.03    2.43
 -23   5   0   12.20    3.02
   5  18   0   11.24    2.31
  -5 -18   0   10.89    2.58
  23  -5   0   11.02    2.28
  -5 -18   0    8.43    2.94
 -18  23   0   15.75    3.26
 -18  23   0   14.88    2.82
  23  -5   0   10.93    2.65
 -18  23   0   12.74    2.05
  -5 -18   0    7.40    3.22
  17 -23   0    3.40    1.89
   6  17   0    2.97    1.75
   6  17   0    4.96    2.23
 -23   6   0    3.43    2.11
  17 -23   0    1.53    1.55
   6  17   0    6.66    2.10
 -23   6   0    5.66    2.00
  17 -23   0    7.77    2.51
  -6 -17   0    2.48    2.09
 -17  23   0    4.99    2.06
  -6 -17   0    3.82    2.08
 -17  23   0    4.92    1.63
  -6 -17   0    1.45    1.92
  23  -6   0    4.37    1.91
  23  -6   0    5.24    1.91
 -17  23   0    6.43    2.25
  23  -6   0    4.49    1.79
  16 -23   0   28.10    3.30
   7  16   0   24.82    3.20
  16 -23   0   28.77    4.01
 -23   7   0   28.93    3.29
 -23   7   0   26.21    3.12
  16 -23   0   26.55    3.18
 -23   7   0   22.58    3.28
  23  -7   0   20.80    3.49
  23  -7   0   32.51    3.83
 -16  23   0   29.54    2.70
 -16  23   0   19.91    3.41
  -7 -16   0   27.93    3.55
  -7 -16   0   26.54    3.87
  23  -7   0   25.55    3.04
 -16  23   0   25.97    3.47
  23  -7   0   29.91    3.22
  -7 -16   0   24.64    3.17
   8  15   0    5.74    1.98
 -23   8   0    5.96    1.96
   8  15   0    5.21    2.00
 -23   8   0    2.06    1.66
  15 -23   0    3.34    1.73
  -8 -15   0    6.05    2.18
  -8 -15   0    7.14    2.19
  23  -8   0    5.51    1.73
  23  -8   0    2.17    1.77
  23  -8   0    6.84    1.90
 -15  23   0    4.34    2.01
  14 -23   0    0.07    2.30
 -23   9   0    3.76    1.83
  14 -23   0    3.24    2.64
   9  14   0    0.18    1.42
 -23   9   0    3.01    1.67
  14 -23   0    3.67    1.82
   9  14   0    3.64    1.85
 -14  23   0    3.41    1.94
  23  -9   0    2.24    1.58
  23  -9   0   -0.62    1.58
 -14  23   0    3.54    2.28
  -9 -14   0    2.15    1.84
  -9 -14   0    1.41    1.92
  13 -23   0    4.08    1.87
 -23  10   0    1.07    1.73
  13 -23   0    3.04    1.74
 -23  10   0    7.33    2.80
  10  13   0    2.58    1.42
  13 -23   0    5.66    2.27
  10  13   0    2.20    1.73
 -23  10   0    5.77    1.85
  23 -10   0    0.61    1.69
 -13  23   0    2.11    1.72
  23 -10   0    4.47    1.74
 -10 -13   0    3.47    1.95
 -10 -13   0    1.31    2.46
 -13  23   0    2.59    2.50
 -13  23   0    3.36    1.58
  23 -10   0    5.70    2.17
 -10 -13   0    4.26    2.01
 -13  23   0    3.37    1.70
  12 -23   0    3.42    2.09
  12 -23   0    0.30    1.42
 -23  11   0    0.17    1.43
  11  12   0    1.08    1.55
  12 -23   0    2.22    2.26
  11  12   0    1.47    1.61
  12 -23   0    1.32    1.47
 -23  11   0   -2.36    1.93
 -23  11   0    2.09    1.48
  23 -11   0    3.41    1.99
  23 -11   0    0.78    1.45
 -12  23   0    1.95    2.19
 -11 -12   0    0.25    1.61
  23 -11   0    3.25    1.86
 -11 -12   0    7.31    2.62
 -11 -12   0    3.74    1.83
 -12  23   0    3.03    1.55
 -12  23   0    1.57    1.49
 -12  23   0    3.70    1.97
  12  11   0    2.63    1.63
  11 -23   0    1.16    1.70
  11 -23   0    1.94    1.57
  12  11   0    0.07    1.53
  11 -23   0    2.73    1.98
 -23  12   0    6.08    2.45
 -23  12   0   -0.83    1.31
 -23  12   0    4.36    1.86
  11 -23   0    0.98    1.50
 -12 -11   0    2.53    1.87
  23 -12   0    1.80    1.81
 -11  23   0    0.69    1.30
  23 -12   0    2.26    1.63
 -11  23   0    2.44    1.77
 -12 -11   0    2.23    1.83
 -11  23   0    3.27    1.60
  23 -12   0    2.72    1.86
 -11  23   0    1.99    1.87
 -12 -11   0    5.06    1.99
  10 -23   0    4.61    1.95
  10 -23   0    3.92    2.26
 -23  13   0    3.38    2.23
  10 -23   0    3.72    1.69
  13  10   0    0.92    1.58
 -23  13   0    0.62    1.65
  10 -23   0    1.87    2.21
 -23  13   0    3.40    1.72
  13  10   0    1.52    1.63
  23 -13   0    2.18    1.84
 -13 -10   0    5.05    2.31
 -10  23   0    2.66    1.64
  23 -13   0    2.69    1.69
 -13 -10   0    4.72    2.01
 -10  23   0    3.07    1.76
 -13 -10   0    1.70    1.77
 -10  23   0    3.74    1.99
 -10  23   0    3.76    2.21
  23 -13   0   -0.36    1.52
   9 -23   0    7.42    2.91
 -23  14   0    0.25    1.36
   9 -23   0    6.79    2.38
 -23  14   0    2.59    3.15
 -23  14   0    3.77    2.24
   9 -23   0    4.99    3.88
 -23  14   0    2.19    1.83
  14   9   0    2.23    1.67
  -9  23   0    1.64    3.54
  23 -14   0    2.38    1.61
 -14  -9   0    4.51    2.02
  -9  23   0    1.99    1.52
 -14  -9   0    0.68    1.66
  23 -14   0    3.40    1.78
 -14  -9   0    0.46    3.00
  -9  23   0    1.83    2.36
  -9  23   0    1.12    1.96
  23 -14   0    3.69    1.82
 -23  15   0   10.82    2.04
 -23  15   0   11.80    2.20
 -23  15   0   10.06    2.39
  15   8   0    8.45    2.48
  15   8   0    9.39    2.05
   8 -23   0    8.59    2.31
  23 -15   0   12.20    2.35
 -15  -8   0    9.34    2.33
  23 -15   0   10.13    2.46
  -8  23   0    7.62    2.07
 -15  -8   0   10.19    2.34
  23 -15   0   13.48    2.48
   7 -23   0   17.16    3.40
 -23  16   0   23.37    3.22
  16   7   0   21.24    3.39
  16   7   0   16.78    2.50
 -23  16   0   21.51    2.70
  16   7   0   21.00    2.81
 -23  16   0   17.97    2.65
 -23  16   0   20.31    3.48
   7 -23   0   19.55    3.27
  23 -16   0   20.03    2.93
  -7  23   0   18.46    3.27
  23 -16   0   26.89    3.52
  -7  23   0   22.50    2.73
 -16  -7   0   22.82    3.65
 -16  -7   0   19.94    2.98
 -16  -7   0   19.50    2.83
  -7  23   0   22.29    3.07
  17   6   0    2.25    1.67
  17   6   0    9.13    2.43
 -23  17   0    0.85    1.65
 -23  17   0    1.24    2.22
 -23  17   0    4.79    2.40
 -23  17   0    4.91    2.14
   6 -23   0    6.41    2.71
   6 -23   0    4.78    2.25
  -6  23   0    4.95    1.72
  23 -17   0    5.80    2.03
 -17  -6   0    4.36    2.07
  23 -17   0    6.77    2.21
  -6  23   0    5.95    2.04
  -6  23   0    6.09    2.13
  23 -17   0    5.58    1.92
 -17  -6   0    8.64    2.70
 -17  -6   0    4.83    2.18
 -23  18   0   10.67    2.35
   5 -23   0    6.28    2.67
  18   5   0    8.16    2.13
  18   5   0    9.40    2.28
   5 -23   0   10.49    2.96
 -23  18   0    8.50    2.06
 -23  18   0   12.38    3.01
 -23  18   0    9.70    2.71
  23 -18   0   10.49    2.43
  -5  23   0   11.88    2.61
  -5  23   0   12.22    2.10
 -18  -5   0    4.87    2.57
  23 -18   0   10.76    2.72
  23 -18   0    7.49    2.34
 -23  19   0    5.59    2.54
 -23  19   0    5.57    1.99
 -23  19   0    6.45    1.82
  19   4   0    4.20    2.07
  19   4   0    4.85    1.99
 -23  19   0    5.08    2.04
   4 -23   0    6.47    2.77
  23 -19   0    4.71    2.01
  -4  23   0    2.50    1.58
 -19  -4   0    1.37    2.29
  -4  23   0    6.27    2.10
  -4  23   0    2.27    2.01
  23 -19   0    0.65    1.77
  23 -19   0    2.89    1.87
 -23  20   0    6.99    2.00
  20   3   0    5.39    2.07
 -23  20   0    2.70    1.91
 -23  20   0    3.29    2.42
   3 -23   0    5.14    2.64
 -23  20   0    4.73    2.21
   3 -23   0    1.51    2.26
  20   3   0    4.64    2.09
  23 -20   0    9.61    2.50
  23 -20   0    6.49    2.11
  -3  23   0    5.11    2.05
  -3  23   0    4.39    2.27
 -20  -3   0    5.73    2.73
  23 -20   0    8.19    2.30
  23 -20   0   11.60    2.84
 -23  21   0    3.54    1.79
   2 -23   0    2.69    2.09
 -23  21   0    2.54    2.09
  21   2   0    2.45    1.91
 -23  21   0    1.97    2.01
 -23  21   0    2.25    1.82
   2 -23   0    3.83    2.39
  21   2   0    3.95    2.49
  23 -21   0    3.00    1.91
  23 -21   0    2.10    1.82
 -21  -2   0    5.15    2.43
  23 -21   0    0.40    1.78
  -2  23   0    1.50    1.86
  -2  23   0    5.08    2.29
  23 -21   0    6.78    2.46
  22   1   0   18.88    2.99
 -23  22   0   21.18    3.33
  22   1   0   19.41    3.25
   1 -23   0   24.63    4.04
 -23  22   0   16.80    3.48
   1 -23   0   16.95    3.18
 -23  22   0   18.28    3.45
 -23  22   0   17.65    2.55
  -1  23   0   13.96    2.89
  23 -22   0   23.72    3.77
  -1  23   0   20.08    3.49
  23 -22   0   17.45    2.89
  23 -22   0   18.07    3.14
 -22  -1   0   23.36    3.86
 -23  23   0    4.40    2.26
  23   0   0    3.69    2.05
 -23  23   0    1.07    1.79
  23   0   0    5.90    2.25
   0 -23   0    3.66    2.36
 -23  23   0    3.00    1.74
   0 -23   0    5.03    2.40
 -23   0   0    2.73    2.55
  23 -23   0    4.04    1.87
   0  23   0    5.35    2.09
  23 -23   0    1.28    1.71
  23 -23   0    1.18    1.93
   0  23   0    4.23    2.26
   1  23   0   -0.92    1.93
  23 -24   0   -0.41    2.65
  23 -24   0    2.23    3.69
 -24   1   0    1.97    2.75
  23 -24   0   -0.42    2.93
 -23  24   0    3.13    2.65
 -23  24   0    0.43    1.76
 -23  24   0    0.81    2.08
  24  -1   0    1.87    2.04
  -1 -23   0    1.61    2.73
  -1 -23   0    1.69    2.15
  24  -1   0    2.47    1.94
   2  22   0   10.28    2.96
  22 -24   0    4.20    2.64
   2  22   0    9.96    3.36
 -24   2   0   12.79    3.35
  22 -24   0    5.81    2.40
  22 -24   0    6.39    2.22
  -2 -22   0    6.32    2.55
  -2 -22   0    5.05    2.40
 -22  24   0   11.84    2.35
  24  -2   0    7.66    2.64
 -22  24   0    8.85    3.30
 -22  24   0   10.08    2.50
  -2 -22   0    4.17    2.89
  24  -2   0    6.29    2.18
 -24   3   0   40.35    4.84
   3  21   0   26.99    3.80
  21 -24   0   32.45    4.06
  21 -24   0   36.52    3.45
  21 -24   0   35.81    4.34
   3  21   0   27.65    3.79
   3  21   0   35.82    4.43
  24  -3   0   31.23    4.01
  24  -3   0   30.92    3.73
  -3 -21   0   29.63    3.79
 -21  24   0   36.69    4.62
  -3 -21   0   33.64    4.53
 -21  24   0   33.93    3.21
  -3 -21   0   30.67    3.98
 -21  24   0   44.15    4.07
   4  20   0    7.56    2.58
  20 -24   0    8.18    2.21
   4  20   0    4.37    2.87
   4  20   0    7.10    2.39
 -24   4   0    3.77    2.43
 -24   4   0    0.32    2.33
  20 -24   0    4.35    2.17
  20 -24   0    5.07    2.22
 -20  24   0    0.24    2.28
  -4 -20   0    8.41    2.90
  24  -4   0    3.25    2.19
  -4 -20   0    7.64    2.66
 -20  24   0    2.85    1.67
  24  -4   0    5.74    2.11
 -20  24   0    6.63    2.38
  -4 -20   0    4.43    2.67
  19 -24   0    8.19    2.49
 -24   5   0    6.55    2.83
 -24   5   0   11.81    2.57
   5  19   0    6.85    2.42
  19 -24   0   11.09    2.62
   5  19   0    9.95    2.65
  19 -24   0   10.68    2.27
 -19  24   0   11.93    3.03
  -5 -19   0    8.86    2.67
 -19  24   0   11.68    2.08
 -19  24   0    7.30    2.39
  24  -5   0    7.09    2.20
  -5 -19   0    5.97    2.92
  -5 -19   0    5.02    2.34
  24  -5   0    6.94    2.43
   6  18   0   45.18    4.26
  18 -24   0   49.03    4.50
 -24   6   0   50.23    3.93
  18 -24   0   45.13    4.54
 -24   6   0   46.21    4.28
   6  18   0   54.29    4.30
  18 -24   0   48.18    3.70
  24  -6   0   51.41    4.42
  -6 -18   0   50.00    4.69
 -18  24   0   52.63    3.57
  24  -6   0   55.83    3.93
 -18  24   0   58.75    4.58
  -6 -18   0   49.62    4.31
  -6 -18   0   58.31    4.54
 -18  24   0   52.21    4.68
 -24   7   0    5.73    2.70
   7  17   0    1.81    2.09
  17 -24   0    3.15    1.70
  17 -24   0    1.53    2.18
 -24   7   0    2.32    1.85
  -7 -17   0    2.43    2.31
 -17  24   0    5.31    2.29
  24  -7   0    2.30    1.73
  24  -7   0    3.07    1.83
  -7 -17   0    7.13    2.24
 -17  24   0    8.02    1.86
 -17  24   0    0.71    2.24
  24  -7   0    2.26    2.11
 -24   8   0    9.26    2.82
  16 -24   0    7.18    2.16
  16 -24   0    9.21    2.72
 -24   8   0    9.09    2.55
 -24   8   0    9.20    2.33
   8  16   0    4.63    2.14
  16 -24   0   10.42    2.10
 -16  24   0    8.31    2.78
  24  -8   0    8.86    2.18
  -8 -16   0   10.41    2.91
  -8 -16   0    6.90    2.39
  24  -8   0   12.67    2.82
 -16  24   0   10.35    1.88
  -8 -16   0   11.78    2.62
  24  -8   0    7.56    2.36
  24  -8   0   12.01    2.68
 -16  24   0    8.10    2.65
  15 -24   0   24.54    2.89
 -24   9   0   30.94    3.99
   9  15   0   19.95    3.06
  15 -24   0   27.92    3.35
 -24   9   0   24.90    3.12
  15 -24   0   28.23    3.78
 -24   9   0   29.18    3.57
 -15  24   0   27.39    2.73
  24  -9   0   19.07    3.05
 -15  24   0   19.40    3.51
  24  -9   0   26.90    3.18
  -9 -15   0   26.84    3.30
  -9 -15   0   26.05    3.79
  -9 -15   0   24.63    3.36
  24  -9   0   24.91    3.57
 -15  24   0   21.36    3.52
  14 -24   0    3.13    1.83
 -24  10   0    1.14    1.80
  14 -24   0    0.98    2.00
 -24  10   0    2.41    1.67
  14 -24   0    5.30    1.79
  10  14   0    3.65    1.91
 -24  10   0    4.50    2.56
 -10 -14   0    3.71    2.12
 -10 -14   0   -0.29    2.20
 -10 -14   0    6.55    2.14
  24 -10   0    4.52    1.99
 -14  24   0    1.66    1.39
  24 -10   0    2.88    1.78
 -14  24   0    5.27    2.46
  24 -10   0    3.58    1.96
 -14  24   0    1.69    2.14
  13 -24   0    4.26    2.12
  11  13   0    4.94    2.07
 -24  11   0    2.43    2.25
  13 -24   0    1.65    1.52
  11  13   0    6.71    2.07
 -24  11   0    7.41    2.17
 -24  11   0    3.10    1.73
  13 -24   0    3.42    1.82
 -11 -13   0    4.71    2.17
 -13  24   0    6.89    1.91
 -11 -13   0    6.29    2.64
 -13  24   0    3.26    2.08
  24 -11   0    3.23    1.75
 -11 -13   0    1.86    1.84
 -13  24   0    4.27    1.62
  24 -11   0    4.43    2.07
 -13  24   0    8.35    2.66
  24 -11   0    3.80    2.12
  12 -24   0   31.04    3.87
 -24  12   0   25.67    3.21
  12  12   0   26.99    3.43
 -24  12   0   27.45    3.43
  12 -24   0   16.18    3.12
  12 -24   0   25.78    3.08
  12  12   0   23.31    3.09
 -24  12   0   26.33    3.74
  12 -24   0   30.47    2.93
 -12  24   0   26.68    3.52
 -12  24   0   23.69    3.02
  24 -12   0   21.16    3.02
 -12  24   0   26.27    3.53
 -12 -12   0   25.60    3.31
  24 -12   0   21.20    3.17
 -12 -12   0   31.35    3.45
  24 -12   0   25.82    3.41
 -12  24   0   25.16    2.67
 -12 -12   0   26.32    3.74
  13  11   0    1.90    1.70
 -24  13   0    1.64    1.65
  11 -24   0    0.52    2.09
  13  11   0    3.02    1.80
  11 -24   0    2.23    1.68
  11 -24   0    3.81    2.31
 -24  13   0    2.44    2.16
 -24  13   0    1.96    1.87
  11 -24   0    1.21    1.49
 -11  24   0    2.32    1.50
 -11  24   0   -2.99    1.83
  24 -13   0    2.01    1.79
 -13 -11   0    4.61    2.07
 -11  24   0    3.00    1.69
 -13 -11   0    1.22    1.95
  24 -13   0    3.38    1.88
  24 -13   0   -0.01    1.65
 -11  24   0    2.48    1.85
 -13 -11   0    5.60    2.23
 -24  14   0    5.99    1.94
  14  10   0    3.38    1.97
  10 -24   0    7.68    2.49
  10 -24   0    5.16    2.62
 -24  14   0    2.91    1.95
 -24  14   0    8.16    2.71
  14  10   0    7.85    2.16
  10 -24   0    4.57    1.81
 -10  24   0    8.37    2.68
 -10  24   0    4.09    1.88
  24 -14   0    4.93    2.21
 -14 -10   0    3.75    2.41
 -10  24   0    7.81    1.84
 -14 -10   0    6.62    2.12
 -10  24   0    2.52    1.99
 -14 -10   0    5.33    2.47
  24 -14   0    5.31    2.29
   9 -24   0   29.63    3.74
   9 -24   0   17.25    3.17
 -24  15   0   21.35    3.21
 -24  15   0   19.38    3.45
 -24  15   0   25.99    3.16
   9 -24   0   24.57    2.85
  15   9   0   19.25    2.93
  15   9   0   16.19    2.58
  -9  24   0   18.98    2.85
  24 -15   0   22.02    3.11
  -9  24   0   26.12    3.46
  24 -15   0   23.71    3.31
 -15  -9   0   24.79    3.21
  24 -15   0   16.68    2.92
 -15  -9   0   19.11    3.17
  -9  24   0   21.94    2.56
 -24  16   0    3.19    3.25
 -24  16   0    7.72    2.71
  16   8   0   13.70    2.51
  16   8   0    8.17    2.31
   8 -24   0   10.03    2.79
   8 -24   0    6.03    2.39
  -8  24   0    7.96    2.19
 -16  -8   0   11.85    2.44
 -16  -8   0    3.37    2.47
  24 -16   0   14.80    3.24
  24 -16   0   10.85    2.59
  -8  24   0    8.49    2.48
  -8  24   0   10.40    2.01
 -24  17   0    5.63    2.10
 -24  17   0    2.80    2.48
  17   7   0    8.17    2.43
  17   7   0    1.44    1.74
   7 -24   0    3.82    2.52
 -24  17   0    6.19    1.91
   7 -24   0    2.84    2.17
  24 -17   0    1.47    1.78
  24 -17   0    8.51    2.76
  24 -17   0    6.37    2.06
  -7  24   0    3.54    1.69
 -17  -7   0    5.27    2.65
  -7  24   0    3.14    2.10
  18   6   0   41.22    3.61
 -24  18   0   37.59    4.10
 -24  18   0   35.29    4.24
  18   6   0   30.63    3.81
   6 -24   0   33.08    3.96
   6 -24   0   34.61    4.31
 -24  18   0   34.83    3.54
  -6  24   0   44.50    4.73
 -18  -6   0   30.37    4.16
  -6  24   0   32.42    3.83
  24 -18   0   32.87    3.98
  -6  24   0   35.09    3.25
  24 -18   0   40.33    4.16
  24 -18   0   33.51    4.45
 -24  19   0   10.18    2.54
  19   5   0    3.01    2.00
 -24  19   0    5.83    2.38
   5 -24   0    2.19    2.37
   5 -24   0    2.04    2.28
 -24  19   0    1.99    1.60
  19   5   0    1.77    1.79
  -5  24   0    7.83    2.49
  -5  24   0    2.30    1.85
  -5  24   0    1.87    1.63
 -19  -5   0    4.69    2.45
  24 -19   0    1.86    1.70
  24 -19   0    3.80    2.03
  24 -19   0    3.92    2.38
 -24  20   0    4.55    2.53
 -24  20   0    1.82    2.03
 -24  20   0    0.14    1.45
  20   4   0    0.55    1.81
 -24  20   0    1.36    2.18
   4 -24   0    2.32    2.32
  20   4   0    1.92    1.76
   4 -24   0    2.22    2.35
 -20  -4   0    3.45    2.56
  24 -20   0    0.89    1.87
  -4  24   0    2.31    2.00
  24 -20   0    1.85    2.19
  -4  24   0    2.18    1.69
  -4  24   0   -0.14    1.90
  24 -20   0    2.80    2.02
  24 -20   0   -0.90    1.83
 -24  21   0   22.58    2.95
 -24  21   0   23.78    3.24
 -24  21   0   25.03    3.75
  21   3   0   20.73    3.04
   3 -24   0   16.48    3.22
  21   3   0   17.95    3.12
 -24  21   0   18.33    3.23
   3 -24   0   21.66    3.25
  -3  24   0   19.56    3.30
  -3  24   0   20.22    3.33
  24 -21   0   20.23    3.37
  24 -21   0   20.96    3.06
  24 -21   0   24.09    3.62
  24 -21   0   23.91    3.81
 -21  -3   0   18.88    3.55
  22   2   0    4.68    2.21
 -24  22   0    6.51    2.03
 -24  22   0    8.57    2.66
   2 -24   0    8.25    3.60
  22   2   0    5.14    2.22
 -24  22   0    6.85    3.36
   2 -24   0    2.69    2.36
  24 -22   0    4.75    2.58
  24 -22   0    5.59    2.47
  24 -22   0    7.90    2.92
 -22  -2   0    4.90    3.07
  24 -22   0    9.37    2.40
  -2  24   0    2.26    2.24
  -2  24   0    4.35    2.25
   1 -24   0    2.32    2.29
  23   1   0    0.47    1.85
   1 -24   0    0.76    2.19
 -24  23   0    6.80    2.40
  23   1   0    1.51    1.85
 -24  23   0    3.48    2.39
  24 -23   0    4.53    2.09
 -23  -1   0    6.51    2.70
  -1  24   0    0.90    2.97
 -24  24   0   24.83    4.14
 -24  24   0   28.81    3.26
   0 -24   0   20.60    3.49
  24   0   0   23.11    3.59
   0 -24   0   25.03    4.13
 -24  24   0   28.00    3.74
  24 -24   0   20.50    3.71
   0  24   0   28.25    4.03
  24 -24   0   20.84    3.09
   0  24   0   24.08    3.69
  24 -24   0   24.02    3.66
 -24   0   0   26.67    4.21
   1  24   0    2.75    2.05
 -25   1   0    4.05    2.83
  24 -25   0   -0.29    1.87
  24 -25   0    3.91    2.11
   1  24   0    0.61    2.16
  24 -25   0   -0.29    2.17
 -24  25   0    1.48    1.97
  -1 -24   0    1.23    2.29
  25  -1   0    4.66    2.53
  -1 -24   0    2.16    2.76
  -1 -24   0    1.94    2.43
 -24  25   0    5.32    2.85
 -24  25   0    5.43    2.01
  25  -1   0    4.45    2.34
   2  23   0   14.19    3.17
   2  23   0   16.82    3.38
 -25   2   0   19.16    3.54
  23 -25   0   17.02    2.80
  23 -25   0   16.20    3.00
  23 -25   0   18.84    3.56
  -2 -23   0    8.47    2.84
  -2 -23   0   17.95    3.69
 -23  25   0   15.57    2.54
 -23  25   0   18.04    3.65
  -2 -23   0   17.20    3.43
  25  -2   0   16.77    3.05
 -23  25   0   19.83    3.26
 -25   3   0    8.13    2.79
   3  22   0   -0.73    1.66
  22 -25   0    0.94    1.80
  22 -25   0    1.19    2.12
   3  22   0    2.75    2.30
  -3 -22   0   -0.79    2.11
  25  -3   0    1.81    1.91
  25  -3   0    1.55    2.36
 -22  25   0    0.15    1.56
 -22  25   0    4.73    2.55
  -3 -22   0    4.56    2.75
 -22  25   0    2.05    2.11
  -3 -22   0    4.44    2.50
   4  21   0   14.62    3.13
  21 -25   0    7.75    2.51
   4  21   0   11.40    2.46
  25  -4   0    8.47    2.41
  -4 -21   0   10.64    2.92
  -4 -21   0    4.28    2.55
  25  -4   0    5.88    2.44
 -21  25   0   12.29    2.77
   5  20   0   29.46    3.93
  20 -25   0   25.88    3.17
  20 -25   0   25.85    3.63
   5  20   0   24.38    3.30
  20 -25   0   28.37    3.95
 -25   5   0   26.41    4.05
   5  20   0   25.75    3.58
  -5 -20   0   30.54    4.21
 -20  25   0   27.07    3.63
 -20  25   0   33.27    4.32
  -5 -20   0   25.14    3.69
  25  -5   0   27.88    3.82
 -20  25   0   29.95    3.23
  25  -5   0   27.92    3.50
  -5 -20   0   21.92    3.82
 -25   6   0   10.48    2.94
 -25   6   0    7.08    2.35
  19 -25   0    9.25    2.63
   6  19   0    7.46    2.54
  19 -25   0    6.89    2.76
  19 -25   0    6.70    2.09
   6  19   0    5.02    2.24
   6  19   0    8.50    2.31
 -19  25   0    2.48    2.57
  -6 -19   0    8.13    2.58
  25  -6   0    5.09    2.27
 -19  25   0    7.72    1.94
  -6 -19   0    4.74    2.72
 -19  25   0   11.35    2.68
  -6 -19   0   10.86    3.24
  18 -25   0   15.65    2.51
  18 -25   0   13.67    2.72
 -25   7   0   17.18    2.88
 -25   7   0   12.60    2.99
   7  18   0    9.63    2.57
   7  18   0   12.01    2.67
  18 -25   0   14.11    3.00
  -7 -18   0   14.40    2.95
  -7 -18   0    9.36    2.70
 -18  25   0   16.53    2.37
 -18  25   0   14.61    2.88
  25  -7   0   12.52    2.66
  -7 -18   0   15.20    3.06
  25  -7   0   15.01    2.77
 -18  25   0    9.33    2.63
   8  17   0   16.22    2.95
  17 -25   0   20.36    3.08
   8  17   0   15.56    2.86
 -25   8   0   19.19    3.11
  17 -25   0   24.65    2.91
  17 -25   0   23.17    3.57
 -25   8   0   16.64    3.43
  -8 -17   0   29.49    3.47
  -8 -17   0   18.90    3.14
 -17  25   0   17.14    2.92
 -17  25   0   20.35    2.50
  -8 -17   0   25.30    3.94
  25  -8   0   18.56    2.72
 -17  25   0   25.93    3.89
  25  -8   0   17.57    3.10
  16 -25   0    8.12    2.09
   9  16   0    6.20    2.25
 -25   9   0   14.27    2.61
   9  16   0    6.33    2.30
  16 -25   0    9.00    2.57
 -25   9   0    2.58    2.40
  25  -9   0    6.31    2.44
  -9 -16   0    7.52    3.72
  25  -9   0    6.47    2.32
  -9 -16   0   10.57    2.54
 -16  25   0    7.49    2.43
  25  -9   0    5.25    1.98
  -9 -16   0    7.19    2.90
 -16  25   0    9.79    1.96
 -16  25   0    7.70    2.81
  15 -25   0    0.71    1.52
 -25  10   0    4.16    2.10
  10  15   0   -0.68    1.38
  15 -25   0    2.72    2.04
 -25  10   0    2.04    2.35
  10  15   0   -0.73    1.53
  15 -25   0    2.72    1.83
 -25  10   0   -1.60    1.34
 -10 -15   0   -0.03    2.16
 -15  25   0    4.24    2.51
  25 -10   0    2.47    1.82
 -15  25   0   -0.27    1.33
 -10 -15   0    2.53    2.19
  25 -10   0    0.41    1.76
 -15  25   0   -0.64    1.60
 -10 -15   0    2.85    2.48
  25 -10   0    2.36    1.74
  14 -25   0    3.86    2.13
  14 -25   0    5.48    2.00
  14 -25   0    2.71    1.65
 -25  11   0    3.88    2.16
  11  14   0    3.19    1.91
 -25  11   0    4.38    2.02
 -25  11   0    2.78    2.38
  11  14   0    3.99    2.10
 -14  25   0    4.69    2.52
 -11 -14   0    5.10    2.34
 -14  25   0    4.37    1.63
  25 -11   0    1.20    1.78
  25 -11   0    4.69    2.12
 -11 -14   0    5.18    2.64
 -14  25   0    2.50    2.09
  25 -11   0    2.84    2.09
 -25  12   0   -1.45    2.20
 -25  12   0   -0.48    1.51
 -25  12   0    0.02    2.82
  13 -25   0   -0.04    1.47
  13 -25   0    4.25    2.37
  12  13   0    4.82    2.05
  13 -25   0    0.22    2.16
  12  13   0    2.00    1.63
  13 -25   0    0.03    1.65
 -12 -13   0    1.11    1.92
  25 -12   0   -0.18    1.65
 -13  25   0    1.36    2.06
 -12 -13   0    2.26    2.46
 -13  25   0    1.93    1.90
  25 -12   0    2.51    1.96
 -13  25   0    0.62    1.42
 -13  25   0   -1.97    1.90
  12 -25   0    3.81    1.76
 -25  13   0    2.26    2.30
 -25  13   0    2.21    1.71
  12 -25   0    4.34    2.65
  12 -25   0    2.68    2.12
  13  12   0    6.18    2.03
  25 -13   0    3.64    2.10
 -13 -12   0    9.25    2.44
 -12  25   0    5.29    1.74
  25 -13   0    2.49    1.83
 -12  25   0    3.89    1.73
 -12  25   0    4.97    2.49
  25 -13   0    1.22    1.93
 -13 -12   0    6.35    2.68
 -12  25   0    6.37    2.40
  14  11   0    4.10    1.83
  11 -25   0    3.77    2.36
 -25  14   0    5.62    2.65
  11 -25   0    3.79    1.84
 -25  14   0    8.50    2.57
  11 -25   0    5.01    2.34
  14  11   0    8.67    2.19
 -11  25   0    5.27    1.74
  25 -14   0    5.12    2.20
 -14 -11   0    6.17    2.72
  25 -14   0    3.50    2.04
 -11  25   0    5.86    2.36
 -11  25   0    8.54    2.52
 -14 -11   0    6.70    2.19
 -11  25   0    9.05    2.22
  15  10   0    2.05    1.91
 -25  15   0    3.49    2.20
 -25  15   0    4.04    1.95
 -25  15   0    0.65    1.57
  10 -25   0    3.92    2.54
  15  10   0    1.39    1.57
  10 -25   0    7.56    2.61
  10 -25   0    0.76    1.53
  25 -15   0    1.99    1.84
 -10  25   0    0.41    1.47
  25 -15   0    1.69    1.98
  25 -15   0    1.41    1.92
 -10  25   0   -0.52    1.39
 -15 -10   0    2.78    2.04
 -10  25   0   -0.55    1.59
 -15 -10   0    1.87    2.46
 -25  16   0    6.23    2.49
 -25  16   0    1.58    1.62
  16   9   0    6.34    2.29
  16   9   0    8.54    2.24
   9 -25   0    6.95    2.65
 -25  16   0    8.00    2.42
   9 -25   0    8.51    2.62
  -9  25   0   11.43    2.83
 -16  -9   0    7.01    2.43
  25 -16   0    6.07    2.20
  25 -16   0    6.84    2.25
  25 -16   0    7.00    2.35
 -16  -9   0    3.24    2.27
  -9  25   0    3.25    1.62
 -25  17   0   22.57    3.66
 -25  17   0   19.04    3.15
  17   8   0   18.88    3.14
   8 -25   0   30.40    3.92
   8 -25   0   22.45    3.80
 -25  17   0   20.51    3.04
  -8  25   0   18.69    2.97
  25 -17   0   13.11    2.91
  -8  25   0   21.29    2.68
 -17  -8   0   23.97    3.96
  25 -17   0   17.63    2.88
  25 -17   0   21.01    3.15
  -8  25   0   26.22    3.70
  18   7   0    8.43    2.47
 -25  18   0   11.28    2.94
 -25  18   0   14.16    2.99
 -25  18   0    8.80    2.26
   7 -25   0    8.32    2.51
   7 -25   0    9.97    2.72
  25 -18   0    6.23    2.30
  -7  25   0   11.76    2.19
  -7  25   0    9.33    2.65
  25 -18   0    9.45    2.45
 -18  -7   0    8.45    2.90
  25 -18   0   12.22    2.75
  -7  25   0   11.25    2.67
 -25  19   0    4.20    2.19
   6 -25   0    6.17    2.90
   6 -25   0    5.59    2.49
 -25  19   0    6.11    2.04
  19   6   0    6.43    3.54
  19   6   0    1.73    1.91
 -25  19   0    8.01    2.87
  25 -19   0    6.55    2.40
 -19  -6   0    6.07    2.71
  -6  25   0    4.30    2.36
  25 -19   0    9.13    2.41
  -6  25   0    5.86    1.95
  25 -19   0    4.47    2.26
  -6  25   0    6.05    2.28
 -25  20   0   26.99    3.21
   5 -25   0   34.00    4.01
 -25  20   0   26.57    3.69
 -25  20   0   31.64    4.27
  20   5   0   26.22    3.71
   5 -25   0   26.90    3.98
  25 -20   0   28.59    3.98
  -5  25   0   20.79    3.31
  25 -20   0   31.43    3.66
  25 -20   0   35.34    4.30
  25 -20   0   27.85    3.77
  -5  25   0   34.21    4.30
  -5  25   0   35.37    3.32
 -20  -5   0   28.65    4.07
 -25  21   0    6.82    2.61
  21   4   0    8.53    2.36
   4 -25   0   12.07    3.04
  21   4   0    8.22    2.81
 -25  21   0    8.67    2.18
  25 -21   0    4.35    2.47
  -4  25   0    6.50    2.42
  25 -21   0   10.08    2.54
  25 -21   0    2.76    2.00
  22   3   0   -0.37    1.66
 -25  22   0    1.67    2.18
   3 -25   0    1.86    2.47
   3 -25   0    1.29    2.27
  25 -22   0    0.30    1.65
  25 -22   0    0.49    1.72
  -3  25   0    1.02    2.10
 -22  -3   0    1.86    2.10
 -25  23   0   13.87    3.06
  23   2   0    8.92    2.68
 -25  23   0   13.85    3.29
   2 -25   0    9.90    2.93
 -25  23   0   11.98    2.37
  23   2   0   12.99    2.80
   2 -25   0   13.75    3.30
  25 -23   0   11.73    2.49
  25 -23   0    6.54    2.59
  -2  25   0   14.44    3.07
  25 -23   0    9.51    2.90
 -23  -2   0    8.88    3.11
  -2  25   0   12.74    3.08
   1 -25   0    2.88    2.49
 -25  24   0    3.31    2.63
  24   1   0    4.64    3.56
   1 -25   0    3.16    2.74
 -25  24   0    3.22    1.88
  24   1   0    1.89    2.04
  25 -24   0    7.33    2.27
  25 -24   0    0.79    2.01
  -1  25   0    4.81    2.72
 -24  -1   0    5.66    2.97
  25 -24   0    6.82    2.84
  -1  25   0    3.10    2.19
 -25  25   0    2.02    1.87
   0 -25   0    5.56    2.97
  25   0   0   -1.88    1.54
  25   0   0    1.80    1.91
 -25  25   0    4.76    2.87
   0  25   0    2.29    2.14
  25 -25   0    6.27    2.47
  25 -25   0   -0.09    1.75
   0  25   0    2.43    2.47
 -25   0   0    6.57    3.08
  25 -25   0    2.50    2.63
  24 -26   0    5.71    2.77
   2  24   0    3.50    2.62
 -26   2   0    9.10    2.92
  24 -26   0   -0.24    1.78
   2  24   0    2.26    1.90
  24 -26   0    3.66    2.43
  -2 -24   0    5.73    3.06
 -24  26   0    3.05    2.75
  26  -2   0    0.51    2.09
  -2 -24   0    2.21    2.31
 -24  26   0   -0.05    2.60
 -24  26   0    2.74    1.80
  26  -2   0    1.49    2.04
   3  23   0    5.47    2.69
  23 -26   0    2.08    2.20
  23 -26   0    6.18    2.38
 -26   3   0    3.04    2.48
   3  23   0    3.50    2.31
  23 -26   0    9.14    2.80
 -23  26   0    4.77    2.44
 -23  26   0    6.05    2.01
 -23  26   0    1.00    2.47
  -3 -23   0    4.10    2.55
  -3 -23   0    6.72    3.03
  26  -3   0    7.88    2.59
  22 -26   0   14.13    2.72
  22 -26   0   14.56    3.08
   4  22   0   17.29    3.47
   4  22   0   11.32    2.71
  22 -26   0   19.11    3.66
   4  22   0   15.33    2.85
 -26   4   0   20.08    3.78
  -4 -22   0   12.75    3.46
 -22  26   0   19.14    3.91
  -4 -22   0   16.58    3.42
 -22  26   0   17.26    3.33
  26  -4   0   13.53    3.12
 -22  26   0   23.80    2.93
  26  -4   0   18.11    2.97
   5  21   0    2.27    1.92
  21 -26   0    1.18    1.81
   5  21   0    1.74    1.84
  21 -26   0    2.32    2.19
 -26   5   0    5.98    2.31
   5  21   0    2.21    3.58
  26  -5   0    1.64    1.88
  -5 -21   0    4.99    2.40
 -21  26   0    5.28    2.38
 -21  26   0    5.65    2.44
 -21  26   0    2.63    1.82
  26  -5   0    1.79    1.91
  -5 -21   0    2.41    2.47
  20 -26   0    5.20    2.02
   6  20   0    6.31    2.18
 -26   6   0    8.37    2.62
  20 -26   0   13.26    3.11
  20 -26   0    5.29    2.36
   6  20   0    4.69    2.47
 -20  26   0    9.26    2.05
 -20  26   0    2.34    2.39
  26  -6   0    2.79    2.16
  -6 -20   0    1.20    2.24
  -6 -20   0    6.20    2.81
 -20  26   0    3.96    2.26
 -26   7   0    7.30    3.53
   7  19   0   12.03    2.66
  19 -26   0   11.24    2.55
  -7 -19   0    7.70    2.53
 -19  26   0    9.84    2.59
  18 -26   0    5.80    2.28
  18 -26   0    0.91    1.84
   8  18   0    3.38    1.98
 -26   8   0    8.95    2.46
   8  18   0    4.27    2.08
  18 -26   0    4.40    2.75
 -26   8   0    4.69    3.04
 -18  26   0    3.77    2.00
 -18  26   0    5.16    2.27
 -18  26   0    3.26    2.72
  -8 -18   0    2.83    2.87
  26  -8   0    3.41    2.34
  -8 -18   0    5.65    2.44
 -26   9   0   12.49    2.61
   9  17   0    9.18    2.46
  17 -26   0    6.15    2.00
   9  17   0    8.91    2.29
  17 -26   0    9.49    2.44
  17 -26   0   10.19    2.81
 -26   9   0    6.20    2.76
 -17  26   0    9.29    2.58
 -17  26   0   11.33    2.07
  26  -9   0    6.29    2.16
  -9 -17   0    6.80    2.90
 -17  26   0    7.69    3.08
  -9 -17   0    8.97    2.68
 -26  10   0   10.23    3.01
  16 -26   0    7.25    2.05
  10  16   0    8.79    2.29
  16 -26   0    8.63    2.32
  10  16   0    3.47    2.07
 -26  10   0    8.64    2.53
  16 -26   0   10.50    2.92
  26 -10   0    8.61    2.67
 -10 -16   0    8.48    2.49
 -16  26   0    6.43    2.70
  26 -10   0   12.04    3.42
 -10 -16   0    5.48    2.87
 -16  26   0    8.62    1.98
 -16  26   0    5.51    2.30
  26 -10   0    8.34    2.93
  15 -26   0   -0.44    2.56
  15 -26   0    1.83    2.10
  11  15   0    2.74    1.99
  15 -26   0   -0.29    1.50
  11  15   0   -0.70    1.70
 -26  11   0    0.36    1.75
 -26  11   0   -3.35    1.77
 -26  11   0    1.61    1.73
 -11 -15   0    0.22    1.93
  26 -11   0   -1.32    1.61
  26 -11   0   -1.92    1.33
 -11 -15   0    0.56    1.97
 -15  26   0    0.62    1.95
  26 -11   0    3.67    1.79
 -15  26   0    0.52    1.42
 -15  26   0   -1.62    1.71
  14 -26   0    9.61    2.91
  12  14   0    6.28    2.39
  12  14   0    7.03    2.25
 -26  12   0    7.19    2.64
  14 -26   0   10.91    2.97
  14 -26   0    9.23    2.16
 -26  12   0    7.47    2.28
  14 -26   0   10.86    2.36
 -12 -14   0    4.79    2.45
 -14  26   0    8.45    2.58
 -14  26   0    7.94    2.52
 -14  26   0    8.23    1.92
  26 -12   0    7.03    2.32
  26 -12   0    9.28    2.37
  13 -26   0   13.66    2.39
  13 -26   0   20.86    3.60
  13 -26   0   11.76    2.89
 -26  13   0   12.30    2.89
 -26  13   0   11.76    2.62
 -26  13   0   12.36    2.59
  13  13   0   11.92    2.61
  13  13   0   13.28    2.75
 -13  26   0   14.31    3.18
  26 -13   0   13.54    3.01
 -13 -13   0   12.67    2.95
  26 -13   0   11.72    2.54
 -13  26   0   17.22    3.15
 -13 -13   0    7.40    3.65
 -13  26   0   12.24    2.17
  26 -13   0   15.28    2.74
  12 -26   0    4.61    2.47
  14  12   0    4.41    1.99
 -26  14   0    8.19    2.14
  14  12   0    4.18    1.98
 -26  14   0    6.57    2.41
  12 -26   0    5.35    2.42
  12 -26   0    6.38    1.94
 -26  14   0    7.03    2.81
  26 -14   0    3.09    2.22
  26 -14   0    5.38    2.33
 -12  26   0   10.27    2.03
 -12  26   0   11.17    2.64
 -12  26   0    4.99    2.11
 -12  26   0    4.80    2.39
 -14 -12   0    6.44    2.39
  26 -14   0    3.42    2.13
 -14 -12   0    2.89    2.49
  15  11   0    1.61    1.96
  11 -26   0    2.26    2.48
  15  11   0    0.76    1.62
  11 -26   0    0.46    2.04
 -26  15   0    1.29    1.90
 -26  15   0    1.17    1.68
 -26  15   0   -0.94    2.16
  11 -26   0   -0.44    1.41
  26 -15   0    0.00    1.58
  26 -15   0    1.53    1.99
 -15 -11   0    5.38    2.68
 -15 -11   0    1.16    1.93
  26 -15   0    2.08    1.98
 -11  26   0   -0.79    1.95
 -11  26   0    0.29    1.44
 -26  16   0   13.76    2.72
  10 -26   0   19.44    3.46
  10 -26   0    8.44    3.14
  16  10   0   11.85    2.60
 -26  16   0   24.23    3.86
 -26  16   0   15.06    2.49
  26 -16   0   14.14    2.76
  26 -16   0   11.32    2.64
 -16 -10   0   11.64    3.15
 -10  26   0   13.16    2.74
 -10  26   0   11.48    2.11
 -10  26   0   13.88    3.01
  26 -16   0   17.06    2.98
   9 -26   0    9.60    2.90
 -26  17   0    8.10    2.48
 -26  17   0    6.70    2.17
   9 -26   0    4.72    2.54
  17   9   0    3.07    1.95
 -26  17   0    7.19    2.51
  26 -17   0    6.49    2.31
  -9  26   0    8.08    1.98
  -9  26   0    7.54    2.38
  26 -17   0    4.65    2.18
  26 -17   0   11.41    2.68
  -9  26   0    4.60    2.14
 -17  -9   0    3.01    2.19
 -26  18   0    3.03    2.71
  18   8   0    0.64    2.23
   8 -26   0    4.18    2.54
   8 -26   0    2.26    2.65
 -26  18   0    1.47    1.73
 -26  18   0    4.90    2.42
  26 -18   0    4.46    2.31
  -8  26   0   -1.21    2.05
  26 -18   0    1.26    1.96
 -18  -8   0    9.30    3.40
  -8  26   0    4.82    2.17
  26 -18   0    1.34    1.95
  -8  26   0    0.24    1.76
 -26  19   0   12.08    2.43
   7 -26   0   15.30    3.30
 -26  19   0    7.93    2.56
  26 -19   0    6.87    4.07
  -7  26   0   11.28    2.62
  26 -19   0   14.60    2.83
  26 -19   0   11.12    2.64
   6 -26   0    7.25    2.79
 -26  20   0    3.89    2.38
 -26  20   0   10.74    2.80
 -26  20   0    8.65    2.26
   6 -26   0   10.74    3.17
  20   6   0   10.38    2.79
  -6  26   0    9.82    2.18
  26 -20   0    5.48    2.49
 -20  -6   0    8.52    2.80
  -6  26   0   10.43    2.97
  26 -20   0    5.53    2.35
  -6  26   0   17.39    3.28
  26 -20   0   10.46    2.74
  26 -20   0    8.82    2.61
   5 -26   0    1.49    2.39
 -26  21   0    5.48    2.83
 -26  21   0   -0.73    1.67
  21   5   0    0.28    1.84
   5 -26   0    2.01    2.27
 -26  21   0    5.60    2.90
  26 -21   0    3.75    2.17
 -21  -5   0    3.91    2.54
  -5  26   0    3.09    2.27
  26 -21   0    2.87    2.05
 -26  22   0    6.61    2.21
   4 -26   0   10.51    3.39
 -26  22   0   14.83    3.59
  22   4   0   10.62    2.75
 -26  22   0   12.98    2.99
   4 -26   0   14.27    3.61
  22   4   0    8.44    2.48
  -4  26   0   10.71    2.81
  -4  26   0    6.30    2.52
  26 -22   0    7.95    2.54
  26 -22   0    3.35    2.24
  26 -22   0    5.72    2.43
 -22  -4   0   13.64    3.52
  26 -22   0   12.10    3.09
 -26  23   0    4.57    1.99
  23   3   0    5.06    2.23
 -26  23   0    7.82    2.98
 -26  23   0    5.65    2.55
  23   3   0    0.69    1.93
   3 -26   0    3.80    2.76
  -3  26   0    1.26    1.99
  26 -23   0   11.24    3.06
 -23  -3   0    3.90    2.89
  -3  26   0    5.16    2.64
  26 -23   0    2.32    2.01
  26 -23   0    2.29    2.29
   2 -26   0    5.21    2.73
  24   2   0    4.04    3.70
 -26  24   0    3.89    2.70
  24   2   0    0.60    1.95
 -26  24   0    0.64    1.75
 -26  24   0    0.87    2.22
   2 -26   0    4.23    2.75
  -2  26   0    0.90    2.05
  26 -24   0    2.70    2.11
  26 -24   0    0.91    2.35
 -24  -2   0    0.34    2.35
  26 -24   0    5.83    2.28
  -2  26   0    1.59    2.28
   4  23   0   -0.65    2.07
  23 -27   0    2.10    2.44
  23 -27   0    2.63    2.18
  23 -27   0   -0.66    1.70
 -27   4   0    3.36    2.34
   4  23   0    0.00    1.74
  27  -4   0    2.36    2.27
  27  -4   0    3.01    2.03
 -23  27   0    3.07    2.43
 -23  27   0    1.90    1.82
  -4 -23   0    6.24    2.86
 -23  27   0    2.48    2.23
  -4 -23   0   -1.58    2.09
   5  22   0    4.74    2.69
  22 -27   0    5.23    2.06
  22 -27   0    3.19    2.34
   5  22   0    4.84    2.21
 -27   5   0    4.38    2.93
   5  22   0    3.90    2.27
  22 -27   0    5.01    2.80
  -5 -22   0   11.33    3.12
  27  -5   0    5.98    3.18
 -22  27   0    1.05    2.78
  27  -5   0    6.62    2.63
 -22  27   0    2.93    1.83
 -22  27   0    6.92    3.23
  -5 -22   0    0.67    2.53
   6  21   0   12.67    2.94
  21 -27   0   24.69    3.71
   6  21   0   21.08    3.21
 -27   6   0   24.37    3.98
  21 -27   0   29.78    4.23
  21 -27   0   24.00    3.09
  -6 -21   0   16.38    3.37
  27  -6   0   20.90    3.45
 -21  27   0   23.06    3.78
 -21  27   0   23.10    2.87
  -6 -21   0   24.10    3.90
 -27   7   0    1.16    2.20
  20 -27   0    2.58    1.89
   7  20   0    2.73    1.89
   7  20   0    2.73    2.12
  20 -27   0    3.76    2.49
  27  -7   0    2.60    2.21
  -7 -20   0    4.00    4.00
 -20  27   0    1.80    2.53
  -7 -20   0    1.40    2.53
 -20  27   0    3.50    1.87
  19 -27   0    2.54    2.36
  19 -27   0    0.13    1.63
   8  19   0    0.68    1.76
  19 -27   0    2.05    1.92
 -27   8   0   -2.45    1.82
   8  19   0    2.27    1.79
  27  -8   0   -0.73    1.78
 -19  27   0    9.03    4.14
 -19  27   0    2.43    2.42
 -19  27   0    3.10    1.67
  -8 -19   0   -0.15    2.24
  -8 -19   0   -2.18    1.87
  18 -27   0   25.03    3.08
  18 -27   0   17.23    3.03
   9  18   0   21.84    4.00
  18 -27   0   23.30    3.89
 -27   9   0   22.71    3.47
   9  18   0   16.09    2.94
 -27   9   0   20.28    3.77
 -18  27   0   13.27    3.33
  -9 -18   0   20.67    3.39
  27  -9   0   16.24    3.39
  -9 -18   0   22.35    3.81
 -18  27   0   23.14    2.86
 -18  27   0   24.23    4.01
  10  17   0    0.40    1.66
  17 -27   0    2.06    1.77
  17 -27   0    1.48    1.93
  17 -27   0   -0.48    1.69
 -27  10   0    0.74    2.33
 -27  10   0   -0.02    1.84
 -10 -17   0   -0.40    2.02
 -17  27   0    1.57    1.54
 -17  27   0    0.63    2.14
  27 -10   0   -0.50    1.63
 -17  27   0   -0.95    2.27
  27 -10   0    1.05    1.84
 -10 -17   0   -2.60    2.20
 -27  11   0    1.85    1.98
  11  16   0    3.91    1.94
 -27  11   0    6.79    2.71
  11  16   0    3.96    2.19
  16 -27   0    9.09    3.30
  16 -27   0    7.41    2.14
  16 -27   0    1.88    2.02
 -11 -16   0    4.70    2.40
 -16  27   0    1.50    2.18
  27 -11   0    3.43    1.91
 -16  27   0    4.10    2.51
  27 -11   0    7.43    2.80
 -16  27   0    3.58    1.71
 -11 -16   0    5.01    2.61
  12  15   0   19.66    3.26
  15 -27   0   28.70    4.08
  15 -27   0   23.04    4.68
 -27  12   0   30.25    3.70
  15 -27   0   21.01    3.41
 -27  12   0   22.78    4.41
  12  15   0   20.70    3.82
 -27  12   0   24.07    3.43
  27 -12   0   26.21    3.64
 -12 -15   0   27.57    3.65
  27 -12   0   28.79    5.95
 -15  27   0   21.48    3.08
 -15  27   0   22.27    4.42
 -12 -15   0   18.62    4.84
  27 -12   0   20.53    3.17
 -15  27   0   21.20    3.64
 -27  13   0    2.78    1.96
  14 -27   0    3.87    4.53
  14 -27   0    3.33    2.25
 -27  13   0    5.19    4.10
  13  14   0    5.78    2.27
  13  14   0    3.46    3.40
 -27  13   0    7.02    2.49
 -13 -14   0    1.49    4.16
  27 -13   0    2.21    2.18
 -14  27   0    2.57    2.03
  27 -13   0    0.44    1.72
 -14  27   0    4.66    2.54
 -13 -14   0    2.44    2.17
 -14  27   0    3.51    4.07
 -27  14   0    3.26    2.24
 -27  14   0   -2.61    3.32
  13 -27   0    2.88    4.06
  13 -27   0    1.01    3.84
  14  13   0    1.01    1.75
 -27  14   0    2.20    1.95
  13 -27   0    3.45    2.65
  27 -14   0   -0.03    1.94
 -14 -13   0   -0.38    3.53
 -14 -13   0    3.05    2.27
 -13  27   0    5.35    3.97
 -13  27   0    3.38    2.13
  27 -14   0    2.72    2.05
  12 -27   0   17.05    3.51
  12 -27   0   18.21    4.25
 -27  15   0   19.52    4.31
  12 -27   0   13.61    3.83
 -27  15   0   15.41    3.10
 -27  15   0   15.62    2.76
  15  12   0   13.88    2.80
 -12  27   0   16.27    2.81
 -15 -12   0   10.43    3.73
  27 -15   0   12.95    2.87
 -12  27   0   18.48    2.93
  27 -15   0   12.74    2.73
 -27  16   0    1.10    2.02
  11 -27   0    3.41    4.00
 -27  16   0    7.64    3.08
  11 -27   0    8.00    2.98
  16  11   0    0.10    1.78
  16  11   0    5.11    2.33
 -27  16   0    7.55    2.26
  27 -16   0    6.59    2.46
 -11  27   0    2.17    2.77
 -16 -11   0    3.43    2.96
 -11  27   0    6.49    2.01
 -11  27   0    5.35    2.15
  27 -16   0   12.02    2.70
 -27  17   0    2.03    2.08
 -27  17   0    1.54    2.26
 -27  17   0    0.92    1.67
  10 -27   0   -1.59    2.20
  17  10   0    1.48    1.73
 -10  27   0    0.59    1.57
 -10  27   0    1.06    1.80
  27 -17   0    3.06    2.05
 -10  27   0    1.68    1.84
  27 -17   0    1.73    3.07
 -17 -10   0   -1.55    2.24
   9 -27   0   19.73    3.68
  18   9   0   11.29    2.82
 -27  18   0   21.15    3.32
 -27  18   0   22.10    3.01
 -27  18   0   19.64    3.68
  -9  27   0   17.63    2.55
  27 -18   0   21.85    3.48
 -18  -9   0   27.08    4.07
  -9  27   0   15.46    3.20
  27 -18   0   18.75    3.62
  -9  27   0   16.33    3.05
  27 -18   0   21.84    3.93
  19   8   0    4.39    1.85
   8 -27   0    0.14    2.30
 -27  19   0    4.18    2.54
  -8  27   0    0.69    1.89
 -19  -8   0    1.07    2.28
  -8  27   0    3.41    2.15
  27 -19   0   -0.35    1.85
  27 -19   0    1.77    2.62
  -8  27   0    0.52    1.61
  27 -19   0    3.07    3.17
 -27  20   0    1.97    2.33
 -27  20   0    0.57    1.68
   7 -27   0    4.22    2.66
   7 -27   0    5.35    2.82
  20   7   0   -0.08    1.76
 -27  20   0   -1.59    1.81
  27 -20   0    5.31    3.25
  27 -20   0   -1.26    1.67
  27 -20   0    0.81    2.09
  -7  27   0   -2.82    1.76
 -20  -7   0    3.22    2.53
  -7  27   0   -0.38    1.63
   6 -27   0   25.35    4.10
 -27  21   0   28.99    3.95
 -27  21   0   21.98    3.08
   6 -27   0   21.23    3.67
 -27  21   0   26.92    4.44
  21   6   0   21.53    3.42
  -6  27   0   20.53    3.40
  27 -21   0   21.35    3.64
  -6  27   0   26.68    3.21
  -6  27   0   24.36    3.97
  27 -21   0   23.20    3.73
  27 -21   0   21.45    3.50
 -21  -6   0   24.50    4.03
  27 -21   0   22.98    5.50
 -27  22   0    5.48    2.26
   5 -27   0    6.12    2.72
 -27  22   0    5.08    2.99
 -27  22   0    7.45    2.71
  22   5   0    5.38    2.50
   5 -27   0    4.84    2.96
  27 -22   0    7.11    2.87
 -22  -5   0    1.62    2.78
  27 -22   0    3.53    2.20
  27 -22   0    3.32    2.39
  -5  27   0    7.14    2.82
  -5  27   0    7.00    2.47
 -27  23   0    0.13    2.45
 -27  23   0    3.73    2.48
   4 -27   0    1.70    2.66
 -27  23   0   -0.63    1.59
   4 -27   0   -1.99    2.11
  23   4   0    1.39    1.95
  27 -23   0    1.22    1.73
  27 -23   0    2.86    2.09
 -23  -4   0    5.23    2.78
  -4  27   0    0.81    1.94
  27 -23   0    0.26    2.24
  -4  27   0    3.10    2.27
  21 -28   0    0.14    1.82
 -28   7   0    2.54    2.36
   7  21   0    2.26    1.96
   7  21   0    3.82    2.05
  21 -28   0    5.28    2.53
  21 -28   0   -0.54    1.60
 -21  28   0    1.35    1.57
 -21  28   0    2.27    2.17
 -21  28   0    7.00    2.49
  -7 -21   0    0.61    2.12
  -7 -21   0   -1.77    2.00
  28  -7   0    2.15    2.06
  20 -28   0   12.71    2.44
 -28   8   0    3.65    2.68
   8  20   0    7.56    2.62
  20 -28   0    7.46    2.55
  20 -28   0    7.77    2.87
   8  20   0   11.20    2.52
 -20  28   0   10.05    2.22
  -8 -20   0    6.76    3.15
 -20  28   0    9.40    3.29
 -20  28   0    7.60    2.76
  -8 -20   0   11.18    2.89
  28  -8   0    7.29    2.63
  19 -28   0    3.12    2.42
  19 -28   0    4.96    2.02
 -28   9   0    6.04    2.90
   9  19   0    4.13    2.27
  19 -28   0    5.67    3.56
   9  19   0    9.39    2.56
  -9 -19   0    0.26    2.58
 -19  28   0    3.80    2.80
  28  -9   0    5.50    2.40
 -19  28   0    2.64    1.80
 -19  28   0    9.57    2.76
  10  18   0   -2.16    1.53
  18 -28   0   -0.71    1.81
  18 -28   0    3.60    2.46
  10  18   0    2.46    1.87
 -28  10   0   -1.33    1.86
  18 -28   0    2.94    1.87
  28 -10   0   -0.98    1.76
 -10 -18   0    3.09    2.68
 -18  28   0   -0.10    1.98
 -10 -18   0    1.20    2.29
 -18  28   0    0.19    2.30
 -18  28   0    1.19    1.59
  17 -28   0    4.16    1.92
  17 -28   0    4.81    2.63
 -28  11   0    4.79    2.38
 -28  11   0    4.52    2.73
  17 -28   0    3.16    2.15
  11  17   0    3.03    1.99
  11  17   0    4.64    2.30
 -17  28   0    0.28    2.04
  28 -11   0    1.43    2.06
  28 -11   0    1.01    1.81
 -11 -17   0   -1.24    2.00
 -11 -17   0    5.59    2.91
 -17  28   0    6.13    2.00
 -17  28   0    4.53    2.75
  16 -28   0   -3.24    1.91
  12  16   0   -1.92    1.44
  12  16   0    0.79    1.88
 -28  12   0   -1.33    1.87
  16 -28   0   -1.38    1.51
 -28  12   0    0.65    2.34
  16 -28   0    2.44    2.59
 -16  28   0    3.97    2.05
 -16  28   0   -1.06    1.41
 -12 -16   0   -2.10    1.93
  28 -12   0   -0.37    1.78
 -12 -16   0    1.10    2.61
  28 -12   0   -1.34    1.65
 -16  28   0   -1.46    2.26
  15 -28   0    6.53    2.87
  15 -28   0    8.29    2.18
 -28  13   0    9.30    2.98
  15 -28   0    9.65    3.22
  13  15   0    7.15    2.53
 -28  13   0    5.75    2.53
 -15  28   0    7.07    2.65
 -15  28   0    5.98    2.91
  28 -13   0    9.64    2.70
 -13 -15   0    5.16    2.86
  28 -13   0   10.58    2.89
  28 -13   0    7.30    2.40
 -15  28   0   11.05    2.16
 -13 -15   0    4.38    2.45
  14 -28   0   13.34    3.53
  14  14   0   11.46    2.82
  14  14   0    8.55    2.51
 -28  14   0   14.47    2.96
  14 -28   0   14.46    3.33
 -28  14   0   14.48    3.09
  14 -28   0   15.49    2.66
 -28  14   0   18.23    3.27
  28 -14   0    9.47    2.49
 -14  28   0   17.99    3.39
 -14 -14   0    9.51    3.18
  28 -14   0   12.52    3.01
 -14  28   0   10.52    3.23
 -14  28   0   14.37    2.42
  28 -14   0   18.17    3.34
  15  13   0    3.55    2.17
  15  13   0    4.81    2.04
  13 -28   0    6.38    3.03
 -28  15   0    0.95    2.36
  13 -28   0    4.15    1.87
 -28  15   0    4.40    2.37
 -28  15   0    9.56    2.23
  13 -28   0    5.18    2.68
 -13  28   0    6.01    2.45
  28 -15   0    3.98    2.24
 -13  28   0    6.37    2.94
 -13  28   0    7.74    2.07
 -15 -13   0    4.99    2.84
  28 -15   0    9.80    2.76
  12 -28   0    1.43    1.68
  16  12   0    0.22    1.83
  12 -28   0    0.58    2.45
  16  12   0   -1.56    1.46
 -28  16   0   -2.13    2.04
 -28  16   0    2.94    3.39
 -28  16   0    2.39    1.71
  12 -28   0   -0.26    1.76
  28 -16   0   -1.02    1.68
 -12  28   0   -0.02    1.45
  28 -16   0   -0.32    1.77
 -16 -12   0    2.56    2.73
 -12  28   0    3.21    2.30
  28 -16   0    0.62    1.84
  17  11   0   10.15    2.51
  11 -28   0   14.05    3.31
 -28  17   0    6.13    2.88
  11 -28   0    8.13    3.27
 -28  17   0    9.31    3.27
 -11  28   0    5.14    2.37
 -11  28   0   12.40    2.96
  28 -17   0    0.60    1.63
 -17 -11   0    5.91    3.12
  28 -17   0    4.60    2.32
  28 -17   0    2.34    2.76
 -11  28   0    5.69    1.93
  10 -28   0   -0.68    2.39
  10 -28   0    0.24    2.18
  18  10   0   -1.15    1.65
 -28  18   0    2.83    2.04
 -28  18   0   -1.45    1.69
 -28  18   0    2.32    2.63
 -10  28   0   -0.46    1.52
 -10  28   0    1.08    2.07
  28 -18   0   -0.05    1.68
 -10  28   0    3.49    2.16
  28 -18   0   -1.23    1.58
 -18 -10   0    3.62    2.85
  28 -18   0    3.32    2.43
 -28  19   0    5.72    2.95
   9 -28   0    7.71    3.12
 -28  19   0    4.61    2.08
 -28  19   0    5.07    2.51
   9 -28   0    5.70    2.76
  19   9   0    3.01    2.26
  28 -19   0    7.03    2.42
  28 -19   0    3.65    2.10
  28 -19   0    5.46    2.46
 -19  -9   0    6.36    3.03
  -9  28   0    3.83    2.46
  -9  28   0    2.07    1.77
   8 -28   0   14.24    3.67
  20   8   0    8.12    2.62
 -28  20   0    6.95    2.67
 -28  20   0   14.62    3.49
 -28  20   0   13.07    2.52
   8 -28   0    3.54    2.65
  28 -20   0    8.90    2.62
 -20  -8   0    9.15    3.41
  -8  28   0    9.40    2.85
  -8  28   0   13.98    2.58
  28 -20   0    3.88    2.32
  -8  28   0    8.31    2.46
  28 -20   0    9.36    2.80
   7 -28   0    3.33    2.81
 -28  21   0    4.46    2.64
  21   7   0    3.52    2.22
 -28  21   0    2.46    1.84
 -28  21   0    1.26    2.14
   7 -28   0    0.54    2.30
  -7  28   0    4.93    1.97
  -7  28   0    1.45    1.94
  28 -21   0    3.19    2.38
  28 -21   0    2.24    2.26
  28 -21   0    1.75    2.24
 -21  -7   0    5.11    2.91
  28 -21   0    1.35    2.12
  -7  28   0    2.92    2.56
  11  18   0    2.51    2.15
  18 -29   0    5.11    2.74
 -29  11   0    4.39    3.02
  18 -29   0    3.37    2.48
  11  18   0    2.81    2.28
  18 -29   0    2.77    2.07
 -18  29   0    1.40    1.94
  29 -11   0    6.94    2.99
 -18  29   0    6.74    3.20
 -18  29   0    6.85    2.61
 -11 -18   0   -0.76    2.18
 -11 -18   0    5.86    3.19
  12  17   0    5.28    2.65
  17 -29   0   10.64    3.22
 -29  12   0   12.16    3.30
  17 -29   0    7.37    2.23
  12  17   0    5.21    2.37
  17 -29   0   12.02    3.15
 -12 -17   0    7.46    3.28
 -17  29   0   12.49    3.11
 -17  29   0    9.45    2.99
  29 -12   0    7.44    2.77
 -17  29   0   10.64    2.26
  16 -29   0    6.98    2.22
  13  16   0    8.82    2.48
  16 -29   0   13.73    3.21
 -29  13   0   14.74    4.91
  16 -29   0    8.78    3.21
  13  16   0    6.76    2.54
 -29  13   0    6.34    2.93
 -16  29   0   10.88    2.95
  29 -13   0   11.76    4.22
 -13 -16   0   12.16    4.51
 -16  29   0    7.82    2.09
 -13 -16   0    6.52    3.09
  29 -13   0    7.93    2.84
 -16  29   0    8.25    3.03
  15 -29   0    3.33    2.93
 -29  14   0    1.42    2.43
  14  15   0    2.37    1.87
 -29  14   0    8.82    2.86
  15 -29   0    1.44    2.56
  15 -29   0    3.40    1.92
  14  15   0    3.66    2.29
 -15  29   0    1.18    2.56
  29 -14   0    4.90    2.43
 -15  29   0    3.77    2.36
  29 -14   0   -0.05    1.87
  29 -14   0    4.08    2.09
 -15  29   0    4.74    1.89
 -14 -15   0    3.65    2.81
  14 -29   0    0.59    1.73
 -29  15   0    2.51    2.17
  15  14   0    3.31    1.70
  15  14   0    4.45    2.17
  14 -29   0   -2.77    2.19
 -29  15   0    4.87    2.61
  14 -29   0    0.18    2.34
 -14  29   0    1.82    2.32
  29 -15   0    3.45    2.21
  29 -15   0   -0.11    1.75
 -14  29   0   -2.17    2.15
 -15 -14   0    3.74    2.85
 -14  29   0    1.85    1.53
  13 -29   0   16.45    3.60
 -29  16   0    9.58    2.91
  13 -29   0    7.60    2.15
 -29  16   0    5.32    2.41
 -29  16   0   11.52    2.82
  13 -29   0    3.82    2.73
  16  13   0    3.44    2.20
 -13  29   0    8.97    2.13
 -16 -13   0    7.86    3.07
  29 -16   0    3.49    2.17
  29 -16   0    5.24    2.78
  29 -16   0    9.78    2.82
 -13  29   0    9.88    2.78
  17  12   0    6.27    2.28
  12 -29   0    0.89    2.39
  12 -29   0    7.06    2.85
 -29  17   0   -0.04    2.61
 -29  17   0    4.77    2.45
 -29  17   0    9.18    2.43
 -12  29   0    6.89    2.67
  29 -17   0    6.17    2.64
  29 -17   0    5.64    2.50
  29 -17   0    4.04    2.45
 -17 -12   0    2.34    2.83
 -12  29   0    7.03    2.04
  11 -29   0    6.96    3.04
 -29  18   0   10.13    3.28
  18  11   0    3.35    2.40
 -29  18   0    7.04    2.68
  11 -29   0    8.10    2.91
 -29  18   0    4.49    2.23
 -11  29   0    7.97    2.41
  29 -18   0    1.69    2.15
 -18 -11   0   11.87    3.67
  29 -18   0    5.07    2.51
  29 -18   0    6.64    2.49
 -11  29   0    3.81    2.67
  -1  -1  -1   -0.79    0.39
  -1   2  -1   -0.74    0.37
  -1   2  -1   -1.37    0.19
   2  -1  -1   -0.51    0.51
  -1   3  -1  307.89    7.27
  -1   3  -1  306.19    7.21
  -2  -1  -1  304.42    7.23
  -2  -1  -1  306.86    7.31
   3  -2  -1  264.90    7.18
  -2  -1  -1  307.92    6.91
   3  -2  -1  305.53    7.07
   3  -2  -1  315.43    7.21
   3  -2  -1  307.17    6.94
  -2  -1  -1  303.84    7.24
   3  -2  -1  307.75    6.93
   3  -2  -1  310.30    7.29
  -1   3  -1  307.12    7.28
   3  -2  -1  296.49    7.22
   3  -2  -1  296.40    7.25
  -1   3  -1  280.81    7.25
  -2  -1  -1  304.98    7.28
  -1   3  -1  299.72    7.28
  -1   3  -1  305.69    7.27
  -2  -1  -1  307.28    6.94
  -2  -1  -1  258.64    7.17
  -3   2   1  344.88    8.05
  -3   2   1  294.80    8.01
   2   1   1  344.29    8.11
  -3   2   1  342.07    7.73
   1  -3   1  335.14    8.06
   2   1   1  338.03    8.05
   2   1   1  342.90    8.04
  -3   2   1  307.34    7.81
  -3   2   1  345.83    8.12
   1  -3   1  349.87    8.03
   2   1   1  346.89    8.07
   1  -3   1  340.02    8.10
   1  -3   1  345.00    8.12
   2  -2  -1    0.70    0.44
  -2   0  -1    0.80    0.45
   0   2  -1    1.04    0.48
   2  -2  -1    2.30    0.74
   0   2  -1   -0.13    0.28
  -2   0  -1   -0.17    0.27
   0   2  -1    0.21    0.20
  -2   0  -1   -0.11    0.25
   2   0   1    4.29    0.43
   2   0   1    8.14    1.04
  -2   2   1    4.46    0.44
  -2   2   1    4.75    0.45
  -2   2  -1    1.22    0.40
   0  -2  -1    1.13    0.49
   0  -2  -1    1.40    0.48
   2   0  -1    0.69    0.41
   0   2   1    7.36    0.99
   0   2   1    3.59    0.39
   2  -2   1    6.10    0.65
   0   2   1    3.83    0.38
   0   2   1    6.39    0.79
  -2   3  -1  261.56    6.38
  -1  -2  -1  263.83    6.41
  -1  -2  -1  247.79    6.31
  -2   3  -1  260.19    6.35
  -1  -2  -1  264.11    6.08
  -1  -2  -1  253.74    6.08
   3  -1  -1  259.73    6.33
  -2   3  -1  250.79    6.33
  -1  -2  -1  264.84    5.95
   3  -1  -1  260.33    5.92
  -2   3  -1  260.22    6.40
   3  -1  -1  255.63    6.29
  -1  -2  -1  268.90    6.28
   3  -1  -1  255.12    6.07
   3  -1  -1  254.10    6.35
   3  -1  -1  261.37    6.34
  -1  -2  -1  261.76    6.38
  -1  -2  -1  260.50    6.22
  -2   3  -1  260.92    6.29
  -2   3  -1  259.93    6.28
   1   2   1  231.40    5.72
  -3   1   1  226.62    5.72
   2  -3   1  238.90    5.75
   2  -3   1  238.97    5.77
   1   2   1  228.24    5.75
   1   2   1  233.84    5.77
   2  -3   1  232.21    5.30
   2  -3   1  231.99    5.50
  -3   1   1  226.79    5.68
   2  -3   1  232.96    5.73
  -3   1   1  231.06    5.69
  -3   1   1  230.16    5.58
   2  -3   1  212.64    5.71
   2  -3   1  228.75    5.65
   1   2   1  235.48    5.63
  -3   1   1  224.88    5.64
  -3   1   1  235.42    5.78
  -2   4  -1   73.45    2.25
  -2   4  -1   69.94    2.32
  -2  -2  -1   69.52    2.38
   4  -2  -1   70.29    2.23
  -2   4  -1   73.40    2.41
  -2  -2  -1   68.05    2.00
  -2   4  -1   69.84    2.24
   4  -2  -1   66.63    2.25
   4  -2  -1   67.72    2.35
   4  -2  -1   69.39    2.38
  -2   4  -1   68.25    1.89
  -2  -2  -1   68.30    2.20
   4  -2  -1   71.12    2.23
  -2  -2  -1   73.03    2.44
  -2   4  -1   72.14    2.41
  -2  -2  -1   68.64    2.24
   4  -2  -1   72.58    1.83
  -2  -2  -1   68.02    2.39
  -2  -2  -1   69.05    1.72
   4  -2  -1   66.81    1.93
  -2   4  -1   71.57    1.85
  -2   4  -1   69.75    2.27
  -2  -2  -1   70.73    2.13
   4  -2  -1   70.44    2.31
  -2  -2  -1   68.00    2.29
  -2   4  -1   67.54    2.29
  -2  -2  -1   68.45    2.30
  -4   2   1   68.09    2.41
   2   2   1   70.28    2.37
   2   2   1   68.07    2.37
  -4   2   1   67.90    1.82
   2  -4   1   70.74    2.36
  -4   2   1   67.43    2.17
  -4   2   1   71.23    1.92
   2  -4   1   69.94    2.18
   2  -4   1   69.48    1.90
   2   2   1   71.13    2.31
   2   2   1   70.60    2.30
   2  -4   1   70.07    2.28
  -4   2   1   68.27    2.20
  -4   2   1   69.85    2.39
  -4   2   1   72.93    2.14
   2   2   1   69.44    2.20
   2  -4   1   70.52    1.86
  -4   2   1   74.43    2.40
   2  -4   1   69.54    2.36
  -4   2   1   72.10    2.32
   2  -4   1   69.53    2.27
   2  -4   1   66.42    2.32
   2   2   1   70.91    2.17
   5  -3  -1  486.62   11.78
  -3  -2  -1  477.98   11.72
  -3  -2  -1  489.06   11.42
  -3  -2  -1  488.60   11.76
   5  -3  -1  479.98   11.81
  -3  -2  -1  498.57   11.10
  -2   5  -1  497.23   11.86
   5  -3  -1  487.41   11.83
  -3  -2  -1  491.75   11.66
   5  -3  -1  493.14   11.59
  -2   5  -1  505.78   11.64
  -3  -2  -1  500.94   11.83
  -2   5  -1  493.91   11.83
  -2   5  -1  485.25   11.70
   5  -3  -1  498.32   11.39
  -2   5  -1  490.02   11.85
  -3  -2  -1  487.47   11.87
   5  -3  -1  494.96   11.07
  -3  -2  -1  483.75   11.78
   3   2   1  440.07   10.62
  -5   3   1  437.43   10.40
   2  -5   1  438.32   10.34
   2  -5   1  435.56   10.61
   3   2   1  449.68   10.59
  -5   3   1  437.37   10.18
   3   2   1  443.64    9.90
  -5   3   1  431.32   10.62
  -5   3   1  431.58   10.56
  -5   3   1  427.11   10.63
   3   2   1  439.97   10.67
   3   2   1  443.26   10.62
   2  -5   1  438.16   10.66
   2  -5   1  436.74   10.56
   2  -5   1  437.59   10.55
   3   2   1  425.59   10.44
   2  -5   1  442.15   10.66
   3   2   1  443.01   10.22
  -5   3   1  421.25   10.36
   3   2   1  438.77   10.46
  -3  -1  -1   55.76    2.01
  -1   4  -1   59.78    2.11
   4  -3  -1   60.62    1.60
   4  -3  -1   56.61    1.79
   4  -3  -1   54.25    2.06
  -3  -1  -1   57.50    1.64
  -1   4  -1   56.44    1.92
   4  -3  -1   60.15    1.92
  -3  -1  -1   62.53    2.24
   4  -3  -1   57.76    2.15
  -1   4  -1   63.78    2.21
  -3  -1  -1   56.15    2.03
  -1   4  -1   61.09    2.14
  -3  -1  -1   56.76    2.11
   4  -3  -1   59.62    1.86
  -1   4  -1   61.32    1.82
  -1   4  -1   58.34    2.04
  -1   4  -1   60.31    2.18
   4  -3  -1   57.78    2.10
  -3  -1  -1   58.65    1.78
  -1   4  -1   56.38    2.10
  -3  -1  -1   59.41    2.06
  -3  -1  -1   56.27    1.96
   4  -3  -1   56.46    2.13
  -3  -1  -1   58.22    2.16
   4  -3  -1   57.93    1.61
  -4   3   1   59.33    2.18
   1  -4   1   63.06    1.90
   1  -4   1   65.22    2.25
   1  -4   1   62.96    1.56
  -4   3   1   60.22    1.99
   3   1   1   65.19    2.12
   1  -4   1   61.66    2.16
  -4   3   1   60.08    1.86
   3   1   1   61.31    2.20
   1  -4   1   61.96    2.25
   3   1   1   59.68    2.12
   1  -4   1   61.73    2.18
  -4   3   1   65.80    2.21
  -4   3   1   61.78    1.87
  -4   3   1   63.26    2.25
   3   1   1   61.70    2.06
   3   1   1   60.65    2.18
   1  -4   1   62.67    2.08
   3   1   1   59.47    2.12
   1  -4   1   60.43    2.03
   3   1   1   58.05    2.12
   1  -4   1   65.05    2.24
   3   1   1   61.59    1.72
   1  -4   1   61.95    2.26
  -4   3   1   60.22    1.81
   0   3  -1   29.56    1.41
   3  -3  -1   32.66    1.04
  -3   0  -1   30.08    1.51
   0   3  -1   30.85    1.43
  -3   0  -1   30.66    1.12
  -3   0  -1   31.76    1.23
   0   3  -1   31.50    1.38
   0   3  -1   28.36    1.42
  -3   0  -1   32.31    1.35
   3  -3  -1   30.80    1.37
  -3   0  -1   30.29    1.14
   3  -3  -1   30.59    1.27
   3  -3  -1   33.11    1.43
   3  -3  -1   30.16    1.22
  -3   0  -1   31.39    1.47
  -3   0  -1   31.07    1.46
  -3   0  -1   32.63    1.38
   3  -3  -1   32.04    1.26
   0   3  -1   32.16    1.25
   0   3  -1   31.20    1.43
   3  -3  -1   31.22    1.34
   3  -3  -1   30.40    1.42
   0   3  -1   32.54    1.48
   0   3  -1   30.45    1.21
  -3   0  -1   31.71    1.30
   3   0   1   28.12    1.29
   3   0   1   33.71    1.46
   0  -3   1   30.77    1.31
  -3   3   1   32.04    1.22
   3   0   1   31.62    1.36
   0  -3   1   30.69    1.34
   3   0   1   31.37    1.43
  -3   3   1   33.75    1.49
   0  -3   1   30.59    1.28
   3   0   1   32.49    1.44
   3   0   1   32.41    1.33
   0  -3   1   32.12    1.43
   0  -3   1   32.06    1.30
   0  -3   1   31.50    1.50
   3   0   1   30.90    1.09
  -3   3   1   34.67    1.49
  -3   3   1   33.11    1.12
   0  -3   1   32.14    0.94
   0  -3   1   30.95    1.45
  -3   3   1   31.86    1.29
   0  -3   1   30.97    1.54
   0  -3   1   30.23    1.41
   3   0   1   31.88    1.16
   3   0   1   30.76    1.43
  -3   3   1   33.00    1.40
  -3   3   1   30.53    1.23
   1   2  -1  265.47    6.34
  -3   1  -1  247.73    6.09
   1   2  -1  261.54    6.32
   2  -3  -1  253.08    6.19
   2  -3  -1  248.29    6.20
  -3   1  -1  263.31    6.15
   2  -3  -1  263.90    6.17
  -3   1  -1  257.59    6.35
  -3   1  -1  258.04    6.30
  -3   1  -1  222.48    6.24
  -3   1  -1  264.26    6.35
   1   2  -1  262.99    6.26
   2  -3  -1  252.70    6.18
   1   2  -1  259.75    6.28
  -3   1  -1  265.07    6.20
   2  -3  -1  255.26    6.28
   2  -3  -1  263.49    6.17
   1   2  -1  254.82    6.16
   1   2  -1  255.30    6.00
  -1  -2   1  230.69    5.71
  -2   3   1  230.25    5.61
   3  -1   1  230.18    5.74
  -2   3   1  237.25    5.59
  -1  -2   1  197.78    5.66
  -1  -2   1  237.67    5.81
   3  -1   1  234.46    5.79
  -2   3   1  234.26    5.64
   3  -1   1  231.53    5.59
  -1  -2   1  231.88    5.60
   3  -1   1  232.89    5.59
  -2   3   1  232.64    5.58
   3  -1   1  228.63    5.73
  -2   3   1  226.22    5.70
  -1  -2   1  226.01    5.66
  -2   3   1  229.37    5.64
  -2   3   1  237.74    5.69
   3  -1   1  240.22    5.64
   1  -3  -1  306.40    7.23
   2   1  -1  306.00    7.23
   1  -3  -1  302.53    7.33
   1  -3  -1  307.26    7.37
   2   1  -1  303.32    7.34
   2   1  -1  306.29    7.38
  -3   2  -1  307.72    7.35
  -3   2  -1  306.46    7.19
  -3   2  -1  298.07    7.35
  -3   2  -1  308.58    7.41
   1  -3  -1  298.71    7.33
   1  -3  -1  300.49    7.25
  -3   2  -1  303.85    7.41
   2   1  -1  311.43    7.33
  -3   2  -1  310.62    7.25
   2   1  -1  303.15    7.14
   1  -3  -1  304.34    7.24
  -1   3   1  348.82    8.26
  -2  -1   1  344.80    8.13
  -2  -1   1  346.78    8.24
   3  -2   1  345.35    8.25
  -2  -1   1  323.91    8.23
  -1   3   1  340.81    8.24
  -1   3   1  348.65    8.27
   3  -2   1  343.99    8.25
   3  -2   1  347.68    8.30
  -1   3   1  353.41    8.18
  -1   3   1  354.52    8.14
  -2  -1   1  348.28    8.32
   3  -2   1  345.00    8.32
  -1   3   1  346.50    8.14
  -3   3  -1   33.32    1.27
  -3   3  -1   31.71    1.39
   3   0  -1   28.93    1.40
   0  -3  -1   31.88    1.11
   3   0  -1   32.56    1.45
   0  -3  -1   32.48    1.48
   0  -3  -1   29.58    1.23
  -3   3  -1   31.90    1.42
   0  -3  -1   29.83    1.21
   3   0  -1   32.41    1.41
  -3   3  -1   31.06    1.39
   3   0  -1   32.27    1.27
   0  -3  -1   30.08    1.41
   3   0  -1   32.28    1.46
  -3   3  -1   30.56    1.48
   0  -3  -1   30.69    1.06
   0  -3  -1   33.17    1.35
  -3   3  -1   31.44    1.39
  -3   3  -1   30.59    1.26
   0  -3  -1   32.16    1.44
   3   0  -1   31.99    1.24
  -3   3  -1   32.21    1.50
   3   0  -1   30.85    1.35
   0  -3  -1   32.93    1.40
   3   0  -1   32.02    1.03
  -3   0   1   33.20    1.01
   0   3   1   32.12    1.00
   0   3   1   30.33    1.43
   0   3   1   29.65    1.33
   0   3   1   30.60    1.23
   3  -3   1   32.12    1.27
   3  -3   1   33.01    1.34
  -3   0   1   32.15    1.41
   0   3   1   30.16    1.19
   0   3   1   31.75    0.96
   3  -3   1   34.81    1.48
  -3   0   1   31.08    1.42
   0   3   1   33.59    1.46
  -3   0   1   30.92    1.34
  -3   0   1   32.91    1.31
   3  -3   1   30.37    1.46
   3  -3   1   31.47    1.30
  -3   0   1   31.53    1.45
  -3   0   1   31.54    1.20
   0   3   1   31.47    1.48
  -3   0   1   33.02    1.03
   3  -3   1   31.00    1.46
   0   3   1   31.84    1.04
   3  -3   1   31.04    1.32
   3  -3   1   29.43    1.30
   3  -3   1   31.29    0.92
   3  -3   1   29.20    1.39
  -3   0   1   32.91    1.47
  -3   0   1   30.90    1.36
   4  -1  -1   43.86    1.87
  -3   4  -1   44.99    1.68
  -3   4  -1   45.07    1.90
  -1  -3  -1   46.10    1.82
  -3   4  -1   45.35    1.73
  -1  -3  -1   45.23    1.45
   4  -1  -1   44.40    1.73
   4  -1  -1   48.91    1.87
   4  -1  -1   43.60    1.85
  -3   4  -1   46.02    1.57
  -1  -3  -1   46.28    1.61
  -1  -3  -1   45.89    1.75
  -1  -3  -1   45.59    1.57
  -3   4  -1   46.60    1.91
  -3   4  -1   46.76    1.81
   4  -1  -1   45.20    1.69
   4  -1  -1   43.83    1.42
  -1  -3  -1   44.35    1.82
  -1  -3  -1   44.77    1.62
  -3   4  -1   46.65    1.79
   4  -1  -1   43.37    1.38
  -1  -3  -1   46.51    1.23
   4  -1  -1   44.73    1.66
   4  -1  -1   42.87    1.77
  -4   1   1   53.44    1.91
   1   3   1   54.62    2.00
   3  -4   1   56.12    1.96
   1   3   1   53.16    2.02
   1   3   1   56.70    1.77
  -4   1   1   52.43    1.98
  -4   1   1   54.74    2.09
   1   3   1   51.89    1.74
  -4   1   1   53.99    2.04
  -4   1   1   51.16    1.94
   1   3   1   50.78    1.39
   1   3   1   52.46    2.06
  -4   1   1   53.66    1.56
   3  -4   1   53.98    1.97
   3  -4   1   54.53    2.05
   1   3   1   56.85    2.03
   3  -4   1   56.93    1.77
  -4   1   1   58.91    1.96
   1   3   1   55.45    1.69
   3  -4   1   54.15    1.85
   3  -4   1   54.36    2.08
   3  -4   1   52.58    1.98
   3  -4   1   56.69    1.86
   3  -4   1   55.72    2.04
   1   3   1   54.53    1.82
  -2  -3  -1  295.47    7.17
   5  -2  -1  284.54    7.14
  -3   5  -1  286.57    7.21
  -3   5  -1  285.79    6.83
  -2  -3  -1  275.45    7.29
  -2  -3  -1  281.08    6.96
   5  -2  -1  280.09    7.30
  -3   5  -1  278.64    7.31
   5  -2  -1  298.33    6.65
   5  -2  -1  286.61    7.20
  -3   5  -1  296.82    6.57
  -3   5  -1  287.79    7.32
  -3   5  -1  285.18    7.14
  -3   5  -1  292.63    7.09
  -2  -3  -1  288.71    7.31
  -3   5  -1  285.17    7.29
   5  -2  -1  299.23    7.37
   5  -2  -1  283.53    6.81
   5  -2  -1  285.44    7.04
   5  -2  -1  281.55    7.20
  -2  -3  -1  293.51    6.97
   5  -2  -1  283.45    7.31
  -2  -3  -1  289.47    7.25
  -2  -3  -1  288.07    7.36
  -2  -3  -1  278.42    7.30
  -3   5  -1  287.85    7.20
  -2  -3  -1  282.39    7.02
   3  -5   1  338.72    8.31
  -5   2   1  340.68    8.19
  -5   2   1  339.55    7.74
   2   3   1  334.22    8.42
  -5   2   1  348.68    8.44
  -5   2   1  335.91    8.29
   2   3   1  333.77    8.13
   2   3   1  339.42    8.04
   3  -5   1  327.53    8.08
  -5   2   1  334.87    7.88
   3  -5   1  331.76    8.22
   2   3   1  332.90    8.35
   2   3   1  343.99    8.43
  -5   2   1  329.71    8.27
   3  -5   1  338.81    8.42
   3  -5   1  333.56    7.65
  -5   2   1  331.19    8.41
   3  -5   1  348.33    8.36
   3  -5   1  333.66    8.39
   3  -5   1  346.32    7.93
   3  -5   1  333.94    8.41
   2   3   1  329.61    8.41
  -5   2   1  332.27    8.40
  -5   2   1  322.89    8.20
  -3   6  -1    5.84    0.95
  -3   6  -1    7.03    1.28
  -3   6  -1    6.91    1.08
   6  -3  -1    7.96    1.05
  -3  -3  -1    8.05    1.04
   6  -3  -1    5.62    0.91
  -3   6  -1    6.44    0.56
  -3   6  -1    6.01    0.67
   6  -3  -1    5.93    1.13
  -3  -3  -1    6.05    1.03
  -3  -3  -1    8.82    1.11
   6  -3  -1    6.03    0.79
  -3   6  -1    6.14    0.93
  -3  -3  -1    7.21    0.93
  -3  -3  -1    4.47    1.00
   6  -3  -1    6.41    0.93
  -3  -3  -1    5.39    0.83
  -3  -3  -1    5.93    1.22
   6  -3  -1    5.94    0.82
   6  -3  -1    5.47    1.08
  -3  -3  -1    7.45    0.91
   6  -3  -1    4.47    0.98
  -3   6  -1    7.05    0.92
  -3  -3  -1    6.38    0.94
  -3   6  -1    6.44    1.04
   3  -6   1    6.93    0.65
  -6   3   1    7.30    1.23
   3  -6   1    5.73    1.33
  -6   3   1    9.55    1.03
  -6   3   1    7.68    0.84
  -6   3   1    6.60    0.45
   3  -6   1    5.97    1.01
   3   3   1    7.51    1.25
   3  -6   1    6.85    1.05
   3   3   1    8.15    0.95
   3   3   1    6.58    1.11
   3   3   1    6.46    1.24
   3   3   1    6.68    0.90
   3   3   1    5.85    1.09
  -6   3   1    6.41    1.39
  -6   3   1    7.91    0.96
   3  -6   1    7.58    1.04
   3  -6   1    6.91    0.84
   3   3   1    6.96    0.86
  -6   3   1    7.28    0.94
  -6   3   1    7.91    1.13
   3  -6   1    8.65    1.24
   3  -6   1    5.95    0.93
  -6   3   1    6.10    1.04
  -3   7  -1  175.06    5.09
   7  -4  -1  173.65    4.98
  -3   7  -1  175.69    5.09
   7  -4  -1  173.72    5.02
  -4  -3  -1  170.11    4.65
  -4  -3  -1  170.58    4.82
   7  -4  -1  174.25    4.87
  -3   7  -1  173.12    4.74
  -3   7  -1  166.51    5.10
  -4  -3  -1  172.51    4.80
  -4  -3  -1  170.94    5.01
   7  -4  -1  170.51    5.12
  -3   7  -1  174.11    4.83
  -3   7  -1  173.04    4.32
   7  -4  -1  177.72    5.08
   7  -4  -1  168.74    4.62
   7  -4  -1  175.32    4.60
  -4  -3  -1  174.08    5.22
  -4  -3  -1  166.65    4.95
   7  -4  -1  170.91    4.69
  -4  -3  -1  169.38    4.96
  -3   7  -1  161.91    4.80
  -4  -3  -1  173.31    5.11
   7  -4  -1  174.12    5.11
  -4  -3  -1  171.51    5.04
   3  -7   1  165.37    4.78
   3  -7   1  167.12    4.23
  -7   4   1  166.19    4.46
   4   3   1  170.20    4.80
   3  -7   1  164.71    4.89
  -7   4   1  163.19    4.58
   4   3   1  163.39    4.88
   4   3   1  159.60    4.86
   3  -7   1  166.98    4.49
   3  -7   1  171.95    4.80
   4   3   1  163.68    4.66
  -7   4   1  171.74    4.91
  -7   4   1  171.37    5.06
  -7   4   1  170.87    4.65
   4   3   1  163.42    5.25
   3  -7   1  161.09    4.99
   4   3   1  167.46    3.90
   3  -7   1  173.59    4.09
   3  -7   1  167.07    4.84
  -7   4   1  167.86    4.97
   4   3   1  164.53    3.89
  -7   4   1  170.25    4.95
   4   3   1  158.68    4.96
   4   3   1  167.95    4.55
  -7   4   1  162.56    4.70
   4   3   1  167.29    4.93
   3  -7   1  168.94    5.03
   6  -4  -1   25.70    1.26
  -4  -2  -1   30.79    1.63
   6  -4  -1   28.21    1.36
  -4  -2  -1   27.89    1.55
   6  -4  -1   27.73    1.78
  -2   6  -1   28.04    1.23
  -4  -2  -1   30.95    1.57
  -2   6  -1   31.30    0.90
   6  -4  -1   26.59    1.81
  -4  -2  -1   26.34    1.65
  -4  -2  -1   28.21    1.09
  -2   6  -1   27.86    1.82
   6  -4  -1   30.33    1.47
  -2   6  -1   26.16    1.66
  -4  -2  -1   27.14    2.07
  -2   6  -1   28.10    1.86
  -4  -2  -1   29.89    1.59
   6  -4  -1   26.60    1.84
  -2   6  -1   28.25    1.79
   6  -4  -1   28.05    1.65
  -2   6  -1   29.26    1.64
  -4  -2  -1   27.06    1.74
  -2   6  -1   28.77    1.47
  -4  -2  -1   28.63    1.40
   4   2   1   46.76    1.38
   4   2   1   48.75    2.26
   4   2   1   44.97    1.49
  -6   4   1   45.94    2.23
   4   2   1   47.41    1.80
   2  -6   1   46.75    1.27
   4   2   1   47.81    2.05
  -6   4   1   46.44    1.78
  -6   4   1   42.55    1.80
   2  -6   1   44.80    1.62
  -6   4   1   44.83    1.82
   2  -6   1   45.96    2.09
  -6   4   1   45.24    2.09
   2  -6   1   48.67    1.91
   4   2   1   40.09    2.03
   4   2   1   46.46    2.10
   2  -6   1   43.80    1.81
   2  -6   1   44.64    2.10
   4   2   1   45.26    2.80
   4   2   1   46.58    1.98
   2  -6   1   48.99    2.04
  -4  -1  -1  361.36    8.30
  -4  -1  -1  349.31    8.89
  -1   5  -1  349.80    8.65
   5  -4  -1  348.25    8.79
   5  -4  -1  353.46    8.87
  -4  -1  -1  352.65    8.76
  -1   5  -1  345.66    8.80
   5  -4  -1  353.30    8.50
  -1   5  -1  342.07    8.74
  -1   5  -1  353.99    8.45
  -4  -1  -1  352.47    8.78
   5  -4  -1  361.86    8.53
  -4  -1  -1  358.54    8.84
   5  -4  -1  360.90    8.52
  -1   5  -1  357.33    8.90
  -1   5  -1  353.26    8.89
   5  -4  -1  345.54    8.85
  -1   5  -1  364.17    8.89
   5  -4  -1  373.96    8.91
   5  -4  -1  349.10    8.81
  -4  -1  -1  352.89    8.72
   5  -4  -1  363.81    8.17
  -1   5  -1  346.64    8.56
  -4  -1  -1  356.06    8.45
  -4  -1  -1  359.32    8.70
   4   1   1  360.09    8.94
   1  -5   1  373.00    9.04
   4   1   1  361.74    8.93
   1  -5   1  363.41    8.90
   4   1   1  352.46    9.20
  -5   4   1  357.21    8.96
   4   1   1  347.86    8.97
   4   1   1  366.17    8.88
   4   1   1  350.76    8.88
  -5   4   1  361.51    8.26
   4   1   1  350.69    8.75
   4   1   1  363.38    8.54
   1  -5   1  355.06    8.89
   1  -5   1  367.45    8.71
  -5   4   1  363.12    8.47
  -5   4   1  357.99    8.98
  -5   4   1  376.78    8.98
   1  -5   1  359.31    9.01
  -5   4   1  356.86    8.58
   4   1   1  365.59    8.39
   1  -5   1  361.34    8.96
  -5   4   1  346.90    8.52
   1  -5   1  356.70    8.68
  -5   4   1  348.33    8.87
   1  -5   1  356.67    8.56
   1  -5   1  342.09    8.94
  -5   4   1  361.33    8.63
   0   4  -1  176.06    4.26
   4  -4  -1  177.41    4.79
   4  -4  -1  177.39    4.92
   4  -4  -1  189.38    4.64
   4  -4  -1  183.66    4.62
  -4   0  -1  183.03    4.82
  -4   0  -1  180.53    4.91
  -4   0  -1  185.26    5.01
  -4   0  -1  182.41    4.70
   0   4  -1  185.82    4.65
   0   4  -1  182.05    4.83
   4  -4  -1  179.83    4.88
   0   4  -1  184.25    4.93
  -4   0  -1  179.71    4.89
   0   4  -1  176.38    4.94
   4  -4  -1  186.26    4.85
  -4   0  -1  183.92    4.85
   0   4  -1  195.95    5.03
   0   4  -1  182.94    4.96
   0   4  -1  183.31    4.85
   4  -4  -1  176.88    4.60
   4  -4  -1  178.34    4.91
  -4   0  -1  182.75    4.57
  -4   0  -1  178.19    4.98
  -4   0  -1  186.71    4.57
   0   4  -1  182.51    4.70
   4  -4  -1  177.63    4.65
   4  -4  -1  186.78    4.49
  -4   4   1  194.44    4.54
   0  -4   1  192.22    5.18
   0  -4   1  185.82    5.13
  -4   4   1  191.97    4.67
  -4   4   1  189.07    4.82
  -4   4   1  198.64    5.06
   4   0   1  184.73    5.08
   0  -4   1  200.03    4.90
  -4   4   1  189.46    4.59
   4   0   1  193.93    4.92
   0  -4   1  192.37    4.93
  -4   4   1  196.36    5.13
   0  -4   1  194.35    5.16
   4   0   1  190.86    4.76
   0  -4   1  196.64    5.18
   4   0   1  181.30    5.13
  -4   4   1  191.95    5.11
   4   0   1  193.36    5.07
   4   0   1  184.98    5.13
   0  -4   1  185.59    5.02
  -4   4   1  192.04    5.16
   4   0   1  193.55    4.78
  -4   4   1  188.94    4.87
   4   0   1  192.92    5.04
   4   0   1  188.76    5.11
   0  -4   1  200.48    5.20
   0  -4   1  187.21    4.96
   3  -4  -1   45.09    1.56
  -4   1  -1   42.52    1.78
   3  -4  -1   42.04    1.55
   1   3  -1   42.30    1.77
   3  -4  -1   45.70    1.88
   1   3  -1   45.10    1.89
   1   3  -1   46.46    1.56
   1   3  -1   48.17    1.91
  -4   1  -1   43.24    1.86
   1   3  -1   45.80    1.82
   1   3  -1   47.09    1.78
   3  -4  -1   43.93    1.69
  -4   1  -1   46.69    1.64
   3  -4  -1   47.65    1.67
   1   3  -1   45.88    1.71
   3  -4  -1   44.81    1.71
  -4   1  -1   44.51    1.56
   3  -4  -1   45.50    1.72
   1   3  -1   45.70    1.37
  -4   1  -1   45.55    1.67
  -4   1  -1   44.64    1.83
  -4   1  -1   44.10    1.56
  -4   1  -1   49.66    1.90
   1   3  -1   44.52    1.36
   3  -4  -1   45.65    1.83
  -4   1  -1   46.33    1.55
   1   3  -1   46.77    1.89
   3  -4  -1   45.85    1.26
  -4   1  -1   47.14    1.88
  -1  -3   1   52.47    2.05
   4  -1   1   56.24    2.08
  -3   4   1   52.03    1.93
  -1  -3   1   52.43    2.04
  -3   4   1   51.39    1.82
   4  -1   1   55.62    2.06
  -3   4   1   54.66    1.76
  -1  -3   1   50.12    1.98
   4  -1   1   56.20    1.84
   4  -1   1   55.52    1.74
  -1  -3   1   51.95    1.54
  -3   4   1   53.71    1.90
   4  -1   1   54.03    1.94
  -1  -3   1   50.34    1.90
  -1  -3   1   52.09    1.94
  -3   4   1   50.10    1.99
   4  -1   1   53.28    2.01
  -1  -3   1   51.55    1.84
  -3   4   1   54.04    2.06
   4  -1   1   56.00    2.08
  -3   4   1   53.72    1.77
   4  -1   1   55.38    1.88
  -1  -3   1   54.82    1.76
   4  -1   1   54.98    1.78
   2  -4  -1   71.07    2.21
   2   2  -1   72.54    2.34
  -4   2  -1   69.36    2.33
  -4   2  -1   69.59    2.39
   2   2  -1   68.50    2.08
   2   2  -1   66.34    2.28
  -4   2  -1   70.46    2.30
   2   2  -1   68.70    2.37
   2  -4  -1   69.57    2.27
  -4   2  -1   66.95    2.39
  -4   2  -1   66.92    2.02
   2   2  -1   73.28    2.35
  -4   2  -1   73.50    2.06
   2  -4  -1   68.70    2.27
   2  -4  -1   68.90    2.33
   2   2  -1   71.10    2.39
  -4   2  -1   68.17    2.23
  -4   2  -1   68.44    2.12
   2  -4  -1   69.06    2.10
   2  -4  -1   73.56    2.21
   2   2  -1   71.82    2.07
   2   2  -1   69.95    2.14
   2  -4  -1   70.33    2.14
  -2   4   1   71.40    2.12
  -2   4   1   69.73    2.12
  -2  -2   1   69.34    2.30
  -2   4   1   71.41    2.36
  -2  -2   1   69.58    2.28
  -2   4   1   68.15    2.27
   4  -2   1   67.08    2.25
  -2  -2   1   68.89    2.07
  -2  -2   1   71.91    2.11
  -2   4   1   69.21    2.28
   4  -2   1   68.99    2.37
   4  -2   1   72.20    2.42
   4  -2   1   69.34    2.07
   4  -2   1   71.81    2.30
   4  -2   1   68.42    2.06
  -2  -2   1   70.61    2.40
  -2  -2   1   71.02    2.44
  -2  -2   1   70.31    2.11
   4  -2   1   73.73    2.41
  -2  -2   1   70.79    2.34
   4  -2   1   68.73    2.12
   4  -2   1   66.17    2.34
  -2   4   1   72.28    2.24
  -2   4   1   73.50    2.22
   3   1  -1   59.28    1.89
   3   1  -1   57.31    2.16
   1  -4  -1   56.26    1.98
   1  -4  -1   60.34    1.83
   1  -4  -1   58.09    2.21
  -4   3  -1   57.07    2.10
   1  -4  -1   58.25    2.07
   3   1  -1   59.07    2.00
  -4   3  -1   55.39    2.00
   1  -4  -1   57.40    1.85
   3   1  -1   57.37    2.16
  -4   3  -1   60.12    1.84
   1  -4  -1   55.57    1.91
  -4   3  -1   58.81    1.75
   1  -4  -1   55.13    1.78
  -4   3  -1   60.67    2.05
   1  -4  -1   61.15    1.97
  -4   3  -1   56.54    2.16
   3   1  -1   57.66    2.15
  -4   3  -1   59.62    2.04
  -4   3  -1   61.23    2.21
   1  -4  -1   57.75    2.12
   1  -4  -1   59.23    2.18
   3   1  -1   59.83    1.99
   3   1  -1   59.20    2.10
   3   1  -1   62.08    1.82
   1  -4  -1   58.70    1.63
   1  -4  -1   58.77    1.61
  -4   3  -1   58.63    2.05
  -1   4   1   63.16    2.21
  -1   4   1   61.36    1.91
  -1   4   1   60.48    1.52
  -3  -1   1   59.20    2.25
   4  -3   1   62.76    1.72
  -1   4   1   60.89    2.02
  -3  -1   1   62.58    1.87
  -3  -1   1   61.37    1.94
  -3  -1   1   62.72    2.23
  -1   4   1   60.34    2.14
   4  -3   1   60.77    1.90
  -1   4   1   61.25    2.05
   4  -3   1   60.90    2.16
   4  -3   1   61.40    2.05
   4  -3   1   60.90    2.22
  -3  -1   1   59.83    2.03
  -3  -1   1   61.96    1.83
  -3  -1   1   61.31    2.05
  -3  -1   1   57.44    2.20
   4  -3   1   64.59    2.22
   4  -3   1   59.66    2.18
   4  -3   1   60.87    2.05
  -3  -1   1   66.78    2.17
  -1   4   1   62.98    1.88
  -1   4   1   62.56    2.17
   4  -3   1   59.36    2.22
  -4   4  -1  184.79    4.94
   0  -4  -1  187.01    4.80
   0  -4  -1  182.91    4.58
  -4   4  -1  176.40    4.85
   4   0  -1  179.28    4.86
   0  -4  -1  184.85    4.99
   4   0  -1  182.80    4.94
   0  -4  -1  187.16    4.41
   0  -4  -1  182.52    4.23
   0  -4  -1  180.69    4.23
   4   0  -1  179.73    4.81
  -4   4  -1  188.26    4.97
   0  -4  -1  182.47    4.99
  -4   4  -1  182.38    4.88
   4   0  -1  177.75    4.92
  -4   4  -1  185.35    4.76
   4   0  -1  178.95    4.70
  -4   4  -1  180.73    4.84
   0  -4  -1  179.99    4.70
   4   0  -1  182.99    4.86
   0  -4  -1  180.78    4.53
  -4   4  -1  182.16    4.76
  -4   4  -1  182.17    4.19
  -4   4  -1  181.26    4.60
   0  -4  -1  182.87    4.93
   4   0  -1  186.53    4.63
   0  -4  -1  178.46    4.92
   4  -4   1  192.47    5.16
  -4   0   1  190.63    5.18
   4  -4   1  187.81    5.06
  -4   0   1  195.04    4.70
   4  -4   1  198.16    5.00
   0   4   1  194.77    4.93
   0   4   1  189.46    5.17
  -4   0   1  188.68    5.15
  -4   0   1  196.44    5.20
   4  -4   1  192.88    5.10
  -4   0   1  192.15    5.10
   0   4   1  193.47    4.66
   4  -4   1  194.90    5.13
   4  -4   1  181.28    5.12
   4  -4   1  195.79    4.84
   0   4   1  191.26    4.62
   0   4   1  198.41    5.21
   4  -4   1  187.85    5.14
   0   4   1  190.00    4.71
   0   4   1  195.57    4.64
   4  -4   1  195.92    4.42
  -4   0   1  191.23    4.83
   0   4   1  185.72    5.18
   0   4   1  192.88    5.02
  -4   0   1  188.84    4.92
   4  -4   1  193.32    4.94
  -4   0   1  188.80    5.08
  -4   0   1  198.61    5.08
   0   4   1  198.37    4.83
   5  -1  -1  497.77   12.00
  -4   5  -1  505.33   11.95
  -1  -4  -1  509.11   11.70
  -4   5  -1  507.91   12.22
   5  -1  -1  501.47   12.21
  -1  -4  -1  508.86   11.83
   5  -1  -1  510.56   12.21
  -1  -4  -1  510.48   12.28
  -1  -4  -1  501.95   12.23
   5  -1  -1  495.54   12.03
  -4   5  -1  496.31   12.14
   5  -1  -1  498.47   12.21
  -1  -4  -1  519.50   12.14
  -1  -4  -1  494.32   12.19
  -1  -4  -1  519.53   11.43
  -1  -4  -1  515.59   11.93
   5  -1  -1  503.38   11.70
  -1  -4  -1  515.66   11.92
  -4   5  -1  501.25   12.07
   4  -5   1  494.74   11.84
   1   4   1  510.97   11.86
   1   4   1  505.60   12.20
  -5   1   1  507.24   12.18
   1   4   1  498.19   12.19
   4  -5   1  504.38   12.16
  -5   1   1  495.49   12.17
   1   4   1  504.60   11.82
   1   4   1  506.84   11.80
  -5   1   1  509.75   11.62
   4  -5   1  488.46   12.14
   4  -5   1  506.49   12.14
   4  -5   1  499.17   12.10
  -5   1   1  493.23   12.11
   4  -5   1  510.91   12.10
   1   4   1  516.75   12.24
   1   4   1  512.17   12.08
  -5   1   1  502.00   12.15
  -2  -4  -1   20.87    1.24
  -4   6  -1   26.48    1.52
  -2  -4  -1   24.54    1.26
  -2  -4  -1   23.86    1.42
   6  -2  -1   25.01    1.42
  -4   6  -1   22.61    1.64
   6  -2  -1   21.46    1.69
   6  -2  -1   21.14    1.41
  -2  -4  -1   23.99    1.96
  -4   6  -1   23.59    1.41
   6  -2  -1   23.12    0.95
  -2  -4  -1   21.38    1.53
   6  -2  -1   23.73    1.50
  -2  -4  -1   21.07    1.58
  -2  -4  -1   20.44    1.35
   6  -2  -1   20.38    1.16
  -4   6  -1   23.75    1.19
   6  -2  -1   22.16    1.56
  -4   6  -1   22.96    1.47
  -4   6  -1   24.08    1.70
  -2  -4  -1   22.93    1.42
   6  -2  -1   23.34    1.65
  -2  -4  -1   22.50    1.90
  -6   2   1   10.65    1.13
   4  -6   1   12.62    1.08
  -6   2   1   14.16    1.24
   2   4   1   13.88    1.47
   2   4   1   13.40    1.14
   4  -6   1   13.55    1.20
   4  -6   1   14.44    1.32
  -6   2   1   13.66    1.21
   2   4   1   11.84    1.07
  -6   2   1   11.47    1.53
  -6   2   1   11.95    1.19
  -6   2   1   14.77    1.04
   2   4   1   12.84    1.11
   2   4   1   12.45    1.56
   4  -6   1   13.63    1.03
   4  -6   1   11.82    1.37
   4  -6   1   11.61    1.29
   4  -6   1   14.89    1.41
   4  -6   1   14.59    1.36
   2   4   1   14.49    1.54
  -6   2   1   16.76    1.60
  -6   2   1   13.36    1.28
  -4   7  -1  190.58    5.17
  -4   7  -1  183.25    4.65
   7  -3  -1  189.83    4.35
  -3  -4  -1  181.37    5.30
  -3  -4  -1  182.61    5.33
  -4   7  -1  190.41    5.20
  -3  -4  -1  179.13    4.92
   7  -3  -1  178.93    5.01
   7  -3  -1  185.13    5.20
   7  -3  -1  183.16    5.34
  -3  -4  -1  187.82    5.19
  -4   7  -1  174.99    5.27
   7  -3  -1  182.62    4.77
   7  -3  -1  189.29    5.32
  -4   7  -1  180.74    5.07
  -4   7  -1  177.85    5.36
   7  -3  -1  183.25    5.07
  -4   7  -1  179.92    4.96
   7  -3  -1  179.55    5.37
  -3  -4  -1  181.97    5.31
  -4   7  -1  191.43    4.39
  -3  -4  -1  185.88    5.28
   7  -3  -1  183.14    5.35
  -3  -4  -1  185.36    5.48
  -4   7  -1  184.47    5.35
  -3  -4  -1  182.74    4.97
  -3  -4  -1  181.11    4.95
   4  -7   1  182.63    5.43
   3   4   1  186.20    5.34
   4  -7   1  189.83    4.45
  -7   3   1  194.18    4.40
   4  -7   1  188.35    4.72
  -7   3   1  183.22    5.22
   4  -7   1  188.76    5.70
   4  -7   1  179.93    5.35
   3   4   1  182.51    5.12
  -7   3   1  182.58    5.10
  -7   3   1  186.03    4.82
  -7   3   1  185.85    5.16
   4  -7   1  180.23    5.35
   3   4   1  179.86    4.97
   4  -7   1  184.62    5.21
   4  -7   1  183.28    5.31
   3   4   1  181.13    4.97
  -7   3   1  188.80    5.42
   4  -7   1  179.09    4.86
   3   4   1  183.38    5.40
  -7   3   1  185.60    5.45
   4  -7   1  189.37    5.17
   3   4   1  185.65    5.47
  -7   3   1  194.74    5.46
  -7   3   1  182.70    5.28
   3   4   1  195.47    5.46
  -4   8  -1  153.31    4.47
   8  -4  -1  145.73    4.34
  -4  -4  -1  149.60    4.44
  -4  -4  -1  153.25    4.34
  -4   8  -1  155.33    4.89
  -4  -4  -1  140.68    4.58
   8  -4  -1  143.02    4.66
   8  -4  -1  141.89    4.74
   8  -4  -1  156.05    4.63
   8  -4  -1  154.45    4.75
   8  -4  -1  146.70    4.76
   8  -4  -1  154.25    4.65
   8  -4  -1  149.43    4.63
  -4   8  -1  147.48    4.75
   8  -4  -1  150.87    4.21
  -4  -4  -1  151.88    4.73
  -4  -4  -1  153.58    4.72
  -4   8  -1  160.19    4.63
  -4   8  -1  153.54    3.83
  -4  -4  -1  151.38    4.37
  -4  -4  -1  150.69    4.63
  -4   8  -1  153.41    4.54
  -4  -4  -1  146.38    4.67
  -4   8  -1  153.69    4.36
  -4   8  -1  154.51    4.78
  -4   8  -1  155.53    3.91
  -4  -4  -1  152.27    4.91
   4  -8   1  151.52    4.60
   4   4   1  150.69    4.39
   4  -8   1  149.89    4.78
   4  -8   1  154.37    3.88
  -8   4   1  151.35    4.58
   4  -8   1  157.76    3.95
   4  -8   1  147.40    4.55
  -8   4   1  160.45    4.53
  -8   4   1  160.81    4.93
   4   4   1  147.48    4.33
   4  -8   1  150.26    4.85
  -8   4   1  157.86    4.27
   4   4   1  152.42    4.74
  -8   4   1  152.93    4.77
   4   4   1  144.92    4.78
  -8   4   1  150.85    4.43
  -8   4   1  162.02    4.70
  -8   4   1  151.69    4.72
   4  -8   1  150.11    4.77
   4  -8   1  148.92    4.18
   4  -8   1  143.53    4.68
   4   4   1  155.42    4.76
   4  -8   1  155.34    4.61
   4   4   1  147.32    4.51
   9  -5  -1   72.76    2.96
  -5  -4  -1   67.94    2.76
  -4   9  -1   72.27    2.07
  -4   9  -1   70.21    3.38
  -5  -4  -1   68.18    3.27
   9  -5  -1   76.61    3.03
  -4   9  -1   70.53    2.65
  -4   9  -1   68.38    2.74
  -5  -4  -1   65.08    2.91
   9  -5  -1   71.72    2.56
  -5  -4  -1   68.13    2.65
  -4   9  -1   68.82    3.03
  -5  -4  -1   72.15    2.71
  -5  -4  -1   73.17    3.24
  -5  -4  -1   67.15    2.88
  -5  -4  -1   64.36    2.88
   9  -5  -1   70.97    2.88
  -4   9  -1   69.48    2.89
   9  -5  -1   67.57    2.91
  -4   9  -1   71.14    2.98
  -4   9  -1   73.96    3.22
  -4   9  -1   72.14    2.19
   9  -5  -1   72.68    2.99
   4  -9   1   60.54    2.09
   5   4   1   68.68    3.58
   4  -9   1   64.80    2.88
  -9   5   1   63.79    3.30
   5   4   1   65.27    2.51
   4  -9   1   70.40    3.38
   5   4   1   64.03    2.80
  -9   5   1   69.75    2.50
   5   4   1   66.60    2.82
   5   4   1   62.81    2.71
   5   4   1   64.89    2.82
   4  -9   1   70.97    2.01
  -9   5   1   67.77    2.63
   4  -9   1   64.20    2.71
   4  -9   1   60.60    2.55
  -9   5   1   64.69    2.49
   4  -9   1   64.89    2.80
  -9   5   1   66.71    2.87
   5   4   1   65.19    2.56
  -9   5   1   67.39    2.78
  -9   5   1   72.42    3.13
   4  -9   1   69.22    2.71
  -5  -3  -1  180.09    5.29
  -5  -3  -1  183.34    5.53
  -3   8  -1  183.96    5.06
   8  -5  -1  189.37    5.46
  -3   8  -1  176.79    4.43
   8  -5  -1  175.54    5.41
   8  -5  -1  183.79    4.98
   8  -5  -1  183.12    4.96
  -3   8  -1  175.56    5.11
  -3   8  -1  182.00    5.11
  -5  -3  -1  167.99    5.80
  -5  -3  -1  179.01    5.35
  -5  -3  -1  171.07    5.29
   8  -5  -1  183.68    5.20
   8  -5  -1  174.54    4.89
  -3   8  -1  186.00    5.51
  -3   8  -1  186.74    4.68
  -3   8  -1  190.48    5.56
  -5  -3  -1  189.57    5.43
  -3   8  -1  184.04    5.42
   8  -5  -1  169.43    5.43
  -5  -3  -1  183.28    5.24
   8  -5  -1  189.27    5.40
   8  -5  -1  176.18    5.31
  -3   8  -1  183.38    5.37
  -5  -3  -1  178.74    5.15
  -5  -3  -1  187.14    5.02
   5   3   1  163.42    4.91
  -8   5   1  160.51    4.60
   3  -8   1  164.50    4.39
   3  -8   1  176.92    5.30
   3  -8   1  155.59    5.02
   3  -8   1  158.87    5.17
  -8   5   1  167.00    5.13
  -8   5   1  175.15    4.78
   5   3   1  167.11    5.04
  -8   5   1  166.20    5.10
   5   3   1  173.25    5.13
  -8   5   1  167.45    4.80
   3  -8   1  171.75    4.02
   5   3   1  164.20    4.96
   5   3   1  166.29    5.23
   3  -8   1  164.28    4.53
   3  -8   1  166.01    5.11
  -8   5   1  161.78    4.66
   3  -8   1  165.75    5.00
   3  -8   1  163.82    4.91
   5   3   1  171.16    4.03
   5   3   1  165.27    4.14
   5   3   1  161.40    5.14
   5   3   1  168.23    4.67
  -8   5   1  166.28    5.11
   5   3   1  167.49    5.03
  -8   5   1  172.42    5.04
  -2   7  -1   16.38    1.54
   7  -5  -1   16.71    1.25
  -5  -2  -1   15.96    1.55
   7  -5  -1   16.48    1.21
  -5  -2  -1   17.67    1.29
   7  -5  -1   16.92    1.67
   7  -5  -1   14.82    1.06
   7  -5  -1   18.38    1.38
   7  -5  -1   19.91    1.57
   7  -5  -1   19.09    1.55
  -5  -2  -1   17.84    1.45
  -2   7  -1   17.87    1.25
  -2   7  -1   20.06    1.17
  -2   7  -1   18.44    1.76
  -2   7  -1   19.82    1.43
  -5  -2  -1   16.90    1.57
  -2   7  -1   18.80    1.55
  -5  -2  -1   18.52    1.49
  -5  -2  -1   20.62    1.48
  -2   7  -1   16.66    1.46
  -2   7  -1   16.14    1.56
  -5  -2  -1   19.15    1.83
   2  -7   1   17.62    1.29
   5   2   1   17.66    1.50
   5   2   1   19.04    0.92
   2  -7   1   19.11    1.16
  -7   5   1   15.90    1.23
  -7   5   1   16.60    1.51
  -7   5   1   17.01    1.60
   2  -7   1   15.05    1.66
   2  -7   1   16.03    1.55
  -7   5   1   18.32    1.56
   5   2   1   21.83    1.36
   2  -7   1   19.23    1.73
  -7   5   1   18.30    1.25
  -7   5   1   17.77    1.66
   5   2   1   16.76    1.56
   2  -7   1   20.42    1.74
  -7   5   1   18.70    1.31
  -7   5   1   16.13    1.27
   2  -7   1   17.35    1.38
   5   2   1   17.24    1.65
   5   2   1   18.14    0.89
   2  -7   1   20.44    1.77
   5   2   1   21.69    1.66
   5   2   1   16.85    1.53
   2  -7   1   17.15    1.58
  -5  -1  -1   15.22    1.47
  -5  -1  -1   13.89    1.15
  -1   6  -1   15.50    1.40
   6  -5  -1   13.46    1.41
   6  -5  -1   14.45    0.85
  -5  -1  -1   14.69    1.33
  -5  -1  -1   17.49    1.94
  -1   6  -1   16.37    1.50
  -5  -1  -1   13.03    1.22
   6  -5  -1   17.43    1.64
   6  -5  -1   14.19    1.10
   6  -5  -1   14.41    1.17
  -5  -1  -1   15.44    1.23
  -5  -1  -1   14.85    0.92
  -1   6  -1   12.57    1.08
   6  -5  -1   15.67    1.56
   6  -5  -1   14.82    1.29
  -5  -1  -1   13.16    1.22
   6  -5  -1   14.54    1.41
  -1   6  -1   13.23    1.11
   6  -5  -1   14.20    0.85
  -5  -1  -1   13.86    1.40
   6  -5  -1   14.10    1.15
   5   1   1   18.63    1.67
   5   1   1   17.17    1.28
   5   1   1   15.36    1.44
   5   1   1   14.69    1.38
  -6   5   1   15.48    1.11
  -6   5   1   15.51    1.45
  -6   5   1   17.69    1.40
   1  -6   1   16.22    1.28
  -6   5   1   16.62    0.81
   1  -6   1   15.36    1.44
   1  -6   1   19.12    1.50
  -6   5   1   15.49    1.09
   5   1   1   14.06    1.21
  -6   5   1   17.65    1.30
  -6   5   1   15.98    1.09
   1  -6   1   15.32    1.22
   5   1   1   17.47    1.43
   1  -6   1   16.42    1.49
  -6   5   1   17.99    1.46
   5   1   1   19.27    0.98
   1  -6   1   18.50    1.22
   5   1   1   15.82    1.40
   1  -6   1   14.91    1.76
   0   5  -1  118.24    3.78
   5  -5  -1  134.76    3.79
   5  -5  -1  126.49    3.46
   0   5  -1  127.80    3.89
  -5   0  -1  127.24    3.80
  -5   0  -1  124.68    3.74
   0   5  -1  128.65    3.51
   0   5  -1  125.62    3.60
   5  -5  -1  127.49    3.92
  -5   0  -1  133.93    3.89
   5  -5  -1  126.24    3.84
   0   5  -1  128.82    3.82
   0   5  -1  125.79    3.89
   0   5  -1  125.24    3.94
  -5   0  -1  125.46    3.55
   0   5  -1  128.37    3.76
   5  -5  -1  127.47    3.44
   5  -5  -1  123.51    3.58
   5  -5  -1  126.12    3.84
  -5   0  -1  126.45    3.44
   5  -5  -1  123.40    3.83
   5  -5  -1  126.85    3.30
  -5   0  -1  127.66    4.01
  -5   0  -1  126.04    3.82
  -5   0  -1  131.95    3.52
  -5   0  -1  122.61    3.89
   5  -5  -1  124.68    3.39
   5   0   1  124.87    3.71
  -5   5   1  120.51    3.18
  -5   5   1  119.01    3.18
   0  -5   1  121.87    3.77
  -5   5   1  115.17    3.80
   5   0   1  122.98    3.34
   5   0   1  118.50    3.77
   5   0   1  126.21    3.71
  -5   5   1  122.37    3.51
  -5   5   1  120.61    3.35
   5   0   1  120.67    3.47
  -5   5   1  123.27    3.63
   5   0   1  121.09    3.74
   0  -5   1  122.91    3.53
  -5   5   1  120.09    3.76
   0  -5   1  120.27    3.66
  -5   5   1  123.98    3.15
   5   0   1  119.90    3.81
   0  -5   1  119.84    3.54
   5   0   1  121.41    3.39
   0  -5   1  119.95    3.78
   0  -5   1  124.69    3.88
  -5   5   1  125.26    3.72
   0  -5   1  129.03    3.43
   0  -5   1  119.34    3.75
   5   0   1  114.39    3.65
   0  -5   1  125.35    3.86
   1   4  -1  506.34   12.07
   1   4  -1  511.52   12.19
   4  -5  -1  514.79   11.78
   4  -5  -1  495.32   12.17
  -5   1  -1  493.82   12.14
   4  -5  -1  494.35   11.92
  -5   1  -1  505.30   11.97
   1   4  -1  495.02   12.01
   1   4  -1  511.01   12.21
  -5   1  -1  496.38   12.19
   4  -5  -1  503.97   11.54
  -5   1  -1  487.74   12.16
   4  -5  -1  508.81   11.78
   4  -5  -1  506.53   11.96
   4  -5  -1  506.96   11.74
  -5   1  -1  508.61   11.77
  -5   1  -1  501.14   11.87
  -5   1  -1  505.50   11.82
   4  -5  -1  524.53   12.13
   4  -5  -1  501.18   12.13
   1   4  -1  502.28   12.17
   4  -5  -1  490.19   11.94
   1   4  -1  516.11   11.76
  -5   1  -1  505.84   12.10
   5  -1   1  504.37   11.80
   5  -1   1  499.27   11.87
  -4   5   1  506.94   11.76
  -1  -4   1  513.07   11.75
  -4   5   1  506.63   11.95
  -4   5   1  504.66   11.73
  -1  -4   1  496.68   12.16
  -1  -4   1  509.90   12.20
  -4   5   1  491.10   11.93
  -1  -4   1  503.13   12.19
  -1  -4   1  507.14   11.96
   5  -1   1  496.09   12.18
   5  -1   1  499.66   12.18
  -4   5   1  502.80   12.18
  -1  -4   1  500.42   12.00
  -4   5   1  492.97   11.36
  -1  -4   1  497.39   11.98
   5  -1   1  510.76   12.09
  -4   5   1  502.76   12.13
   5  -1   1  515.72   11.78
  -5   2  -1  286.93    7.14
   2   3  -1  283.85    7.30
   2   3  -1  285.60    6.84
   2   3  -1  290.99    7.26
  -5   2  -1  283.45    6.99
  -5   2  -1  283.07    7.24
  -5   2  -1  283.36    7.30
  -5   2  -1  285.01    6.84
   3  -5  -1  287.04    6.99
   2   3  -1  285.56    7.31
  -5   2  -1  287.11    7.32
   3  -5  -1  286.65    7.14
   2   3  -1  280.29    6.88
  -5   2  -1  285.68    7.35
  -5   2  -1  287.92    7.22
   3  -5  -1  281.04    7.18
   2   3  -1  295.90    7.29
   2   3  -1  288.33    7.09
   3  -5  -1  294.48    7.16
   3  -5  -1  284.63    6.59
   3  -5  -1  291.87    7.09
   3  -5  -1  283.45    7.01
   3  -5  -1  285.65    6.93
   2   3  -1  294.33    7.34
  -5   2  -1  287.40    7.02
  -5   2  -1  279.01    6.86
  -2  -3   1  331.21    8.39
   5  -2   1  337.94    8.42
  -3   5   1  328.11    8.24
  -2  -3   1  340.46    8.37
   5  -2   1  336.04    8.41
   5  -2   1  324.74    8.37
  -2  -3   1  338.29    8.32
  -3   5   1  333.18    8.01
  -2  -3   1  335.22    8.40
  -3   5   1  334.32    8.07
  -2  -3   1  343.46    8.26
  -2  -3   1  323.26    8.11
   5  -2   1  342.18    8.09
  -3   5   1  337.89    8.40
   5  -2   1  323.82    8.09
  -3   5   1  337.21    8.32
   5  -2   1  334.42    8.26
  -2  -3   1  343.89    7.98
   5  -2   1  325.62    8.29
  -3   5   1  334.71    8.21
  -2  -3   1  338.39    7.92
   5  -2   1  336.55    8.24
  -3   5   1  338.38    8.15
  -5   3  -1  491.20   11.89
   2  -5  -1  482.54   11.74
   3   2  -1  479.38   11.84
  -5   3  -1  496.27   11.83
   3   2  -1  504.26   11.49
   2  -5  -1  497.80   11.20
   2  -5  -1  495.18   11.78
   2  -5  -1  487.43   11.55
   2  -5  -1  482.55   11.89
  -5   3  -1  491.69   11.66
   3   2  -1  499.50   11.88
  -5   3  -1  492.52   11.84
   2  -5  -1  498.12   11.60
  -5   3  -1  504.58   11.81
   2  -5  -1  489.72   11.50
  -5   3  -1  482.19   11.83
   3   2  -1  499.79   11.57
   2  -5  -1  484.89   11.80
   2  -5  -1  487.21   11.73
  -5   3  -1  505.01   11.39
   5  -3   1  448.61   10.25
  -3  -2   1  439.42   10.40
   5  -3   1  436.23   10.48
  -2   5   1  440.21   10.73
  -2   5   1  433.71   10.31
   5  -3   1  451.26   10.71
   5  -3   1  425.27   10.51
   5  -3   1  440.85   10.70
  -3  -2   1  456.30   10.74
  -2   5   1  431.08   10.54
  -2   5   1  434.88   10.38
  -3  -2   1  450.25   10.62
  -3  -2   1  441.85   10.72
   5  -3   1  449.21   10.66
  -3  -2   1  436.10   10.66
  -3  -2   1  425.18   10.55
  -3  -2   1  433.97   10.34
  -2   5   1  433.53   10.63
   5  -3   1  445.22   10.66
  -2   5   1  433.20   10.61
   5  -3   1  428.70   10.68
  -3  -2   1  451.95   10.33
   1  -5  -1  349.79    8.35
   1  -5  -1  352.89    8.27
   1  -5  -1  351.07    8.86
   4   1  -1  343.93    8.78
  -5   4  -1  350.46    8.69
   4   1  -1  349.23    8.46
  -5   4  -1  349.32    8.72
  -5   4  -1  340.14    8.25
  -5   4  -1  351.75    8.78
   1  -5  -1  352.30    8.89
  -5   4  -1  362.50    8.65
   1  -5  -1  352.84    8.55
   4   1  -1  357.95    8.72
   1  -5  -1  359.27    8.65
  -5   4  -1  352.66    8.67
   4   1  -1  344.74    8.83
   1  -5  -1  345.69    8.58
   1  -5  -1  362.31    8.37
  -5   4  -1  341.94    8.81
  -5   4  -1  357.77    8.78
   4   1  -1  351.65    8.78
   1  -5  -1  347.88    8.78
   1  -5  -1  350.99    8.36
   4   1  -1  352.05    8.63
   1  -5  -1  354.23    8.79
  -5   4  -1  347.89    8.31
   1  -5  -1  352.62    8.25
   4   1  -1  370.52    8.60
   5  -4   1  374.42    9.02
  -1   5   1  358.05    8.78
  -4  -1   1  366.27    8.90
   5  -4   1  368.29    8.91
  -1   5   1  359.45    8.30
  -1   5   1  357.07    8.25
  -1   5   1  362.77    9.04
  -1   5   1  351.87    8.74
   5  -4   1  365.25    8.97
  -1   5   1  353.59    8.30
  -4  -1   1  360.47    9.02
  -4  -1   1  359.49    8.54
   5  -4   1  351.63    8.99
  -4  -1   1  361.88    8.56
  -4  -1   1  357.27    8.83
   5  -4   1  360.18    8.85
  -4  -1   1  358.73    8.95
   5  -4   1  354.96    8.75
  -1   5   1  372.95    9.02
  -1   5   1  358.93    8.54
  -4  -1   1  356.43    8.62
  -4  -1   1  361.26    9.01
   5  -4   1  348.80    8.92
  -1   5   1  366.05    9.00
  -4  -1   1  355.24    8.73
   5  -4   1  361.67    8.31
  -1   5   1  353.19    8.25
   5  -4   1  362.26    8.52
  -5   5  -1  127.50    3.85
   5   0  -1  132.65    3.81
   0  -5  -1  127.48    3.26
   0  -5  -1  125.85    3.96
   5   0  -1  123.10    3.93
  -5   5  -1  126.67    3.66
   0  -5  -1  126.52    3.40
   5   0  -1  129.40    3.40
   5   0  -1  131.17    3.90
   0  -5  -1  124.39    3.12
   5   0  -1  129.74    3.51
   5   0  -1  124.16    3.83
   0  -5  -1  126.96    3.69
   5   0  -1  128.22    3.93
   0  -5  -1  124.63    3.10
  -5   5  -1  124.87    3.94
   5   0  -1  131.61    3.83
  -5   5  -1  124.70    3.73
  -5   5  -1  126.53    3.89
   0  -5  -1  125.96    3.24
   0  -5  -1  125.57    3.65
   0  -5  -1  126.12    3.99
   0  -5  -1  123.83    3.87
   5   0  -1  126.07    3.58
   0  -5  -1  124.14    3.87
  -5   5  -1  121.09    3.74
  -5   5  -1  130.03    3.70
  -5   5  -1  131.19    3.47
   0  -5  -1  126.78    3.45
   0   5   1  121.77    3.84
   5  -5   1  124.70    3.39
  -5   0   1  118.77    3.85
   5  -5   1  119.80    3.78
   0   5   1  125.27    3.32
  -5   0   1  128.17    3.52
   0   5   1  121.31    3.33
   0   5   1  122.53    3.24
  -5   0   1  126.09    3.83
  -5   0   1  120.76    3.69
  -5   0   1  123.76    3.75
   5  -5   1  120.77    3.83
   5  -5   1  124.22    3.73
  -5   0   1  124.91    3.41
   0   5   1  118.44    3.28
  -5   0   1  124.99    3.33
   0   5   1  122.19    3.56
  -5   0   1  121.29    3.77
   5  -5   1  127.92    3.65
   0   5   1  121.28    3.61
   0   5   1  124.47    3.87
   0   5   1  123.59    3.89
  -5   0   1  118.68    3.72
   5  -5   1  123.56    3.75
   0   5   1  126.46    3.29
   5  -5   1  118.77    3.73
   5  -5   1  122.83    3.49
   5  -5   1  123.56    3.79
   6  -1  -1   22.65    1.84
   6  -1  -1   22.52    1.22
   6  -1  -1   23.35    1.49
   6  -1  -1   21.45    1.74
  -5   6  -1   21.66    1.46
  -1  -5  -1   23.87    1.22
  -5   6  -1   22.26    1.31
  -1  -5  -1   21.62    1.40
   6  -1  -1   21.24    1.64
  -1  -5  -1   22.93    1.13
  -5   6  -1   21.13    1.32
  -1  -5  -1   22.03    0.83
   6  -1  -1   23.11    1.64
  -1  -5  -1   22.76    1.60
  -5   6  -1   23.22    1.50
  -1  -5  -1   20.16    1.43
  -1  -5  -1   23.02    1.36
   6  -1  -1   21.48    1.35
   6  -1  -1   23.71    1.16
  -1  -5  -1   22.47    1.16
  -1  -5  -1   23.97    0.85
   1   5   1   23.72    1.59
   1   5   1   25.22    1.29
  -6   1   1   24.79    1.44
   1   5   1   25.38    1.58
   5  -6   1   23.17    1.66
   1   5   1   25.85    1.73
  -6   1   1   25.62    1.18
  -6   1   1   25.04    1.28
   5  -6   1   26.80    1.74
   1   5   1   25.85    1.30
   5  -6   1   25.10    1.39
   1   5   1   25.15    1.89
  -6   1   1   24.08    1.58
   1   5   1   26.66    1.48
  -6   1   1   24.59    1.56
   5  -6   1   22.78    1.33
  -6   1   1   25.69    1.64
  -6   1   1   24.59    1.56
   1   5   1   23.54    1.66
   5  -6   1   24.67    1.79
   5  -6   1   26.00    1.43
   5  -6   1   25.89    1.85
  -5   7  -1   46.11    2.17
   7  -2  -1   42.92    1.99
   7  -2  -1   47.32    1.78
   7  -2  -1   46.38    2.07
   7  -2  -1   46.44    2.28
  -5   7  -1   46.07    1.81
  -2  -5  -1   48.69    2.29
  -5   7  -1   46.76    1.99
   7  -2  -1   45.44    2.26
  -5   7  -1   45.49    2.19
  -2  -5  -1   47.48    1.86
  -2  -5  -1   47.30    1.84
  -2  -5  -1   46.09    2.05
  -5   7  -1   47.92    2.00
  -2  -5  -1   45.52    2.42
  -5   7  -1   47.80    2.32
  -2  -5  -1   44.68    2.11
  -2  -5  -1   48.58    2.32
  -2  -5  -1   44.61    1.79
  -5   7  -1   45.48    2.05
  -2  -5  -1   47.34    1.99
   7  -2  -1   46.33    1.56
   7  -2  -1   46.07    2.36
   2   5   1   47.48    2.32
   2   5   1   47.56    1.89
  -7   2   1   48.73    2.32
   5  -7   1   47.94    2.26
   5  -7   1   46.40    1.84
  -7   2   1   47.04    2.47
   5  -7   1   43.67    2.19
   5  -7   1   50.17    2.23
  -7   2   1   44.95    2.09
   5  -7   1   49.46    2.31
  -7   2   1   47.59    1.84
  -7   2   1   47.46    1.56
   5  -7   1   44.94    1.96
   2   5   1   47.17    2.01
   5  -7   1   49.03    2.22
   2   5   1   48.29    2.43
   5  -7   1   44.69    1.83
   2   5   1   47.43    2.00
  -7   2   1   46.90    2.22
   5  -7   1   46.51    2.37
   2   5   1   48.14    2.34
   2   5   1   48.18    2.21
  -7   2   1   52.91    2.37
  -7   2   1   47.28    2.33
   8  -3  -1  206.84    4.86
  -5   8  -1  202.37    5.95
   8  -3  -1  211.03    5.89
  -3  -5  -1  195.25    5.89
   8  -3  -1  195.20    5.61
  -5   8  -1  203.16    5.99
  -5   8  -1  210.38    5.53
   8  -3  -1  202.26    5.31
  -3  -5  -1  205.72    5.84
  -5   8  -1  204.95    5.58
  -5   8  -1  207.53    4.76
   8  -3  -1  205.83    5.98
  -5   8  -1  201.65    5.78
  -3  -5  -1  204.79    6.08
  -3  -5  -1  197.24    5.87
  -3  -5  -1  195.82    5.69
   8  -3  -1  210.45    6.03
  -5   8  -1  201.71    5.91
   8  -3  -1  206.28    5.68
   8  -3  -1  193.72    5.85
  -3  -5  -1  197.98    5.52
   8  -3  -1  199.94    5.70
  -3  -5  -1  195.43    5.45
   8  -3  -1  215.74    5.83
  -3  -5  -1  200.73    5.92
  -5   8  -1  210.19    5.26
  -3  -5  -1  196.46    5.37
   5  -8   1  215.41    6.28
   3   5   1  202.06    6.49
   3   5   1  217.46    7.24
   5  -8   1  225.56    6.23
  -8   3   1  224.61    6.18
  -8   3   1  226.73    6.34
   5  -8   1  221.26    6.10
   5  -8   1  223.31    5.15
   5  -8   1  223.94    6.02
   5  -8   1  217.50    6.35
   3   5   1  221.41    6.44
   3   5   1  222.05    6.26
  -8   3   1  215.82    6.19
  -8   3   1  227.51    6.40
   5  -8   1  222.83    5.71
   3   5   1  224.76    6.38
  -8   3   1  223.71    6.38
  -8   3   1  224.61    6.14
  -8   3   1  216.67    6.04
   5  -8   1  218.92    6.41
   5  -8   1  210.49    6.26
   5  -8   1  225.82    5.67
   3   5   1  226.76    6.37
   3   5   1  217.45    5.91
  -8   3   1  219.65    5.72
   3   5   1  223.24    5.84
  -5   9  -1   33.01    1.92
  -5   9  -1   31.18    2.31
   9  -4  -1   34.90    1.95
   9  -4  -1   34.79    1.73
  -4  -5  -1   32.85    2.01
  -5   9  -1   32.50    2.14
  -4  -5  -1   34.39    2.17
  -5   9  -1   36.78    1.86
  -4  -5  -1   31.54    2.12
  -5   9  -1   38.24    2.04
   9  -4  -1   33.47    2.51
  -5   9  -1   36.05    1.24
   9  -4  -1   38.07    2.24
  -5   9  -1   36.68    2.18
  -4  -5  -1   36.98    1.78
  -5   9  -1   34.39    2.20
  -4  -5  -1   33.53    1.84
  -4  -5  -1   38.02    2.47
   9  -4  -1   39.19    2.16
   9  -4  -1   37.42    2.06
  -5   9  -1   34.21    1.45
   4   5   1   41.40    2.29
   5  -9   1   44.55    2.22
  -9   4   1   44.72    2.55
   5  -9   1   44.24    2.20
  -9   4   1   38.60    2.21
   5  -9   1   43.50    1.66
   5  -9   1   43.90    2.11
   5  -9   1   42.14    1.40
  -9   4   1   38.56    1.98
  -9   4   1   39.59    2.28
   4   5   1   39.26    2.04
   4   5   1   43.23    2.31
   4   5   1   38.08    2.17
   5  -9   1   39.90    2.62
  -9   4   1   40.16    1.90
  -9   4   1   45.50    2.25
  -9   4   1   39.64    2.63
   5  -9   1   41.98    2.01
  -9   4   1   43.75    2.19
   5  -9   1   44.28    2.73
   4   5   1   39.65    2.73
   4   5   1   43.83    2.03
   5  -9   1   42.11    2.41
  10  -5  -1   22.74    2.06
  -5  -5  -1   24.52    2.06
  10  -5  -1   21.08    1.55
  -5  10  -1   22.55    1.95
  -5  10  -1   23.41    1.65
  -5  10  -1   22.43    1.75
  -5  -5  -1   20.87    1.88
  -5  -5  -1   22.34    1.87
  -5  10  -1   24.13    1.98
  -5  -5  -1   20.44    1.54
  -5  10  -1   22.87    1.09
  10  -5  -1   20.73    1.82
  -5  10  -1   22.40    1.15
  -5  10  -1   23.71    1.95
  -5  -5  -1   24.07    1.72
  10  -5  -1   24.26    2.16
  -5  -5  -1   19.18    1.79
  -5  10  -1   22.25    1.61
  10  -5  -1   21.26    1.77
  -5  10  -1   22.06    1.95
  10  -5  -1   24.22    1.83
  -5  -5  -1   21.23    1.78
  -5  -5  -1   22.05    1.95
  10  -5  -1   25.38    2.00
  10  -5  -1   24.44    1.69
  -5  -5  -1   20.34    1.67
  10  -5  -1   23.60    1.58
   5   5   1   24.10    1.62
 -10   5   1   24.16    1.84
 -10   5   1   22.74    1.97
   5   5   1   21.36    2.01
   5   5   1   23.55    1.67
   5   5   1   22.49    2.11
 -10   5   1   23.95    1.75
 -10   5   1   20.66    1.71
   5 -10   1   23.84    1.19
   5 -10   1   24.30    1.99
   5   5   1   22.27    1.86
   5 -10   1   23.75    1.73
   5 -10   1   21.78    1.12
   5 -10   1   23.01    1.95
 -10   5   1   22.11    1.56
 -10   5   1   22.12    1.56
   5 -10   1   20.77    1.98
 -10   5   1   18.71    1.72
 -10   5   1   22.55    2.08
   5 -10   1   26.35    1.80
   5 -10   1   20.58    1.88
   5 -10   1   22.42    1.33
   5   5   1   23.39    1.72
   5   5   1   22.48    1.81
   5 -10   1   20.76    1.77
  -6  -5  -1  133.25    4.99
  -5  11  -1  140.15    3.77
  -5  11  -1  139.00    4.83
  -6  -5  -1  141.03    4.80
  11  -6  -1  139.98    4.34
  -5  11  -1  135.04    4.90
  11  -6  -1  130.54    4.60
  -5  11  -1  141.49    4.32
  -5  11  -1  137.70    4.53
  -6  -5  -1  138.85    4.43
  11  -6  -1  135.31    4.88
  11  -6  -1  124.51    4.66
  -6  -5  -1  146.82    4.48
  -5  11  -1  140.88    4.75
  -5  11  -1  141.51    4.87
  -5  11  -1  143.16    4.39
  -6  -5  -1  135.93    4.73
  -5  11  -1  137.63    3.65
  11  -6  -1  141.47    4.29
  11  -6  -1  145.11    4.80
  -6  -5  -1  140.33    4.79
  11  -6  -1  141.92    4.76
  -6  -5  -1  134.14    4.68
  11  -6  -1  130.04    4.86
  -6  -5  -1  133.10    4.51
  -6  -5  -1  131.46    4.76
  11  -6  -1  122.98    4.24
 -11   6   1  140.17    5.08
   5 -11   1  138.69    5.10
   6   5   1  143.74    4.55
   5 -11   1  151.15    3.83
 -11   6   1  144.42    4.97
   6   5   1  146.52    4.76
   5 -11   1  146.82    4.74
   5 -11   1  137.46    4.87
   5 -11   1  147.31    5.04
   5 -11   1  144.73    4.09
 -11   6   1  149.23    5.09
 -11   6   1  139.35    4.46
 -11   6   1  142.22    4.64
   6   5   1  145.40    5.00
   5 -11   1  150.25    4.73
   6   5   1  138.98    4.85
   6   5   1  141.16    5.13
   5 -11   1  137.84    3.93
   6   5   1  139.68    4.51
   5 -11   1  145.94    5.00
   6   5   1  153.78    4.97
 -11   6   1  134.69    4.66
 -11   6   1  146.99    4.42
   5 -11   1  145.52    4.82
   5 -11   1  143.85    3.78
  -4  10  -1  112.90    3.16
  10  -6  -1  105.42    3.86
  -6  -4  -1  110.02    4.13
  -6  -4  -1  109.43    3.73
  10  -6  -1  108.79    3.51
  -4  10  -1  112.57    3.97
  -4  10  -1  110.01    3.73
  -4  10  -1  107.53    4.03
  10  -6  -1  101.80    3.96
  10  -6  -1  104.52    3.93
  -4  10  -1  108.71    3.62
  -6  -4  -1  110.78    3.97
  -4  10  -1  102.55    4.12
  -6  -4  -1  111.76    4.00
  10  -6  -1  104.43    4.11
  -6  -4  -1   99.37    3.72
  -6  -4  -1  107.35    3.96
  -4  10  -1  111.01    3.59
  -6  -4  -1  109.15    3.61
  10  -6  -1  110.77    4.08
  10  -6  -1  104.28    3.77
  10  -6  -1  100.23    3.44
  10  -6  -1  106.11    3.53
  -4  10  -1  104.52    4.02
  -6  -4  -1  100.34    3.87
   6   4   1  124.09    4.33
   4 -10   1  114.96    4.62
   6   4   1  121.56    4.31
   4 -10   1  117.38    4.39
 -10   6   1  120.35    4.28
   6   4   1  131.53    4.31
   4 -10   1  121.65    3.61
   4 -10   1  125.45    4.49
   4 -10   1  128.99    3.28
   4 -10   1  123.87    4.36
   6   4   1  118.43    4.48
   6   4   1  122.80    4.04
   6   4   1  126.27    3.05
   4 -10   1  119.57    4.11
 -10   6   1  121.93    3.86
   6   4   1  119.61    3.30
   4 -10   1  128.47    3.18
 -10   6   1  121.68    4.39
[truncated: 4,649,577 more chars]
