# Supplementary material for: Ligand Chirality Transfer from Solution State to the Crystalline Self‐Assemblies in Circularly Polarized Luminescence (CPL) Active Lanthanide Systems
Source: Adv Sci (Weinh). 2024 Mar 6;11(18):2307448. doi: 10.1002/advs.202307448 (PMC11095229; doi:10.1002/advs.202307448)
Supplement: Supplementary file 2 — Supporting Information [file ADVS-11-2307448-s001.zip › advs202307448-sup-0002-SuppMat.zip/9S.cif]

data_tcd2188
_audit_creation_date               2024-01-12
_audit_creation_method
;
Olex2 1.5
(compiled 2023.08.24 svn.re1ec1418 for OlexSys, GUI svn.r6817)
;
_shelx_SHELXL_version_number       '2019/1'
_audit_contact_author_address      ?
_audit_contact_author_email        ?
_audit_contact_author_name         ''
_audit_contact_author_phone        ?
_publ_contact_author_id_orcid      ?
_publ_section_references
;
Bourhis, L.J., Dolomanov, O.V., Gildea, R.J., Howard, J.A.K., Puschmann, H.
 (2015). Acta Cryst. A71, 59-75.

Bruker (2016). SAINT v8.38A, Bruker AXS Inc., Madison, WI, USA.

Bruker (2017). APEX3 v2017.3-0, Bruker AXS Inc., Madison, WI, USA.

Dolomanov, O.V., Bourhis, L.J., Gildea, R.J, Howard, J.A.K. & Puschmann, H.
 (2009), J. Appl. Cryst. 42, 339-341.

Sheldrick, G. M. (2015) "Crystal structure refinement with SHELXL",
Acta Cryst. C71, 3-8.

Sheldrick, G. M. (2015). "SHELXT--Integrated space-group and
crystal-structure determination", 
Acta Cryst. A71, 3-8.

Sheldrick, G.M. (2008). Acta Cryst. A64, 112-122.
;
_chemical_name_common              ?
_chemical_name_systematic          ?
_chemical_formula_moiety          
 'C102 H81 Eu N9 O9, 2.111(C0.15 H0.15 Cl0.45), 3(C F3 O3 S)'
_chemical_formula_sum              'C105.32 H81.32 Cl0.95 Eu F9 N9 O18 S3'
_chemical_formula_weight           2213.73
_chemical_absolute_configuration   .
_chemical_melting_point            ?
loop_
  _atom_type_symbol
  _atom_type_description
  _atom_type_scat_dispersion_real
  _atom_type_scat_dispersion_imag
  _atom_type_scat_source
 'C' 'C' 0.0033 0.0016 'International Tables Vol C Tables 4.2.6.8 and 6.1.1.4'
 'H' 'H' 0.0000 0.0000 'International Tables Vol C Tables 4.2.6.8 and 6.1.1.4'
 'Cl' 'Cl' 0.1484 0.1585 'International Tables Vol C Tables 4.2.6.8 and 6.1.1.4'
 'Eu' 'Eu' -0.1578 3.6682
 'International Tables Vol C Tables 4.2.6.8 and 6.1.1.4'
 'F' 'F' 0.0171 0.0103 'International Tables Vol C Tables 4.2.6.8 and 6.1.1.4'
 'N' 'N' 0.0061 0.0033 'International Tables Vol C Tables 4.2.6.8 and 6.1.1.4'
 'O' 'O' 0.0106 0.0060 'International Tables Vol C Tables 4.2.6.8 and 6.1.1.4'
 'S' 'S' 0.1246 0.1234 'International Tables Vol C Tables 4.2.6.8 and 6.1.1.4'

_shelx_space_group_comment
;
The symmetry employed for this shelxl refinement is uniquely defined
by the following loop, which should always be used as a source of
symmetry information in preference to the above space-group names.
They are only intended as comments.
;
_space_group_crystal_system        'hexagonal'
_space_group_IT_number             173
_space_group_name_H-M_alt          'P 63'
_space_group_name_Hall             'P 6c'
loop_
  _space_group_symop_operation_xyz
 'x, y, z'
 'x-y, x, z+1/2'
 '-y, x-y, z'
 '-x, -y, z+1/2'
 '-x+y, -x, z'
 'y, -x+y, z+1/2'

_cell_length_a                     22.8424(2)
_cell_length_b                     22.8424(2)
_cell_length_c                     12.9269(2)
_cell_angle_alpha                  90
_cell_angle_beta                   90
_cell_angle_gamma                  120
_cell_volume                       5841.28(14)
_cell_formula_units_Z              2
_cell_measurement_reflns_used      9765
_cell_measurement_temperature      100.00
_cell_measurement_theta_max        20.53
_cell_measurement_theta_min        3.09
_shelx_estimated_absorpt_T_max     0.956
_shelx_estimated_absorpt_T_min     0.658
_exptl_absorpt_coefficient_mu      0.689
_exptl_absorpt_correction_T_max    0.7457
_exptl_absorpt_correction_T_min    0.6689
_exptl_absorpt_correction_type     multi-scan
_exptl_absorpt_process_details
;
Krause, L., Herbst-Irmer, R., Sheldrick, G. M., Stalke, D. (2015).
J. Appl. Cryst. 48, 3-10.
;
_exptl_absorpt_special_details     ?
_exptl_crystal_colour              'clear colourless'
_exptl_crystal_colour_lustre       clear
_exptl_crystal_colour_primary      colourless
_exptl_crystal_density_diffrn      1.259
_exptl_crystal_density_meas        ?
_exptl_crystal_density_method      'not measured'
_exptl_crystal_description         needle
_exptl_crystal_F_000               2257
loop_
  _exptl_crystal_face_index_h
  _exptl_crystal_face_index_k
  _exptl_crystal_face_index_l
  _exptl_crystal_face_perp_dist
 -2.00 3.00 0.00 0.0360
 -1.00 0.00 0.00 0.0330
 -1.00 -1.00 -3.00 0.3030
 0.00 0.00 -1.00 0.3310
 0.00 0.00 1.00 0.3270
 1.00 0.00 0.00 0.0150
 1.00 1.00 3.00 0.3070
 2.00 -3.00 0.00 0.0210

_exptl_crystal_preparation         ?
_exptl_crystal_recrystallization_method 
 'Slow diffusion of diethyl ether into a solution of the complex in methanol'
_exptl_crystal_size_max            0.662
_exptl_crystal_size_mid            0.079
_exptl_crystal_size_min            0.066
_exptl_transmission_factor_max     ?
_exptl_transmission_factor_min     ?
_diffrn_reflns_av_R_equivalents    0.0576
_diffrn_reflns_av_unetI/netI       0.0345
_diffrn_reflns_Laue_measured_fraction_full  0.998
_diffrn_reflns_Laue_measured_fraction_max  0.996
_diffrn_reflns_limit_h_max         30
_diffrn_reflns_limit_h_min         -30
_diffrn_reflns_limit_k_max         30
_diffrn_reflns_limit_k_min         -30
_diffrn_reflns_limit_l_max         17
_diffrn_reflns_limit_l_min         -17
_diffrn_reflns_number              151807
_diffrn_reflns_point_group_measured_fraction_full  0.999
_diffrn_reflns_point_group_measured_fraction_max  0.996
_diffrn_reflns_theta_full          25.242
_diffrn_reflns_theta_max           28.313
_diffrn_reflns_theta_min           2.593
_diffrn_ambient_temperature        100.00
_diffrn_detector                   'Bruker APEX2 area detector'
_diffrn_detector_area_resol_mean   8.33
_diffrn_detector_type              'CCD area detector'
_diffrn_measured_fraction_theta_full  0.998
_diffrn_measured_fraction_theta_max  0.996
_diffrn_measurement_device         'Kappa diffractometer'
_diffrn_measurement_device_type    'Bruker D8 Quest ECO'
_diffrn_measurement_method         '\w and \f scans'
_diffrn_radiation_monochromator    graphite
_diffrn_radiation_probe            x-ray
_diffrn_radiation_type             MoK\a
_diffrn_radiation_wavelength       0.71073
_diffrn_source                     'standard sealed X-ray tube'
_diffrn_source_current             20.0
_diffrn_source_power               1.0
_diffrn_source_type                'Siemens, KFF Mo 2K -90 C'
_diffrn_source_voltage             50.0
_diffrn_standards_number           0
_reflns_Friedel_coverage           0.917
_reflns_Friedel_fraction_full      0.999
_reflns_Friedel_fraction_max       0.996
_reflns_number_gt                  8065
_reflns_number_total               9667
_reflns_special_details
;
 Reflections were merged by SHELXL according to the crystal
 class for the calculation of statistics and refinement.
 
 Structure factors included contributions from the .fab file.
 
 _reflns_Friedel_fraction is defined as the number of unique
 Friedel pairs measured divided by the number that would be
 possible theoretically, ignoring centric projections and
 systematic absences.
;
_reflns_threshold_expression       'I > 2\s(I)'
_computing_cell_refinement         'SAINT v8.40A (Bruker, 2016)'
_computing_data_collection         'APEX 4 (Bruker, 2021) '
_computing_data_reduction          'SAINT v8.40A (Bruker, 2015)'
_computing_molecular_graphics      'Olex2 1.5 (Dolomanov et al., 2009)'
_computing_publication_material    'Olex2 1.5 (Dolomanov et al., 2009)'
_computing_structure_refinement    'XL  (Sheldrick, 2008)'
_computing_structure_solution      'olex2.solve 1.5 (Bourhis et al., 2015)'
_refine_diff_density_max           1.554
_refine_diff_density_min           -0.811
_refine_diff_density_rms           0.132
_refine_ls_abs_structure_details
;
 Flack x determined using 3388 quotients [(I+)-(I-)]/[(I+)+(I-)]
 (Parsons, Flack and Wagner, Acta Cryst. B69 (2013) 249-259).
;
_refine_ls_abs_structure_Flack     0.073(9)
_refine_ls_extinction_coef         .
_refine_ls_extinction_method       none
_refine_ls_goodness_of_fit_ref     1.041
_refine_ls_hydrogen_treatment      mixed
_refine_ls_matrix_type             full
_refine_ls_number_parameters       538
_refine_ls_number_reflns           9667
_refine_ls_number_restraints       1601
_refine_ls_R_factor_all            0.0856
_refine_ls_R_factor_gt             0.0718
_refine_ls_restrained_S_all        1.009
_refine_ls_shift/su_max            0.005
_refine_ls_shift/su_mean           0.000
_refine_ls_structure_factor_coef   Fsqd
_refine_ls_weighting_details      
 'w=1/[\s^2^(Fo^2^)+(0.1648P)^2^] where P=(Fo^2^+2Fc^2^)/3'
_refine_ls_weighting_scheme        calc
_refine_ls_wR_factor_gt            0.1956
_refine_ls_wR_factor_ref           0.2093
_refine_special_details            ?
_olex2_refinement_description
;
1. Fixed Uiso
 At 1.2 times of:
  All C(H) groups, All C(H,H) groups, All N(H) groups
 At 1.5 times of:
  All C(H,H,H) groups
2. Restrained distances
 N7-H7
 0.95 with sigma of 0.01
 Cl2-C7 = Cl1_$1-C1_$2
 1.72 with sigma of 0.01
 C6-C12B \\sim C6-C12A
 with sigma of 0.01
 C5-C1KB \\sim C5-C1KA
 with sigma of 0.01
 C6-C12A \\sim C6-C12B
 with sigma of 0.02
 C3-O13A \\sim C3-O13B
 with sigma of 0.02
 C13A-H13A \\sim C13B-H13B
 with sigma of 0.02
 C13A-C31A \\sim C13B-C31B
 with sigma of 0.02
 C31A-C21A \\sim C31B-C21B
 with sigma of 0.02
 O13A-C21A \\sim O13B-C21B
 with sigma of 0.02
 C3-C21A \\sim C3-C21B
 with sigma of 0.04
 C13A-C21A \\sim C13B-C21B
 with sigma of 0.04
 H13A-C31A \\sim H13B-C31B
 with sigma of 0.04
 C31A-O13A \\sim C31B-O13B
 with sigma of 0.04
 C13A-H13A \\sim C31A-O13A \\sim C13B-H13B
 with sigma of 0.01
3. Uiso/Uaniso restraints and constraints
C11 \\sim F1 \\sim F2 \\sim F6 \\sim S6 \\sim O2 \\sim O3 \\sim O9 \\sim C8
\\sim F3 \\sim F4 \\sim F5 \\sim S1 \\sim O7 \\sim O8 \\sim O4: within 2A with
sigma of 0.04 and sigma for terminal atoms of 0.08 within 2A
C12B \\sim C11B \\sim C1EB \\sim C1FB \\sim C22B \\sim C8B \\sim C27B \\sim
C28B \\sim C29B \\sim C30B \\sim C12A \\sim C11A \\sim C1EA \\sim C1FA \\sim
C22A \\sim C8A \\sim C27A \\sim C28A \\sim C29A \\sim C30A: within 2A with
sigma of 0.04 and sigma for terminal atoms of 0.08 within 2A
C1KB \\sim C19B \\sim C14B \\sim C18B \\sim C7B \\sim C20B \\sim C23B \\sim
C24B \\sim C25B \\sim C1DB \\sim C1KA \\sim C19A \\sim C14A \\sim C18A \\sim
C7A \\sim C20A \\sim C23A \\sim C24A \\sim C25A \\sim C1DA: within 2A with
sigma of 0.04 and sigma for terminal atoms of 0.08 within 2A
C13A \\sim C31A: within 2A with sigma of 0.04 and sigma for terminal atoms of
0.08 within 2A
C13A \\sim C31A \\sim O13A \\sim C21A: within 2A with sigma of 0.04 and sigma
for terminal atoms of 0.08 within 2A
C13A \\sim H13A \\sim C31A \\sim C21A \\sim O13B \\sim C21B \\sim C31B \\sim
C13B \\sim H13B \\sim O13A: within 2A with sigma of 0.04 and sigma for terminal
atoms of 0.08 within 2A
Uanis(C11) \\sim Ueq, Uanis(F2) \\sim Ueq, Uanis(F6) \\sim Ueq, Uanis(S6) \\sim
Ueq, Uanis(O2) \\sim Ueq, Uanis(O3) \\sim Ueq, Uanis(O9) \\sim Ueq, Uanis(C8)
\\sim Ueq, Uanis(F3) \\sim Ueq, Uanis(F4) \\sim Ueq, Uanis(F5) \\sim Ueq,
Uanis(S1) \\sim Ueq, Uanis(O7) \\sim Ueq, Uanis(O8) \\sim Ueq, Uanis(O4) \\sim
Ueq, Uanis(F1) \\sim Ueq: with sigma of 0.01 and sigma for terminal atoms of
0.02
Uanis(C13A) \\sim Ueq, Uanis(C31A) \\sim Ueq: with sigma of 0.01 and sigma for
terminal atoms of 0.02
Uanis(C7) \\sim Ueq, Uanis(Cl2) \\sim Ueq: with sigma of 0.01 and sigma for
terminal atoms of 0.02
Uanis(C13A) \\sim Ueq, Uanis(C31A) \\sim Ueq, Uanis(O13A) \\sim Ueq,
Uanis(C21A) \\sim Ueq, Uanis(O13B) \\sim Ueq, Uanis(C21B) \\sim Ueq,
Uanis(C31B) \\sim Ueq, Uanis(C13B) \\sim Ueq: with sigma of 0.01 and sigma for
terminal atoms of 0.02
Uanis(S1) = Uanis(S6)
Uanis(F4) = Uanis(F5) = Uanis(F3) = Uanis(F2) = Uanis(F1) = Uanis(F6)
Uanis(C8) = Uanis(C11)
Uanis(O7) = Uanis(O8) = Uanis(O4) = Uanis(O3) = Uanis(O2) = Uanis(O9)
Uanis(C12B) = Uanis(C12A)
Uanis(C1KB) = Uanis(C1KA)
Uanis(Cl2) = Uanis(C7)
Uanis(Cl1) = Uanis(C1)
4. Rigid body (RIGU) restrains
 C11, F1, F2, F6, S6, O2, O3, O9, C8, F3, F4, F5, S1, O7, O8, O4
 with sigma for 1-2 distances of 0.004 and sigma for 1-3 distances of 0.004
 C1KB, C19B, C14B, C18B, C7B, C20B, C23B, C24B, C25B, C1DB, C1KA, C19A, C14A,
 C18A, C7A, C20A, C23A, C24A, C25A, C1DA
 with sigma for 1-2 distances of 0.004 and sigma for 1-3 distances of 0.004
 C12B, C11B, C1EB, C1FB, C22B, C8B, C27B, C28B, C29B, C30B, C12A, C11A, C1EA,
 C1FA, C22A, C8A, C27A, C28A, C29A, C30A
 with sigma for 1-2 distances of 0.004 and sigma for 1-3 distances of 0.004
 C13A, C31A, O13A, C21A
 with sigma for 1-2 distances of 0.004 and sigma for 1-3 distances of 0.004
 C13A, H13A, C31A, C21A, O13B, C21B, C31B, C13B, H13B, O13A
 with sigma for 1-2 distances of 0.004 and sigma for 1-3 distances of 0.004
5. Others
 Sof(H6B)=Sof(C12B)=Sof(C11B)=Sof(H11B)=Sof(C1EB)=Sof(H1EB)=Sof(C1FB)=
 Sof(H1FB)=Sof(C22B)=Sof(C8B)=Sof(C27B)=Sof(H27B)=Sof(C28B)=Sof(H28B)=Sof(C29B)=
 Sof(H29B)=Sof(C30B)=Sof(H30B)=1-FVAR(1)
 Sof(H6A)=Sof(C12A)=Sof(C11A)=Sof(H11A)=Sof(C1EA)=Sof(H1EA)=Sof(C1FA)=
 Sof(H1FA)=Sof(C22A)=Sof(C8A)=Sof(C27A)=Sof(H27A)=Sof(C28A)=Sof(H28A)=Sof(C29A)=
 Sof(H29A)=Sof(C30A)=Sof(H30A)=FVAR(1)
 Sof(H5B)=Sof(C1KB)=Sof(C19B)=Sof(H19B)=Sof(C14B)=Sof(H14B)=Sof(C18B)=
 Sof(H18B)=Sof(C7B)=Sof(C20B)=Sof(C23B)=Sof(H23B)=Sof(C24B)=Sof(H24B)=Sof(C25B)=
 Sof(H25B)=Sof(C1DB)=Sof(H1DB)=1-FVAR(2)
 Sof(H5A)=Sof(C1KA)=Sof(C19A)=Sof(H19A)=Sof(C14A)=Sof(H14A)=Sof(C18A)=
 Sof(H18A)=Sof(C7A)=Sof(C20A)=Sof(C23A)=Sof(H23A)=Sof(C24A)=Sof(H24A)=Sof(C25A)=
 Sof(H25A)=Sof(C1DA)=Sof(H1DA)=FVAR(2)
 Sof(C8)=Sof(F3)=Sof(F4)=Sof(F5)=Sof(S1)=Sof(O7)=Sof(O8)=Sof(O4)=1-FVAR(3)
 Sof(C11)=Sof(F1)=Sof(F2)=Sof(F6)=Sof(S6)=Sof(O2)=Sof(O3)=Sof(O9)=FVAR(3)
 Fixed Sof: C13A(0.333333) H13A(0.333333) C31A(0.333333) Cl1(0.15)
 Cl2(0.166667) C1(0.05) H1(0.05) C7(0.05556) H7A(0.05556) O13A(0.333333)
 C21A(0.333333) O13B(0.666667) C21B(0.666667) C31B(0.666667) C13B(0.666667)
 H13B(0.666667)
6.a Free rotating group:
 C11(F1,F2,F6,S6,O2,O3,O9), C8(F3,F4,F5,S1,O7,O8,O4)
6.b Ternary CH refined with riding coordinates:
 C5(H5B), C5(H5A), C6(H6B), C6(H6A), C1(H1), C7(H7A)
6.c Aromatic/amide H refined with riding coordinates:
 C16(H16), N(H), C11B(H11B), C1EB(H1EB), C1FB(H1FB), C27B(H27B), C28B(H28B),
 C29B(H29B), C30B(H30B), C15(H15), C19B(H19B), C14B(H14B), C18B(H18B),
 C23B(H23B), C24B(H24B), C25B(H25B), C1DB(H1DB), C11A(H11A), C1EA(H1EA),
 C1FA(H1FA), C27A(H27A), C28A(H28A), C29A(H29A), C30A(H30A), C19A(H19A),
 C14A(H14A), C18A(H18A), C23A(H23A), C24A(H24A), C25A(H25A), C1DA(H1DA)
6.d Naphthalene refined as free rotating group:
 C12B(C11B,C1EB,C1FB,C22B,C8B,C27B,C28B,C29B,C30B), C1KB(C19B,C14B,C18B,C7B,
 C20B,C23B,C24B,C25B,C1DB), C12A(C11A,C1EA,C1FA,C22A,C8A,C27A,C28A,C29A,C30A),
 C1KA(C19A,C14A,C18A,C7A,C20A,C23A,C24A,C25A,C1DA)
6.e Idealised Me refined as rotating group:
 C(HA,HB,HC), C34(H34A,H34B,H34C)
6.f :
 C13A(H13A), C13B(H13B)
;
_atom_sites_solution_hydrogens     mixed
_atom_sites_solution_primary       iterative
_atom_sites_solution_secondary     ?
loop_
  _atom_site_label
  _atom_site_type_symbol
  _atom_site_fract_x
  _atom_site_fract_y
  _atom_site_fract_z
  _atom_site_U_iso_or_equiv
  _atom_site_adp_type
  _atom_site_occupancy
  _atom_site_site_symmetry_order
  _atom_site_calc_flag
  _atom_site_refinement_flags_posn
  _atom_site_refinement_flags_adp
  _atom_site_refinement_flags_occupancy
  _atom_site_disorder_assembly
  _atom_site_disorder_group
 Eu2 Eu 0.333333 0.666667 0.67601(5) 0.03528(19) Uani 1 3 d S T P . .
 C2 N 0.2694(3) 0.5385(3) 0.6757(7) 0.0376(10) Uani 1 1 d . . . . .
 O1 O 0.3881(3) 0.6321(4) 0.5481(6) 0.0563(19) Uani 1 1 d . . . . .
 O O 0.3675(3) 0.6136(3) 0.8007(5) 0.0461(15) Uani 1 1 d . . . . .
 C3 C 0.2003(4) 0.3995(3) 0.6727(11) 0.0526(17) Uani 1 1 d D . . . .
 C4 C 0.2182(4) 0.5033(4) 0.6090(6) 0.0422(16) Uani 1 1 d . . . . .
 C5 C 0.4318(5) 0.5776(5) 0.4052(7) 0.051(2) Uani 1 1 d D . . . .
 H5B H 0.394619 0.584634 0.378930 0.062 Uiso 0.53(3) 1 calc R U P A 2
 H5A H 0.398953 0.589748 0.375170 0.062 Uiso 0.47(3) 1 calc R U P A 1
 C6 C 0.4234(7) 0.5669(6) 0.9388(10) 0.071(4) Uani 1 1 d D . . . .
 H6B H 0.411785 0.600699 0.966558 0.085 Uiso 0.48(2) 1 calc R U P B 2
 H6A H 0.414892 0.603324 0.964253 0.085 Uiso 0.52(2) 1 calc R U P B 1
 N7 N 0.3676(4) 0.5234(4) 0.8754(6) 0.0544(18) Uani 1 1 d D . . . .
 C9 C 0.2860(4) 0.5044(4) 0.7415(6) 0.0407(16) Uani 1 1 d . . . . .
 C10 C 0.3446(4) 0.5498(4) 0.8069(6) 0.0434(16) Uani 1 1 d . . . . .
 C16 C 0.2527(4) 0.4348(4) 0.7449(7) 0.0480(18) Uani 1 1 d . . . . .
 H16 H 0.264624 0.411516 0.793929 0.058 Uiso 1 1 calc R U . . .
 N N 0.4760(4) 0.6321(4) 0.4736(6) 0.0542(18) Uani 1 1 d . . . . .
 H H 0.520022 0.648889 0.470711 0.065 Uiso 1 1 calc R U . . .
 C12B C 0.4922(6) 0.6095(8) 0.8843(15) 0.061(3) Uani 0.48(2) 1 d DG U P B 2
 C11B C 0.5129(8) 0.5813(8) 0.8073(16) 0.064(5) Uani 0.48(2) 1 d G U P B 2
 H11B H 0.482162 0.537876 0.780465 0.077 Uiso 0.48(2) 1 calc R U P B 2
 C1EB C 0.5787(9) 0.6167(9) 0.7697(15) 0.079(6) Uani 0.48(2) 1 d G U P B 2
 H1EB H 0.592868 0.597476 0.717139 0.094 Uiso 0.48(2) 1 calc R U P B 2
 C1FB C 0.6237(6) 0.6803(9) 0.8090(16) 0.081(6) Uani 0.48(2) 1 d G U P B 2
 H1FB H 0.668693 0.704520 0.783323 0.098 Uiso 0.48(2) 1 calc R U P B 2
 C22B C 0.6030(6) 0.7085(7) 0.8860(14) 0.106(8) Uani 0.48(2) 1 d G U P B 2
 C8B C 0.5373(7) 0.6731(7) 0.9236(11) 0.078(5) Uani 0.48(2) 1 d G U P B 2
 C27B C 0.5165(11) 0.7013(11) 1.0005(14) 0.109(8) Uani 0.48(2) 1 d G U P B 2
 H27B H 0.471602 0.677084 1.026222 0.131 Uiso 0.48(2) 1 calc R U P B 2
 C28B C 0.5616(15) 0.7649(11) 1.0398(17) 0.131(11) Uani 0.48(2) 1 d G U P B 2
 H28B H 0.547425 0.784129 1.092407 0.157 Uiso 0.48(2) 1 calc R U P B 2
 C29B C 0.6273(14) 0.8003(9) 1.002(2) 0.137(12) Uani 0.48(2) 1 d G U P B 2
 H29B H 0.658130 0.843732 1.029084 0.165 Uiso 0.48(2) 1 calc R U P B 2
 C30B C 0.6481(10) 0.7721(8) 0.925(2) 0.126(10) Uani 0.48(2) 1 d G U P B 2
 H30B H 0.693014 0.796292 0.899575 0.151 Uiso 0.48(2) 1 calc R U P B 2
 C15 C 0.1813(4) 0.4344(4) 0.6056(7) 0.0487(19) Uani 1 1 d . . . . .
 H15 H 0.144275 0.411448 0.559427 0.058 Uiso 1 1 calc R U . . .
 C C 0.4720(8) 0.5726(7) 0.3166(9) 0.089(4) Uani 1 1 d . . . . .
 HA H 0.497705 0.616771 0.282927 0.133 Uiso 1 1 calc R U . . .
 HB H 0.441154 0.539278 0.266399 0.133 Uiso 1 1 calc R U . . .
 HC H 0.503269 0.558447 0.342880 0.133 Uiso 1 1 calc R U . . .
 C1KB C 0.4009(10) 0.5054(5) 0.4662(13) 0.060(3) Uani 0.53(3) 1 d DG U P A 2
 C19B C 0.4337(10) 0.5033(7) 0.5554(14) 0.068(5) Uani 0.53(3) 1 d G U P A 2
 H19B H 0.473711 0.542532 0.577752 0.081 Uiso 0.53(3) 1 calc R U P A 2
 C14B C 0.4081(9) 0.4437(8) 0.6120(13) 0.062(5) Uani 0.53(3) 1 d G U P A 2
 H14B H 0.430610 0.442242 0.672923 0.074 Uiso 0.53(3) 1 calc R U P A 2
 C18B C 0.3497(9) 0.3862(6) 0.5793(13) 0.071(5) Uani 0.53(3) 1 d G U P A 2
 H18B H 0.332171 0.345508 0.617926 0.085 Uiso 0.53(3) 1 calc R U P A 2
 C7B C 0.3168(9) 0.3883(5) 0.4901(11) 0.084(6) Uani 0.53(3) 1 d G U P A 2
 C20B C 0.3424(10) 0.4479(6) 0.4336(10) 0.088(7) Uani 0.53(3) 1 d G U P A 2
 C23B C 0.3095(12) 0.4500(11) 0.3443(13) 0.122(11) Uani 0.53(3) 1 d G U P A 2
 H23B H 0.327026 0.490742 0.305710 0.146 Uiso 0.53(3) 1 calc R U P A 2
 C24B C 0.2511(13) 0.3926(14) 0.3117(15) 0.125(12) Uani 0.53(3) 1 d G U P A 2
 H24B H 0.228585 0.394009 0.250709 0.150 Uiso 0.53(3) 1 calc R U P A 2
 C25B C 0.2254(13) 0.3330(11) 0.3682(17) 0.154(14) Uani 0.53(3) 1 d G U P A 2
 H25B H 0.185481 0.293718 0.345879 0.185 Uiso 0.53(3) 1 calc R U P A 2
 C1DB C 0.2583(11) 0.3309(7) 0.4574(16) 0.098(9) Uani 0.53(3) 1 d G U P A 2
 H1DB H 0.240821 0.290158 0.496047 0.118 Uiso 0.53(3) 1 calc R U P A 2
 C17 C 0.4500(4) 0.6561(4) 0.5397(7) 0.0456(17) Uani 1 1 d . . . . .
 C34 C 0.4257(7) 0.5271(9) 1.0368(10) 0.088(4) Uani 1 1 d . . . . .
 H34A H 0.432358 0.489755 1.014768 0.131 Uiso 1 1 calc R U . . .
 H34B H 0.382984 0.508950 1.074803 0.131 Uiso 1 1 calc R U . . .
 H34C H 0.463131 0.557709 1.081701 0.131 Uiso 1 1 calc R U . . .
 C12A C 0.4953(5) 0.6030(9) 0.8849(13) 0.061(3) Uani 0.52(2) 1 d DG U P B 1
 C11A C 0.4986(6) 0.5687(8) 0.7983(13) 0.057(4) Uani 0.52(2) 1 d G U P B 1
 H11A H 0.459809 0.527920 0.776972 0.069 Uiso 0.52(2) 1 calc R U P B 1
 C1EA C 0.5585(7) 0.5940(7) 0.7429(11) 0.057(4) Uani 0.52(2) 1 d G U P B 1
 H1EA H 0.560787 0.570585 0.683711 0.068 Uiso 0.52(2) 1 calc R U P B 1
 C1FA C 0.6152(5) 0.6537(8) 0.7741(11) 0.059(5) Uani 0.52(2) 1 d G U P B 1
 H1FA H 0.656220 0.671039 0.736201 0.071 Uiso 0.52(2) 1 calc R U P B 1
 C22A C 0.6119(4) 0.6880(7) 0.8606(10) 0.087(7) Uani 0.52(2) 1 d G U P B 1
 C8A C 0.5519(5) 0.6627(8) 0.9160(10) 0.084(7) Uani 0.52(2) 1 d G U P B 1
 C27A C 0.5487(9) 0.6970(10) 1.0026(13) 0.133(12) Uani 0.52(2) 1 d G U P B 1
 H27A H 0.507654 0.679707 1.040475 0.160 Uiso 0.52(2) 1 calc R U P B 1
 C28A C 0.6053(11) 0.7567(11) 1.0338(15) 0.138(12) Uani 0.52(2) 1 d G U P B 1
 H28A H 0.603085 0.780161 1.092968 0.165 Uiso 0.52(2) 1 calc R U P B 1
 C29A C 0.6653(9) 0.7820(10) 0.9784(17) 0.132(12) Uani 0.52(2) 1 d G U P B 1
 H29A H 0.704065 0.822827 0.999715 0.158 Uiso 0.52(2) 1 calc R U P B 1
 C30A C 0.6686(6) 0.7477(9) 0.8918(15) 0.113(10) Uani 0.52(2) 1 d G U P B 1
 H30A H 0.709614 0.765042 0.853964 0.135 Uiso 0.52(2) 1 calc R U P B 1
 H7 H 0.347(5) 0.4774(19) 0.896(9) 0.06(3) Uiso 1 1 d D . . . .
 C1KA C 0.3884(10) 0.5054(6) 0.4616(16) 0.060(3) Uani 0.47(3) 1 d DG U P A 1
 C19A C 0.4212(10) 0.4915(8) 0.5401(18) 0.061(5) Uani 0.47(3) 1 d G U P A 1
 H19A H 0.464584 0.525544 0.562854 0.073 Uiso 0.47(3) 1 calc R U P A 1
 C14A C 0.3905(11) 0.4278(9) 0.5854(17) 0.068(6) Uani 0.47(3) 1 d G U P A 1
 H14A H 0.412959 0.418289 0.639113 0.082 Uiso 0.47(3) 1 calc R U P A 1
 C18A C 0.3270(12) 0.3780(6) 0.5522(17) 0.089(7) Uani 0.47(3) 1 d G U P A 1
 H18A H 0.306089 0.334447 0.583132 0.107 Uiso 0.47(3) 1 calc R U P A 1
 C7A C 0.2942(10) 0.3919(6) 0.4736(14) 0.090(6) Uani 0.47(3) 1 d G U P A 1
 C20A C 0.3249(9) 0.4556(7) 0.4283(12) 0.083(5) Uani 0.47(3) 1 d G U P A 1
 C23A C 0.2921(12) 0.4695(12) 0.3498(15) 0.105(8) Uani 0.47(3) 1 d G U P A 1
 H23A H 0.313044 0.513062 0.318805 0.126 Uiso 0.47(3) 1 calc R U P A 1
 C24A C 0.2286(12) 0.4197(16) 0.3165(18) 0.137(13) Uani 0.47(3) 1 d G U P A 1
 H24A H 0.206175 0.429222 0.262820 0.165 Uiso 0.47(3) 1 calc R U P A 1
 C25A C 0.1979(12) 0.3560(15) 0.362(2) 0.171(15) Uani 0.47(3) 1 d G U P A 1
 H25A H 0.154545 0.321967 0.339077 0.205 Uiso 0.47(3) 1 calc R U P A 1
 C1DA C 0.2307(12) 0.3421(10) 0.440(2) 0.115(9) Uani 0.47(3) 1 d G U P A 1
 H1DA H 0.209788 0.298551 0.471317 0.138 Uiso 0.47(3) 1 calc R U P A 1
 C13A C 0.0526(18) 0.1928(19) 0.537(3) 0.082(8) Uani 0.3333 1 d D U P C 1
 H13A H 0.010792 0.172476 0.500695 0.098 Uiso 0.3333 1 calc DR U P C 1
 C31A C 0.1696(17) 0.2902(13) 0.622(3) 0.077(7) Uani 0.3333 1 d D U P C 1
 Cl1 Cl 0.2847(11) 0.5882(9) 0.2571(17) 0.072(5) Uani 0.15 1 d . . P D 1
 Cl2 Cl 0.3091(14) 0.5858(13) 1.094(2) 0.097(7) Uani 0.1667 1 d D U P E 2
 C1 C 0.333333 0.666667 0.311(4) 0.072(5) Uani 0.15 3 d S T P D 1
 H1 H 0.333334 0.666667 0.388806 0.086 Uiso 0.15 3 calc R U P D 1
 C7 C 0.333333 0.666667 1.053(7) 0.097(7) Uani 0.1667 3 d DS TU P E 2
 H7A H 0.333334 0.666666 0.975478 0.117 Uiso 0.1667 3 calc R U P E 2
 C11 C 0.2695(4) 0.2626(3) 0.8445(6) 0.161(5) Uani 0.819(5) 1 d G U P F 1
 F1 F 0.2954(6) 0.2624(6) 0.7524(6) 0.175(3) Uani 0.819(5) 1 d G U P F 1
 F2 F 0.2505(5) 0.2035(2) 0.8889(9) 0.175(3) Uani 0.819(5) 1 d G U P F 1
 F6 F 0.2149(3) 0.2673(5) 0.8297(9) 0.175(3) Uani 0.819(5) 1 d G U P F 1
 S6 S 0.33076(17) 0.33143(17) 0.9251(4) 0.0827(11) Uani 0.819(5) 1 d G U P F 1
 O2 O 0.3443(4) 0.3911(2) 0.8686(7) 0.160(4) Uani 0.819(5) 1 d G U P F 1
 O3 O 0.3860(3) 0.3185(4) 0.9298(8) 0.160(4) Uani 0.819(5) 1 d G U P F 1
 O9 O 0.2953(4) 0.3218(4) 1.0217(5) 0.160(4) Uani 0.819(5) 1 d G U P F 1
 C8 C 0.2910(9) 0.3042(15) 0.930(3) 0.161(5) Uani 0.181(5) 1 d G U P F 2
 F3 F 0.3281(11) 0.302(2) 1.007(5) 0.175(3) Uani 0.181(5) 1 d G U P F 2
 F4 F 0.3132(19) 0.291(3) 0.843(4) 0.175(3) Uani 0.181(5) 1 d G U P F 2
 F5 F 0.3015(17) 0.3664(11) 0.923(5) 0.175(3) Uani 0.181(5) 1 d G U P F 2
 S1 S 0.2019(8) 0.2434(8) 0.9502(16) 0.0827(11) Uani 0.181(5) 1 d G U P F 2
 O7 O 0.1853(19) 0.266(2) 1.044(3) 0.160(4) Uani 0.181(5) 1 d G U P F 2
 O8 O 0.2011(16) 0.1804(10) 0.958(4) 0.160(4) Uani 0.181(5) 1 d G U P F 2
 O4 O 0.1706(16) 0.251(2) 0.858(3) 0.160(4) Uani 0.181(5) 1 d G U P F 2
 O13A O 0.1780(12) 0.3321(9) 0.653(2) 0.051(6) Uani 0.3333 1 d D U P C 1
 C21A C 0.116(2) 0.2236(16) 0.591(4) 0.091(9) Uani 0.3333 1 d D U P C 1
 O13B O 0.1606(6) 0.3310(4) 0.6784(19) 0.056(3) Uani 0.6667 1 d D U P C 2
 C21B C 0.0831(17) 0.2243(13) 0.614(3) 0.129(8) Uani 0.6667 1 d D U P C 2
 C31B C 0.1127(12) 0.2957(10) 0.622(2) 0.091(5) Uani 0.6667 1 d D U P C 2
 C13B C 0.0910(17) 0.1686(15) 0.609(3) 0.142(10) Uani 0.6667 1 d D U P C 2
 H13B H 0.096534 0.130060 0.604889 0.11(3) Uiso 0.6667 1 calc DR U P C 2

loop_
  _atom_site_aniso_label
  _atom_site_aniso_U_11
  _atom_site_aniso_U_22
  _atom_site_aniso_U_33
  _atom_site_aniso_U_23
  _atom_site_aniso_U_13
  _atom_site_aniso_U_12
 Eu2 0.0345(2) 0.0345(2) 0.0369(3) 0.000 0.000 0.01724(11)
 C2 0.037(2) 0.037(2) 0.040(2) 0.011(4) -0.003(4) 0.018(2)
 O1 0.043(4) 0.068(4) 0.060(4) -0.025(3) -0.003(3) 0.030(3)
 O 0.047(3) 0.054(4) 0.044(3) -0.007(3) -0.013(3) 0.031(3)
 C3 0.045(4) 0.036(3) 0.075(5) 0.001(6) -0.014(6) 0.019(3)
 C4 0.038(4) 0.045(4) 0.046(4) -0.004(3) -0.009(3) 0.023(3)
 C5 0.055(5) 0.066(6) 0.036(5) -0.011(4) 0.005(4) 0.032(5)
 C6 0.077(7) 0.049(5) 0.066(7) 0.004(5) -0.025(6) 0.016(5)
 N7 0.058(4) 0.054(4) 0.049(4) 0.002(3) -0.018(3) 0.027(4)
 C9 0.043(4) 0.045(4) 0.041(4) 0.000(3) -0.009(3) 0.027(3)
 C10 0.039(4) 0.046(4) 0.043(4) 0.005(3) -0.002(3) 0.019(3)
 C16 0.045(4) 0.039(4) 0.057(5) 0.014(4) 0.000(4) 0.019(3)
 N 0.051(4) 0.057(4) 0.050(4) -0.013(3) 0.011(3) 0.024(4)
 C12B 0.054(5) 0.059(5) 0.067(5) 0.010(4) -0.024(4) 0.025(4)
 C11B 0.054(9) 0.044(9) 0.079(10) 0.008(8) -0.022(7) 0.013(7)
 C1EB 0.053(10) 0.054(11) 0.105(13) -0.002(9) -0.014(9) 0.010(8)
 C1FB 0.066(10) 0.061(11) 0.099(13) 0.000(9) -0.031(9) 0.018(8)
 C22B 0.082(10) 0.073(11) 0.126(14) -0.022(10) -0.022(9) 0.012(8)
 C8B 0.076(9) 0.071(8) 0.082(10) -0.001(7) -0.047(7) 0.033(7)
 C27B 0.104(14) 0.105(13) 0.116(14) -0.028(11) -0.039(11) 0.050(11)
 C28B 0.132(16) 0.111(15) 0.128(18) -0.037(14) -0.038(14) 0.045(12)
 C29B 0.129(16) 0.116(16) 0.131(19) -0.044(15) -0.037(14) 0.034(13)
 C30B 0.116(13) 0.086(12) 0.131(17) -0.033(12) -0.028(13) 0.018(10)
 C15 0.042(4) 0.041(4) 0.058(5) -0.007(4) -0.015(4) 0.017(3)
 C 0.122(11) 0.075(8) 0.056(6) -0.022(6) 0.028(7) 0.039(8)
 C1KB 0.042(7) 0.058(5) 0.069(5) -0.028(4) 0.011(4) 0.018(4)
 C19B 0.059(10) 0.052(8) 0.079(9) -0.016(7) 0.003(8) 0.018(7)
 C14B 0.051(9) 0.049(8) 0.071(10) -0.023(7) -0.007(7) 0.014(7)
 C18B 0.052(10) 0.052(9) 0.096(11) -0.021(8) -0.005(8) 0.018(7)
 C7B 0.051(10) 0.065(8) 0.107(10) -0.017(7) -0.007(8) 0.007(7)
 C20B 0.073(11) 0.072(8) 0.087(10) -0.017(7) -0.002(8) 0.011(7)
 C23B 0.097(15) 0.120(14) 0.106(13) -0.015(11) -0.025(12) 0.023(12)
 C24B 0.100(15) 0.115(15) 0.118(15) -0.003(12) -0.036(13) 0.022(12)
 C25B 0.114(18) 0.129(16) 0.150(17) 0.012(13) -0.051(16) 0.009(14)
 C1DB 0.064(12) 0.079(11) 0.107(13) -0.003(9) -0.015(10) 0.002(9)
 C17 0.047(4) 0.043(4) 0.047(4) -0.016(3) -0.005(3) 0.022(4)
 C34 0.071(7) 0.118(11) 0.066(7) 0.025(7) -0.014(6) 0.042(8)
 C12A 0.054(5) 0.059(5) 0.067(5) 0.010(4) -0.024(4) 0.025(4)
 C11A 0.037(7) 0.054(9) 0.074(8) 0.014(7) -0.008(6) 0.018(6)
 C1EA 0.038(7) 0.044(9) 0.078(9) 0.006(7) -0.013(6) 0.013(6)
 C1FA 0.026(6) 0.046(9) 0.093(10) 0.006(7) -0.014(6) 0.010(6)
 C22A 0.054(8) 0.076(10) 0.102(11) -0.009(9) -0.010(7) 0.012(7)
 C8A 0.060(8) 0.084(10) 0.088(10) -0.011(8) -0.021(7) 0.021(7)
 C27A 0.084(13) 0.125(14) 0.118(13) -0.058(12) -0.010(11) -0.001(11)
 C28A 0.088(13) 0.121(15) 0.137(16) -0.065(14) 0.001(12) 0.002(12)
 C29A 0.084(13) 0.105(15) 0.150(17) -0.052(14) -0.005(12) 0.005(12)
 C30A 0.062(10) 0.104(13) 0.132(15) -0.033(12) 0.000(10) 0.011(9)
 C1KA 0.042(7) 0.058(5) 0.069(5) -0.028(4) 0.011(4) 0.018(4)
 C19A 0.039(9) 0.052(8) 0.080(10) -0.030(7) 0.004(7) 0.014(7)
 C14A 0.058(12) 0.041(8) 0.085(11) -0.034(8) -0.002(9) 0.009(7)
 C18A 0.058(11) 0.063(9) 0.108(13) -0.043(9) 0.005(9) 0.002(8)
 C7A 0.058(11) 0.080(9) 0.109(11) -0.049(8) 0.006(8) 0.016(7)
 C20A 0.050(9) 0.088(9) 0.091(10) -0.053(8) 0.000(7) 0.019(7)
 C23A 0.071(12) 0.120(14) 0.111(13) -0.049(11) -0.015(10) 0.037(10)
 C24A 0.089(15) 0.136(17) 0.147(19) -0.034(15) -0.028(14) 0.026(12)
 C25A 0.127(18) 0.143(17) 0.17(2) -0.025(16) -0.060(17) 0.013(14)
 C1DA 0.075(12) 0.110(13) 0.110(15) -0.041(11) -0.010(11) 0.009(10)
 C13A 0.085(13) 0.077(15) 0.093(17) -0.006(13) 0.012(12) 0.048(11)
 C31A 0.079(11) 0.063(8) 0.089(12) -0.011(8) 0.013(9) 0.036(7)
 Cl1 0.077(12) 0.060(10) 0.081(12) -0.025(9) 0.000(10) 0.036(9)
 Cl2 0.096(11) 0.095(11) 0.113(12) -0.007(9) 0.008(9) 0.057(9)
 C1 0.077(12) 0.060(10) 0.081(12) -0.025(9) 0.000(10) 0.036(9)
 C7 0.096(11) 0.095(11) 0.113(12) -0.007(9) 0.008(9) 0.057(9)
 C11 0.153(8) 0.146(7) 0.174(8) 0.023(6) -0.031(6) 0.068(6)
 F1 0.167(6) 0.155(6) 0.190(6) 0.017(5) -0.036(5) 0.070(5)
 F2 0.167(6) 0.155(6) 0.190(6) 0.017(5) -0.036(5) 0.070(5)
 F6 0.167(6) 0.155(6) 0.190(6) 0.017(5) -0.036(5) 0.070(5)
 S6 0.0625(17) 0.0629(18) 0.123(3) 0.0270(19) -0.0261(19) 0.0318(15)
 O2 0.157(6) 0.152(6) 0.178(7) 0.032(5) -0.036(5) 0.084(5)
 O3 0.157(6) 0.152(6) 0.178(7) 0.032(5) -0.036(5) 0.084(5)
 O9 0.157(6) 0.152(6) 0.178(7) 0.032(5) -0.036(5) 0.084(5)
 C8 0.153(8) 0.146(7) 0.174(8) 0.023(6) -0.031(6) 0.068(6)
 F3 0.167(6) 0.155(6) 0.190(6) 0.017(5) -0.036(5) 0.070(5)
 F4 0.167(6) 0.155(6) 0.190(6) 0.017(5) -0.036(5) 0.070(5)
 F5 0.167(6) 0.155(6) 0.190(6) 0.017(5) -0.036(5) 0.070(5)
 S1 0.0625(17) 0.0629(18) 0.123(3) 0.0270(19) -0.0261(19) 0.0318(15)
 O7 0.157(6) 0.152(6) 0.178(7) 0.032(5) -0.036(5) 0.084(5)
 O8 0.157(6) 0.152(6) 0.178(7) 0.032(5) -0.036(5) 0.084(5)
 O4 0.157(6) 0.152(6) 0.178(7) 0.032(5) -0.036(5) 0.084(5)
 O13A 0.034(9) 0.048(8) 0.063(12) -0.003(7) 0.010(7) 0.015(6)
 C21A 0.090(11) 0.076(10) 0.103(13) -0.009(9) 0.002(10) 0.039(8)
 O13B 0.051(6) 0.035(4) 0.073(8) 0.012(5) 0.001(6) 0.017(4)
 C21B 0.133(13) 0.093(8) 0.144(13) -0.015(8) -0.002(11) 0.045(8)
 C31B 0.078(8) 0.079(7) 0.107(9) -0.005(7) -0.017(7) 0.032(6)
 C13B 0.139(18) 0.082(11) 0.19(2) -0.017(12) 0.002(17) 0.039(12)

_geom_special_details
;
 All esds (except the esd in the dihedral angle between two l.s. planes)
 are estimated using the full covariance matrix.  The cell esds are taken
 into account individually in the estimation of esds in distances, angles
 and torsion angles; correlations between esds in cell parameters are only
 used when they are defined by crystal symmetry.  An approximate (isotropic)
 treatment of cell esds is used for estimating esds involving l.s. planes.
;
loop_
  _geom_bond_atom_site_label_1
  _geom_bond_atom_site_label_2
  _geom_bond_distance
  _geom_bond_site_symmetry_2
  _geom_bond_publ_flag
 Eu2 C2 2.535(5) 5_565 ?
 Eu2 C2 2.535(5) 3_665 ?
 Eu2 C2 2.535(5) . ?
 Eu2 O1 2.432(7) 3_665 ?
 Eu2 O1 2.432(7) 5_565 ?
 Eu2 O1 2.432(7) . ?
 Eu2 O 2.371(6) 3_665 ?
 Eu2 O 2.371(6) . ?
 Eu2 O 2.371(6) 5_565 ?
 C2 C4 1.349(10) . ?
 C2 C9 1.330(9) . ?
 O1 C17 1.239(11) . ?
 O C10 1.281(10) . ?
 C3 C16 1.410(14) . ?
 C3 C15 1.387(13) . ?
 C3 O13A 1.381(19) . ?
 C3 O13B 1.363(11) . ?
 C4 C15 1.365(12) . ?
 C4 C17 1.518(11) 5_565 ?
 C5 H5B 1.0000 . ?
 C5 H5A 1.0000 . ?
 C5 N 1.446(12) . ?
 C5 C 1.508(14) . ?
 C5 C1KB 1.636(14) . ?
 C5 C1KA 1.612(15) . ?
 C6 H6B 1.0000 . ?
 C6 H6A 1.0000 . ?
 C6 N7 1.419(14) . ?
 C6 C12B 1.545(17) . ?
 C6 C34 1.575(17) . ?
 C6 C12A 1.584(16) . ?
 N7 C10 1.319(11) . ?
 N7 H7 0.950(15) . ?
 C9 C10 1.481(11) . ?
 C9 C16 1.379(12) . ?
 C16 H16 0.9500 . ?
 N H 0.8800 . ?
 N C17 1.309(11) . ?
 C12B C11B 1.3900 . ?
 C12B C8B 1.3900 . ?
 C11B H11B 0.9500 . ?
 C11B C1EB 1.3900 . ?
 C1EB H1EB 0.9500 . ?
 C1EB C1FB 1.3900 . ?
 C1FB H1FB 0.9500 . ?
 C1FB C22B 1.3900 . ?
 C22B C8B 1.3900 . ?
 C22B C30B 1.3900 . ?
 C8B C27B 1.3900 . ?
 C27B H27B 0.9500 . ?
 C27B C28B 1.3900 . ?
 C28B H28B 0.9500 . ?
 C28B C29B 1.3900 . ?
 C29B H29B 0.9500 . ?
 C29B C30B 1.3900 . ?
 C30B H30B 0.9500 . ?
 C15 H15 0.9500 . ?
 C HA 0.9800 . ?
 C HB 0.9800 . ?
 C HC 0.9800 . ?
 C1KB C19B 1.3900 . ?
 C1KB C20B 1.3900 . ?
 C19B H19B 0.9500 . ?
 C19B C14B 1.3900 . ?
 C14B H14B 0.9500 . ?
 C14B C18B 1.3900 . ?
 C18B H18B 0.9500 . ?
 C18B C7B 1.3900 . ?
 C7B C20B 1.3900 . ?
 C7B C1DB 1.3900 . ?
 C20B C23B 1.3900 . ?
 C23B H23B 0.9500 . ?
 C23B C24B 1.3900 . ?
 C24B H24B 0.9500 . ?
 C24B C25B 1.3900 . ?
 C25B H25B 0.9500 . ?
 C25B C1DB 1.3900 . ?
 C1DB H1DB 0.9500 . ?
 C34 H34A 0.9800 . ?
 C34 H34B 0.9800 . ?
 C34 H34C 0.9800 . ?
 C12A C11A 1.3900 . ?
 C12A C8A 1.3900 . ?
 C11A H11A 0.9500 . ?
 C11A C1EA 1.3900 . ?
 C1EA H1EA 0.9500 . ?
 C1EA C1FA 1.3900 . ?
 C1FA H1FA 0.9500 . ?
 C1FA C22A 1.3900 . ?
 C22A C8A 1.3900 . ?
 C22A C30A 1.3900 . ?
 C8A C27A 1.3900 . ?
 C27A H27A 0.9500 . ?
 C27A C28A 1.3900 . ?
 C28A H28A 0.9500 . ?
 C28A C29A 1.3900 . ?
 C29A H29A 0.9500 . ?
 C29A C30A 1.3900 . ?
 C30A H30A 0.9500 . ?
 C1KA C19A 1.3900 . ?
 C1KA C20A 1.3900 . ?
 C19A H19A 0.9500 . ?
 C19A C14A 1.3900 . ?
 C14A H14A 0.9500 . ?
 C14A C18A 1.3900 . ?
 C18A H18A 0.9500 . ?
 C18A C7A 1.3900 . ?
 C7A C20A 1.3900 . ?
 C7A C1DA 1.3900 . ?
 C20A C23A 1.3900 . ?
 C23A H23A 0.9500 . ?
 C23A C24A 1.3900 . ?
 C24A H24A 0.9500 . ?
 C24A C25A 1.3900 . ?
 C25A H25A 0.9500 . ?
 C25A C1DA 1.3900 . ?
 C1DA H1DA 0.9500 . ?
 C13A H13A 0.9500 . ?
 C13A C21A 1.43(5) . ?
 C31A O13A 0.966(12) . ?
 C31A C21A 1.45(3) . ?
 Cl1 C1 1.718(15) . ?
 Cl2 C7 1.724(15) . ?
 C1 H1 1.0000 . ?
 C7 H7A 1.0000 . ?
 C11 F1 1.3309 . ?
 C11 F2 1.3267 . ?
 C11 F6 1.3187 . ?
 C11 S6 1.8202 . ?
 S6 O2 1.4359 . ?
 S6 O3 1.4330 . ?
 S6 O9 1.4443 . ?
 C8 F3 1.3291 . ?
 C8 F4 1.3286 . ?
 C8 F5 1.3214 . ?
 C8 S1 1.8194 . ?
 S1 O7 1.4400 . ?
 S1 O8 1.4347 . ?
 S1 O4 1.4446 . ?
 O13B C31B 1.22(2) . ?
 C21B C31B 1.42(3) . ?
 C21B C13B 1.38(4) . ?
 C13B H13B 0.9500 . ?

loop_
  _geom_angle_atom_site_label_1
  _geom_angle_atom_site_label_2
  _geom_angle_atom_site_label_3
  _geom_angle
  _geom_angle_site_symmetry_1
  _geom_angle_site_symmetry_3
  _geom_angle_publ_flag
 C2 Eu2 C2 120.001(2) 3_665 . ?
 C2 Eu2 C2 120.000(5) 5_565 3_665 ?
 C2 Eu2 C2 119.999(6) 5_565 . ?
 O1 Eu2 C2 63.5(2) 3_665 5_565 ?
 O1 Eu2 C2 63.5(2) 5_565 . ?
 O1 Eu2 C2 63.5(2) . 3_665 ?
 O1 Eu2 C2 73.6(3) 5_565 5_565 ?
 O1 Eu2 C2 136.6(3) 5_565 3_665 ?
 O1 Eu2 C2 136.6(3) . 5_565 ?
 O1 Eu2 C2 136.6(3) 3_665 . ?
 O1 Eu2 C2 73.6(3) . . ?
 O1 Eu2 C2 73.6(3) 3_665 3_665 ?
 O1 Eu2 O1 78.8(3) 5_565 . ?
 O1 Eu2 O1 78.8(3) 3_665 . ?
 O1 Eu2 O1 78.8(3) 3_665 5_565 ?
 O Eu2 C2 73.5(2) 3_665 5_565 ?
 O Eu2 C2 136.8(3) 5_565 3_665 ?
 O Eu2 C2 136.8(3) . 5_565 ?
 O Eu2 C2 73.5(2) 5_565 . ?
 O Eu2 C2 63.7(2) 5_565 5_565 ?
 O Eu2 C2 63.7(2) . . ?
 O Eu2 C2 63.7(2) 3_665 3_665 ?
 O Eu2 C2 73.5(2) . 3_665 ?
 O Eu2 C2 136.8(3) 3_665 . ?
 O Eu2 O1 86.7(2) . . ?
 O Eu2 O1 86.7(2) 5_565 5_565 ?
 O Eu2 O1 127.2(2) . 5_565 ?
 O Eu2 O1 127.2(2) 5_565 3_665 ?
 O Eu2 O1 147.1(2) 3_665 5_565 ?
 O Eu2 O1 86.7(2) 3_665 3_665 ?
 O Eu2 O1 127.2(2) 3_665 . ?
 O Eu2 O1 147.1(2) . 3_665 ?
 O Eu2 O1 147.1(2) 5_565 . ?
 O Eu2 O 78.9(2) 5_565 3_665 ?
 O Eu2 O 78.9(2) 3_665 . ?
 O Eu2 O 78.9(2) 5_565 . ?
 C4 C2 Eu2 121.1(5) . . ?
 C9 C2 Eu2 120.4(5) . . ?
 C9 C2 C4 118.4(6) . . ?
 C17 O1 Eu2 125.0(6) . . ?
 C10 O Eu2 125.0(5) . . ?
 C15 C3 C16 120.4(7) . . ?
 O13A C3 C16 119.4(15) . . ?
 O13A C3 C15 118.8(17) . . ?
 O13B C3 C16 120.5(12) . . ?
 O13B C3 C15 118.3(11) . . ?
 C2 C4 C15 124.0(7) . . ?
 C2 C4 C17 111.5(7) . 5_565 ?
 C15 C4 C17 124.5(7) . 5_565 ?
 N C5 H5B 110.6 . . ?
 N C5 H5A 107.2 . . ?
 N C5 C 109.9(9) . . ?
 N C5 C1KB 109.7(9) . . ?
 N C5 C1KA 114.3(10) . . ?
 C C5 H5B 110.6 . . ?
 C C5 H5A 107.2 . . ?
 C C5 C1KB 105.2(12) . . ?
 C C5 C1KA 110.6(12) . . ?
 C1KB C5 H5B 110.6 . . ?
 C1KA C5 H5A 107.2 . . ?
 N7 C6 H6B 104.8 . . ?
 N7 C6 H6A 107.0 . . ?
 N7 C6 C12B 116.9(12) . . ?
 N7 C6 C34 109.8(10) . . ?
 N7 C6 C12A 116.4(12) . . ?
 C12B C6 H6B 104.8 . . ?
 C12B C6 C34 114.4(13) . . ?
 C34 C6 H6B 104.8 . . ?
 C34 C6 H6A 107.0 . . ?
 C34 C6 C12A 109.2(13) . . ?
 C12A C6 H6A 107.0 . . ?
 C6 N7 H7 113(7) . . ?
 C10 N7 C6 119.4(9) . . ?
 C10 N7 H7 127(7) . . ?
 C2 C9 C10 112.2(7) . . ?
 C2 C9 C16 122.8(7) . . ?
 C16 C9 C10 125.0(7) . . ?
 O C10 N7 122.2(8) . . ?
 O C10 C9 118.1(7) . . ?
 N7 C10 C9 119.4(7) . . ?
 C3 C16 H16 121.3 . . ?
 C9 C16 C3 117.3(7) . . ?
 C9 C16 H16 121.3 . . ?
 C5 N H 120.2 . . ?
 C17 N C5 119.5(8) . . ?
 C17 N H 120.2 . . ?
 C11B C12B C6 120.6(10) . . ?
 C11B C12B C8B 120.0 . . ?
 C8B C12B C6 118.7(10) . . ?
 C12B C11B H11B 120.0 . . ?
 C1EB C11B C12B 120.0 . . ?
 C1EB C11B H11B 120.0 . . ?
 C11B C1EB H1EB 120.0 . . ?
 C11B C1EB C1FB 120.0 . . ?
 C1FB C1EB H1EB 120.0 . . ?
 C1EB C1FB H1FB 120.0 . . ?
 C22B C1FB C1EB 120.0 . . ?
 C22B C1FB H1FB 120.0 . . ?
 C1FB C22B C8B 120.0 . . ?
 C1FB C22B C30B 120.0 . . ?
 C8B C22B C30B 120.0 . . ?
 C22B C8B C12B 120.0 . . ?
 C22B C8B C27B 120.0 . . ?
 C27B C8B C12B 120.0 . . ?
 C8B C27B H27B 120.0 . . ?
 C28B C27B C8B 120.0 . . ?
 C28B C27B H27B 120.0 . . ?
 C27B C28B H28B 120.0 . . ?
 C29B C28B C27B 120.0 . . ?
 C29B C28B H28B 120.0 . . ?
 C28B C29B H29B 120.0 . . ?
 C30B C29B C28B 120.0 . . ?
 C30B C29B H29B 120.0 . . ?
 C22B C30B H30B 120.0 . . ?
 C29B C30B C22B 120.0 . . ?
 C29B C30B H30B 120.0 . . ?
 C3 C15 H15 121.5 . . ?
 C4 C15 C3 116.9(7) . . ?
 C4 C15 H15 121.5 . . ?
 C5 C HA 109.5 . . ?
 C5 C HB 109.5 . . ?
 C5 C HC 109.5 . . ?
 HA C HB 109.5 . . ?
 HA C HC 109.5 . . ?
 HB C HC 109.5 . . ?
 C19B C1KB C5 117.8(9) . . ?
 C19B C1KB C20B 120.0 . . ?
 C20B C1KB C5 122.2(9) . . ?
 C1KB C19B H19B 120.0 . . ?
 C1KB C19B C14B 120.0 . . ?
 C14B C19B H19B 120.0 . . ?
 C19B C14B H14B 120.0 . . ?
 C18B C14B C19B 120.0 . . ?
 C18B C14B H14B 120.0 . . ?
 C14B C18B H18B 120.0 . . ?
 C14B C18B C7B 120.0 . . ?
 C7B C18B H18B 120.0 . . ?
 C18B C7B C20B 120.0 . . ?
 C18B C7B C1DB 120.0 . . ?
 C20B C7B C1DB 120.0 . . ?
 C7B C20B C1KB 120.0 . . ?
 C23B C20B C1KB 120.0 . . ?
 C23B C20B C7B 120.0 . . ?
 C20B C23B H23B 120.0 . . ?
 C20B C23B C24B 120.0 . . ?
 C24B C23B H23B 120.0 . . ?
 C23B C24B H24B 120.0 . . ?
 C25B C24B C23B 120.0 . . ?
 C25B C24B H24B 120.0 . . ?
 C24B C25B H25B 120.0 . . ?
 C24B C25B C1DB 120.0 . . ?
 C1DB C25B H25B 120.0 . . ?
 C7B C1DB H1DB 120.0 . . ?
 C25B C1DB C7B 120.0 . . ?
 C25B C1DB H1DB 120.0 . . ?
 O1 C17 C4 118.8(7) . 3_665 ?
 O1 C17 N 121.8(8) . . ?
 N C17 C4 119.4(8) . 3_665 ?
 C6 C34 H34A 109.5 . . ?
 C6 C34 H34B 109.5 . . ?
 C6 C34 H34C 109.5 . . ?
 H34A C34 H34B 109.5 . . ?
 H34A C34 H34C 109.5 . . ?
 H34B C34 H34C 109.5 . . ?
 C11A C12A C6 113.2(8) . . ?
 C11A C12A C8A 120.0 . . ?
 C8A C12A C6 126.8(8) . . ?
 C12A C11A H11A 120.0 . . ?
 C12A C11A C1EA 120.0 . . ?
 C1EA C11A H11A 120.0 . . ?
 C11A C1EA H1EA 120.0 . . ?
 C1FA C1EA C11A 120.0 . . ?
 C1FA C1EA H1EA 120.0 . . ?
 C1EA C1FA H1FA 120.0 . . ?
 C1EA C1FA C22A 120.0 . . ?
 C22A C1FA H1FA 120.0 . . ?
 C1FA C22A C30A 120.0 . . ?
 C8A C22A C1FA 120.0 . . ?
 C8A C22A C30A 120.0 . . ?
 C22A C8A C12A 120.0 . . ?
 C27A C8A C12A 120.0 . . ?
 C27A C8A C22A 120.0 . . ?
 C8A C27A H27A 120.0 . . ?
 C28A C27A C8A 120.0 . . ?
 C28A C27A H27A 120.0 . . ?
 C27A C28A H28A 120.0 . . ?
 C27A C28A C29A 120.0 . . ?
 C29A C28A H28A 120.0 . . ?
 C28A C29A H29A 120.0 . . ?
 C30A C29A C28A 120.0 . . ?
 C30A C29A H29A 120.0 . . ?
 C22A C30A H30A 120.0 . . ?
 C29A C30A C22A 120.0 . . ?
 C29A C30A H30A 120.0 . . ?
 C19A C1KA C5 115.9(10) . . ?
 C19A C1KA C20A 120.0 . . ?
 C20A C1KA C5 123.7(10) . . ?
 C1KA C19A H19A 120.0 . . ?
 C1KA C19A C14A 120.0 . . ?
 C14A C19A H19A 120.0 . . ?
 C19A C14A H14A 120.0 . . ?
 C18A C14A C19A 120.0 . . ?
 C18A C14A H14A 120.0 . . ?
 C14A C18A H18A 120.0 . . ?
 C14A C18A C7A 120.0 . . ?
 C7A C18A H18A 120.0 . . ?
 C18A C7A C1DA 120.0 . . ?
 C20A C7A C18A 120.0 . . ?
 C20A C7A C1DA 120.0 . . ?
 C7A C20A C1KA 120.0 . . ?
 C23A C20A C1KA 120.0 . . ?
 C23A C20A C7A 120.0 . . ?
 C20A C23A H23A 120.0 . . ?
 C20A C23A C24A 120.0 . . ?
 C24A C23A H23A 120.0 . . ?
 C23A C24A H24A 120.0 . . ?
 C25A C24A C23A 120.0 . . ?
 C25A C24A H24A 120.0 . . ?
 C24A C25A H25A 120.0 . . ?
 C1DA C25A C24A 120.0 . . ?
 C1DA C25A H25A 120.0 . . ?
 C7A C1DA H1DA 120.0 . . ?
 C25A C1DA C7A 120.0 . . ?
 C25A C1DA H1DA 120.0 . . ?
 C21A C13A H13A 180.0 . . ?
 O13A C31A C21A 143(4) . . ?
 Cl1 C1 Cl1 104(2) 5_565 . ?
 Cl1 C1 Cl1 104(2) 5_565 3_665 ?
 Cl1 C1 Cl1 104(2) . 3_665 ?
 Cl1 C1 H1 114.2 . . ?
 Cl1 C1 H1 114.2 3_665 . ?
 Cl1 C1 H1 114.2 5_565 . ?
 Cl2 C7 Cl2 111(3) 5_565 3_665 ?
 Cl2 C7 Cl2 111(3) 3_665 . ?
 Cl2 C7 Cl2 111(3) 5_565 . ?
 Cl2 C7 H7A 107.9 5_565 . ?
 Cl2 C7 H7A 107.9 . . ?
 Cl2 C7 H7A 107.9 3_665 . ?
 F1 C11 S6 111.4 . . ?
 F2 C11 F1 107.6 . . ?
 F2 C11 S6 110.5 . . ?
 F6 C11 F1 108.1 . . ?
 F6 C11 F2 107.7 . . ?
 F6 C11 S6 111.3 . . ?
 O2 S6 C11 103.6 . . ?
 O2 S6 O9 115.0 . . ?
 O3 S6 C11 102.8 . . ?
 O3 S6 O2 115.0 . . ?
 O3 S6 O9 114.6 . . ?
 O9 S6 C11 103.5 . . ?
 F3 C8 S1 110.8 . . ?
 F4 C8 F3 107.7 . . ?
 F4 C8 S1 110.8 . . ?
 F5 C8 F3 108.5 . . ?
 F5 C8 F4 107.6 . . ?
 F5 C8 S1 111.3 . . ?
 O7 S1 C8 104.1 . . ?
 O7 S1 O4 114.9 . . ?
 O8 S1 C8 103.0 . . ?
 O8 S1 O7 114.9 . . ?
 O8 S1 O4 114.8 . . ?
 O4 S1 C8 102.9 . . ?
 C31A O13A C3 164(4) . . ?
 C13A C21A C31A 140(4) . . ?
 C31B O13B C3 126.0(19) . . ?
 C13B C21B C31B 149(3) . . ?
 O13B C31B C21B 124(2) . . ?
 C21B C13B H13B 180.0 . . ?

loop_
  _geom_torsion_atom_site_label_1
  _geom_torsion_atom_site_label_2
  _geom_torsion_atom_site_label_3
  _geom_torsion_atom_site_label_4
  _geom_torsion
  _geom_torsion_site_symmetry_1
  _geom_torsion_site_symmetry_2
  _geom_torsion_site_symmetry_3
  _geom_torsion_site_symmetry_4
  _geom_torsion_publ_flag
 Eu2 C2 C4 C15 -179.2(7) . . . . ?
 Eu2 C2 C4 C17 -0.3(9) . . . 5_565 ?
 Eu2 C2 C9 C10 -1.8(9) . . . . ?
 Eu2 C2 C9 C16 179.7(7) . . . . ?
 Eu2 O1 C17 C4 -4.2(12) . . . 3_665 ?
 Eu2 O1 C17 N 175.3(7) . . . . ?
 Eu2 O C10 N7 177.2(7) . . . . ?
 Eu2 O C10 C9 -8.9(11) . . . . ?
 C2 C4 C15 C3 -2.8(15) . . . . ?
 C2 C9 C10 O 6.5(11) . . . . ?
 C2 C9 C10 N7 -179.3(8) . . . . ?
 C2 C9 C16 C3 1.9(14) . . . . ?
 C3 O13B C31B C21B 164(3) . . . . ?
 C4 C2 C9 C10 177.8(7) . . . . ?
 C4 C2 C9 C16 -0.7(13) . . . . ?
 C5 N C17 O1 2.4(15) . . . . ?
 C5 N C17 C4 -178.0(8) . . . 3_665 ?
 C5 C1KB C19B C14B 177.8(18) . . . . ?
 C5 C1KB C20B C7B -177.7(19) . . . . ?
 C5 C1KB C20B C23B 2.3(19) . . . . ?
 C5 C1KA C19A C14A -173.0(17) . . . . ?
 C5 C1KA C20A C7A 172.4(19) . . . . ?
 C5 C1KA C20A C23A -7.6(19) . . . . ?
 C6 N7 C10 O -5.5(15) . . . . ?
 C6 N7 C10 C9 -179.4(10) . . . . ?
 C6 C12B C11B C1EB -170.5(19) . . . . ?
 C6 C12B C8B C22B 170.7(19) . . . . ?
 C6 C12B C8B C27B -9.3(19) . . . . ?
 C6 C12A C11A C1EA -179.7(17) . . . . ?
 C6 C12A C8A C22A 180(2) . . . . ?
 C6 C12A C8A C27A 0(2) . . . . ?
 N7 C6 C12B C11B -41.7(17) . . . . ?
 N7 C6 C12B C8B 147.7(11) . . . . ?
 N7 C6 C12A C11A -24.0(16) . . . . ?
 N7 C6 C12A C8A 156.3(11) . . . . ?
 C9 C2 C4 C15 1.2(13) . . . . ?
 C9 C2 C4 C17 -179.9(7) . . . 5_565 ?
 C10 C9 C16 C3 -176.4(9) . . . . ?
 C16 C3 C15 C4 3.9(16) . . . . ?
 C16 C3 O13A C31A -105(13) . . . . ?
 C16 C3 O13B C31B 178(2) . . . . ?
 C16 C9 C10 O -175.1(9) . . . . ?
 C16 C9 C10 N7 -0.9(13) . . . . ?
 N C5 C1KB C19B -18.3(15) . . . . ?
 N C5 C1KB C20B 159.5(10) . . . . ?
 N C5 C1KA C19A -37.1(14) . . . . ?
 N C5 C1KA C20A 150.2(12) . . . . ?
 C12B C6 N7 C10 -66.9(17) . . . . ?
 C12B C11B C1EB C1FB 0.0 . . . . ?
 C12B C8B C27B C28B 180.0 . . . . ?
 C11B C12B C8B C22B 0.0 . . . . ?
 C11B C12B C8B C27B 180.0 . . . . ?
 C11B C1EB C1FB C22B 0.0 . . . . ?
 C1EB C1FB C22B C8B 0.0 . . . . ?
 C1EB C1FB C22B C30B 180.0 . . . . ?
 C1FB C22B C8B C12B 0.0 . . . . ?
 C1FB C22B C8B C27B 180.0 . . . . ?
 C1FB C22B C30B C29B 180.0 . . . . ?
 C22B C8B C27B C28B 0.0 . . . . ?
 C8B C12B C11B C1EB 0.0 . . . . ?
 C8B C22B C30B C29B 0.0 . . . . ?
 C8B C27B C28B C29B 0.0 . . . . ?
 C27B C28B C29B C30B 0.0 . . . . ?
 C28B C29B C30B C22B 0.0 . . . . ?
 C30B C22B C8B C12B 180.0 . . . . ?
 C30B C22B C8B C27B 0.0 . . . . ?
 C15 C3 C16 C9 -3.5(15) . . . . ?
 C15 C3 O13A C31A 61(13) . . . . ?
 C15 C3 O13B C31B 8(3) . . . . ?
 C C5 N C17 162.9(11) . . . . ?
 C C5 C1KB C19B 99.8(12) . . . . ?
 C C5 C1KB C20B -82.4(15) . . . . ?
 C C5 C1KA C19A 87.6(12) . . . . ?
 C C5 C1KA C20A -85.1(16) . . . . ?
 C1KB C5 N C17 -81.9(14) . . . . ?
 C1KB C19B C14B C18B 0.0 . . . . ?
 C1KB C20B C23B C24B 180.0 . . . . ?
 C19B C1KB C20B C7B 0.0 . . . . ?
 C19B C1KB C20B C23B 180.0 . . . . ?
 C19B C14B C18B C7B 0.0 . . . . ?
 C14B C18B C7B C20B 0.0 . . . . ?
 C14B C18B C7B C1DB 180.0 . . . . ?
 C18B C7B C20B C1KB 0.0 . . . . ?
 C18B C7B C20B C23B 180.0 . . . . ?
 C18B C7B C1DB C25B 180.0 . . . . ?
 C7B C20B C23B C24B 0.0 . . . . ?
 C20B C1KB C19B C14B 0.0 . . . . ?
 C20B C7B C1DB C25B 0.0 . . . . ?
 C20B C23B C24B C25B 0.0 . . . . ?
 C23B C24B C25B C1DB 0.0 . . . . ?
 C24B C25B C1DB C7B 0.0 . . . . ?
 C1DB C7B C20B C1KB 180.0 . . . . ?
 C1DB C7B C20B C23B 0.0 . . . . ?
 C17 C4 C15 C3 178.4(9) 5_565 . . . ?
 C34 C6 N7 C10 160.7(11) . . . . ?
 C34 C6 C12B C11B 88.5(13) . . . . ?
 C34 C6 C12B C8B -82.1(17) . . . . ?
 C34 C6 C12A C11A 100.9(12) . . . . ?
 C34 C6 C12A C8A -78.7(17) . . . . ?
 C12A C6 N7 C10 -74.7(16) . . . . ?
 C12A C11A C1EA C1FA 0.0 . . . . ?
 C12A C8A C27A C28A 180.0 . . . . ?
 C11A C12A C8A C22A 0.0 . . . . ?
 C11A C12A C8A C27A 180.0 . . . . ?
 C11A C1EA C1FA C22A 0.0 . . . . ?
 C1EA C1FA C22A C8A 0.0 . . . . ?
 C1EA C1FA C22A C30A 180.0 . . . . ?
 C1FA C22A C8A C12A 0.0 . . . . ?
 C1FA C22A C8A C27A 180.0 . . . . ?
 C1FA C22A C30A C29A 180.0 . . . . ?
 C22A C8A C27A C28A 0.0 . . . . ?
 C8A C12A C11A C1EA 0.0 . . . . ?
 C8A C22A C30A C29A 0.0 . . . . ?
 C8A C27A C28A C29A 0.0 . . . . ?
 C27A C28A C29A C30A 0.0 . . . . ?
 C28A C29A C30A C22A 0.0 . . . . ?
 C30A C22A C8A C12A 180.0 . . . . ?
 C30A C22A C8A C27A 0.0 . . . . ?
 C1KA C5 N C17 -72.0(14) . . . . ?
 C1KA C19A C14A C18A 0.0 . . . . ?
 C1KA C20A C23A C24A 180.0 . . . . ?
 C19A C1KA C20A C7A 0.0 . . . . ?
 C19A C1KA C20A C23A 180.0 . . . . ?
 C19A C14A C18A C7A 0.0 . . . . ?
 C14A C18A C7A C20A 0.0 . . . . ?
 C14A C18A C7A C1DA 180.0 . . . . ?
 C18A C7A C20A C1KA 0.0 . . . . ?
 C18A C7A C20A C23A 180.0 . . . . ?
 C18A C7A C1DA C25A 180.0 . . . . ?
 C7A C20A C23A C24A 0.0 . . . . ?
 C20A C1KA C19A C14A 0.0 . . . . ?
 C20A C7A C1DA C25A 0.0 . . . . ?
 C20A C23A C24A C25A 0.0 . . . . ?
 C23A C24A C25A C1DA 0.0 . . . . ?
 C24A C25A C1DA C7A 0.0 . . . . ?
 C1DA C7A C20A C1KA 180.0 . . . . ?
 C1DA C7A C20A C23A 0.0 . . . . ?
 F1 C11 S6 O2 62.2 . . . . ?
 F1 C11 S6 O3 -57.9 . . . . ?
 F1 C11 S6 O9 -177.5 . . . . ?
 F2 C11 S6 O2 -178.2 . . . . ?
 F2 C11 S6 O3 61.7 . . . . ?
 F2 C11 S6 O9 -57.9 . . . . ?
 F6 C11 S6 O2 -58.6 . . . . ?
 F6 C11 S6 O3 -178.7 . . . . ?
 F6 C11 S6 O9 61.7 . . . . ?
 F3 C8 S1 O7 62.3 . . . . ?
 F3 C8 S1 O8 -57.9 . . . . ?
 F3 C8 S1 O4 -177.5 . . . . ?
 F4 C8 S1 O7 -178.2 . . . . ?
 F4 C8 S1 O8 61.7 . . . . ?
 F4 C8 S1 O4 -58.0 . . . . ?
 F5 C8 S1 O7 -58.5 . . . . ?
 F5 C8 S1 O8 -178.6 . . . . ?
 F5 C8 S1 O4 61.7 . . . . ?
 O13A C3 C16 C9 162.5(15) . . . . ?
 O13A C3 C15 C4 -162.2(14) . . . . ?
 O13A C31A C21A C13A 47(13) . . . . ?
 C21A C31A O13A C3 -125(11) . . . . ?
 O13B C3 C16 C9 -173.1(12) . . . . ?
 O13B C3 C15 C4 173.8(13) . . . . ?
 C13B C21B C31B O13B -41(9) . . . . ?

_smtbx_masks_special_details       ?
loop_
  _smtbx_masks_void_nr
  _smtbx_masks_void_average_x
  _smtbx_masks_void_average_y
  _smtbx_masks_void_average_z
  _smtbx_masks_void_volume
  _smtbx_masks_void_count_electrons
  _smtbx_masks_void_content
 1 0.000 0.000 -0.474 660.6 253.3 ?

_smtbx_masks_void_probe_radius     1.2
_smtbx_masks_void_truncation_radius  1.2
_shelx_res_file
;
TITL TCd2188 in P6(3)
    tcd2188.res
    created by SHELXL-2019/1 at 11:56:29 on 12-Jan-2024
CELL 0.71073 22.8424 22.8424 12.9269 90 90 120
ZERR 2 0.00021 0.00021 0.0002 0 0 0
LATT -1
SYMM -Y+X,+X,0.5+Z
SYMM -Y,+X-Y,+Z
SYMM -X,-Y,0.5+Z
SYMM +Y-X,-X,+Z
SYMM +Y,-X+Y,0.5+Z
SFAC C H Cl Eu F N O S
UNIT 210.634 162.634 1.9 2 18 18 36 6
EQIV $1 +Y,-X+Y,0.5+Z
EQIV $2 1-Y+X,+X,0.5+Z
SADI 0.01 C6 C12B C6 C12A
SIMU C11 F1 F2 F6 S6 O2 O3 O9 C8 F3 F4 F5 S1 O7 O8 O4
RIGU C11 F1 F2 F6 S6 O2 O3 O9 C8 F3 F4 F5 S1 O7 O8 O4
EADP S1 S6
EADP F4 F5 F3 F2 F1 F6
EADP C8 C11
SIMU C12B C11B C1EB C1FB C22B C8B C27B C28B C29B C30B C12A C11A C1EA C1FA =
 C22A C8A C27A C28A C29A C30A
EADP O7 O8 O4 O3 O2 O9
ISOR 0.01 0.02 C11 F2 F6 S6 O2 O3 O9 C8 F3 F4 F5 S1 O7 O8 O4 F1
DFIX 0.95 0.01 N7 H7
SIMU C1KB C19B C14B C18B C7B C20B C23B C24B C25B C1DB C1KA C19A C14A C18A =
 C7A C20A C23A C24A C25A C1DA
RIGU C1KB C19B C14B C18B C7B C20B C23B C24B C25B C1DB C1KA C19A C14A C18A =
 C7A C20A C23A C24A C25A C1DA
RIGU C12B C11B C1EB C1FB C22B C8B C27B C28B C29B C30B C12A C11A C1EA C1FA =
 C22A C8A C27A C28A C29A C30A
SADI 0.01 C5 C1KB C5 C1KA
EADP C12B C12A
EADP C1KB C1KA
SIMU C13A C31A
ISOR 0.01 0.02 C13A C31A
EADP Cl2 C7
EADP Cl1 C1
ISOR 0.01 0.02 C7 Cl2
DFIX 1.72 0.01 Cl2 C7 Cl1_$1 C1_$2
SIMU C13A C31A O13A C21A
RIGU C13A C31A O13A C21A
SADI C6 C12A C6 C12B
SADI C3 O13A C3 O13B
SADI C13A H13A C13B H13B
SADI C13A C31A C13B C31B
SADI C31A C21A C31B C21B
SADI O13A C21A O13B C21B
SADI 0.04 C3 C21A C3 C21B
SADI 0.04 C13A C21A C13B C21B
SADI 0.04 H13A C31A H13B C31B
SADI 0.04 C31A O13A C31B O13B
SIMU C13A H13A C31A C21A O13B C21B C31B C13B H13B O13A
RIGU C13A H13A C31A C21A O13B C21B C31B C13B H13B O13A
SADI 0.01 C13A H13A C31A O13A C13B H13B
ISOR 0.01 0.02 C13A H13A C31A O13A C21A O13B C21B C31B C13B

L.S. 80
PLAN  65
SIZE 0.066 0.079 0.662
TEMP -173.15
CONF
BOND
MORE -1
BOND $H
ABIN
fmap 2
acta
OMIT -10 12 0
OMIT -1 2 -1
OMIT -1 2 1
OMIT -1 6 -1
OMIT -1 6 1
OMIT 0 2 0
REM <olex2.extras>
REM <HklSrc "%.\\TCD2188.hkl">
REM </olex2.extras>

WGHT    0.164800
FVAR       0.11529   0.52178   0.47100   0.81886
EU2   4    0.333333    0.666667    0.676010    10.33333    0.03449    0.03449 =
         0.03686    0.00000    0.00000    0.01724
C2    6    0.269357    0.538537    0.675739    11.00000    0.03681    0.03654 =
         0.03966    0.01098   -0.00347    0.01844
O1    7    0.388106    0.632077    0.548082    11.00000    0.04292    0.06830 =
         0.06010   -0.02529   -0.00278    0.02951
O     7    0.367474    0.613575    0.800653    11.00000    0.04748    0.05375 =
         0.04393   -0.00693   -0.01297    0.03056
C3    1    0.200292    0.399509    0.672748    11.00000    0.04468    0.03611 =
         0.07482    0.00142   -0.01361    0.01858
C4    1    0.218179    0.503326    0.608953    11.00000    0.03811    0.04466 =
         0.04646   -0.00431   -0.00915    0.02259
C5    1    0.431816    0.577590    0.405217    11.00000    0.05490    0.06573 =
         0.03630   -0.01089    0.00529    0.03211
PART 2
AFIX  13
H5B   2    0.394619    0.584634    0.378930   -31.00000   -1.20000
AFIX  13
PART 1
H5A   2    0.398953    0.589748    0.375170    31.00000   -1.20000
AFIX   0
PART 0
C6    1    0.423357    0.566871    0.938798    11.00000    0.07725    0.04852 =
         0.06639    0.00373   -0.02493    0.01638
PART 2
AFIX  13
H6B   2    0.411785    0.600699    0.966558   -21.00000   -1.20000
AFIX  13
PART 1
H6A   2    0.414892    0.603324    0.964253    21.00000   -1.20000
AFIX   0
PART 0
N7    6    0.367602    0.523445    0.875423    11.00000    0.05822    0.05425 =
         0.04907    0.00162   -0.01777    0.02697
C9    1    0.285996    0.504437    0.741498    11.00000    0.04326    0.04467 =
         0.04110   -0.00004   -0.00861    0.02722
C10   1    0.344620    0.549820    0.806915    11.00000    0.03890    0.04553 =
         0.04311    0.00517   -0.00224    0.01917
C16   1    0.252718    0.434793    0.744926    11.00000    0.04531    0.03860 =
         0.05713    0.01433    0.00019    0.01872
AFIX  43
H16   2    0.264624    0.411516    0.793929    11.00000   -1.20000
AFIX   0
N     6    0.475983    0.632060    0.473581    11.00000    0.05147    0.05713 =
         0.05034   -0.01294    0.01129    0.02434
AFIX  43
H     2    0.520022    0.648889    0.470711    11.00000   -1.20000
AFIX 116
PART 2
C12B  1    0.492226    0.609515    0.884266   -21.00000    0.05421    0.05937 =
         0.06653    0.01025   -0.02429    0.02517
C11B  1    0.512946    0.581334    0.807335   -21.00000    0.05422    0.04368 =
         0.07935    0.00815   -0.02158    0.01251
AFIX  43
H11B  2    0.482162    0.537876    0.780465   -21.00000   -1.20000
AFIX 115
C1EB  1    0.578707    0.616737    0.769718   -21.00000    0.05328    0.05428 =
         0.10511   -0.00185   -0.01375    0.00967
AFIX  43
H1EB  2    0.592868    0.597476    0.717139   -21.00000   -1.20000
AFIX 115
C1FB  1    0.623748    0.680323    0.809033   -21.00000    0.06644    0.06084 =
         0.09864    0.00025   -0.03146    0.01795
AFIX  43
H1FB  2    0.668693    0.704520    0.783323   -21.00000   -1.20000
AFIX 115
C22B  1    0.603029    0.708506    0.885964   -21.00000    0.08211    0.07266 =
         0.12639   -0.02175   -0.02204    0.01195
C8B   1    0.537269    0.673103    0.923581   -21.00000    0.07550    0.07057 =
         0.08202   -0.00138   -0.04689    0.03279
C27B  1    0.516546    0.701282    1.000513   -21.00000    0.10377    0.10452 =
         0.11575   -0.02845   -0.03929    0.05010
AFIX  43
H27B  2    0.471602    0.677084    1.026222   -21.00000   -1.20000
AFIX 115
C28B  1    0.561587    0.764868    1.039828   -21.00000    0.13163    0.11124 =
         0.12831   -0.03732   -0.03760    0.04466
AFIX  43
H28B  2    0.547425    0.784129    1.092407   -21.00000   -1.20000
AFIX 115
C29B  1    0.627348    0.800273    1.002213   -21.00000    0.12872    0.11593 =
         0.13149   -0.04356   -0.03680    0.03435
AFIX  43
H29B  2    0.658130    0.843732    1.029084   -21.00000   -1.20000
AFIX 115
C30B  1    0.648069    0.772093    0.925282   -21.00000    0.11556    0.08649 =
         0.13109   -0.03294   -0.02756    0.01798
AFIX  43
H30B  2    0.693014    0.796292    0.899575   -21.00000   -1.20000
AFIX   0
PART 0
C15   1    0.181275    0.434432    0.605601    11.00000    0.04204    0.04144 =
         0.05801   -0.00668   -0.01540    0.01742
AFIX  43
H15   2    0.144275    0.411448    0.559427    11.00000   -1.20000
AFIX   0
C     1    0.472002    0.572583    0.316603    11.00000    0.12158    0.07478 =
         0.05600   -0.02167    0.02777    0.03874
AFIX 137
HA    2    0.497705    0.616771    0.282927    11.00000   -1.50000
HB    2    0.441154    0.539278    0.266399    11.00000   -1.50000
HC    2    0.503269    0.558447    0.342880    11.00000   -1.50000
AFIX 116
PART 2
C1KB  1    0.400873    0.505373    0.466220   -31.00000    0.04211    0.05809 =
         0.06921   -0.02753    0.01142    0.01821
C19B  1    0.433746    0.503260    0.555423   -31.00000    0.05877    0.05180 =
         0.07931   -0.01644    0.00323    0.01811
AFIX  43
H19B  2    0.473711    0.542532    0.577752   -31.00000   -1.20000
AFIX 115
C14B  1    0.408143    0.443686    0.611957   -31.00000    0.05092    0.04907 =
         0.07114   -0.02256   -0.00725    0.01413
AFIX  43
H14B  2    0.430610    0.442242    0.672923   -31.00000   -1.20000
AFIX 115
C18B  1    0.349669    0.386224    0.579288   -31.00000    0.05234    0.05207 =
         0.09628   -0.02102   -0.00511    0.01783
AFIX  43
H18B  2    0.332171    0.345508    0.617926   -31.00000   -1.20000
AFIX 115
C7B   1    0.316796    0.388336    0.490085   -31.00000    0.05086    0.06457 =
         0.10718   -0.01668   -0.00659    0.00725
C20B  1    0.342397    0.447910    0.433551   -31.00000    0.07263    0.07182 =
         0.08661   -0.01723   -0.00246    0.01070
C23B  1    0.309526    0.450025    0.344347   -31.00000    0.09724    0.11978 =
         0.10607   -0.01499   -0.02517    0.02258
AFIX  43
H23B  2    0.327026    0.490742    0.305710   -31.00000   -1.20000
AFIX 115
C24B  1    0.251051    0.392564    0.311676   -31.00000    0.09994    0.11530 =
         0.11752   -0.00254   -0.03617    0.02174
AFIX  43
H24B  2    0.228585    0.394009    0.250709   -31.00000   -1.20000
AFIX 115
C25B  1    0.225447    0.332989    0.368208   -31.00000    0.11405    0.12921 =
         0.15011    0.01237   -0.05141    0.00865
AFIX  43
H25B  2    0.185481    0.293718    0.345879   -31.00000   -1.20000
AFIX 115
C1DB  1    0.258319    0.330875    0.457411   -31.00000    0.06415    0.07866 =
         0.10652   -0.00308   -0.01533    0.00173
AFIX  43
H1DB  2    0.240821    0.290158    0.496047   -31.00000   -1.20000
AFIX   0
PART 0
C17   1    0.450012    0.656146    0.539731    11.00000    0.04666    0.04254 =
         0.04672   -0.01577   -0.00506    0.02166
C34   1    0.425677    0.527059    1.036775    11.00000    0.07104    0.11848 =
         0.06568    0.02484   -0.01450    0.04188
AFIX 137
H34A  2    0.432358    0.489755    1.014768    11.00000   -1.50000
H34B  2    0.382984    0.508950    1.074803    11.00000   -1.50000
H34C  2    0.463131    0.557709    1.081701    11.00000   -1.50000
AFIX 116
PART 1
C12A  1    0.495258    0.603031    0.884859    21.00000    0.05421    0.05937 =
         0.06653    0.01025   -0.02429    0.02517
C11A  1    0.498553    0.568703    0.798282    21.00000    0.03726    0.05376 =
         0.07372    0.01399   -0.00805    0.01759
AFIX  43
H11A  2    0.459809    0.527920    0.776972    21.00000   -1.20000
AFIX 115
C1EA  1    0.558536    0.594047    0.742883    21.00000    0.03848    0.04400 =
         0.07756    0.00555   -0.01264    0.01278
AFIX  43
H1EA  2    0.560787    0.570585    0.683711    21.00000   -1.20000
AFIX 115
C1FA  1    0.615224    0.653718    0.774063    21.00000    0.02603    0.04623 =
         0.09302    0.00642   -0.01368    0.00957
AFIX  43
H1FA  2    0.656220    0.671039    0.736201    21.00000   -1.20000
AFIX 115
C22A  1    0.611930    0.688046    0.860640    21.00000    0.05427    0.07603 =
         0.10217   -0.00894   -0.01008    0.01171
C8A   1    0.551948    0.662704    0.916039    21.00000    0.05975    0.08357 =
         0.08795   -0.01091   -0.02097    0.02112
C27A  1    0.548650    0.697029    1.002616    21.00000    0.08445    0.12514 =
         0.11825   -0.05823   -0.00971   -0.00101
AFIX  43
H27A  2    0.507654    0.679707    1.040475    21.00000   -1.20000
AFIX 115
C28A  1    0.605338    0.756700    1.033797    21.00000    0.08811    0.12104 =
         0.13669   -0.06550    0.00077    0.00166
AFIX  43
H28A  2    0.603085    0.780161    1.092968    21.00000   -1.20000
AFIX 115
C29A  1    0.665322    0.782045    0.978402    21.00000    0.08428    0.10527 =
         0.15040   -0.05199   -0.00499    0.00536
AFIX  43
H29A  2    0.704065    0.822827    0.999715    21.00000   -1.20000
AFIX 115
C30A  1    0.668618    0.747719    0.891824    21.00000    0.06220    0.10371 =
         0.13158   -0.03285    0.00048    0.01086
AFIX  43
H30A  2    0.709614    0.765042    0.853964    21.00000   -1.20000
AFIX   0
PART 0
H7    2    0.346810    0.477428    0.896063    11.00000    0.06358
PART 1
AFIX 116
C1KA  1    0.388381    0.505413    0.461572    31.00000    0.04211    0.05809 =
         0.06921   -0.02753    0.01142    0.01821
C19A  1    0.421196    0.491505    0.540126    31.00000    0.03890    0.05212 =
         0.08038   -0.02964    0.00387    0.01367
AFIX  43
H19A  2    0.464584    0.525544    0.562854    31.00000   -1.20000
AFIX 115
C14A  1    0.390530    0.427794    0.585425    31.00000    0.05803    0.04137 =
         0.08475   -0.03378   -0.00230    0.00948
AFIX  43
H14A  2    0.412959    0.418289    0.639113    31.00000   -1.20000
AFIX 115
C18A  1    0.327048    0.377991    0.552171    31.00000    0.05804    0.06265 =
         0.10847   -0.04294    0.00505    0.00210
AFIX  43
H18A  2    0.306089    0.334447    0.583132    31.00000   -1.20000
AFIX 115
C7A   1    0.294231    0.391898    0.473617    31.00000    0.05757    0.08012 =
         0.10871   -0.04896    0.00604    0.01633
C20A  1    0.324898    0.455608    0.428318    31.00000    0.04963    0.08846 =
         0.09110   -0.05252   -0.00028    0.01942
C23A  1    0.292084    0.469518    0.349764    31.00000    0.07057    0.12023 =
         0.11140   -0.04905   -0.01494    0.03747
AFIX  43
H23A  2    0.313044    0.513062    0.318805    31.00000   -1.20000
AFIX 115
C24A  1    0.228602    0.419716    0.316508    31.00000    0.08862    0.13585 =
         0.14729   -0.03409   -0.02760    0.02644
AFIX  43
H24A  2    0.206175    0.429222    0.262820    31.00000   -1.20000
AFIX 115
C25A  1    0.197933    0.356005    0.361806    31.00000    0.12651    0.14342 =
         0.17131   -0.02472   -0.05969    0.01325
AFIX  43
H25A  2    0.154545    0.321967    0.339077    31.00000   -1.20000
AFIX 115
C1DA  1    0.230748    0.342095    0.440359    31.00000    0.07469    0.11010 =
         0.11036   -0.04142   -0.00962    0.00903
AFIX  43
H1DA  2    0.209788    0.298551    0.471317    31.00000   -1.20000
AFIX   0
C13A  1    0.052644    0.192827    0.536721    10.33333    0.08530    0.07654 =
         0.09333   -0.00593    0.01243    0.04813
AFIX 163
H13A  2    0.010792    0.172476    0.500695    10.33333   -1.20000
AFIX   0
C31A  1    0.169628    0.290192    0.622123    10.33333    0.07873    0.06342 =
         0.08919   -0.01126    0.01251    0.03561

CL1   3    0.284668    0.588189    0.257078    10.15000    0.07682    0.06044 =
         0.08096   -0.02526   -0.00044    0.03583
PART 2
CL2   3    0.309125    0.585848    1.093830    10.16667    0.09618    0.09453 =
         0.11279   -0.00716    0.00832    0.05662

PART 1
C1    1    0.333333    0.666667    0.311448    10.05000    0.07682    0.06044 =
         0.08096   -0.02526   -0.00044    0.03583
AFIX  13
H1    2    0.333334    0.666667    0.388806    10.05000   -1.20000
AFIX   0

PART 2
C7    1    0.333333    0.666667    1.052836    10.05556    0.09618    0.09453 =
         0.11279   -0.00716    0.00832    0.05662
AFIX  13
H7A   2    0.333334    0.666666    0.975478    10.05556   -1.20000
AFIX   6

PART 1
C11   1    0.269527    0.262644    0.844482    41.00000    0.15297    0.14598 =
         0.17405    0.02296   -0.03097    0.06765
F1    5    0.295419    0.262398    0.752355    41.00000    0.16698    0.15459 =
         0.19022    0.01677   -0.03635    0.07014
F2    5    0.250529    0.203452    0.888945    41.00000    0.16698    0.15459 =
         0.19022    0.01677   -0.03635    0.07014
F6    5    0.214854    0.267263    0.829704    41.00000    0.16698    0.15459 =
         0.19022    0.01677   -0.03635    0.07014
S6    8    0.330763    0.331432    0.925080    41.00000    0.06252    0.06294 =
         0.12342    0.02702   -0.02611    0.03185
O2    7    0.344303    0.391054    0.868624    41.00000    0.15740    0.15201 =
         0.17826    0.03207   -0.03622    0.08423
O3    7    0.385971    0.318506    0.929818    41.00000    0.15740    0.15201 =
         0.17826    0.03207   -0.03622    0.08423
O9    7    0.295272    0.321797    1.021662    41.00000    0.15740    0.15201 =
         0.17826    0.03207   -0.03622    0.08423
AFIX   6
PART 2
C8    1    0.291008    0.304198    0.930050   -41.00000    0.15297    0.14598 =
         0.17405    0.02296   -0.03097    0.06765
F3    5    0.328140    0.301948    1.007437   -41.00000    0.16698    0.15459 =
         0.19022    0.01677   -0.03635    0.07014
F4    5    0.313188    0.290951    0.843091   -41.00000    0.16698    0.15459 =
         0.19022    0.01677   -0.03635    0.07014
F5    5    0.301512    0.366440    0.923054   -41.00000    0.16698    0.15459 =
         0.19022    0.01677   -0.03635    0.07014
S1    8    0.201924    0.243445    0.950150   -41.00000    0.06252    0.06294 =
         0.12342    0.02702   -0.02611    0.03185
O7    7    0.185310    0.265741    1.044163   -41.00000    0.15740    0.15201 =
         0.17826    0.03207   -0.03622    0.08423
O8    7    0.201073    0.180378    0.958175   -41.00000    0.15740    0.15201 =
         0.17826    0.03207   -0.03622    0.08423
O4    7    0.170592    0.250919    0.857856   -41.00000    0.15740    0.15201 =
         0.17826    0.03207   -0.03622    0.08423
AFIX   0

PART 1
O13A  7    0.178019    0.332098    0.653484    10.33333    0.03422    0.04750 =
         0.06331   -0.00307    0.00991    0.01513
C21A  1    0.115854    0.223563    0.591134    10.33333    0.08969    0.07615 =
         0.10330   -0.00872    0.00182    0.03922
PART 2
O13B  7    0.160601    0.331005    0.678409    10.66667    0.05143    0.03524 =
         0.07345    0.01217    0.00116    0.01657
C21B  1    0.083059    0.224314    0.613864    10.66667    0.13307    0.09326 =
         0.14425   -0.01472   -0.00197    0.04494
C31B  1    0.112665    0.295658    0.621965    10.66667    0.07845    0.07883 =
         0.10663   -0.00527   -0.01746    0.03214
C13B  1    0.091029    0.168570    0.608556    10.66667    0.13861    0.08188 =
         0.18527   -0.01743    0.00218    0.03913
AFIX 163
H13B  2    0.096534    0.130060    0.604889    10.66667    0.10863
AFIX   0
HKLF 4


REM  TCd2188 in P6(3)
REM wR2 = 0.2093, GooF = S = 1.041, Restrained GooF = 1.009 for all data
REM R1 = 0.0718 for 8065 Fo > 4sig(Fo) and 0.0856 for all 9667 data
REM 538 parameters refined using 1601 restraints

END

WGHT      0.1652      0.0000

REM Highest difference peak  1.554,  deepest hole -0.811,  1-sigma level  0.132
Q1    1   0.3905  0.3493  0.9822  11.00000  0.05    1.55
Q2    1   0.6126  0.6479  0.8682  11.00000  0.05    1.16
Q3    1   0.3171  0.6351  0.1822  11.00000  0.05    1.05
Q4    1   0.1468  0.2251  0.6822  11.00000  0.05    0.90
Q5    1   0.2722  0.2179  1.0172  11.00000  0.05    0.88
Q6    1   0.2564  0.2802  1.0781  11.00000  0.05    0.83
Q7    1   0.1788  0.2922  0.7455  11.00000  0.05    0.75
Q8    1   0.3333  0.6667  1.1163  10.33333  0.05    0.67
Q9    1   0.3380  0.3177  0.8477  11.00000  0.05    0.67
Q10   1   0.3086  0.3822  0.4296  11.00000  0.05    0.63
Q11   1   0.0448  0.1627  0.6795  11.00000  0.05    0.63
Q12   1   0.7398  0.7362  0.8605  11.00000  0.05    0.61
Q13   1   0.2600  0.2635  0.9946  11.00000  0.05    0.58
Q14   1   0.7421  0.7220  0.7750  11.00000  0.05    0.56
Q15   1   0.3367  0.3172  0.5153  11.00000  0.05    0.53
Q16   1   0.2560  0.2608  0.4730  11.00000  0.05    0.50
Q17   1   0.3178  0.6366  0.6683  11.00000  0.05    0.46
Q18   1   0.2601  0.2669  0.8826  11.00000  0.05    0.44
Q19   1   0.6214  0.6945  0.9115  11.00000  0.05    0.43
Q20   1   0.0000  0.0000  0.6336  10.33333  0.05    0.43
Q21   1   0.3488  0.3890  0.4805  11.00000  0.05    0.41
Q22   1   0.2648  0.6158  0.2166  11.00000  0.05    0.41
Q23   1   0.5918  0.7909  1.0395  11.00000  0.05    0.40
Q24   1   0.4212  0.4922  0.4369  11.00000  0.05    0.40
Q25   1   0.1504  0.1814  0.5522  11.00000  0.05    0.39
Q26   1   0.0775  0.2227  0.6773  11.00000  0.05    0.39
Q27   1   0.2937  0.5929  0.1989  11.00000  0.05    0.38
Q28   1   0.4674  0.6183  0.8574  11.00000  0.05    0.38
Q29   1   0.1600  0.3851  0.6219  11.00000  0.05    0.37
Q30   1   0.7129  0.8262  0.9132  11.00000  0.05    0.37
Q31   1   0.4860  0.5875  0.4831  11.00000  0.05    0.37
Q32   1   0.1211  0.1678  0.6478  11.00000  0.05    0.37
Q33   1   0.6696  0.8114  0.9360  11.00000  0.05    0.36
Q34   1   0.3506  0.6090  0.2526  11.00000  0.05    0.36
Q35   1   0.5371  0.5979  0.3707  11.00000  0.05    0.36
Q36   1   0.3884  0.6094  0.2981  11.00000  0.05    0.36
Q37   1   0.2843  0.4058  0.4409  11.00000  0.05    0.36
Q38   1   0.3722  0.6611  0.5957  11.00000  0.05    0.36
Q39   1   0.3765  0.4161  0.7662  11.00000  0.05    0.34
Q40   1   0.2862  0.5423  0.7128  11.00000  0.05    0.33
Q41   1   0.2330  0.3132  0.6647  11.00000  0.05    0.33
Q42   1   0.1937  0.4276  0.6394  11.00000  0.05    0.33
Q43   1   0.2153  0.2832  0.9808  11.00000  0.05    0.32
Q44   1   0.2882  0.3874  0.8190  11.00000  0.05    0.32
Q45   1   0.2096  0.2251  0.6010  11.00000  0.05    0.32
Q46   1   0.3308  0.6327  0.6063  11.00000  0.05    0.32
Q47   1   0.1907  0.4331  0.7153  11.00000  0.05    0.31
Q48   1   0.3232  0.6171  1.0246  11.00000  0.05    0.31
Q49   1   0.2898  0.4130  0.9191  11.00000  0.05    0.30
Q50   1   0.4774  0.4827  0.7379  11.00000  0.05    0.30
Q51   1   0.2494  0.2714  0.7708  11.00000  0.05    0.30
Q52   1   0.3333  0.6667  0.5797  10.33333  0.05    0.29
Q53   1   0.3543  0.3341  0.7412  11.00000  0.05    0.29
Q54   1   0.2488  0.5312  0.8125  11.00000  0.05    0.29
Q55   1   0.5468  0.7173  0.9774  11.00000  0.05    0.29
Q56   1   0.0969  0.1126  0.6748  11.00000  0.05    0.29
Q57   1   0.2672  0.3895  0.8618  11.00000  0.05    0.28
Q58   1   0.2935  0.3632  1.0516  11.00000  0.05    0.28
Q59   1   0.4026  0.6070  1.0408  11.00000  0.05    0.28
Q60   1   0.3125  0.3351  0.7878  11.00000  0.05    0.28
Q61   1   0.2564  0.5423  0.7827  11.00000  0.05    0.27
Q62   1   0.2998  0.5667  0.7741  11.00000  0.05    0.27
Q63   1   0.2203  0.2832  0.3541  11.00000  0.05    0.27
Q64   1   0.4436  0.5241  0.3242  11.00000  0.05    0.27
Q65   1   0.2515  0.2746  0.5852  11.00000  0.05    0.27
;
_shelx_res_checksum                67747
_shelx_hkl_file
;
  -2   0   0   -0.16    0.25
  -3   1   0    4.84    0.61
   2  -3   0    4.15    1.04
   1   2   0    1.89    0.55
   1   2   0    4.24    0.55
  -3   1   0    3.15    0.52
  -1  -2   0    4.07    0.66
  -1  -2   0    2.83    0.29
   3  -1   0    3.66    0.34
  -1  -2   0    4.48    0.43
  -2   3   0    5.41    0.71
   3  -1   0    4.88    0.70
   1  -3   0    5.37    0.53
   2   1   0    2.91    0.61
   1  -3   0    5.37    0.79
  -3   2   0    3.49    0.73
   1  -3   0    4.72    0.37
  -3   2   0    4.61    0.59
   2   1   0    4.17    0.48
  -1   3   0    4.16    0.49
   3  -2   0    4.89    0.44
  -2  -1   0    4.11    0.41
   3  -2   0    4.73    0.50
  -1   3   0    2.98    0.65
   3  -2   0    4.36    0.59
  -2  -1   0    5.17    0.67
   3  -2   0    3.29    0.61
  -2  -1   0    2.74    0.45
   0  -3   0  552.73   19.98
   0  -3   0  615.24   20.01
   3   0   0  610.59   20.03
   3   0   0  630.92   19.95
   3   0   0  617.08   19.91
   3   0   0  610.58   19.98
   0  -3   0  618.68   19.91
   0  -3   0  630.58   19.96
  -3   0   0  628.33   20.10
   0   3   0  620.25   20.09
   0   3   0  600.64   20.15
  -3   0   0  618.45   20.17
   0   3   0  587.82   20.09
   0   3   0  636.23   20.15
  -4   1   0   15.80    1.01
  -4   1   0   14.16    0.78
   3  -4   0   14.67    0.62
   3  -4   0   17.81    1.04
   3  -4   0   15.09    1.00
   1   3   0   15.59    0.96
  -4   1   0   16.46    1.08
  -4   1   0   16.89    0.86
  -4   1   0   16.37    1.03
   1   3   0   13.80    0.89
   3  -4   0   17.28    0.98
  -4   1   0   16.72    0.95
   1   3   0   16.43    1.13
   3  -4   0   15.54    1.14
   1   3   0   15.48    0.99
  -4   1   0   14.58    0.84
   1   3   0   14.97    0.99
   3  -4   0   16.74    0.96
   1   3   0   16.80    1.00
   1   3   0   17.09    0.77
   4  -1   0   15.95    0.83
   4  -1   0   15.65    0.90
  -3   4   0   17.30    0.78
  -3   4   0   14.97    0.68
   4  -1   0   15.68    1.03
  -1  -3   0   17.79    0.89
   4  -1   0   16.89    0.82
  -3   4   0   15.73    1.08
   4  -1   0   16.27    0.97
   4  -1   0   17.68    1.05
  -1  -3   0   15.03    1.06
  -3   4   0   15.41    0.90
  -1  -3   0   19.75    1.05
  -3   4   0   16.56    1.06
   4  -1   0   16.41    1.08
  -1  -3   0   15.94    0.75
  -1  -3   0   15.85    0.96
  -3   4   0   15.77    0.98
  -3   4   0   17.68    0.97
  -1  -3   0   15.61    0.83
  -4   2   0   30.92    1.47
   2   2   0   29.90    1.35
   2   2   0   29.43    1.35
  -4   2   0   29.21    1.35
   2   2   0   28.75    1.09
  -4   2   0   29.79    1.29
   2   2   0   30.64    1.44
  -4   2   0   28.39    1.22
   2  -4   0   29.21    1.20
  -4   2   0   28.30    1.33
   2  -4   0   27.99    1.34
   2  -4   0   28.54    1.33
   2  -4   0   29.14    1.26
   2  -4   0   29.74    1.46
  -4   2   0   29.08    1.36
   2   2   0   29.88    1.10
   2  -4   0   27.31    1.21
   2   2   0   28.83    1.33
   4  -2   0   27.11    1.26
  -2  -2   0   28.83    1.09
  -2   4   0   29.84    1.42
  -2   4   0   28.85    1.19
  -2  -2   0   29.22    1.10
  -2  -2   0   26.74    1.34
   4  -2   0   26.06    1.33
  -2  -2   0   30.52    1.46
   4  -2   0   29.89    1.29
  -2  -2   0   29.29    1.18
  -2   4   0   29.43    1.20
  -2  -2   0   28.66    1.28
   4  -2   0   29.51    1.39
   4  -2   0   31.98    1.08
  -2   4   0   29.18    1.26
  -2   4   0   30.82    1.32
   4  -2   0   30.28    1.30
   4  -2   0   29.29    1.26
   4  -2   0   30.40    1.08
  -2  -2   0   28.24    1.30
  -2   4   0   30.43    1.40
  -4   3   0   14.44    1.04
   1  -4   0   16.63    0.73
  -4   3   0   16.70    0.92
   3   1   0   16.16    1.06
   3   1   0   16.42    0.93
   1  -4   0   14.49    1.00
   1  -4   0   17.82    0.67
   3   1   0   15.13    1.23
   1  -4   0   16.04    1.19
   1  -4   0   16.60    0.95
   1  -4   0   15.52    0.83
   3   1   0   15.42    0.92
  -4   3   0   16.67    1.10
   1  -4   0   15.74    0.94
  -4   3   0   14.57    0.99
  -4   3   0   17.02    0.94
   3   1   0   15.34    1.12
   3   1   0   15.35    0.71
  -4   3   0   17.10    0.93
  -4   3   0   15.92    1.04
   3   1   0   15.82    0.87
  -4   3   0   15.95    0.64
  -1   4   0   14.62    0.71
  -1   4   0   16.94    1.12
   4  -3   0   17.65    0.91
  -3  -1   0   16.57    0.74
   4  -3   0   15.68    0.87
  -3  -1   0   17.11    1.02
   4  -3   0   16.05    0.98
  -1   4   0   15.78    0.92
  -3  -1   0   14.36    0.87
  -3  -1   0   17.18    0.80
  -1   4   0   15.90    0.93
  -1   4   0   14.66    0.82
  -3  -1   0   18.39    1.17
  -1   4   0   15.25    1.08
   4  -3   0   16.04    0.97
   4  -3   0   16.94    1.05
  -1   4   0   16.19    0.72
  -3  -1   0   15.45    0.97
  -3  -1   0   14.01    0.82
   4  -3   0   16.68    1.11
   0  -4   0  156.37    5.20
   0  -4   0  149.48    5.33
   0  -4   0  153.51    5.18
  -4   4   0  157.40    5.11
   0  -4   0  155.39    5.31
   4   0   0  154.78    5.26
   4   0   0  150.62    5.24
  -4   4   0  155.05    5.35
   0  -4   0  155.80    5.39
  -4   4   0  152.11    5.31
  -4   4   0  152.86    5.31
   4   0   0  152.93    5.36
   4   0   0  155.32    5.34
   4   0   0  156.00    5.20
   0  -4   0  155.34    5.25
  -4   4   0  161.11    5.32
   4   0   0  152.78    5.25
   4   0   0  157.83    5.28
  -4   4   0  160.10    5.35
   4  -4   0  152.51    5.31
   4  -4   0  149.62    5.33
   0   4   0  154.03    5.19
  -4   0   0  150.34    5.27
  -4   0   0  155.96    5.18
  -4   0   0  157.82    5.25
   0   4   0  154.51    5.38
   0   4   0  152.10    5.34
  -4   0   0  152.05    5.36
   0   4   0  154.90    5.25
   4  -4   0  159.11    5.37
  -4   0   0  154.87    5.27
   0   4   0  155.76    5.32
  -4   0   0  149.01    5.25
   4  -4   0  161.41    5.17
   4  -4   0  158.50    5.32
  -4   0   0  158.50    5.21
  -4   0   0  152.43    5.19
   0   4   0  151.40    5.21
   4  -4   0  155.34    5.31
   0   4   0  154.13    5.35
   4  -4   0  163.59    5.11
  -4   0   0  157.80    5.37
   4  -5   0   32.40    1.55
  -5   1   0   34.23    1.43
  -5   1   0   34.74    1.59
  -5   1   0   31.27    1.62
   1   4   0   37.19    1.74
   4  -5   0   35.04    1.32
   4  -5   0   32.74    1.55
   1   4   0   34.04    1.53
   4  -5   0   33.65    1.51
   1   4   0   33.16    1.63
  -5   1   0   33.21    1.38
   1   4   0   36.26    1.63
  -5   1   0   35.19    1.57
   4  -5   0   36.23    1.26
   4  -5   0   32.38    1.58
   1   4   0   33.02    1.61
  -5   1   0   35.55    1.70
   1   4   0   34.80    1.36
   1   4   0   31.26    1.42
   4  -5   0   34.02    1.73
  -5   1   0   37.27    1.45
  -4   5   0   32.99    1.28
   5  -1   0   33.94    1.43
  -1  -4   0   34.32    1.47
  -4   5   0   33.15    1.57
  -4   5   0   31.78    1.56
  -1  -4   0   34.56    1.66
  -1  -4   0   36.31    1.77
   5  -1   0   33.89    1.47
  -1  -4   0   33.85    1.46
  -4   5   0   34.77    1.34
  -4   5   0   33.15    1.69
   5  -1   0   36.53    1.72
   5  -1   0   35.34    1.65
  -4   5   0   33.74    1.59
   5  -1   0   34.48    1.43
   5  -1   0   36.82    1.57
   5  -1   0   33.22    1.55
  -4   5   0   33.93    1.63
  -1  -4   0   31.24    1.57
  -5   2   0  140.24    4.83
   2   3   0  137.89    4.78
   3  -5   0  140.95    4.81
   2   3   0  139.34    4.55
  -5   2   0  139.47    4.73
  -5   2   0  129.89    4.80
   3  -5   0  134.87    4.82
   2   3   0  138.03    4.67
   2   3   0  138.41    4.83
   2   3   0  132.48    4.84
  -5   2   0  129.61    4.80
   3  -5   0  143.24    4.68
   2   3   0  139.76    4.59
   2   3   0  143.21    4.82
  -5   2   0  141.82    4.77
   3  -5   0  132.59    4.73
   3  -5   0  143.47    4.77
  -5   2   0  138.05    4.71
   3  -5   0  135.06    4.87
   5  -2   0  136.83    4.82
  -2  -3   0  139.34    4.83
  -3   5   0  140.30    4.89
   5  -2   0  136.94    4.74
  -3   5   0  139.30    4.87
  -2  -3   0  136.99    4.59
  -2  -3   0  138.55    4.79
   5  -2   0  140.09    4.84
   5  -2   0  143.79    4.78
  -3   5   0  141.21    4.81
  -2  -3   0  132.58    4.81
   5  -2   0  139.28    4.86
   5  -2   0  139.31    4.64
  -2  -3   0  142.78    4.90
  -2  -3   0  134.92    4.69
  -3   5   0  137.98    4.74
  -3   5   0  143.15    4.70
  -3   5   0  135.60    4.82
   5  -2   0  133.54    4.70
   5  -2   0  139.15    4.74
  -2  -3   0  140.90    4.61
  -5   3   0  140.57    4.92
  -5   3   0  146.62    4.95
   2  -5   0  139.07    4.98
   3   2   0  143.62    5.01
   2  -5   0  143.75    4.89
   3   2   0  139.94    4.92
   3   2   0  140.94    4.99
   3   2   0  141.19    4.81
  -5   3   0  146.52    4.91
  -5   3   0  139.11    4.89
  -5   3   0  140.71    4.96
   2  -5   0  142.98    5.03
   2  -5   0  148.90    4.89
   2  -5   0  143.87    4.93
   2  -5   0  138.23    4.81
   3   2   0  143.11    4.94
  -5   3   0  136.49    4.96
   3   2   0  144.04    4.78
  -5   3   0  140.67    4.97
  -5   3   0  144.29    4.70
   3   2   0  145.91    4.73
   5  -3   0  142.08    4.90
  -2   5   0  143.32    5.00
   5  -3   0  142.40    4.99
   5  -3   0  145.30    4.92
  -2   5   0  142.02    5.01
  -3  -2   0  138.83    4.92
  -3  -2   0  142.86    5.02
   5  -3   0  147.20    4.90
  -2   5   0  140.43    4.79
   5  -3   0  142.66    4.96
   5  -3   0  145.77    4.71
  -3  -2   0  139.52    4.95
  -3  -2   0  142.99    4.93
  -2   5   0  152.25    4.90
  -3  -2   0  136.25    4.79
  -2   5   0  138.85    4.68
   5  -3   0  143.54    4.91
   5  -3   0  144.76    4.70
  -3  -2   0  142.41    4.73
  -3  -2   0  144.57    4.81
  -2   5   0  135.91    4.91
  -2   5   0  141.12    4.89
   1  -5   0   34.33    1.27
   4   1   0   34.51    1.52
   4   1   0   34.63    1.64
  -5   4   0   34.00    1.63
  -5   4   0   34.06    1.20
  -5   4   0   34.78    1.55
  -5   4   0   31.55    1.48
   1  -5   0   33.21    1.38
   4   1   0   33.14    1.42
   4   1   0   35.03    1.70
  -5   4   0   33.27    1.65
  -5   4   0   34.64    1.56
  -5   4   0   34.28    1.65
   4   1   0   33.23    1.55
   1  -5   0   29.82    1.59
   1  -5   0   33.29    1.50
  -5   4   0   33.01    1.58
   1  -5   0   30.09    1.50
   1  -5   0   35.09    1.75
   4   1   0   33.82    1.27
   4   1   0   31.54    1.36
  -4  -1   0   31.89    1.37
   5  -4   0   34.61    1.54
   5  -4   0   32.14    1.18
   5  -4   0   33.89    1.45
  -4  -1   0   31.44    1.44
  -4  -1   0   33.70    1.40
  -1   5   0   31.75    1.49
  -1   5   0   35.72    1.53
  -1   5   0   34.47    1.66
  -4  -1   0   33.64    1.40
  -4  -1   0   33.77    1.53
   5  -4   0   34.05    1.57
   5  -4   0   33.24    1.58
  -1   5   0   34.47    1.72
  -4  -1   0   31.13    1.60
  -1   5   0   34.44    1.25
  -1   5   0   31.72    1.30
  -4  -1   0   32.17    1.52
  -1   5   0   33.03    1.43
   5  -4   0   35.01    1.69
   5  -4   0   33.16    1.62
  -4  -1   0   35.61    1.86
  -4  -1   0   36.37    1.31
  -5   5   0   10.72    1.08
   0  -5   0   10.67    0.99
   5   0   0   11.17    0.93
  -5   5   0   11.49    1.06
   0  -5   0   12.43    1.26
  -5   5   0   14.87    1.19
   5   0   0   11.94    1.17
   5   0   0   11.21    0.85
   0  -5   0    9.80    1.00
  -5   5   0   11.68    0.65
  -5   5   0   10.13    1.01
  -5   5   0   10.89    0.82
   0  -5   0   10.83    0.91
   0  -5   0   12.01    0.79
   5   0   0   10.96    0.96
   5   0   0   10.87    1.01
   5   0   0   13.42    0.92
  -5   5   0   11.89    0.97
   0  -5   0   11.33    0.78
   0   5   0   11.35    0.96
   5  -5   0   11.98    1.17
   5  -5   0   13.04    1.07
  -5   0   0   11.12    0.92
  -5   0   0    9.94    0.79
   5  -5   0   11.42    0.97
  -5   0   0   10.30    0.81
  -5   0   0   13.08    1.22
  -5   0   0   12.98    1.11
   0   5   0   14.22    1.23
   5  -5   0   14.18    1.08
   5  -5   0   11.31    0.60
   5  -5   0   10.93    0.77
   0   5   0    9.91    1.04
  -5   0   0   11.83    0.86
   5  -5   0   11.44    1.13
   0   5   0   12.58    1.01
   0   5   0   11.98    0.49
   0   5   0   11.75    0.88
  -5   0   0   10.29    0.79
  -5   0   0   10.96    0.76
   0   5   0   12.29    1.13
   0   5   0   10.63    0.84
  -5   0   0   10.03    0.99
  -6   1   0   12.20    1.03
   5  -6   0   11.73    0.64
  -6   1   0   12.49    1.01
   1   5   0    9.99    0.85
   5  -6   0   11.10    1.10
  -6   1   0    9.91    0.87
   1   5   0   12.66    1.24
  -6   1   0    9.03    0.86
   1   5   0   11.25    0.99
  -6   1   0    8.96    0.99
   1   5   0   10.32    0.78
  -6   1   0   10.72    0.86
   5  -6   0   13.86    1.28
  -6   1   0   12.72    0.89
   1   5   0   10.46    1.09
   1   5   0    9.44    1.05
   5  -6   0   11.02    1.01
   5  -6   0   10.28    0.99
  -6   1   0   10.44    1.22
   5  -6   0    9.78    0.70
  -1  -5   0   12.49    0.99
  -5   6   0   10.68    1.05
   6  -1   0   10.24    0.87
  -5   6   0   10.93    1.20
  -5   6   0   12.94    1.18
  -5   6   0   11.46    0.99
   6  -1   0    9.13    0.83
   6  -1   0   10.08    0.94
   6  -1   0   10.07    1.14
  -5   6   0   12.84    1.11
   6  -1   0   10.82    0.97
  -1  -5   0   10.55    0.97
  -1  -5   0   10.69    1.13
   6  -1   0   13.12    0.94
  -1  -5   0    8.65    0.74
  -5   6   0   10.49    0.71
  -1  -5   0   10.08    0.88
   4  -6   0  190.18    6.47
   2   4   0  185.84    6.11
  -6   2   0  190.16    6.38
   2   4   0  183.09    6.40
   4  -6   0  192.19    6.45
   2   4   0  182.46    6.48
   2   4   0  183.82    6.44
   4  -6   0  178.14    6.13
   4  -6   0  202.21    6.44
   4  -6   0  195.34    6.27
   2   4   0  192.87    6.47
   4  -6   0  188.90    6.38
   2   4   0  187.18    6.19
   2   4   0  184.17    6.43
  -6   2   0  177.93    6.43
   2   4   0  187.12    6.28
  -6   2   0  184.13    6.23
  -6   2   0  184.34    6.31
  -6   2   0  176.20    6.42
   4  -6   0  179.25    6.49
  -6   2   0  184.38    6.47
  -6   2   0  196.02    6.35
  -2  -4   0  184.38    6.30
  -4   6   0  188.07    6.49
  -4   6   0  184.17    6.44
  -2  -4   0  186.79    6.46
   6  -2   0  189.51    6.40
  -2  -4   0  186.57    6.27
  -2  -4   0  183.65    6.45
  -4   6   0  186.49    6.36
  -2  -4   0  192.06    6.54
   6  -2   0  187.62    6.46
  -4   6   0  180.80    6.50
  -2  -4   0  184.27    6.37
  -4   6   0  185.59    6.13
   6  -2   0  188.43    6.36
   6  -2   0  187.71    6.46
   6  -2   0  186.42    6.34
  -2  -4   0  191.07    6.14
   6  -2   0  189.65    6.47
  -4   6   0  194.05    6.29
   6  -2   0  188.92    6.25
   6  -2   0  186.12    6.26
   3   3   0  872.46   28.82
   3  -6   0  892.62   28.75
   3  -6   0  874.55   28.83
  -6   3   0  858.36   28.78
   3   3   0  879.44   28.80
   3  -6   0  863.41   28.69
  -6   3   0  917.78   28.76
   3   3   0  892.33   28.81
  -6   3   0  843.36   28.81
   3  -6   0  879.93   28.83
   3   3   0  881.53   28.58
   3  -6   0  910.88   28.71
   3   3   0  871.11   28.78
  -6   3   0  851.87   28.72
   6  -3   0  882.83   28.77
  -3  -3   0  888.52   28.60
  -3  -3   0  879.06   28.82
  -3  -3   0  881.81   28.82
  -3  -3   0  879.95   28.68
  -3  -3   0  876.87   28.84
  -3   6   0  867.21   28.87
  -3   6   0  888.62   28.71
  -3  -3   0  887.18   28.87
  -3  -3   0  867.88   28.68
  -3   6   0  870.40   28.81
   4   2   0  183.07    6.55
  -6   4   0  189.71    6.21
   2  -6   0  190.01    6.47
  -6   4   0  186.92    6.46
  -6   4   0  185.15    6.46
   2  -6   0  191.47    6.49
   2  -6   0  189.98    6.61
   4   2   0  186.11    6.49
   4   2   0  187.21    6.48
   2  -6   0  189.64    6.33
   4   2   0  193.91    6.35
   4   2   0  192.73    6.26
  -6   4   0  187.91    6.54
   2  -6   0  195.15    6.42
  -6   4   0  182.47    6.53
  -6   4   0  191.77    6.54
  -6   4   0  188.17    6.62
   4   2   0  190.93    6.56
   2  -6   0  192.40    6.22
   2  -6   0  184.83    6.56
   4   2   0  190.87    6.34
  -6   4   0  191.96    6.48
   6  -4   0  192.29    6.27
  -4  -2   0  193.66    6.62
   6  -4   0  187.62    6.53
  -2   6   0  191.18    6.64
  -4  -2   0  190.44    6.63
   6  -4   0  195.52    6.57
   6  -4   0  191.76    6.59
  -2   6   0  196.50    6.64
  -4  -2   0  182.25    6.34
  -4  -2   0  189.32    6.41
   6  -4   0  194.44    6.54
   6  -4   0  185.75    6.61
  -4  -2   0  182.11    6.52
  -4  -2   0  190.25    6.54
  -2   6   0  194.17    6.51
  -2   6   0  189.87    6.29
  -4  -2   0  193.21    6.40
   6  -4   0  196.28    6.50
  -2   6   0  192.66    6.53
  -2   6   0  187.90    6.46
  -2   6   0  194.28    6.36
  -6   5   0    9.52    0.88
  -6   5   0   11.01    1.11
   1  -6   0   11.47    0.63
  -6   5   0   10.36    1.00
   1  -6   0    9.76    0.88
  -6   5   0   10.01    0.98
   1  -6   0   11.46    1.00
   5   1   0   11.41    0.96
   5   1   0   11.36    1.01
   5   1   0    9.93    0.90
  -6   5   0   10.63    1.15
  -6   5   0   13.28    1.21
   1  -6   0   11.78    1.01
   1  -6   0    9.82    1.07
   1  -6   0    8.78    0.68
   5   1   0   12.04    1.23
  -6   5   0   11.18    0.58
  -6   5   0   11.22    1.05
   6  -5   0   10.52    1.00
   6  -5   0   12.28    0.52
  -1   6   0   10.09    1.09
  -1   6   0   11.51    1.02
  -1   6   0   10.28    0.68
  -5  -1   0    8.94    0.77
  -5  -1   0    9.09    1.00
   6  -5   0   12.34    1.25
  -1   6   0    9.37    0.88
  -5  -1   0   11.62    1.05
  -5  -1   0    9.59    0.78
  -5  -1   0   11.48    0.76
   6  -5   0   11.97    1.20
  -5  -1   0   10.57    0.90
  -1   6   0   11.82    0.98
  -1   6   0   12.05    1.24
  -1   6   0    9.87    0.75
   6  -5   0   11.77    0.85
  -5  -1   0   10.56    1.24
  -5  -1   0   11.20    0.93
  -5  -1   0   10.81    0.85
   0  -6   0  187.10    6.27
  -6   6   0  184.71    6.51
  -6   6   0  183.50    6.44
   6   0   0  188.79    6.30
   6   0   0  189.58    6.40
  -6   6   0  191.72    6.46
   0  -6   0  186.25    6.37
   6   0   0  190.29    6.37
   6   0   0  181.50    6.47
   0  -6   0  183.98    6.55
  -6   6   0  182.25    6.25
   0  -6   0  185.54    6.27
  -6   6   0  190.58    6.46
   6   0   0  188.78    6.52
   0  -6   0  187.18    6.46
   6   0   0  179.40    6.39
  -6   6   0  188.58    6.16
  -6   6   0  185.86    6.46
   0  -6   0  176.60    6.48
   0   6   0  189.69    6.49
   6  -6   0  192.07    6.25
   0   6   0  180.42    6.35
  -6   0   0  183.90    6.42
   0   6   0  184.54    6.51
  -6   0   0  190.44    6.31
   6  -6   0  187.84    6.48
   6  -6   0  186.22    6.47
   0   6   0  184.44    6.55
   0   6   0  186.49    6.28
  -6   0   0  188.09    6.53
  -6   0   0  186.04    6.37
   6  -6   0  188.59    6.47
  -6   0   0  189.02    6.27
   0   6   0  184.86    6.31
  -6   0   0  188.29    6.42
  -6   0   0  187.86    6.79
  -6   0   0  183.99    6.27
   0   6   0  192.30    6.09
  -6   0   0  179.88    6.29
   0   6   0  176.75    6.50
  -7   1   0   19.27    1.29
  -7   1   0   16.14    1.03
  -7   1   0   14.27    0.99
  -7   1   0   16.24    1.43
   6  -7   0   16.02    1.29
  -7   1   0   14.92    1.00
   1   6   0   15.34    0.95
   1   6   0   13.49    1.19
   1   6   0   14.35    1.08
   1   6   0   15.61    1.33
  -7   1   0   15.02    1.16
   1   6   0   15.97    1.15
   6  -7   0   15.04    1.35
   1   6   0   14.33    1.29
  -7   1   0   16.02    1.47
   6  -7   0   16.71    0.82
   1   6   0   17.13    1.47
   6  -7   0   16.33    1.47
   6  -7   0   18.64    1.33
   6  -7   0   17.77    1.27
   6  -7   0   15.23    0.86
  -7   1   0   17.22    1.02
  -6   7   0   12.96    1.30
  -6   7   0   15.10    1.24
  -1  -6   0   15.80    1.47
   7  -1   0   14.98    1.00
  -1  -6   0   14.75    0.90
  -1  -6   0   16.28    1.23
  -6   7   0   15.72    1.26
  -6   7   0   15.28    0.85
   7  -1   0   17.68    1.10
   7  -1   0   17.23    1.31
  -6   7   0   18.30    1.26
  -1  -6   0   13.78    1.13
  -1  -6   0   15.62    1.02
   7  -1   0   17.78    1.31
   7  -1   0   16.35    1.05
   7  -1   0   16.84    1.33
  -6   7   0   15.65    0.85
  -6   7   0   17.29    1.45
   7  -1   0   14.93    1.22
   5  -7   0   32.87    1.69
   5  -7   0   28.26    1.65
   2   5   0   29.76    1.49
   2   5   0   29.79    1.45
   2   5   0   31.90    1.63
   5  -7   0   28.97    1.63
   2   5   0   29.74    1.65
  -7   2   0   31.17    1.62
  -7   2   0   31.53    1.50
   5  -7   0   32.59    1.13
   5  -7   0   30.41    1.84
  -7   2   0   29.65    1.59
  -7   2   0   32.31    1.40
   5  -7   0   30.54    1.54
   2   5   0   30.41    1.06
   2   5   0   27.11    1.74
  -7   2   0   29.03    1.33
   2   5   0   30.20    1.28
   2   5   0   30.95    1.78
  -7   2   0   26.06    1.61
   5  -7   0   28.74    1.33
  -5   7   0   30.48    1.76
   7  -2   0   24.30    1.58
  -5   7   0   29.88    1.61
  -2  -5   0   29.93    1.59
  -5   7   0   31.12    1.57
  -5   7   0   31.91    1.54
  -2  -5   0   30.29    1.04
   7  -2   0   29.86    1.67
  -5   7   0   31.62    1.12
  -2  -5   0   28.25    1.23
   7  -2   0   29.11    1.56
  -2  -5   0   28.93    1.42
   7  -2   0   29.69    1.30
  -2  -5   0   29.35    1.83
  -5   7   0   29.77    1.69
   7  -2   0   29.62    1.55
   7  -2   0   28.47    1.44
   7  -2   0   31.42    1.42
  -2  -5   0   31.66    1.80
   7  -2   0   29.69    1.34
  -5   7   0   29.90    1.32
  -2  -5   0   28.00    1.48
   4  -7   0   18.67    1.08
  -7   3   0   17.59    1.25
   4  -7   0   16.35    1.09
   3   4   0   19.36    0.81
   3   4   0   17.22    1.11
   3   4   0   16.65    1.28
  -7   3   0   15.95    1.59
   3   4   0   15.41    1.20
   3   4   0   17.43    1.26
   4  -7   0   17.71    1.30
   4  -7   0   18.48    1.33
   3   4   0   17.10    0.87
  -7   3   0   17.92    1.28
   4  -7   0   17.51    1.31
   3   4   0   17.70    1.45
   4  -7   0   17.13    1.53
  -7   3   0   16.67    1.30
  -7   3   0   20.20    1.12
  -3  -4   0   17.75    1.25
  -3  -4   0   14.98    1.29
  -3  -4   0   16.22    1.16
  -4   7   0   19.00    1.45
   7  -3   0   15.31    1.22
   7  -3   0   16.96    1.10
  -4   7   0   17.55    1.04
   7  -3   0   19.28    1.41
  -3  -4   0   17.53    0.97
   7  -3   0   17.34    0.90
   7  -3   0   18.25    0.88
   7  -3   0   15.85    1.23
  -4   7   0   18.74    1.08
  -4   7   0   17.34    1.12
   7  -3   0   15.91    1.29
  -3  -4   0   16.48    1.48
  -4   7   0   15.98    1.37
  -4   7   0   18.38    1.21
  -3  -4   0   19.52    1.05
   7  -3   0   18.08    1.33
  -7   4   0   17.28    1.61
   4   3   0   19.65    0.87
  -7   4   0   18.40    1.37
  -7   4   0   17.72    1.18
  -7   4   0   21.68    1.42
   3  -7   0   18.44    1.45
   4   3   0   18.25    1.01
   3  -7   0   16.15    1.35
  -7   4   0   18.04    1.21
   4   3   0   18.68    1.38
  -7   4   0   16.48    1.28
   3  -7   0   17.91    1.54
   4   3   0   15.52    1.25
   3  -7   0   17.99    1.16
   4   3   0   18.82    0.93
  -7   4   0   18.10    1.31
   3  -7   0   17.39    1.29
   4   3   0   18.48    1.46
   3  -7   0   19.91    1.08
  -3   7   0   15.46    1.42
  -4  -3   0   19.00    0.96
  -4  -3   0   17.89    1.24
   7  -4   0   18.56    1.30
  -3   7   0   17.94    0.69
  -4  -3   0   14.52    1.18
   7  -4   0   17.89    1.28
  -3   7   0   20.60    1.19
   7  -4   0   15.17    1.18
  -3   7   0   16.94    1.00
  -3   7   0   19.50    0.68
   7  -4   0   19.96    0.81
  -3   7   0   20.57    1.50
   7  -4   0   16.87    1.20
  -3   7   0   17.33    1.23
   7  -4   0   16.28    1.35
  -4  -3   0   17.78    0.99
  -4  -3   0   17.63    1.70
  -4  -3   0   17.28    1.07
   7  -4   0   18.25    1.22
   7  -4   0   20.23    1.19
  -4  -3   0   17.07    1.31
   5   2   0   30.43    1.33
  -7   5   0   30.52    1.07
   5   2   0   26.86    1.63
  -7   5   0   27.47    1.59
   5   2   0   31.47    1.34
  -7   5   0   31.92    1.56
   5   2   0   30.82    1.54
  -7   5   0   28.41    1.52
   2  -7   0   27.89    1.22
   5   2   0   28.22    1.18
   2  -7   0   28.31    1.66
  -7   5   0   29.82    1.69
   2  -7   0   27.31    1.53
   2  -7   0   29.61    1.47
   5   2   0   26.13    1.69
  -7   5   0   25.67    1.45
   2  -7   0   29.43    1.83
  -7   5   0   30.75    1.67
  -2   7   0   28.29    1.61
   7  -5   0   28.90    1.58
  -2   7   0   31.61    1.40
   7  -5   0   27.70    1.64
  -5  -2   0   28.08    2.00
  -2   7   0   30.65    1.17
  -5  -2   0   27.53    1.37
  -2   7   0   30.12    1.63
  -5  -2   0   30.34    1.60
  -5  -2   0   29.76    1.21
  -2   7   0   29.74    1.70
   7  -5   0   28.01    1.53
  -2   7   0   28.83    1.22
  -5  -2   0   30.32    1.55
  -2   7   0   28.97    1.76
   7  -5   0   29.70    1.72
   7  -5   0   29.89    1.45
  -5  -2   0   27.16    1.47
  -5  -2   0   29.95    1.36
   7  -5   0   31.05    1.09
  -5  -2   0   25.33    1.34
   6   1   0   14.20    1.28
   6   1   0   18.02    1.03
   1  -7   0   16.12    0.87
  -7   6   0   15.52    1.24
   1  -7   0   13.91    1.01
  -7   6   0   15.19    0.72
  -7   6   0   15.60    1.38
   6   1   0   14.89    1.30
   6   1   0   16.76    1.33
  -7   6   0   14.82    1.39
   1  -7   0   16.09    1.29
  -7   6   0   17.46    1.25
   6   1   0   15.90    1.43
   1  -7   0   14.27    1.32
   1  -7   0   15.59    1.17
  -7   6   0   14.58    1.01
   1  -7   0   17.35    0.75
  -7   6   0   14.74    1.23
  -7   6   0   15.02    1.37
   1  -7   0   18.55    1.85
  -1   7   0   13.99    1.36
  -6  -1   0   16.25    1.12
  -1   7   0   14.58    0.91
   7  -6   0   16.37    1.30
  -6  -1   0   15.51    1.08
  -1   7   0   14.38    1.36
  -6  -1   0   15.31    0.91
  -1   7   0   14.73    1.12
  -6  -1   0   15.79    1.29
  -1   7   0   14.33    0.95
  -6  -1   0   15.27    1.03
   7  -6   0   17.36    1.31
   7  -6   0   17.44    1.21
  -6  -1   0   14.90    1.30
   7  -6   0   14.76    1.43
  -6  -1   0   17.04    0.92
  -6  -1   0   13.10    1.06
  -1   7   0   16.32    1.31
  -1   7   0   14.87    1.48
   7  -6   0   16.99    0.67
   7  -6   0   15.83    1.05
  -6  -1   0   15.61    1.43
   7  -6   0   13.62    1.27
   0  -7   0   58.49    2.64
  -7   7   0   65.68    2.24
   7   0   0   63.34    2.54
  -7   7   0   65.37    2.62
  -7   7   0   62.01    2.65
   0  -7   0   65.37    2.63
  -7   7   0   62.07    2.62
   7   0   0   63.08    2.68
   7   0   0   59.68    2.68
   7   0   0   68.03    2.44
  -7   7   0   62.65    2.74
   0  -7   0   62.15    2.68
   0  -7   0   63.00    2.38
   0  -7   0   65.43    2.82
  -7   7   0   66.42    2.65
  -7   7   0   61.95    2.35
   0  -7   0   62.33    2.38
   7   0   0   63.21    2.59
   0   7   0   60.37    2.71
   0   7   0   63.37    2.40
   7  -7   0   64.90    2.36
   0   7   0   62.75    2.64
  -7   0   0   66.24    2.74
   0   7   0   67.14    2.45
   7  -7   0   65.56    2.31
   0   7   0   64.61    2.73
  -7   0   0   68.15    2.80
   0   7   0   60.28    2.50
  -7   0   0   64.59    2.41
   7  -7   0   67.66    2.65
  -7   0   0   61.65    2.42
  -7   0   0   63.39    2.45
   7  -7   0   67.16    2.68
  -7   0   0   68.30    2.56
  -7   0   0   59.75    2.46
   7  -7   0   61.67    2.76
   7  -7   0   63.02    2.63
  -7   0   0   61.67    2.38
   7  -7   0   63.58    2.60
   0   7   0   59.91    2.77
  -7   0   0   66.88    2.63
   1   7   0   89.49    3.28
   1   7   0   98.92    3.60
   7  -8   0   95.12    3.22
  -8   1   0   90.65    3.37
  -8   1   0   93.21    3.53
   7  -8   0   96.58    3.60
   1   7   0   88.79    3.62
   7  -8   0   95.04    3.70
   1   7   0   93.82    3.69
  -8   1   0   88.14    3.65
   1   7   0   86.93    3.61
  -8   1   0   90.66    3.37
  -8   1   0   94.36    3.67
   1   7   0   96.15    3.41
  -8   1   0   92.23    3.51
   7  -8   0   91.40    3.56
   7  -8   0   97.88    3.56
   7  -8   0   90.88    3.56
   1   7   0   88.14    3.43
   7  -8   0   95.75    3.23
  -8   1   0   89.67    3.35
  -8   1   0   91.31    3.36
   8  -1   0   87.71    3.59
  -7   8   0   96.97    3.81
  -1  -7   0   91.94    3.60
   8  -1   0   93.00    3.52
  -7   8   0   93.08    3.24
   8  -1   0   96.77    3.41
   8  -1   0   97.70    3.66
  -7   8   0   95.40    3.58
  -7   8   0   90.43    3.57
  -7   8   0   85.88    3.66
  -1  -7   0   93.58    3.30
  -1  -7   0   92.86    3.39
  -7   8   0   96.08    3.24
  -7   8   0   95.85    3.64
   8  -1   0   90.68    3.36
  -1  -7   0   89.41    3.46
   8  -1   0   95.42    3.45
   8  -1   0   93.82    3.51
  -1  -7   0   88.43    3.73
   6  -8   0   30.24    1.61
  -8   2   0   31.18    1.65
  -8   2   0   29.98    1.75
   6  -8   0   30.16    1.34
   6  -8   0   28.26    1.68
   6  -8   0   29.52    1.70
   2   6   0   31.44    1.31
   2   6   0   26.54    1.63
  -8   2   0   29.72    1.68
   2   6   0   30.91    1.71
   2   6   0   28.51    1.54
  -8   2   0   29.93    1.61
  -8   2   0   30.09    1.46
   2   6   0   27.55    1.81
   6  -8   0   28.68    1.53
   2   6   0   29.64    1.49
  -8   2   0   27.50    1.32
   6  -8   0   28.82    1.84
   2   6   0   26.19    1.66
   6  -8   0   31.18    1.14
  -6   8   0   28.34    1.58
   8  -2   0   29.41    1.67
  -6   8   0   29.93    1.67
  -6   8   0   32.83    1.28
  -6   8   0   29.75    1.73
  -2  -6   0   29.74    1.28
   8  -2   0   33.59    1.41
  -2  -6   0   29.58    1.48
  -6   8   0   29.37    1.34
  -6   8   0   30.18    1.63
  -2  -6   0   27.97    1.50
  -6   8   0   29.11    1.80
   8  -2   0   32.73    1.63
   8  -2   0   30.89    1.39
  -2  -6   0   28.66    1.87
   8  -2   0   26.60    1.69
  -2  -6   0   27.64    1.64
   8  -2   0   28.20    1.59
  -2  -6   0   32.86    1.77
   8  -2   0   29.29    1.63
   8  -2   0   29.79    1.45
   3   5   0    1.75    1.11
  -8   3   0    1.48    1.03
   5  -8   0    1.55    0.56
   3   5   0    1.97    0.82
   5  -8   0    2.85    1.13
   5  -8   0    1.42    0.66
  -8   3   0    0.89    0.72
   5  -8   0    1.54    0.88
   3   5   0    2.13    0.78
   5  -8   0    0.03    0.89
   3   5   0    1.33    0.33
   3   5   0   -0.04    0.76
   3   5   0    1.28    0.87
  -8   3   0    0.92    0.82
   3   5   0    1.66    0.69
  -8   3   0    0.78    0.77
   5  -8   0    0.31    0.70
  -8   3   0    2.11    0.75
  -8   3   0    1.25    0.78
   3   5   0    2.30    0.47
   8  -3   0    1.73    0.72
  -5   8   0    3.81    0.92
  -3  -5   0    1.04    0.45
  -3  -5   0    1.15    0.72
   8  -3   0    2.19    0.51
   8  -3   0    1.74    0.72
   8  -3   0    1.56    0.90
   8  -3   0    2.41    0.53
  -5   8   0    1.16    0.75
  -5   8   0    1.17    1.05
  -3  -5   0    1.70    0.38
   8  -3   0    1.82    0.79
  -3  -5   0    1.54    0.72
  -5   8   0    1.31    0.59
  -3  -5   0    1.26    0.91
   8  -3   0    1.90    0.87
  -3  -5   0    2.93    1.18
  -5   8   0    1.78    0.97
  -5   8   0    0.63    0.59
  -3  -5   0   -0.13    0.73
   8  -3   0    2.80    1.12
  -8   4   0  132.68    4.88
  -8   4   0  143.06    4.89
   4   4   0  140.72    4.61
  -8   4   0  132.95    4.95
  -8   4   0  132.05    4.81
   4  -8   0  142.64    4.95
   4  -8   0  129.41    4.97
   4   4   0  141.42    4.58
   4   4   0  129.73    4.90
   4   4   0  134.35    4.92
  -8   4   0  138.73    4.90
   4  -8   0  136.79    5.05
   4   4   0  135.59    4.71
   4   4   0  133.70    5.00
   4   4   0  139.16    4.95
  -8   4   0  134.67    4.96
   4  -8   0  141.25    4.80
   4  -8   0  133.60    4.76
   4  -8   0  136.53    4.85
   8  -4   0  141.12    4.93
  -4  -4   0  140.27    4.68
  -4   8   0  137.56    5.08
   8  -4   0  137.67    4.66
  -4  -4   0  137.15    4.77
  -4   8   0  137.86    4.85
  -4   8   0  134.06    4.97
  -4  -4   0  131.40    4.95
  -4  -4   0  144.17    5.10
  -4   8   0  143.46    4.81
   8  -4   0  139.56    4.95
  -4   8   0  137.87    4.91
  -4  -4   0  139.82    4.99
  -4   8   0  135.34    5.06
  -4  -4   0  136.75    4.98
   8  -4   0  142.41    5.04
   8  -4   0  142.45    4.66
   8  -4   0  136.21    4.89
   8  -4   0  134.56    5.00
  -8   5   0    1.64    1.01
   5   3   0    1.13    0.61
   3  -8   0    1.81    0.86
  -8   5   0    0.72    0.79
   3  -8   0    1.86    0.65
  -8   5   0    1.35    0.74
   5   3   0    2.80    0.95
   5   3   0    1.39    0.40
  -8   5   0    0.65    0.73
   5   3   0    2.01    0.91
  -8   5   0    1.39    1.01
   5   3   0    1.68    0.84
  -8   5   0    0.31    0.77
   3  -8   0    0.72    0.66
   3  -8   0    0.81    0.91
  -8   5   0    1.43    0.67
   3  -8   0    2.06    0.56
   5   3   0    1.53    0.53
   3  -8   0    1.47    0.92
   5   3   0    1.30    1.07
  -5  -3   0    0.35    1.08
   8  -5   0    1.44    0.73
  -5  -3   0    1.34    0.77
   8  -5   0    2.11    0.31
  -3   8   0    1.16    0.52
  -3   8   0    1.68    0.32
  -3   8   0    2.15    0.76
  -5  -3   0    2.16    0.57
  -3   8   0    2.09    0.29
   8  -5   0    2.20    0.82
  -3   8   0    1.07    0.76
   8  -5   0    1.63    0.75
  -3   8   0    2.31    0.85
   8  -5   0    2.78    0.86
   8  -5   0    0.94    0.71
   8  -5   0    2.18    0.45
  -5  -3   0    0.74    0.71
  -3   8   0    0.58    1.07
  -5  -3   0    1.19    0.63
  -5  -3   0    0.72    0.54
   8  -5   0    0.70    0.96
   2  -8   0   29.67    1.54
   6   2   0   29.34    1.57
  -8   6   0   29.68    1.07
   2  -8   0   29.55    1.19
   6   2   0   30.83    1.40
   2  -8   0   28.77    1.23
   6   2   0   29.98    1.36
  -8   6   0   31.67    1.63
   6   2   0   23.70    1.72
   2  -8   0   30.28    1.60
  -8   6   0   30.69    1.75
   2  -8   0   26.13    1.69
  -8   6   0   29.05    1.48
   6   2   0   28.05    1.63
  -8   6   0   27.82    1.58
   6   2   0   28.97    1.68
  -8   6   0   29.22    1.74
  -8   6   0   27.99    1.65
   2  -8   0   31.75    1.90
   8  -6   0   31.34    1.08
  -2   8   0   29.00    1.73
  -6  -2   0   28.13    1.83
   8  -6   0   29.09    1.58
  -2   8   0   31.33    1.58
   8  -6   0   32.18    1.83
  -2   8   0   33.23    1.23
  -6  -2   0   28.75    1.33
  -2   8   0   26.85    1.83
  -6  -2   0   30.05    1.80
  -6  -2   0   32.08    1.43
  -6  -2   0   28.65    1.29
  -6  -2   0   28.35    1.26
   8  -6   0   28.45    1.62
  -6  -2   0   26.01    1.66
  -6  -2   0   29.49    1.43
   8  -6   0   30.80    1.56
  -2   8   0   28.18    1.21
  -2   8   0   29.59    1.55
  -2   8   0   26.82    1.55
  -6  -2   0   27.97    1.61
   8  -6   0   27.91    1.45
   8  -6   0   30.05    1.70
   1  -8   0   99.85    3.50
   1  -8   0   96.66    3.70
  -8   7   0   95.23    3.77
  -8   7   0   94.03    3.75
   7   1   0   91.05    3.64
  -8   7   0   91.58    3.46
   7   1   0   99.18    3.64
   1  -8   0   99.14    3.62
   7   1   0   94.71    3.76
   1  -8   0   96.08    3.36
   1  -8   0   95.15    3.84
  -8   7   0   92.74    3.67
  -8   7   0   93.88    3.23
   7   1   0   95.67    3.75
  -8   7   0   94.70    3.70
  -8   7   0  104.82    3.72
  -8   7   0   96.61    3.75
   1  -8   0  102.37    3.26
   1  -8   0   94.29    3.75
  -7  -1   0   94.82    3.59
   8  -7   0   98.82    3.46
  -7  -1   0   94.21    3.46
   8  -7   0   96.03    3.65
   8  -7   0   95.34    3.62
  -7  -1   0   99.55    3.79
  -7  -1   0   95.40    3.52
   8  -7   0   99.91    3.72
  -1   8   0   93.13    3.75
   8  -7   0   93.25    3.62
   8  -7   0   93.61    3.76
  -7  -1   0   90.02    3.79
  -7  -1   0   99.09    3.38
  -1   8   0   92.46    4.03
  -7  -1   0   93.12    3.42
  -1   8   0   94.72    3.62
  -1   8   0   97.91    3.58
  -1   8   0   99.17    3.39
   8  -7   0  100.29    3.21
  -7  -1   0   93.27    3.38
  -7  -1   0   91.75    3.93
  -1   8   0   96.53    3.75
  -1   8   0   96.95    3.65
   0  -8   0   33.41    1.56
   8   0   0   37.56    1.70
   0  -8   0   34.56    2.06
  -8   8   0   38.06    2.02
   8   0   0   31.91    1.93
   0  -8   0   34.96    1.79
  -8   8   0   40.17    1.90
   8   0   0   34.20    1.84
  -8   8   0   32.08    2.02
   8   0   0   37.73    1.94
   8   0   0   37.23    1.72
   0  -8   0   36.49    1.59
   0  -8   0   39.76    2.15
  -8   8   0   37.63    2.02
   8   0   0   35.67    1.62
  -8   8   0   36.44    1.40
  -8   8   0   34.44    1.83
  -8   8   0   35.12    1.56
   0   8   0   39.46    2.07
  -8   0   0   33.15    1.99
  -8   0   0   33.56    1.70
  -8   0   0   37.10    1.60
  -8   0   0   34.84    1.62
   8  -8   0   33.97    1.84
   0   8   0   35.62    1.81
  -8   0   0   34.45    1.69
  -8   0   0   40.35    2.08
  -8   0   0   37.13    1.75
   8  -8   0   39.59    1.90
  -8   0   0   38.47    2.83
   0   8   0   37.76    1.88
   0   8   0   35.95    1.62
   8  -8   0   38.24    1.79
  -8   0   0   35.11    1.56
   0   8   0   34.39    1.96
   8  -8   0   38.65    2.07
   0   8   0   32.05    1.57
   8  -8   0   38.47    1.56
   8  -8   0   37.40    1.39
   8  -9   0   67.89    2.85
   1   8   0   66.06    2.78
   1   8   0   67.11    2.96
   8  -9   0   62.44    2.77
   1   8   0   61.65    2.84
  -9   1   0   63.98    2.91
   1   8   0   65.55    2.81
  -9   1   0   65.74    2.79
   8  -9   0   70.28    2.40
  -9   1   0   64.42    2.57
   8  -9   0   61.52    3.08
  -9   1   0   69.05    2.56
  -9   1   0   62.12    3.01
   1   8   0   65.20    2.87
   8  -9   0   69.26    2.85
   8  -9   0   68.88    2.40
   1   8   0   64.40    2.48
  -9   1   0   62.78    2.83
   8  -9   0   66.04    2.94
   1   8   0   66.22    2.67
  -9   1   0   67.02    2.55
  -8   9   0   66.26    2.82
   9  -1   0   70.85    2.80
  -8   9   0   63.30    2.92
   9  -1   0   67.03    2.88
  -1  -8   0   65.51    2.58
   9  -1   0   62.58    3.10
   9  -1   0   69.66    2.62
   9  -1   0   67.27    2.61
  -8   9   0   67.27    2.81
   9  -1   0   68.38    2.66
  -1  -8   0   65.46    2.63
  -1  -8   0   70.94    3.05
  -8   9   0   64.59    2.86
  -8   9   0   68.31    2.42
   9  -1   0   66.13    2.75
  -1  -8   0   63.38    2.49
  -8   9   0   67.53    2.42
  -1  -8   0   61.87    2.80
   2   7   0    4.83    1.00
   2   7   0    5.68    0.84
   7  -9   0    4.92    1.03
   7  -9   0    5.52    0.47
  -9   2   0    6.52    0.98
  -9   2   0    3.94    0.77
   2   7   0    5.79    0.90
   7  -9   0    6.42    1.30
  -9   2   0    4.13    1.09
  -9   2   0    4.98    1.35
   2   7   0    6.53    1.04
   7  -9   0    3.90    1.11
   2   7   0    4.22    1.22
  -9   2   0    3.90    1.11
   7  -9   0    4.83    0.60
   2   7   0    5.92    0.65
  -9   2   0    5.38    0.80
   7  -9   0    6.67    0.92
  -9   2   0    4.95    0.78
  -9   2   0    5.01    0.68
  -2  -7   0    5.77    0.62
  -2  -7   0    4.19    0.91
  -7   9   0    5.10    0.91
  -7   9   0    5.04    0.85
  -7   9   0    5.85    1.03
  -2  -7   0    5.63    1.07
  -2  -7   0    4.90    1.01
   9  -2   0    4.20    1.15
   9  -2   0    5.34    0.92
  -7   9   0    6.04    0.53
  -2  -7   0    4.69    0.78
   9  -2   0    8.22    1.01
   9  -2   0    5.30    0.74
   9  -2   0    3.95    1.01
   9  -2   0    4.63    0.99
  -2  -7   0    4.83    1.29
  -7   9   0    5.29    0.61
  -7   9   0    6.91    1.12
   9  -2   0    4.16    0.68
   9  -2   0    4.94    0.69
  -9   3   0  123.60    4.23
   3   6   0  120.69    3.85
   3   6   0  112.47    4.29
   6  -9   0  117.14    4.48
   6  -9   0  117.15    4.27
   6  -9   0  123.06    4.40
  -9   3   0  113.06    4.37
   3   6   0  114.47    4.37
   6  -9   0  116.31    4.30
  -9   3   0  122.36    4.41
   3   6   0  112.58    4.13
   6  -9   0  105.64    3.85
   3   6   0  115.06    4.35
   6  -9   0  113.32    4.61
   6  -9   0  117.47    4.10
  -9   3   0  113.07    4.31
  -9   3   0  117.63    4.57
  -9   3   0  112.42    4.16
   3   6   0  117.92    4.38
   3   6   0  120.53    4.00
   9  -3   0  119.62    4.41
  -3  -6   0  116.99    4.53
   9  -3   0  112.22    4.30
  -6   9   0  119.03    3.88
   9  -3   0  120.96    4.51
  -6   9   0  120.15    4.16
  -6   9   0  113.18    4.46
  -3  -6   0  114.63    4.31
   9  -3   0  121.36    4.27
  -6   9   0  113.84    4.59
  -3  -6   0  114.10    4.20
  -6   9   0  118.97    4.29
   9  -3   0  123.63    4.14
   9  -3   0  112.44    4.38
  -6   9   0  122.88    4.37
  -3  -6   0  120.06    3.91
   9  -3   0  122.04    4.42
  -3  -6   0  113.24    4.63
  -3  -6   0  114.57    4.43
   9  -3   0  118.72    4.11
  -3  -6   0  120.73    4.03
   5  -9   0    5.44    0.83
   5  -9   0    4.68    0.86
   5  -9   0    7.44    1.07
   5  -9   0    5.74    1.28
   5  -9   0    4.42    0.73
   4   5   0    4.66    1.24
   4   5   0    4.20    0.86
  -9   4   0    7.01    0.92
   4   5   0    7.02    0.81
   4   5   0    5.06    0.98
  -9   4   0    5.04    1.02
  -9   4   0    6.27    0.93
   4   5   0    5.84    0.93
   4   5   0    5.34    0.53
  -9   4   0    6.01    0.84
   4   5   0    5.40    0.49
  -9   4   0    4.05    1.14
   5  -9   0    3.69    1.18
  -5   9   0    6.36    0.80
  -4  -5   0    4.34    0.77
   9  -4   0    3.93    0.91
  -4  -5   0    5.29    0.54
  -4  -5   0    8.01    1.28
   9  -4   0    4.50    1.21
  -5   9   0    6.79    1.08
   9  -4   0    5.61    0.88
   9  -4   0    5.43    0.57
  -4  -5   0    5.44    0.51
   9  -4   0    5.22    0.54
  -4  -5   0    4.65    1.09
  -4  -5   0    4.87    0.83
   9  -4   0    5.63    0.78
  -5   9   0    5.60    0.86
   9  -4   0    4.12    0.92
  -5   9   0    4.64    0.73
   9  -4   0    5.76    0.98
   4  -9   0    6.20    0.85
   4  -9   0    6.83    1.07
  -9   5   0    8.01    0.92
   4  -9   0    6.18    0.93
   5   4   0    6.11    0.53
   4  -9   0    6.26    0.76
  -9   5   0    6.82    0.91
   5   4   0    5.08    0.75
   4  -9   0    6.26    1.27
   5   4   0    6.57    0.96
   5   4   0    6.37    1.24
  -9   5   0    5.19    1.86
  -9   5   0    4.74    1.27
   5   4   0    6.74    1.09
  -9   5   0    6.11    1.14
   5   4   0    6.47    0.62
   5   4   0    6.02    0.97
  -9   5   0    4.93    0.84
   9  -5   0    6.63    1.15
  -5  -4   0    6.23    0.79
  -5  -4   0    5.23    0.65
  -5  -4   0    3.58    1.20
  -4   9   0    5.77    1.03
   9  -5   0    7.46    0.94
   9  -5   0    6.30    0.84
  -4   9   0    3.62    0.79
  -4   9   0    6.48    1.08
   9  -5   0    5.90    0.98
   9  -5   0    4.19    0.83
   9  -5   0    5.30    0.95
  -5  -4   0    6.71    0.64
  -4   9   0    7.56    0.71
  -5  -4   0    6.01    0.91
   9  -5   0    5.45    0.47
  -5  -4   0    3.34    0.96
  -4   9   0    4.31    0.82
  -5  -4   0    4.36    0.97
   9  -5   0    6.80    0.53
   6   3   0  119.50    4.00
  -9   6   0  113.11    4.62
   3  -9   0  121.95    4.26
   6   3   0  112.13    4.37
   3  -9   0  115.91    4.71
   6   3   0  118.51    4.37
   6   3   0  116.01    4.47
   6   3   0  116.49    4.12
  -9   6   0  123.08    4.37
   6   3   0  117.59    4.42
  -9   6   0  113.38    4.28
  -9   6   0  115.10    4.45
   3  -9   0  119.54    4.36
   3  -9   0  114.09    4.54
   3  -9   0  125.35    4.10
  -9   6   0  112.02    4.32
  -9   6   0  118.26    4.50
   3  -9   0  116.89    4.30
  -9   6   0  118.36    4.36
   6   3   0  120.31    4.14
   9  -6   0  117.46    4.39
  -6  -3   0  114.92    4.18
   9  -6   0  115.73    4.38
  -3   9   0  119.04    4.52
  -6  -3   0  115.94    4.08
  -3   9   0  123.10    4.35
  -3   9   0  113.90    4.38
  -6  -3   0  121.56    4.20
   9  -6   0  129.05    4.36
  -6  -3   0  114.29    4.38
  -6  -3   0  118.90    4.45
   9  -6   0  124.69    3.97
   9  -6   0  120.69    3.99
   9  -6   0  120.45    4.49
   9  -6   0  115.78    4.37
  -3   9   0  117.20    4.12
  -3   9   0  122.82    4.32
  -6  -3   0  117.11    4.55
  -3   9   0  124.70    3.99
  -3   9   0  113.34    4.77
  -9   7   0    3.84    0.91
  -9   7   0    4.44    1.14
   2  -9   0    5.02    0.94
   2  -9   0    5.65    1.08
   7   2   0    5.55    0.97
   2  -9   0    3.35    1.24
   7   2   0    5.29    0.86
   7   2   0    8.13    1.09
   7   2   0    5.34    0.76
   2  -9   0    4.85    0.53
  -9   7   0    4.91    0.97
  -9   7   0    5.37    0.81
  -9   7   0    3.11    0.94
   7   2   0    3.80    1.20
  -9   7   0    4.20    1.26
  -9   7   0    4.95    0.38
   2  -9   0    4.71    0.52
   2  -9   0    6.12    0.83
   2  -9   0    4.51    0.95
  -7  -2   0    3.47    1.01
  -2   9   0    5.27    0.54
  -7  -2   0    5.89    0.60
  -2   9   0    3.69    1.19
  -7  -2   0    2.67    0.80
  -2   9   0    5.54    0.55
  -2   9   0    6.22    0.95
  -7  -2   0    4.52    0.78
   9  -7   0    5.55    0.37
  -7  -2   0    1.36    1.22
   9  -7   0    7.34    0.83
  -2   9   0    6.81    0.84
  -2   9   0    5.15    1.10
   9  -7   0    6.79    1.25
   9  -7   0    6.16    0.88
  -7  -2   0    4.60    0.97
  -7  -2   0    5.99    0.79
  -2   9   0    2.31    0.80
   9  -7   0    5.79    0.92
  -2   9   0    4.48    1.03
  -7  -2   0    4.58    0.60
  -7  -2   0    3.49    0.69
   9  -7   0    4.15    0.97
   1  -9   0   63.84    2.97
   1  -9   0   62.36    2.86
  -9   8   0   64.35    2.56
   8   1   0   66.47    2.87
   8   1   0   63.49    2.76
   8   1   0   67.53    2.74
   1  -9   0   65.32    2.45
  -9   8   0   64.08    2.80
   8   1   0   70.06    2.67
  -9   8   0   65.30    2.89
   1  -9   0   67.30    2.74
  -9   8   0   65.82    2.82
   1  -9   0   69.48    2.29
   1  -9   0   66.34    3.01
  -9   8   0   66.34    2.28
  -9   8   0   68.62    2.82
   1  -9   0   67.74    2.71
  -9   8   0   62.43    2.78
  -1   9   0   64.01    2.77
   9  -8   0   65.71    2.55
  -8  -1   0   64.81    2.56
  -1   9   0   65.17    2.91
  -1   9   0   63.76    2.93
  -8  -1   0   64.12    2.52
  -8  -1   0   72.22    2.99
  -8  -1   0   69.49    2.48
  -8  -1   0   66.37    2.69
  -8  -1   0   60.56    2.85
  -1   9   0   61.21    2.88
   9  -8   0   65.65    2.82
  -8  -1   0   67.05    2.50
  -1   9   0   64.22    2.68
   9  -8   0   69.04    2.96
   9  -8   0   65.99    2.79
   9  -8   0   72.53    2.34
  -1   9   0   70.17    2.60
   9  -8   0   65.20    2.75
  -8  -1   0   66.56    2.81
  -8  -1   0   62.21    2.70
  -1   9   0   69.33    2.48
   9  -8   0   71.17    2.88
   9   0   0   72.69    3.25
  -9   9   0   80.00    3.20
   9   0   0   80.06    3.11
  -9   9   0   78.94    2.73
   0  -9   0   74.52    2.89
  -9   9   0   81.41    3.20
  -9   9   0   79.80    3.23
   0  -9   0   74.82    3.18
  -9   9   0   77.54    2.87
   0  -9   0   80.18    3.33
  -9   9   0   77.24    3.20
  -9   9   0   72.74    3.28
   0  -9   0   80.34    3.06
   9   0   0   76.28    3.08
   0  -9   0   73.17    3.05
   9   0   0   79.50    3.28
   9   0   0   82.16    3.08
  -9   0   0   78.70    2.92
   0   9   0   76.75    3.30
  -9   0   0   77.08    3.02
   0   9   0   79.41    3.37
   9  -9   0   85.82    3.27
  -9   0   0   74.26    2.94
   9  -9   0   78.78    2.74
   9  -9   0   81.55    3.20
  -9   0   0   75.07    3.05
   0   9   0   79.27    3.08
   9  -9   0   76.87    3.18
   0   9   0   77.30    2.95
  -9   0   0   78.84    3.19
   9  -9   0   80.24    3.36
  -9   0   0   86.55    3.40
  -9   0   0   78.13    3.15
  -9   0   0   75.02    3.29
   9  -9   0   81.01    2.90
   0   9   0   74.65    3.32
   0   9   0   78.87    3.23
 -10   1   0    3.64    0.73
 -10   1   0    3.67    0.99
   1   9   0    3.54    0.78
 -10   1   0    2.86    0.85
   9 -10   0    3.66    0.53
   9 -10   0    4.84    1.02
   1   9   0    2.40    0.84
   1   9   0    2.21    1.05
   9 -10   0    4.07    0.91
   9 -10   0    3.23    0.50
   9 -10   0    3.87    0.89
   1   9   0    4.52    1.27
   9 -10   0    2.34    1.19
 -10   1   0    3.90    1.41
 -10   1   0    3.96    1.01
 -10   1   0    2.79    0.70
 -10   1   0    3.31    1.28
   1   9   0    2.32    0.70
   9 -10   0    1.53    0.92
 -10   1   0    3.22    0.71
 -10   1   0    2.13    0.66
   1   9   0    2.38    1.01
   1   9   0    2.44    1.00
  -1  -9   0    3.18    0.62
  -9  10   0    3.80    0.89
  -9  10   0    3.98    0.54
  10  -1   0    3.83    1.29
  -9  10   0    3.53    1.07
  -9  10   0    3.62    1.01
  10  -1   0    3.56    0.74
  -1  -9   0    3.07    1.06
  10  -1   0    3.43    0.93
  -9  10   0    3.64    1.20
  10  -1   0    2.56    0.93
  -1  -9   0    2.19    0.66
  10  -1   0    2.72    0.82
  -9  10   0    2.27    0.52
  10  -1   0    2.72    0.73
  -9  10   0    3.47    0.93
  -1  -9   0    3.48    0.90
  -1  -9   0    3.28    0.90
 -10   2   0   71.38    3.01
 -10   2   0   71.36    2.81
 -10   2   0   72.28    3.17
   8 -10   0   76.32    3.10
   2   8   0   70.99    2.88
   8 -10   0   72.49    3.03
   8 -10   0   73.65    3.04
 -10   2   0   71.59    3.10
   2   8   0   71.15    3.09
   2   8   0   66.56    3.07
   2   8   0   71.83    3.07
   8 -10   0   73.75    2.56
 -10   2   0   71.78    2.83
   2   8   0   71.59    2.88
   2   8   0   73.27    2.68
 -10   2   0   76.06    3.00
   2   8   0   71.72    3.19
   8 -10   0   73.49    2.68
   8 -10   0   73.07    3.08
   8 -10   0   75.22    3.21
 -10   2   0   71.67    2.76
 -10   2   0   76.22    2.86
  -8  10   0   75.62    2.54
  10  -2   0   72.69    2.85
  10  -2   0   68.95    2.79
  -2  -8   0   69.56    3.03
  -8  10   0   78.01    3.05
  -2  -8   0   73.86    2.65
  -8  10   0   69.97    3.04
  -2  -8   0   70.50    2.85
  -2  -8   0   68.95    2.84
  -8  10   0   75.75    2.67
  -8  10   0   73.58    3.13
  -8  10   0   71.24    3.15
  10  -2   0   73.09    2.98
  10  -2   0   70.22    3.08
  10  -2   0   70.22    2.97
  -2  -8   0   72.79    3.24
  10  -2   0   70.98    3.19
  10  -2   0   69.98    2.76
   3   7   0   99.02    3.73
 -10   3   0  100.54    4.03
 -10   3   0  102.11    3.93
   7 -10   0  103.71    3.93
   3   7   0  101.53    4.02
   3   7   0   94.74    3.95
   7 -10   0  103.74    4.10
   7 -10   0  107.74    3.90
 -10   3   0   96.15    3.93
 -10   3   0  109.10    3.84
   7 -10   0   98.29    3.66
   3   7   0  100.53    3.56
   3   7   0  100.87    3.86
   7 -10   0  102.20    3.40
 -10   3   0  102.75    3.77
   3   7   0  103.37    3.98
   7 -10   0   98.44    3.99
   7 -10   0  102.80    4.00
   3   7   0  104.45    3.99
 -10   3   0  105.91    4.04
  -7  10   0  104.14    3.69
  -3  -7   0  105.77    4.16
  -3  -7   0  106.98    4.03
  -7  10   0   99.31    3.83
  10  -3   0  107.69    3.71
  -7  10   0  104.09    4.00
  -3  -7   0  101.21    4.04
  -7  10   0  104.86    3.95
  10  -3   0   98.53    3.79
  10  -3   0  103.97    3.68
  -7  10   0  105.52    3.42
  -3  -7   0   97.28    3.85
  10  -3   0  104.47    4.01
  10  -3   0  103.69    3.98
  10  -3   0   99.03    3.81
  -7  10   0  104.91    4.08
  -3  -7   0   96.80    3.91
  10  -3   0   99.57    3.91
  -7  10   0  106.95    4.13
  -3  -7   0  104.78    3.59
   4   6   0   74.06    2.50
   4   6   0   73.08    2.99
   6 -10   0   77.12    3.08
   6 -10   0   71.54    2.80
   6 -10   0   73.45    3.19
 -10   4   0   69.98    3.03
   4   6   0   71.30    2.99
 -10   4   0   76.39    2.94
 -10   4   0   69.84    3.21
   4   6   0   74.41    2.58
   6 -10   0   68.11    3.06
   4   6   0   70.25    3.14
 -10   4   0   68.99    2.98
   6 -10   0   75.16    2.89
   6 -10   0   70.21    3.13
 -10   4   0   76.00    3.09
   4   6   0   72.17    2.79
   4   6   0   71.78    3.04
 -10   4   0   68.38    2.86
  10  -4   0   70.01    2.88
  10  -4   0   75.54    2.65
  10  -4   0   70.16    2.64
  -4  -6   0   68.67    2.99
  -4  -6   0   67.69    2.95
  -6  10   0   76.04    2.97
  -4  -6   0   72.09    3.20
  -6  10   0   71.11    3.01
  -4  -6   0   77.59    2.57
  -6  10   0   77.13    2.86
  10  -4   0   71.13    2.87
  -6  10   0   66.56    3.13
  10  -4   0   75.22    3.05
  -6  10   0   69.27    3.09
  10  -4   0   73.98    3.00
  10  -4   0   69.84    2.93
  -4  -6   0   72.02    2.78
  -4  -6   0   72.63    2.57
  -4  -6   0   76.56    3.08
  -6  10   0   73.40    2.94
   5 -10   0   15.03    1.42
 -10   5   0   14.14    1.29
   5   5   0   15.73    1.37
   5   5   0   15.19    1.32
   5 -10   0   15.91    1.19
   5   5   0   17.51    0.92
   5   5   0   19.30    1.69
 -10   5   0   17.94    1.45
   5   5   0   19.53    0.89
   5 -10   0   18.42    1.68
 -10   5   0   19.50    1.39
   5 -10   0   17.26    1.44
 -10   5   0   19.24    1.30
   5 -10   0   16.76    1.26
   5   5   0   17.67    1.10
   5 -10   0   17.08    1.30
 -10   5   0   20.54    1.55
   5   5   0   17.51    1.39
 -10   5   0   16.65    1.39
  10  -5   0   16.65    0.89
  -5  10   0   17.65    1.41
  10  -5   0   18.28    1.28
  -5  -5   0   19.81    1.18
  -5  -5   0   17.44    1.57
  10  -5   0   19.52    1.38
  10  -5   0   15.41    0.91
  -5  -5   0   18.30    1.68
  10  -5   0   15.77    1.23
  -5  10   0   19.18    1.55
  10  -5   0   16.41    1.27
  -5  -5   0   16.13    0.92
  -5  10   0   18.17    1.39
  10  -5   0   14.83    1.36
  -5  10   0   15.58    1.19
  -5  -5   0   17.61    0.90
  -5  -5   0   15.83    1.31
  -5  10   0   14.24    1.08
  -5  10   0   18.18    1.29
   4 -10   0   69.30    2.88
   6   4   0   68.31    2.94
 -10   6   0   72.21    3.00
   6   4   0   72.09    2.53
   4 -10   0   74.64    2.69
   4 -10   0   72.17    3.19
   6   4   0   76.50    3.10
   6   4   0   66.33    3.08
   6   4   0   75.30    2.65
 -10   6   0   68.25    2.92
   4 -10   0   70.31    2.84
   6   4   0   71.13    2.69
   6   4   0   72.74    2.99
 -10   6   0   78.44    2.96
   4 -10   0   70.08    3.07
 -10   6   0   71.68    3.03
 -10   6   0   69.68    3.06
   4 -10   0   73.40    2.99
 -10   6   0   66.23    3.11
  -6  -4   0   70.91    2.71
  -6  -4   0   73.66    3.06
  -4  10   0   73.64    2.86
  -6  -4   0   67.21    2.93
  -6  -4   0   73.29    3.17
  10  -6   0   74.61    2.48
  -6  -4   0   71.96    2.67
  -4  10   0   70.92    2.67
  10  -6   0   71.12    2.93
  -4  10   0   70.45    3.09
  -4  10   0   65.79    3.09
  10  -6   0   74.97    3.06
  10  -6   0   75.45    2.99
  10  -6   0   74.15    2.88
  -6  -4   0   72.07    2.57
  10  -6   0   70.49    2.63
  -6  -4   0   69.11    2.98
  -4  10   0   66.91    2.93
  -4  10   0   73.74    2.88
   7   3   0  102.78    3.68
   3 -10   0  104.11    3.95
 -10   7   0   95.00    4.03
   3 -10   0  105.20    4.10
   7   3   0  106.35    3.72
 -10   7   0  102.77    3.86
 -10   7   0  102.90    4.02
   7   3   0  100.61    3.98
   7   3   0   92.95    4.04
 -10   7   0  110.04    3.99
   3 -10   0  107.14    3.64
   7   3   0  101.07    3.95
   3 -10   0  105.24    3.87
 -10   7   0  103.20    4.02
   7   3   0  105.66    4.04
   3 -10   0  105.60    4.18
   3 -10   0  102.91    3.95
 -10   7   0  100.50    3.93
   3 -10   0  105.48    3.53
 -10   7   0  101.67    4.04
  -3  10   0  105.23    3.96
  -3  10   0  101.15    3.83
  -7  -3   0   97.60    3.70
  10  -7   0  109.97    3.46
  -3  10   0   99.21    4.12
  -7  -3   0  105.12    3.75
  -3  10   0  101.40    3.97
  -7  -3   0  101.88    3.60
  10  -7   0  105.34    3.46
  -3  10   0  100.38    4.10
  -3  10   0  103.81    3.63
  -7  -3   0  104.50    4.03
  -3  10   0  112.34    3.54
  -7  -3   0  103.83    4.15
  -7  -3   0  103.28    3.76
  10  -7   0   98.20    3.95
  10  -7   0  112.16    3.91
  10  -7   0  100.43    3.95
  10  -7   0  105.49    4.08
  -7  -3   0  100.27    3.62
  10  -7   0  106.55    3.97
  -7  -3   0  109.55    4.03
  -7  -3   0   99.68    4.03
   8   2   0   73.28    2.90
 -10   8   0   68.39    3.03
   8   2   0   73.00    2.76
 -10   8   0   73.30    2.97
   2 -10   0   72.32    2.78
   2 -10   0   70.65    2.48
 -10   8   0   73.32    3.05
 -10   8   0   65.82    2.73
   2 -10   0   70.63    3.18
   8   2   0   68.26    3.07
   8   2   0   66.90    2.93
 -10   8   0   66.07    2.96
 -10   8   0   71.06    2.34
   8   2   0   72.06    3.04
   2 -10   0   66.48    2.87
 -10   8   0   68.33    2.92
 -10   8   0   64.42    3.02
   2 -10   0   68.40    3.05
   2 -10   0   68.26    2.52
   2 -10   0   71.87    2.89
  -2  10   0   73.87    3.01
  10  -8   0   76.02    2.94
  -8  -2   0   70.25    2.58
  10  -8   0   64.53    2.91
  -2  10   0   72.82    2.57
  10  -8   0   69.71    3.03
  10  -8   0   75.46    2.38
  -2  10   0   70.04    2.50
  -2  10   0   72.27    3.10
  -2  10   0   72.07    3.10
  -8  -2   0   68.98    3.03
  -8  -2   0   68.24    2.71
  -8  -2   0   68.45    2.62
  10  -8   0   74.59    3.01
  -8  -2   0   74.75    3.17
  10  -8   0   72.97    3.12
  -8  -2   0   67.52    2.66
  -8  -2   0   67.60    2.77
  -8  -2   0   68.54    3.09
  -2  10   0   70.46    2.78
  10  -8   0   67.60    2.89
  -2  10   0   70.75    3.14
  -8  -2   0   67.85    2.97
   9   1   0    2.19    0.92
 -10   9   0    3.29    0.38
   9   1   0    4.62    0.99
 -10   9   0    2.70    0.93
 -10   9   0    2.69    0.64
   1 -10   0    3.00    0.58
   1 -10   0    5.15    0.93
 -10   9   0    3.48    1.16
   9   1   0    3.54    0.82
   1 -10   0    2.11    1.22
 -10   9   0    3.58    1.16
   1 -10   0    3.82    0.36
 -10   9   0    1.97    0.92
   9   1   0    2.01    1.16
   1 -10   0    3.03    0.72
   9   1   0    2.26    0.75
   1 -10   0    3.29    1.03
 -10   9   0    3.50    1.13
 -10   9   0    4.35    0.85
   1 -10   0    3.06    0.88
  -1  10   0    3.99    0.96
  -1  10   0    2.60    0.75
  -9  -1   0    3.37    0.85
  10  -9   0    2.71    0.65
  -1  10   0    2.90    0.59
  -9  -1   0    2.46    0.58
  -9  -1   0    3.02    1.24
  10  -9   0    4.16    0.97
  -9  -1   0    3.49    0.98
  10  -9   0    3.11    0.85
  -9  -1   0    2.45    0.63
  -1  10   0    2.21    0.85
  -1  10   0    2.13    1.03
  -9  -1   0    2.13    0.79
  -1  10   0    1.74    1.20
  10  -9   0    2.39    1.00
  -9  -1   0    1.94    0.62
  -9  -1   0    2.16    1.02
  10  -9   0    1.47    1.16
   0 -10   0   23.93    1.29
 -10  10   0   21.49    1.03
   0 -10   0   23.76    1.56
 -10  10   0   23.27    1.58
   0 -10   0   20.66    1.40
  10   0   0   21.26    1.68
  10   0   0   21.84    1.62
   0 -10   0   19.16    1.21
 -10  10   0   21.80    1.17
  10   0   0   24.28    1.50
 -10  10   0   20.69    1.53
  10   0   0   19.66    1.41
   0 -10   0   22.12    1.68
 -10  10   0   25.05    1.67
 -10  10   0   23.96    1.68
 -10  10   0   25.52    1.78
  10   0   0   21.13    1.55
  10 -10   0   24.49    1.58
   0  10   0   19.83    2.34
   0  10   0   23.82    1.73
 -10   0   0   20.98    2.09
 -10   0   0   23.45    1.59
   0  10   0   23.05    1.70
   0  10   0   21.09    1.54
 -10   0   0   24.59    1.28
 -10   0   0   21.39    1.84
 -10   0   0   18.89    1.37
  10 -10   0   22.49    1.57
  10 -10   0   19.90    0.98
 -10   0   0   20.49    1.68
  10 -10   0   26.49    1.82
 -10   0   0   23.67    1.28
  10 -10   0   20.69    1.60
  10 -10   0   21.24    1.15
  10 -10   0   21.62    1.65
   0  10   0   21.81    1.32
  10 -11   0   22.35    1.13
   1  10   0   24.43    1.79
 -11   1   0   22.73    1.53
   1  10   0   23.71    1.70
   1  10   0   22.70    1.33
 -11   1   0   25.52    1.37
  10 -11   0   23.98    1.18
   1  10   0   24.31    1.38
   1  10   0   27.38    1.69
  10 -11   0   22.66    1.59
 -11   1   0   25.23    1.45
 -11   1   0   27.40    1.93
 -11   1   0   24.27    1.40
 -11   1   0   22.05    1.32
 -11   1   0   24.65    1.64
  10 -11   0   26.18    1.90
  10 -11   0   25.22    1.67
 -11   1   0   23.62    1.40
  10 -11   0   24.11    1.72
  -1 -10   0   22.43    1.51
 -10  11   0   24.07    1.75
  11  -1   0   21.35    1.67
  -1 -10   0   21.21    1.90
  11  -1   0   21.07    1.48
 -10  11   0   25.60    1.60
  11  -1   0   26.34    1.43
  11  -1   0   21.25    1.40
  11  -1   0   24.46    1.76
 -10  11   0   24.93    1.16
  11  -1   0   23.23    1.40
 -10  11   0   25.07    2.12
  -1 -10   0   23.54    1.37
 -10  11   0   24.83    1.65
  11  -1   0   22.79    1.60
 -10  11   0   24.53    1.17
   2   9   0   51.09    2.08
 -11   2   0   54.80    2.25
   9 -11   0   49.49    2.61
   9 -11   0   57.30    2.55
 -11   2   0   52.27    2.42
   9 -11   0   51.74    2.67
   9 -11   0   53.47    2.50
   2   9   0   50.79    2.25
   9 -11   0   51.29    2.03
 -11   2   0   53.47    2.79
   9 -11   0   54.04    1.93
 -11   2   0   51.60    2.21
 -11   2   0   49.83    2.14
   2   9   0   51.17    2.52
   9 -11   0   54.12    2.47
 -11   2   0   49.68    2.18
   2   9   0   50.56    2.48
 -11   2   0   49.16    2.39
   2   9   0   47.08    2.52
   2   9   0   48.09    2.28
  -2  -9   0   51.67    2.27
  11  -2   0   54.73    2.44
  -2  -9   0   48.50    2.07
  11  -2   0   51.34    2.52
  -9  11   0   55.67    2.50
  -9  11   0   56.36    2.63
  -2  -9   0   54.08    2.75
  11  -2   0   54.69    2.45
  11  -2   0   53.05    2.23
  11  -2   0   50.08    2.66
  -2  -9   0   51.17    2.23
  -9  11   0   54.73    2.66
  11  -2   0   53.78    2.29
  11  -2   0   57.36    2.25
  -9  11   0   51.69    2.07
  -9  11   0   52.42    1.95
  -9  11   0   50.78    2.37
  11  -2   0   49.29    2.20
   3   8   0   20.22    1.80
   3   8   0   15.22    1.42
 -11   3   0   15.11    1.23
   8 -11   0   16.35    1.41
 -11   3   0   17.16    1.40
 -11   3   0   18.30    1.20
   8 -11   0   14.73    1.47
   8 -11   0   15.75    1.36
 -11   3   0   15.32    1.21
   3   8   0   17.11    1.25
   8 -11   0   14.75    1.64
   3   8   0   13.77    0.97
 -11   3   0   16.75    1.46
   3   8   0   14.32    1.44
 -11   3   0   16.32    1.61
   8 -11   0   18.01    0.75
   8 -11   0   13.99    1.04
   3   8   0   15.16    1.29
 -11   3   0   15.26    1.44
   3   8   0   15.36    1.50
   8 -11   0   16.07    1.49
  11  -3   0   15.98    1.42
  11  -3   0   17.31    1.58
  -3  -8   0   18.57    1.56
  -8  11   0   16.46    0.81
  -3  -8   0   14.37    1.58
  11  -3   0   18.02    1.11
  -3  -8   0   14.69    1.29
  -8  11   0   15.23    1.41
  -3  -8   0   14.45    0.95
  11  -3   0   15.71    1.36
  11  -3   0   15.42    1.36
  -8  11   0   15.41    1.38
  -3  -8   0   17.07    1.24
  -3  -8   0   14.52    1.67
  -8  11   0   18.17    1.60
  -8  11   0   20.05    1.72
  -8  11   0   17.05    1.60
  -8  11   0   14.69    1.07
  11  -3   0   16.51    1.30
  11  -3   0   14.18    1.12
  11  -3   0   15.70    1.25
   4   7   0  192.00    6.94
   4   7   0  195.62    6.92
 -11   4   0  190.19    6.93
 -11   4   0  198.99    6.78
   7 -11   0  190.76    6.66
   7 -11   0  193.69    6.86
   4   7   0  198.87    6.36
 -11   4   0  189.76    6.92
   7 -11   0  196.14    6.77
   7 -11   0  193.06    7.05
   4   7   0  185.44    6.65
 -11   4   0  185.88    6.72
   4   7   0  192.15    7.02
 -11   4   0  191.18    6.95
   4   7   0  192.88    6.47
   4   7   0  189.14    6.91
 -11   4   0  191.05    6.82
   7 -11   0  207.07    6.99
   4   7   0  196.86    6.86
   7 -11   0  188.07    6.96
  11  -4   0  198.51    6.84
  11  -4   0  206.21    6.65
  11  -4   0  189.35    7.00
  11  -4   0  199.95    7.00
  -4  -7   0  200.07    7.01
  11  -4   0  198.13    7.01
  -7  11   0  199.43    7.08
  -7  11   0  185.10    7.05
  11  -4   0  189.01    6.82
  -4  -7   0  199.04    6.53
  -7  11   0  191.99    6.91
  -7  11   0  194.69    6.82
  -4  -7   0  186.15    6.98
  -7  11   0  188.19    6.97
  -4  -7   0  196.34    7.11
  11  -4   0  196.59    6.62
  11  -4   0  193.01    6.86
 -11   5   0   33.14    1.84
   5   6   0   27.81    1.75
   5   6   0   34.39    1.31
 -11   5   0   28.29    1.76
   5   6   0   34.82    1.33
   5   6   0   30.01    1.58
 -11   5   0   30.65    1.86
   6 -11   0   29.82    1.73
   5   6   0   31.51    1.87
   6 -11   0   33.66    1.98
 -11   5   0   32.34    1.96
   6 -11   0   34.37    1.66
   6 -11   0   31.02    2.09
   5   6   0   35.15    1.90
   6 -11   0   29.52    1.65
   5   6   0   28.25    2.02
 -11   5   0   30.55    1.86
 -11   5   0   32.44    1.72
   6 -11   0   33.86    1.93
  11  -5   0   31.62    1.89
  -5  -6   0   27.42    2.05
  11  -5   0   32.51    1.88
  -5  -6   0   37.58    1.95
  11  -5   0   29.05    1.91
  11  -5   0   31.58    1.39
  -6  11   0   31.22    1.61
  -6  11   0   32.72    1.79
  -5  -6   0   35.39    1.36
  -5  -6   0   27.30    1.82
  11  -5   0   31.87    1.91
  -6  11   0   32.11    1.86
  -5  -6   0   34.10    1.34
  -6  11   0   32.34    2.00
  11  -5   0   35.36    1.83
  -6  11   0   34.06    2.07
  11  -5   0   32.96    1.41
  -5  -6   0   29.90    1.82
  11  -5   0   31.11    1.79
  -6  11   0   32.43    1.62
  -5  -6   0   31.92    1.59
   6   5   0   32.94    1.57
   5 -11   0   29.95    2.01
   5 -11   0   37.18    1.96
   6   5   0   31.85    1.88
   6   5   0   35.06    2.12
 -11   6   0   35.94    1.85
 -11   6   0   37.08    2.05
   6   5   0   35.17    1.37
 -11   6   0   36.61    2.04
   6   5   0   32.71    2.14
   6   5   0   34.31    1.90
   6   5   0   35.80    1.47
 -11   6   0   35.55    2.03
   5 -11   0   30.53    1.74
 -11   6   0   32.98    1.92
   5 -11   0   30.93    2.15
 -11   6   0   31.81    1.81
 -11   6   0   37.03    1.98
   5 -11   0   37.79    1.82
  -5  11   0   34.78    2.11
  11  -6   0   33.62    1.79
  -6  -5   0   34.19    1.63
  11  -6   0   30.15    1.95
  -6  -5   0   30.65    1.85
  -6  -5   0   35.91    1.93
  -6  -5   0   34.40    1.49
  11  -6   0   34.48    1.36
  -5  11   0   36.96    2.07
  -6  -5   0   37.98    2.19
  11  -6   0   35.12    1.89
  -5  11   0   35.90    1.79
  11  -6   0   34.70    1.39
  11  -6   0   34.71    1.81
  -6  -5   0   31.49    1.94
  -6  -5   0   35.10    1.41
  -5  11   0   34.42    1.76
  11  -6   0   37.25    1.98
  -5  11   0   31.95    1.57
  -5  11   0   36.10    1.79
  11  -6   0   33.53    1.86
 -11   7   0  194.80    7.10
   4 -11   0  207.20    6.74
   4 -11   0  209.15    7.23
   4 -11   0  205.28    7.05
   7   4   0  200.33    6.73
   7   4   0  197.37    6.73
 -11   7   0  195.68    6.99
 -11   7   0  196.89    6.96
   7   4   0  200.98    6.59
   7   4   0  186.27    7.11
   4 -11   0  195.20    7.16
 -11   7   0  188.78    7.09
   7   4   0  201.30    7.06
   7   4   0  193.26    7.10
 -11   7   0  196.90    7.04
 -11   7   0  190.83    7.09
 -11   7   0  194.19    6.98
  11  -7   0  205.39    6.54
  -4  11   0  193.66    7.17
  11  -7   0  192.35    6.99
  -7  -4   0  191.50    7.04
  11  -7   0  194.59    6.99
  11  -7   0  205.13    7.03
  11  -7   0  204.82    6.96
  -4  11   0  192.51    7.18
  -7  -4   0  193.28    6.62
  -7  -4   0  181.22    7.08
  -4  11   0  199.52    6.97
  -4  11   0  194.27    7.03
  -4  11   0  199.92    6.52
  -7  -4   0  213.97    7.11
  -4  11   0  204.09    6.96
  -4  11   0  192.41    6.72
  11  -7   0  203.40    7.15
  -7  -4   0  208.19    7.22
  -7  -4   0  201.27    6.77
  -7  -4   0  194.66    6.76
  -4  11   0  200.88    6.50
  -7  -4   0  191.00    6.64
   3 -11   0   15.05    1.36
   8   3   0   15.47    1.34
   8   3   0   11.82    1.30
   8   3   0   16.31    1.10
 -11   8   0   14.21    1.63
   3 -11   0   13.02    0.82
   3 -11   0   13.55    0.90
   3 -11   0   14.36    1.70
 -11   8   0   13.06    1.20
   3 -11   0   16.31    1.27
   3 -11   0   15.57    1.68
 -11   8   0   15.79    1.54
   8   3   0   13.95    1.30
 -11   8   0   16.45    1.43
   3 -11   0   14.04    1.24
 -11   8   0   16.59    1.57
 -11   8   0   15.43    1.33
   8   3   0   18.69    1.70
 -11   8   0   14.30    1.43
  -3  11   0   18.81    1.84
  -3  11   0   15.37    0.80
  11  -8   0   15.53    0.60
  -3  11   0   13.82    0.89
  -8  -3   0   16.28    1.49
  -8  -3   0   14.57    1.03
  11  -8   0   14.87    1.37
  -3  11   0   13.51    1.45
  -8  -3   0   13.46    0.94
  11  -8   0   14.58    0.58
  -8  -3   0   14.17    0.87
  11  -8   0   15.62    1.34
  -8  -3   0   11.48    1.59
  -3  11   0   16.41    1.90
  -3  11   0   13.46    1.25
  11  -8   0   14.78    1.21
  11  -8   0   12.94    1.34
  -8  -3   0   15.28    1.16
  -8  -3   0   11.26    1.10
  -8  -3   0   13.62    1.27
  -3  11   0   12.45    1.19
  11  -8   0   15.49    1.42
  -8  -3   0   13.76    1.37
  -3  11   0   16.82    1.34
   9   2   0   54.65    2.27
 -11   9   0   50.30    2.56
 -11   9   0   51.96    2.57
   9   2   0   47.71    2.53
   2 -11   0   53.86    1.92
 -11   9   0   55.40    2.47
 -11   9   0   52.40    2.47
   9   2   0   52.70    2.63
   2 -11   0   53.14    2.26
   9   2   0   48.14    2.43
   2 -11   0   49.86    2.37
   2 -11   0   53.27    2.72
   2 -11   0   54.35    2.43
   2 -11   0   51.20    2.00
   9   2   0   51.85    2.44
 -11   9   0   52.59    2.21
 -11   9   0   52.63    2.57
  -2  11   0   50.70    2.23
  -2  11   0   47.41    2.32
  11  -9   0   49.36    2.55
  -9  -2   0   52.73    2.26
  11  -9   0   52.37    2.48
  11  -9   0   52.84    2.60
  -2  11   0   56.11    2.01
  11  -9   0   54.03    2.24
  -9  -2   0   49.37    2.17
  -9  -2   0   46.38    2.08
  11  -9   0   48.72    2.36
  -9  -2   0   51.86    2.39
  11  -9   0   53.20    2.51
  -9  -2   0   50.59    2.02
  -9  -2   0   50.83    2.44
  -9  -2   0   52.70    2.07
  -2  11   0   52.55    1.91
  -2  11   0   54.32    2.49
  -2  11   0   54.72    2.59
  -9  -2   0   51.02    2.64
 -11  10   0   22.80    1.79
   1 -11   0   25.99    0.94
   1 -11   0   22.14    1.36
 -11  10   0   24.63    1.66
 -11  10   0   24.51    1.87
   1 -11   0   22.67    1.86
  10   1   0   23.36    1.49
 -11  10   0   25.66    1.83
  10   1   0   25.24    1.45
  10   1   0   24.87    1.73
  10   1   0   25.20    1.65
  10   1   0   24.96    2.00
   1 -11   0   24.36    1.97
 -11  10   0   24.33    0.99
 -11  10   0   22.88    1.33
   1 -11   0   26.40    1.56
   1 -11   0   24.51    1.24
 -10  -1   0   26.43    1.68
  11 -10   0   25.59    1.70
 -10  -1   0   22.50    1.38
  11 -10   0   25.12    1.71
 -10  -1   0   24.15    1.54
 -10  -1   0   23.35    1.87
  -1  11   0   22.77    1.77
 -10  -1   0   24.66    1.60
  -1  11   0   22.93    1.26
  11 -10   0   22.15    1.81
  -1  11   0   22.96    1.37
  11 -10   0   23.20    1.58
  -1  11   0   23.21    1.60
 -10  -1   0   23.81    1.30
  -1  11   0   20.58    1.59
  -1  11   0   25.49    0.99
   0 -11   0   40.61    1.87
   0 -11   0   44.74    2.16
  11   0   0   44.47    2.23
 -11  11   0   42.62    1.83
 -11  11   0   44.82    1.65
   0 -11   0   43.27    2.50
  11   0   0   41.87    2.04
  11   0   0   42.83    2.09
  11   0   0   42.58    2.61
 -11  11   0   44.64    2.25
  11   0   0   41.45    2.29
  11   0   0   42.36    2.07
 -11  11   0   42.98    2.31
   0 -11   0   44.58    1.90
  11 -11   0   44.90    1.85
   0  11   0   42.78    1.95
 -11   0   0   42.01    1.91
 -11   0   0   43.10    2.46
 -11   0   0   48.56    2.23
  11 -11   0   40.56    2.39
  11 -11   0   43.41    2.28
  11 -11   0   45.42    1.64
 -11   0   0   42.07    2.05
 -11   0   0   41.56    1.91
   0  11   0   42.20    2.23
  11 -11   0   42.67    2.22
  11 -11   0   42.81    2.24
   0  11   0   41.60    2.14
   0  11   0   43.31    2.37
 -11   0   0   46.38    2.04
 -11   0   0   42.27    2.10
   0  11   0   43.72    1.91
 -11   0   0   44.80    1.92
   1  11   0    5.45    0.98
  11 -12   0    6.11    0.66
 -12   1   0    4.62    0.91
  11 -12   0    6.88    1.08
 -12   1   0    4.59    1.05
 -12   1   0    6.59    0.86
  11 -12   0    6.97    0.60
  11 -12   0    4.87    1.33
 -12   1   0    5.38    0.85
   1  11   0    5.50    0.81
  11 -12   0    8.82    1.31
 -12   1   0    7.37    1.47
   1  11   0    6.90    1.23
 -12   1   0    5.25    0.84
 -12   1   0    6.10    1.07
   1  11   0    5.82    0.81
 -12   1   0    6.45    0.86
   1  11   0    7.44    1.13
  12  -1   0    7.33    1.97
  12  -1   0    6.29    1.13
  -1 -11   0    5.39    0.82
  -1 -11   0    6.28    0.78
  12  -1   0    6.50    0.94
 -11  12   0    5.53    0.62
 -11  12   0    5.60    0.65
  12  -1   0    8.01    0.98
 -11  12   0    5.05    1.05
  12  -1   0    5.67    0.87
 -11  12   0    5.10    1.30
  12  -1   0    8.29    1.14
  -1 -11   0    5.54    1.42
  -1 -11   0    7.06    1.07
   2  10   0   10.48    1.34
 -12   2   0   10.85    1.05
 -12   2   0    9.85    0.99
   2  10   0    9.24    1.21
   2  10   0   11.59    1.34
  10 -12   0   14.19    1.30
  10 -12   0    9.48    0.74
 -12   2   0   10.51    1.02
 -12   2   0   11.57    1.51
  10 -12   0   10.21    1.31
   2  10   0   11.80    1.07
  10 -12   0   10.45    0.86
 -12   2   0    9.93    1.24
 -12   2   0   11.90    1.56
 -12   2   0    8.93    0.92
  10 -12   0   13.44    1.58
  12  -2   0   12.37    1.06
  -2 -10   0   10.56    0.97
 -10  12   0    8.73    1.33
  12  -2   0   14.02    1.78
 -10  12   0    9.91    0.74
  12  -2   0   10.66    1.31
  -2 -10   0   11.54    1.15
  12  -2   0    9.29    0.97
 -10  12   0   10.98    1.25
  12  -2   0   12.60    1.17
  12  -2   0   10.49    1.21
 -10  12   0   10.71    0.90
  -2 -10   0   10.95    1.05
  -2 -10   0   11.95    1.62
  12  -2   0   12.51    1.24
 -10  12   0   12.46    1.23
   9 -12   0  139.97    4.89
   9 -12   0  143.27    5.20
   3   9   0  140.64    4.82
   9 -12   0  140.00    5.25
 -12   3   0  140.12    5.15
   3   9   0  138.08    5.29
   3   9   0  139.77    5.30
   3   9   0  141.46    5.02
 -12   3   0  132.51    5.00
 -12   3   0  138.44    5.02
   3   9   0  142.25    5.11
 -12   3   0  135.56    5.33
   9 -12   0  140.99    4.65
 -12   3   0  132.11    5.24
   9 -12   0  136.92    5.38
  -3  -9   0  145.94    5.43
  12  -3   0  135.90    5.01
  12  -3   0  140.15    5.22
  12  -3   0  139.94    5.03
  -3  -9   0  143.74    5.53
  -9  12   0  134.91    5.20
  -3  -9   0  147.43    4.90
  12  -3   0  140.91    5.31
  -9  12   0  147.28    5.45
  -3  -9   0  144.23    5.11
  -9  12   0  137.68    4.96
  12  -3   0  144.79    5.39
  12  -3   0  143.93    5.40
  12  -3   0  145.20    5.16
  -9  12   0  136.55    5.30
   4   8   0   30.65    1.66
   8 -12   0   29.87    1.92
   8 -12   0   36.58    1.71
   8 -12   0   32.86    2.11
   4   8   0   28.82    1.34
   4   8   0   27.75    1.66
   4   8   0   32.20    1.93
 -12   4   0   29.23    2.15
   4   8   0   30.42    1.86
 -12   4   0   30.91    1.76
 -12   4   0   30.42    2.10
   4   8   0   27.44    1.83
 -12   4   0   27.68    1.79
 -12   4   0   30.20    1.74
   8 -12   0   28.75    1.51
 -12   4   0   26.98    1.74
  -8  12   0   29.70    1.98
  -8  12   0   32.17    1.66
  -4  -8   0   29.07    1.74
  12  -4   0   30.84    1.84
  -8  12   0   29.40    1.52
  12  -4   0   33.26    1.67
  -8  12   0   28.54    1.78
  -4  -8   0   29.73    1.92
  12  -4   0   31.65    1.95
  -4  -8   0   29.91    1.56
  12  -4   0   28.46    1.43
  -4  -8   0   28.11    2.09
  12  -4   0   29.93    1.60
  12  -4   0   29.78    1.75
  12  -4   0   32.70    1.86
  -4  -8   0   30.06    1.31
  12  -4   0   30.81    1.49
 -12   5   0   28.15    1.79
   7 -12   0   30.04    1.84
   5   7   0   25.40    1.73
 -12   5   0   30.91    1.94
   7 -12   0   25.07    1.58
   5   7   0   26.68    1.78
   7 -12   0   33.66    1.89
   5   7   0   27.87    1.92
   5   7   0   28.71    1.15
   5   7   0   30.13    1.24
 -12   5   0   28.04    1.65
 -12   5   0   27.14    1.75
   7 -12   0   27.11    1.55
 -12   5   0   27.29    1.63
   7 -12   0   27.09    2.01
   5   7   0   29.24    1.82
   5   7   0   27.73    1.48
  -5  -7   0   32.85    1.89
  -7  12   0   28.24    1.51
  -5  -7   0   29.84    2.08
  12  -5   0   26.10    1.32
  -7  12   0   28.25    1.58
  -5  -7   0   29.10    1.17
  12  -5   0   29.25    1.74
  -7  12   0   26.88    1.70
  12  -5   0   28.57    1.73
  -5  -7   0   26.36    1.75
  -5  -7   0   30.55    1.25
  12  -5   0   27.89    1.81
  12  -5   0   27.94    1.33
  12  -5   0   30.55    1.64
  -7  12   0   25.10    1.90
  12  -5   0   27.60    1.86
  12  -5   0   28.22    1.59
 -12   6   0  173.81    6.35
   6   6   0  165.50    6.91
   6 -12   0  175.80    6.64
   6 -12   0  185.08    6.54
   6 -12   0  177.68    6.32
   6   6   0  180.35    6.04
 -12   6   0  177.86    6.41
   6   6   0  190.00    6.58
 -12   6   0  177.14    6.56
   6   6   0  189.00    6.00
 -12   6   0  181.95    6.46
   6   6   0  171.22    6.47
 -12   6   0  175.01    6.45
 -12   6   0  173.10    6.54
   6   6   0  177.37    6.19
   6 -12   0  171.76    6.40
   6 -12   0  192.50    6.30
   6   6   0  182.05    6.50
  -6  12   0  181.02    6.34
  12  -6   0  181.66    6.50
  -6  12   0  181.91    6.72
  -6  -6   0  181.91    6.16
  -6  -6   0  186.80    6.11
  12  -6   0  182.30    6.57
  -6  -6   0  182.26    6.58
  -6  -6   0  177.04    6.63
  12  -6   0  189.34    6.14
  12  -6   0  183.68    6.14
  12  -6   0  177.45    6.47
  -6  -6   0  176.69    6.73
  -6  12   0  179.50    6.50
  -6  -6   0  179.56    6.32
  12  -6   0  179.43    6.64
  -6  12   0  191.71    6.44
  12  -6   0  182.84    6.49
  12  -6   0  180.43    6.64
   5 -12   0   30.63    1.71
 -12   7   0   31.07    1.80
 -12   7   0   29.54    1.93
   7   5   0   31.16    2.35
 -12   7   0   29.63    1.73
 -12   7   0   29.80    2.11
 -12   7   0   29.83    1.87
   5 -12   0   29.95    1.67
   7   5   0   29.75    1.24
   7   5   0   26.46    1.76
   5 -12   0   30.15    1.95
   7   5   0   28.55    1.80
   7   5   0   31.82    1.50
   5 -12   0   29.50    1.87
   7   5   0   31.77    1.85
   7   5   0   31.35    1.39
 -12   7   0   27.40    1.77
  -5  12   0   27.18    1.95
  -7  -5   0   29.41    1.79
  -7  -5   0   29.88    2.06
  12  -7   0   30.21    1.87
  12  -7   0   28.98    1.18
  12  -7   0   28.75    1.66
  -7  -5   0   28.99    1.40
  12  -7   0   30.51    1.69
  -5  12   0   27.65    1.45
  -5  12   0   28.46    1.75
  12  -7   0   29.29    1.84
  12  -7   0   28.12    1.90
  12  -7   0   30.36    1.21
  -7  -5   0   27.68    1.51
  12  -7   0   32.42    1.74
  -7  -5   0   30.07    1.28
  -5  12   0   28.81    2.06
  -5  12   0   30.55    1.62
  -7  -5   0   30.78    1.84
   4 -12   0   32.13    1.84
 -12   8   0   27.29    1.92
 -12   8   0   30.36    1.95
   8   4   0   30.44    1.47
   8   4   0   28.74    1.84
 -12   8   0   29.56    1.93
   4 -12   0   32.85    2.16
   4 -12   0   30.22    1.72
 -12   8   0   31.17    1.79
 -12   8   0   31.59    1.83
   8   4   0   32.29    1.64
   8   4   0   25.77    1.86
   8   4   0   27.92    1.78
   4 -12   0   28.18    1.75
   4 -12   0   31.23    1.44
   8   4   0   27.85    2.36
  12  -8   0   31.29    1.81
  -8  -4   0   32.93    1.55
  -8  -4   0   31.62    1.84
  -4  12   0   28.34    1.41
  12  -8   0   30.14    2.01
  -4  12   0   32.17    1.16
  -8  -4   0   27.01    2.06
  -8  -4   0   29.77    1.54
  12  -8   0   31.21    1.91
  -4  12   0   32.73    1.67
  -8  -4   0   28.30    1.30
  12  -8   0   31.58    1.14
  -8  -4   0   27.85    1.50
  -8  -4   0   29.74    1.37
  -4  12   0   29.13    2.01
  -8  -4   0   32.46    1.84
  -4  12   0   32.69    1.83
  12  -8   0   31.28    1.11
  12  -8   0   29.98    1.71
  -4  12   0   27.43    1.77
 -12   9   0  136.21    5.12
   3 -12   0  140.08    5.25
 -12   9   0  138.66    5.39
   9   3   0  145.38    5.04
   9   3   0  144.94    5.28
   3 -12   0  141.55    4.81
   3 -12   0  139.63    4.84
   3 -12   0  146.50    5.51
   9   3   0  138.06    5.36
   9   3   0  133.53    5.26
 -12   9   0  144.74    5.36
 -12   9   0  151.63    5.35
 -12   9   0  135.48    5.39
   3 -12   0  140.21    5.26
  -9  -3   0  138.57    5.00
  -9  -3   0  131.42    4.95
  -3  12   0  140.96    5.25
  -3  12   0  140.18    5.10
  -3  12   0  140.54    5.29
  12  -9   0  145.46    5.41
  12  -9   0  139.86    5.27
  -9  -3   0  142.42    5.07
  -3  12   0  143.37    5.45
  12  -9   0  136.98    5.23
  -9  -3   0  138.12    4.88
  -9  -3   0  143.29    5.27
  -9  -3   0  142.53    4.87
  -9  -3   0  145.98    5.49
  -3  12   0  142.71    4.84
  -3  12   0  147.99    4.81
  -9  -3   0  139.94    5.28
  12  -9   0  147.12    5.14
   2 -12   0   13.40    1.30
 -12  10   0   12.61    1.32
  10   2   0   13.87    1.37
  10   2   0   12.85    1.36
  10   2   0   11.12    1.21
   2 -12   0   10.91    1.04
 -12  10   0   11.09    1.34
   2 -12   0   10.24    1.44
  10   2   0   11.22    1.08
 -12  10   0   10.58    1.47
 -12  10   0   12.87    1.06
   2 -12   0    9.94    0.69
   2 -12   0   10.80    0.87
  -2  12   0   12.61    1.46
  -2  12   0   10.80    0.70
 -10  -2   0    9.96    0.92
  12 -10   0   13.67    1.40
 -10  -2   0    9.66    1.56
  12 -10   0   14.05    1.39
 -10  -2   0   11.00    0.96
  -2  12   0    9.33    0.82
  12 -10   0   11.60    1.02
  12 -10   0   11.81    1.55
  -2  12   0   13.60    1.30
 -10  -2   0    9.32    1.18
 -10  -2   0   12.06    1.30
 -10  -2   0    9.53    1.10
 -10  -2   0   10.82    0.93
  12 -10   0   10.46    1.29
  -2  12   0   11.66    1.07
  -2  12   0   10.81    1.21
 -12  11   0    6.82    0.80
 -12  11   0    5.36    1.06
   1 -12   0    5.37    0.70
  11   1   0    6.49    1.15
   1 -12   0    5.71    0.85
   1 -12   0    7.44    0.39
  11   1   0    6.12    1.00
 -12  11   0    6.01    1.46
 -12  11   0    5.59    0.48
  11   1   0    5.45    0.95
  11   1   0    8.48    1.20
   1 -12   0    5.47    1.01
 -12  11   0    4.36    1.27
   1 -12   0    5.51    1.45
 -11  -1   0    4.87    0.87
 -11  -1   0    6.78    0.90
  -1  12   0    8.07    1.10
 -11  -1   0    5.25    1.08
  12 -11   0    4.37    0.74
  -1  12   0    6.54    1.31
 -11  -1   0    4.08    0.77
  12 -11   0    4.93    1.12
  12 -11   0    5.70    1.10
  -1  12   0    5.39    1.05
 -11  -1   0    5.90    1.42
  12 -11   0    6.16    1.35
  12 -11   0    9.29    1.18
 -11  -1   0    6.98    0.77
 -11  -1   0    5.59    0.94
 -11  -1   0    8.18    1.08
  -1  12   0    5.68    1.11
  -1  12   0    8.11    0.91
  12   0   0  118.42    4.53
   0 -12   0  110.96    4.34
 -12  12   0  119.36    4.31
  12   0   0  123.60    4.64
  12   0   0  123.51    4.59
   0 -12   0  120.55    4.56
  12   0   0  124.48    4.84
 -12  12   0  119.86    4.73
 -12  12   0  130.06    4.89
 -12  12   0  120.23    4.11
  12   0   0  120.84    4.63
   0 -12   0  121.27    4.95
   0 -12   0  118.81    4.38
  12 -12   0  117.63    4.94
   0  12   0  123.24    4.41
 -12   0   0  119.31    4.97
  12 -12   0  120.76    4.75
 -12   0   0  121.04    4.66
 -12   0   0  123.94    4.68
 -12   0   0  126.59    4.50
 -12   0   0  120.00    4.40
 -12   0   0  121.11    4.40
 -12   0   0  112.99    4.37
   0  12   0  127.12    4.86
   0  12   0  119.58    4.39
  12 -12   0  125.15    4.12
   0  12   0  114.08    4.54
  12 -12   0  124.78    4.81
   0  12   0  120.70    4.86
   1  12   0    4.27    1.19
 -13   1   0    4.04    0.81
   1  12   0    4.43    1.09
  12 -13   0    4.96    0.65
   1  12   0    6.12    1.02
   1  12   0    5.13    0.81
 -13   1   0    2.96    0.84
   1  12   0    4.10    0.78
  12 -13   0    5.82    1.46
 -13   1   0    6.79    1.15
 -13   1   0    3.86    0.79
 -13   1   0    4.69    1.50
  12 -13   0    3.26    1.02
 -13   1   0    3.59    0.95
  12 -13   0    5.46    1.23
 -13   1   0    5.01    0.84
  12 -13   0    5.42    0.56
  -1 -12   0    3.45    0.92
  -1 -12   0    4.48    1.46
 -12  13   0    2.51    1.05
  13  -1   0    5.37    0.90
  13  -1   0    5.26    0.90
  13  -1   0    5.55    1.09
  13  -1   0    3.29    0.94
  -1 -12   0    5.23    0.77
  13  -1   0    3.51    1.10
 -12  13   0    4.56    0.63
 -12  13   0    7.31    1.32
  -1 -12   0    5.06    0.98
 -12  13   0    6.73    0.63
   2  11   0   18.44    1.35
   2  11   0   18.76    1.72
  11 -13   0   19.55    1.04
 -13   2   0   21.08    1.51
   2  11   0   19.30    1.50
 -13   2   0   21.15    1.61
  11 -13   0   23.51    1.93
 -13   2   0   18.24    1.28
 -13   2   0   22.95    1.54
 -13   2   0   19.47    1.35
 -13   2   0   23.88    1.91
   2  11   0   22.12    1.82
  11 -13   0   21.26    1.72
  11 -13   0   20.49    1.11
  11 -13   0   22.06    1.58
   2  11   0   18.25    1.22
 -11  13   0   20.38    1.02
  13  -2   0   18.19    1.61
  13  -2   0   17.10    1.61
  -2 -11   0   20.61    1.47
 -11  13   0   23.44    1.67
 -11  13   0   21.41    1.14
  -2 -11   0   19.74    1.20
  13  -2   0   23.40    1.60
  13  -2   0   19.75    1.56
  -2 -11   0   21.80    1.38
  13  -2   0   22.14    1.43
 -11  13   0   21.78    1.79
  -2 -11   0   18.62    1.91
  13  -2   0   20.97    1.36
   3  10   0    1.92    0.96
 -13   3   0    1.34    0.79
  10 -13   0    2.14    0.86
  10 -13   0    1.24    1.27
   3  10   0    1.35    0.64
   3  10   0    1.45    0.82
  10 -13   0    1.68    0.57
 -13   3   0    2.71    1.00
  10 -13   0    3.43    1.14
 -13   3   0    2.33    0.75
   3  10   0    0.60    1.04
 -13   3   0    2.24    1.36
  10 -13   0    2.78    0.42
   3  10   0   -0.46    1.57
  13  -3   0    3.47    0.71
  13  -3   0    4.35    1.02
 -10  13   0    2.61    0.42
  13  -3   0    2.87    0.92
  13  -3   0    2.78    0.70
  -3 -10   0    1.73    0.57
  -3 -10   0    2.56    0.83
 -10  13   0    2.27    0.72
  -3 -10   0    1.16    0.83
  -3 -10   0    1.15    1.36
 -10  13   0    1.73    0.94
  13  -3   0    2.75    1.06
  13  -3   0    3.33    0.74
 -10  13   0    0.51    1.11
 -10  13   0    1.89    1.00
   9 -13   0   79.24    3.18
   4   9   0   79.39    3.36
   4   9   0   77.25    3.21
   9 -13   0   79.13    3.51
 -13   4   0   81.34    3.17
 -13   4   0   76.64    3.12
   4   9   0   75.90    3.08
 -13   4   0   77.08    3.54
 -13   4   0   71.85    3.20
   4   9   0   74.42    2.79
 -13   4   0   71.61    3.02
   9 -13   0   75.82    3.35
   9 -13   0   75.95    2.96
   4   9   0   74.99    3.40
  -9  13   0   79.60    2.95
  -4  -9   0   79.31    3.55
  -9  13   0   72.51    3.41
  13  -4   0   79.78    3.11
  -4  -9   0   75.83    3.01
  -4  -9   0   72.17    3.11
  13  -4   0   74.76    3.29
  13  -4   0   75.57    3.44
  -9  13   0   75.35    3.11
  13  -4   0   81.48    3.32
  13  -4   0   71.73    3.10
  -9  13   0   71.88    3.24
  -4  -9   0   82.30    3.48
  -4  -9   0   77.08    2.77
  13  -4   0   72.30    2.88
  13  -4   0   75.15    2.92
   8 -13   0   37.32    2.11
 -13   5   0   36.26    2.00
 -13   5   0   33.65    2.13
   5   8   0   34.53    1.47
 -13   5   0   34.86    1.87
   5   8   0   33.81    1.72
   5   8   0   33.70    2.01
   8 -13   0   34.79    1.70
   5   8   0   36.03    1.31
   8 -13   0   40.36    1.92
   5   8   0   32.66    1.97
   8 -13   0   35.35    2.27
 -13   5   0   34.98    1.95
   5   8   0   32.92    2.03
  13  -5   0   30.70    2.11
  13  -5   0   37.59    1.60
  -8  13   0   35.44    1.84
  -5  -8   0   31.84    2.28
  -8  13   0   35.14    2.18
  -5  -8   0   32.74    1.44
  -8  13   0   36.10    1.98
  -5  -8   0   35.07    2.09
  -5  -8   0   36.38    1.91
  -5  -8   0   34.37    1.69
  13  -5   0   36.70    1.82
  13  -5   0   38.74    2.08
  -8  13   0   34.76    1.70
  13  -5   0   36.35    1.59
  13  -5   0   35.36    1.99
  13  -5   0   35.80    1.95
   6   7   0    6.33    0.91
   6   7   0    5.58    1.08
   6   7   0    7.44    1.23
   7 -13   0    6.83    0.94
   7 -13   0    6.03    1.21
   7 -13   0    6.76    1.03
 -13   6   0    5.23    1.30
 -13   6   0    5.42    0.96
 -13   6   0    6.65    1.14
   6   7   0    6.17    0.56
   7 -13   0    2.14    1.31
   6   7   0    4.84    1.05
   6   7   0    6.38    1.25
 -13   6   0    6.62    1.07
   6   7   0    6.22    0.57
 -13   6   0    5.06    1.15
  13  -6   0    3.59    0.95
  13  -6   0    6.72    0.66
  -7  13   0    4.73    0.85
  -7  13   0    5.35    1.26
  -6  -7   0    6.22    0.59
  13  -6   0    6.39    1.16
  13  -6   0    6.79    1.05
  13  -6   0    6.13    0.63
  -6  -7   0    5.47    1.41
  -7  13   0    7.29    1.04
  -6  -7   0    5.26    0.88
  -6  -7   0    4.12    1.09
  -6  -7   0    5.62    0.56
  13  -6   0    6.30    1.11
  -7  13   0    4.53    0.98
  -6  -7   0    6.53    1.25
   7   6   0    6.41    0.58
   7   6   0    5.64    1.11
   6 -13   0    4.89    0.82
   7   6   0    5.47    1.03
   6 -13   0    5.69    1.49
   7   6   0    5.31    0.64
   6 -13   0    6.24    1.17
 -13   7   0    5.43    1.14
   6 -13   0    5.77    0.97
   7   6   0    7.50    0.87
 -13   7   0    4.64    1.34
   7   6   0    2.89    0.99
 -13   7   0    6.62    1.12
   6 -13   0    6.12    0.94
 -13   7   0    7.15    1.12
 -13   7   0    6.37    1.02
  13  -7   0    6.78    0.59
  -7  -6   0    3.79    1.17
  -7  -6   0    6.70    0.71
  -6  13   0    4.05    0.92
  13  -7   0    7.04    1.17
  -6  13   0    5.98    0.88
  13  -7   0    6.12    1.07
  -6  13   0    7.91    0.87
  -7  -6   0    4.98    1.39
  -7  -6   0    6.62    1.53
  13  -7   0    5.71    0.53
  -6  13   0    5.00    1.29
  -7  -6   0    6.69    0.60
  13  -7   0    6.25    0.98
  13  -7   0    6.54    1.26
 -13   8   0   38.32    2.00
 -13   8   0   35.49    2.09
   5 -13   0   35.53    1.85
   5 -13   0   35.85    2.31
   5 -13   0   35.31    2.02
 -13   8   0   31.14    2.11
   8   5   0   36.77    2.14
 -13   8   0   32.27    1.90
   5 -13   0   35.81    1.79
   5 -13   0   35.08    1.84
   8   5   0   34.92    1.64
   8   5   0   35.11    2.10
 -13   8   0   31.90    2.12
   8   5   0   34.95    2.10
  -8  -5   0   34.25    1.48
  -5  13   0   39.60    2.27
  13  -8   0   34.88    1.97
  -8  -5   0   36.91    2.28
  -8  -5   0   32.70    1.87
  13  -8   0   37.62    1.89
  -5  13   0   35.53    1.93
  13  -8   0   38.31    2.12
  -8  -5   0   34.94    1.64
  -8  -5   0   36.96    2.13
  13  -8   0   36.22    1.33
  -5  13   0   33.78    1.61
  13  -8   0   37.11    1.99
  -8  -5   0   34.52    1.44
  -5  13   0   34.24    1.86
   4 -13   0   72.42    3.51
   4 -13   0   78.46    3.22
   9   4   0   75.08    3.31
   9   4   0   81.34    3.38
   9   4   0   79.68    2.98
 -13   9   0   73.96    3.12
   4 -13   0   74.10    3.27
 -13   9   0   77.85    3.30
   4 -13   0   76.98    3.16
   4 -13   0   76.45    2.84
 -13   9   0   76.32    3.26
   9   4   0   75.13    3.26
 -13   9   0   74.45    3.40
  13  -9   0   82.76    3.18
  -4  13   0   74.93    3.15
  13  -9   0   74.24    3.25
  -9  -4   0   70.34    2.91
  -9  -4   0   76.32    3.51
  -4  13   0   81.38    2.73
  -4  13   0   74.34    3.45
  -9  -4   0   77.62    3.28
  -9  -4   0   71.70    3.15
  -4  13   0   78.80    3.21
  -4  13   0   76.93    2.65
  13  -9   0   80.00    3.41
  -9  -4   0   77.35    2.82
  13  -9   0   75.05    3.27
  -9  -4   0   75.01    2.77
  -9  -4   0   80.83    3.02
  -4  13   0   78.12    2.84
  10   3   0    2.40    0.98
  10   3   0    0.49    0.80
   3 -13   0    1.94    0.51
 -13  10   0    1.41    1.20
   3 -13   0    1.92    0.49
   3 -13   0    2.50    1.14
 -13  10   0    3.58    1.21
   3 -13   0    1.63    0.80
  10   3   0    3.04    0.74
 -13  10   0    1.90    0.94
  10   3   0    2.50    1.04
   3 -13   0    1.17    0.97
  13 -10   0    2.88    0.79
  -3  13   0    1.64    0.87
  13 -10   0    2.22    1.01
  -3  13   0    3.39    1.16
  -3  13   0    2.24    0.52
 -10  -3   0    3.66    0.72
  13 -10   0    3.48    1.08
  -3  13   0    3.17    0.99
 -10  -3   0    3.08    0.57
 -10  -3   0    1.05    0.60
 -10  -3   0    3.90    1.11
 -10  -3   0    3.42    0.94
 -10  -3   0    0.72    1.28
  13 -10   0    0.84    1.01
  -3  13   0    2.76    0.48
 -13  11   0   19.48    1.28
   2 -13   0   19.89    1.10
 -13  11   0   18.55    1.76
 -13  11   0   19.03    1.84
   2 -13   0   19.94    1.97
   2 -13   0   19.73    1.53
  11   2   0   22.04    1.66
 -13  11   0   21.04    1.66
  11   2   0   18.96    1.64
  11   2   0   20.35    1.39
   2 -13   0   19.40    0.90
  11   2   0   22.37    1.61
   2 -13   0   20.53    1.37
  13 -11   0   18.26    1.80
 -11  -2   0   21.23    1.91
  -2  13   0   20.74    1.57
 -11  -2   0   21.97    1.44
  13 -11   0   20.60    1.66
  13 -11   0   19.68    1.48
  -2  13   0   20.86    1.13
 -11  -2   0   18.98    1.37
  13 -11   0   17.68    1.64
 -11  -2   0   20.22    1.27
  -2  13   0   17.84    1.36
  -2  13   0   18.50    1.77
 -11  -2   0   22.48    1.67
  -2  13   0   21.48    0.94
  13 -11   0   20.30    1.33
 -11  -2   0   19.38    1.22
  12   1   0    6.63    1.02
   1 -13   0    4.43    1.04
   1 -13   0    4.24    1.44
   1 -13   0    4.67    0.70
 -13  12   0    4.40    0.41
 -13  12   0    5.27    0.75
  12   1   0    4.19    0.98
  12   1   0    5.46    1.12
 -13  12   0    4.47    1.32
 -13  12   0    5.69    1.13
 -13  12   0    2.99    1.16
  12   1   0    6.99    1.26
 -12  -1   0    5.42    1.47
  13 -12   0    5.14    1.04
 -12  -1   0    5.74    1.01
 -12  -1   0    4.96    0.94
  13 -12   0    3.73    0.73
  13 -12   0    7.90    1.46
  -1  13   0    4.74    0.72
 -12  -1   0    5.45    0.75
 -12  -1   0    4.74    0.78
  -1  13   0    1.99    1.13
  13 -12   0    3.92    1.07
  -1  13   0    4.72    1.04
  -1  13   0    6.07    0.89
 -12  -1   0    4.19    0.77
 -12  -1   0    3.37    1.10
   0 -13   0   22.07    2.13
   0 -13   0   30.12    1.86
  13   0   0   27.39    1.79
   0 -13   0   27.44    1.51
  13   0   0   28.46    2.23
 -13  13   0   29.56    2.17
  13   0   0   28.33    1.85
  13   0   0   28.81    1.74
 -13  13   0   28.16    2.09
  13   0   0   29.21    1.74
 -13  13   0   27.59    1.44
   0 -13   0   25.45    1.52
 -13  13   0   28.51    1.18
 -13   0   0   29.64    1.69
   0  13   0   29.98    1.55
   0  13   0   29.51    2.08
  13 -13   0   26.95    1.12
  13 -13   0   25.64    1.48
  13 -13   0   26.28    1.85
   0  13   0   25.46    1.48
 -13   0   0   25.65    2.16
 -13   0   0   27.77    1.86
  13 -13   0   27.08    1.98
   0  13   0   28.61    1.90
 -13   0   0   25.56    1.51
 -13   0   0   26.74    1.52
  13 -13   0   23.30    2.03
 -13   0   0   29.04    1.74
 -13   0   0   24.74    1.51
  13 -14   0   26.75    2.05
  13 -14   0   26.45    2.13
 -14   1   0   24.11    1.89
 -14   1   0   26.26    1.63
  13 -14   0   27.78    1.87
   1  13   0   22.05    1.53
 -14   1   0   26.14    1.63
 -14   1   0   26.90    1.53
 -14   1   0   26.03    2.18
  13 -14   0   27.47    1.34
   1  13   0   27.73    1.53
  14  -1   0   29.17    1.68
  14  -1   0   29.24    1.89
  14  -1   0   26.34    2.14
  -1 -13   0   25.65    1.49
  14  -1   0   25.82    1.82
  14  -1   0   23.19    1.64
  -1 -13   0   26.20    1.58
 -13  14   0   26.57    1.91
 -13  14   0   27.24    2.05
  -1 -13   0   27.51    1.79
 -13  14   0   28.54    1.28
  -1 -13   0   28.60    2.54
 -14   2   0    2.69    1.58
  12 -14   0    4.51    1.42
   2  12   0    1.79    1.13
   2  12   0    2.72    1.16
 -14   2   0    2.47    0.80
 -14   2   0    1.14    0.89
 -14   2   0    1.78    0.78
  12 -14   0    3.83    1.44
   2  12   0    1.62    0.70
 -14   2   0    1.57    0.76
  12 -14   0    1.86    0.52
   2  12   0    2.36    1.04
   2  12   0    0.37    0.72
  12 -14   0    3.51    1.01
  12 -14   0    2.05    0.53
 -14   2   0    2.42    1.03
 -12  14   0    1.56    1.17
 -12  14   0    0.78    1.26
  14  -2   0    0.90    0.74
  14  -2   0    1.95    0.81
  14  -2   0    0.69    0.95
  -2 -12   0    1.10    1.60
  14  -2   0    1.91    0.89
  -2 -12   0    0.35    0.71
  -2 -12   0    0.32    0.91
  14  -2   0   -0.25    0.92
 -12  14   0    0.44    0.55
  -2 -12   0    0.92    0.60
  14  -2   0    0.43    0.82
 -14   3   0   48.79    2.32
 -14   3   0   55.51    2.65
  11 -14   0   52.70    2.54
   3  11   0   52.61    2.42
 -14   3   0   53.42    2.40
 -14   3   0   57.06    3.03
   3  11   0   52.14    2.42
   3  11   0   51.05    2.65
  11 -14   0   53.44    1.93
   3  11   0   50.84    2.72
   3  11   0   48.85    2.35
 -14   3   0   56.34    2.42
  11 -14   0   49.33    2.69
  11 -14   0   52.43    2.85
  11 -14   0   50.69    2.14
  14  -3   0   52.64    2.40
  -3 -11   0   51.21    2.39
 -11  14   0   55.41    2.78
  -3 -11   0   47.40    2.88
  14  -3   0   48.89    2.29
 -11  14   0   52.62    1.88
  14  -3   0   47.55    2.47
  14  -3   0   53.04    2.64
 -11  14   0   55.31    2.68
  -3 -11   0   54.23    2.39
  14  -3   0   50.73    2.74
  10 -14   0  173.44    6.34
   4  10   0  171.65    6.33
  10 -14   0  177.69    6.16
  10 -14   0  160.51    6.39
 -14   4   0  165.74    6.04
 -14   4   0  169.10    6.14
   4  10   0  165.32    5.72
 -14   4   0  159.80    6.32
 -14   4   0  159.69    5.99
  10 -14   0  164.44    5.86
 -14   4   0  164.16    6.05
   4  10   0  166.77    6.11
   4  10   0  171.89    6.37
  14  -4   0  164.77    6.09
 -10  14   0  165.55    6.28
  14  -4   0  169.70    5.88
  14  -4   0  161.25    5.85
  -4 -10   0  166.04    5.71
  14  -4   0  161.31    6.25
  14  -4   0  161.59    5.98
  14  -4   0  175.18    6.08
 -10  14   0  174.52    5.87
  -4 -10   0  167.83    5.96
  -4 -10   0  167.41    6.46
  14  -4   0  167.45    6.23
  -4 -10   0  161.05    6.06
 -10  14   0  170.16    6.39
   5   9   0   34.49    1.81
   9 -14   0   30.76    2.28
   9 -14   0   31.67    2.10
   5   9   0   32.62    2.07
   5   9   0   29.68    1.85
 -14   5   0   31.78    1.86
   9 -14   0   34.80    1.91
   5   9   0   32.93    1.44
   5   9   0   29.13    2.03
   9 -14   0   31.12    1.69
 -14   5   0   37.54    1.96
 -14   5   0   35.88    2.05
 -14   5   0   32.74    2.22
 -14   5   0   35.27    1.83
  -9  14   0   31.04    1.85
  14  -5   0   33.59    1.59
  -5  -9   0   32.11    1.41
  -9  14   0   33.74    2.22
  -9  14   0   32.02    1.69
  -5  -9   0   32.95    2.33
  14  -5   0   32.70    1.82
  -5  -9   0   34.46    1.72
  14  -5   0   31.03    1.99
  -5  -9   0   31.98    2.12
  14  -5   0   34.42    1.88
  14  -5   0   33.59    2.03
  14  -5   0   35.73    2.16
  -9  14   0   31.85    1.98
   8 -14   0   36.70    2.26
 -14   6   0   42.28    2.37
   6   8   0   36.68    2.22
   6   8   0   38.10    2.31
   8 -14   0   41.48    2.03
   6   8   0   40.85    1.54
 -14   6   0   40.12    2.20
   6   8   0   37.85    2.21
   6   8   0   39.41    1.88
 -14   6   0   37.01    2.07
 -14   6   0   39.19    2.17
   8 -14   0   43.00    2.52
   6   8   0   42.63    1.60
  -8  14   0   37.46    2.09
  -8  14   0   36.91    2.35
  14  -6   0   37.14    1.64
  -8  14   0   37.86    1.92
  -6  -8   0   38.19    1.80
  14  -6   0   41.42    2.24
  14  -6   0   36.81    2.05
  -8  14   0   38.18    1.92
  -6  -8   0   40.32    1.54
  14  -6   0   36.43    1.64
  -6  -8   0   41.61    2.49
  -6  -8   0   37.90    1.49
  14  -6   0   34.83    1.97
  14  -6   0   40.12    2.14
  -6  -8   0   36.27    2.34
   7   7   0  134.36    4.67
 -14   7   0  132.88    5.16
 -14   7   0  129.61    5.32
   7   7   0  129.93    4.84
 -14   7   0  140.37    5.15
   7   7   0  136.94    5.24
   7 -14   0  131.63    5.01
   7   7   0  140.37    5.28
   7 -14   0  137.83    5.43
   7   7   0  142.48    4.60
 -14   7   0  129.14    5.27
   7 -14   0  137.20    5.21
   7 -14   0  137.41    4.95
  -7  14   0  146.16    5.47
  -7  -7   0  134.78    4.87
  -7  -7   0  131.11    4.69
  14  -7   0  131.00    5.10
  -7  14   0  124.19    5.07
  14  -7   0  133.74    5.11
  14  -7   0  133.54    4.67
  14  -7   0  141.02    5.23
  -7  -7   0  135.06    5.42
  -7  14   0  131.24    5.14
  -7  14   0  141.69    5.03
  -7  -7   0  137.74    4.63
  -7  -7   0  141.50    5.27
  14  -7   0  137.94    4.67
  14  -7   0  142.18    5.32
 -14   8   0   42.11    2.19
   8   6   0   39.10    1.54
 -14   8   0   36.99    2.51
   6 -14   0   40.69    2.08
   8   6   0   40.61    1.83
   8   6   0   38.08    2.21
 -14   8   0   40.46    2.28
   8   6   0   36.18    2.17
   6 -14   0   39.93    2.51
   6 -14   0   39.96    1.87
 -14   8   0   41.10    2.42
   8   6   0   40.44    1.84
   6 -14   0   40.47    2.25
  -6  14   0   40.92    2.42
  14  -8   0   39.81    1.50
  -8  -6   0   35.61    2.04
  -8  -6   0   41.53    2.23
  -8  -6   0   38.20    1.54
  14  -8   0   37.73    2.11
  -6  14   0   37.92    2.05
  -8  -6   0   42.66    2.67
  14  -8   0   40.24    1.53
  14  -8   0   41.68    2.30
  -6  14   0   40.46    2.00
  14  -8   0   38.09    2.12
  -6  14   0   38.72    1.83
  -8  -6   0   38.83    1.74
  14  -8   0   41.39    2.09
  -8  -6   0   39.62    1.59
   9   5   0   30.87    1.98
 -14   9   0   32.65    2.19
   5 -14   0   30.57    2.34
   5 -14   0   31.21    1.74
 -14   9   0   35.87    2.14
   9   5   0   35.87    2.05
 -14   9   0   32.34    1.99
   5 -14   0   28.55    1.98
   9   5   0   32.78    1.61
   9   5   0   30.55    2.14
 -14   9   0   34.08    1.93
   5 -14   0   36.84    2.20
   9   5   0   36.07    1.62
  14  -9   0   32.96    1.97
  -9  -5   0   38.34    2.38
  -5  14   0   33.09    2.22
  -9  -5   0   32.86    2.00
  14  -9   0   30.97    2.08
  -5  14   0   34.98    1.97
  -9  -5   0   33.25    1.46
  14  -9   0   33.98    1.92
  -5  14   0   30.07    1.82
  14  -9   0   34.08    1.98
  -9  -5   0   34.40    1.66
  -9  -5   0   34.19    1.41
  -9  -5   0   29.56    1.59
  -5  14   0   32.78    1.55
   4 -14   0  178.23    5.87
  10   4   0  172.63    6.03
 -14  10   0  160.38    6.13
  10   4   0  168.52    6.32
   4 -14   0  165.23    6.17
 -14  10   0  175.26    6.37
  10   4   0  164.91    6.40
 -14  10   0  170.92    6.38
   4 -14   0  175.04    6.61
   4 -14   0  165.88    6.30
 -14  10   0  176.07    6.55
  10   4   0  170.33    6.34
 -10  -4   0  172.62    6.09
  -4  14   0  171.93    5.73
  -4  14   0  169.11    6.30
 -10  -4   0  172.55    5.82
 -10  -4   0  161.48    5.83
  -4  14   0  165.54    5.85
 -10  -4   0  172.46    6.54
  -4  14   0  172.77    5.71
 -10  -4   0  176.13    6.33
  14 -10   0  169.17    6.17
  14 -10   0  166.94    6.29
  -4  14   0  175.36    6.19
  14 -10   0  173.99    6.48
 -10  -4   0  170.70    5.97
 -10  -4   0  166.42    6.22
  -4  14   0  174.38    6.59
  14 -10   0  176.57    6.38
 -14  11   0   53.25    2.74
  11   3   0   50.43    2.46
  11   3   0   49.70    2.45
   3 -14   0   50.43    2.60
  11   3   0   49.13    2.60
 -14  11   0   47.78    2.54
   3 -14   0   50.42    2.33
 -14  11   0   50.62    2.71
   3 -14   0   49.15    1.96
   3 -14   0   49.38    2.87
 -14  11   0   49.75    2.26
   3 -14   0   50.40    1.91
  11   3   0   44.42    2.21
  14 -11   0   52.84    2.60
  14 -11   0   51.82    2.30
  -3  14   0   49.89    2.49
  -3  14   0   51.63    1.94
 -11  -3   0   47.81    2.06
 -11  -3   0   50.15    2.30
 -11  -3   0   48.97    2.14
  -3  14   0   48.57    2.75
  14 -11   0   52.72    2.67
  -3  14   0   48.78    2.33
  -3  14   0   51.11    1.97
 -11  -3   0   52.41    2.26
 -11  -3   0   47.89    2.81
 -11  -3   0   51.01    2.57
  12   2   0    2.53    0.87
   2 -14   0    1.06    0.95
 -14  12   0    2.06    1.27
  12   2   0    1.76    0.82
   2 -14   0    1.57    0.59
  12   2   0    1.00    1.14
 -14  12   0    0.41    1.07
   2 -14   0    0.83    0.77
   2 -14   0    1.86    0.35
  12   2   0    4.21    1.10
 -14  12   0    1.32    1.10
 -12  -2   0    0.94    1.38
  -2  14   0    2.07    0.94
 -12  -2   0    1.50    0.68
 -12  -2   0    1.81    0.68
  -2  14   0    1.66    0.83
  14 -12   0    0.46    1.07
  -2  14   0    0.20    0.57
  -2  14   0    0.55    1.30
  14 -12   0    1.39    1.02
  14 -12   0    2.73    1.37
 -12  -2   0    0.30    0.57
 -12  -2   0    1.18    0.84
  14 -12   0    0.77    0.70
 -12  -2   0    3.03    0.93
 -12  -2   0    3.14    1.11
  13   1   0   27.08    1.70
  13   1   0   25.02    2.06
   1 -14   0   23.94    1.73
 -14  13   0   28.73    2.00
   1 -14   0   29.39    1.64
  13   1   0   26.63    1.71
   1 -14   0   29.50    2.27
 -14  13   0   26.63    1.93
 -14  13   0   26.35    2.11
   1 -14   0   23.64    1.39
  13   1   0   28.73    1.90
  -1  14   0   24.29    1.57
 -13  -1   0   27.78    1.50
  14 -13   0   29.27    1.52
 -13  -1   0   25.33    1.52
 -13  -1   0   29.78    2.23
 -13  -1   0   26.20    1.89
  -1  14   0   25.96    2.35
 -13  -1   0   30.03    1.53
  -1  14   0   25.84    1.43
  -1  14   0   27.79    1.90
  14 -13   0   28.39    1.94
 -13  -1   0   26.96    1.65
  14 -13   0   27.95    2.15
  14   0   0   18.29    1.79
   0 -14   0   20.83    1.71
 -14  14   0   20.63    2.37
   0 -14   0   15.61    2.01
 -14  14   0   19.52    1.86
  14   0   0   20.72    1.59
 -14  14   0   19.16    1.75
  14   0   0   21.50    1.79
   0 -14   0   19.15    1.52
  14   0   0   20.02    1.52
   0  14   0   20.94    1.33
   0  14   0   19.20    1.36
 -14   0   0   21.54    1.36
  14 -14   0   19.17    1.23
   0  14   0   19.17    1.71
 -14   0   0   14.61    1.98
 -14   0   0   18.25    1.51
 -14   0   0   18.62    1.67
   0  14   0   20.87    1.97
  14 -14   0   19.82    1.88
   1  14   0   19.53    1.78
   1  14   0   17.39    1.90
 -15   1   0   16.48    1.31
  14 -15   0   19.24    1.89
 -15   1   0   19.43    2.39
  14 -15   0   16.91    1.99
   1  14   0   20.15    1.39
 -15   1   0   17.54    1.55
   1  14   0   16.99    1.37
 -15   1   0   15.60    1.57
 -14  15   0   18.23    1.90
  -1 -14   0   15.40    2.03
  -1 -14   0   19.13    1.64
  15  -1   0   15.18    1.65
  15  -1   0   18.94    1.72
  15  -1   0   17.48    1.64
 -14  15   0   19.61    1.75
  15  -1   0   17.00    1.50
 -15   2   0   10.68    1.24
  13 -15   0    8.47    1.30
   2  13   0   12.69    1.50
 -15   2   0    9.35    1.09
  13 -15   0   10.48    1.99
 -15   2   0    9.98    1.35
   2  13   0   11.35    1.14
 -15   2   0   10.44    1.14
 -15   2   0   11.47    1.14
  13 -15   0   10.83    0.86
   2  13   0   11.65    1.03
 -15   2   0   11.12    1.79
   2  13   0   12.33    1.62
  13 -15   0    9.97    1.52
  -2 -13   0   10.18    1.31
 -13  15   0   11.25    0.97
  -2 -13   0   11.00    1.17
  15  -2   0    9.38    1.40
  15  -2   0   12.94    1.41
  -2 -13   0   13.86    1.91
  15  -2   0   13.93    1.23
 -13  15   0   10.78    1.60
  15  -2   0   11.86    1.29
  15  -2   0   12.19    1.39
  15  -2   0   12.98    1.22
 -13  15   0    9.59    1.43
 -15   3   0   71.17    3.44
   3  12   0   74.52    3.75
 -15   3   0   68.54    2.93
   3  12   0   69.11    2.74
 -15   3   0   71.03    2.98
 -15   3   0   70.20    3.03
   3  12   0   67.27    3.01
 -15   3   0   73.45    3.01
   3  12   0   71.30    3.34
   3  12   0   66.15    2.99
  12 -15   0   68.82    3.16
 -15   3   0   71.24    3.21
  12 -15   0   73.41    3.38
  12 -15   0   70.21    2.52
  -3 -12   0   72.29    3.56
  15  -3   0   70.36    3.16
  15  -3   0   70.79    2.97
  15  -3   0   69.56    3.57
 -12  15   0   71.15    3.37
  -3 -12   0   67.99    2.89
  15  -3   0   64.41    2.81
  -3 -12   0   71.33    2.98
 -12  15   0   64.62    3.18
  15  -3   0   67.82    2.89
  15  -3   0   67.53    3.07
 -12  15   0   69.29    3.22
  11 -15   0    1.13    0.61
   4  11   0    1.64    1.12
 -15   4   0    0.28    0.82
   4  11   0    0.50    1.20
 -15   4   0    1.98    0.91
   4  11   0    1.08    0.89
 -15   4   0   -0.11    1.38
 -15   4   0    1.34    0.86
  11 -15   0    0.05    1.26
  11 -15   0    2.26    1.60
  11 -15   0    1.19    0.97
   4  11   0    1.43    0.96
 -15   4   0    2.42    1.08
  -4 -11   0    1.56    0.87
  15  -4   0    2.14    0.99
 -11  15   0    1.12    1.35
  15  -4   0    1.64    0.98
 -11  15   0    1.85    1.08
  15  -4   0    2.21    0.71
 -11  15   0    1.61    0.69
  15  -4   0    1.23    0.68
  15  -4   0    1.10    0.95
  15  -4   0    1.15    0.95
  15  -4   0    1.23    0.99
 -15   5   0   52.23    2.47
  10 -15   0   51.60    2.29
  10 -15   0   53.18    2.57
   5  10   0   41.86    3.23
  10 -15   0   53.68    2.94
 -15   5   0   53.38    2.86
   5  10   0   53.55    2.60
 -15   5   0   54.53    2.64
   5  10   0   51.47    2.05
 -15   5   0   56.40    2.44
   5  10   0   52.38    2.73
  15  -5   0   53.30    2.25
  -5 -10   0   49.74    2.97
 -10  15   0   62.84    3.21
  15  -5   0   51.66    2.55
  -5 -10   0   52.02    2.35
 -10  15   0   51.39    2.88
  15  -5   0   55.22    2.71
 -10  15   0   54.59    2.32
  -5 -10   0   49.70    2.28
  15  -5   0   50.75    2.21
  15  -5   0   55.53    2.71
  -5 -10   0   54.76    2.77
  15  -5   0   49.96    2.44
   9 -15   0  228.85    8.15
   9 -15   0  223.79    8.51
   6   9   0  237.53    7.72
   6   9   0  221.73    8.77
 -15   6   0  237.98    8.49
   6   9   0  233.84    8.38
   6   9   0  228.48    8.25
   6   9   0  236.70    7.61
   6   9   0  221.26    7.97
 -15   6   0  242.08    8.26
 -15   6   0  232.85    8.20
   9 -15   0  224.99    8.05
   9 -15   0  225.93    8.39
  -9  15   0  230.87    8.53
  -6  -9   0  227.13    7.76
  15  -6   0  237.55    8.39
  15  -6   0  234.72    8.05
  -6  -9   0  233.08    8.43
  15  -6   0  238.65    7.90
  -9  15   0  225.57    8.31
  15  -6   0  229.77    8.42
  -9  15   0  242.31    8.09
  -6  -9   0  237.21    8.61
  15  -6   0  228.00    8.21
  -9  15   0  220.87    8.13
  15  -6   0  226.72    8.22
  -6  -9   0  235.78    8.03
   8 -15   0   34.57    2.49
   7   8   0   36.00    2.25
   8 -15   0   37.74    1.99
 -15   7   0   41.48    2.57
 -15   7   0   38.78    2.14
   7   8   0   43.38    1.57
 -15   7   0   37.94    2.25
   8 -15   0   38.86    2.01
   7   8   0   38.64    1.91
   7   8   0   41.31    1.59
   7   8   0   39.43    2.36
   7   8   0   35.71    2.27
   8 -15   0   39.48    2.17
  -7  -8   0   38.26    1.58
  -7  -8   0   37.11    2.56
  -8  15   0   39.52    2.15
  -7  -8   0   37.03    2.28
  15  -7   0   38.16    1.64
  15  -7   0   37.79    2.12
  -8  15   0   38.05    2.47
  -7  -8   0   39.81    1.55
  15  -7   0   36.39    1.66
  -8  15   0   35.66    1.91
  15  -7   0   37.29    2.27
  -7  -8   0   41.83    1.91
  15  -7   0   42.96    2.26
  -8  15   0   40.02    2.00
  15  -7   0   41.10    2.22
   8   7   0   38.82    1.67
   7 -15   0   41.89    2.20
   8   7   0   36.79    2.27
   7 -15   0   35.72    2.51
 -15   8   0   40.62    2.43
   8   7   0   37.76    2.21
   7 -15   0   40.26    1.95
 -15   8   0   36.53    2.27
 -15   8   0   39.25    2.29
   8   7   0   38.51    1.84
   8   7   0   39.73    1.52
   7 -15   0   38.89    2.07
  -7  15   0   34.73    2.21
  15  -8   0   39.47    1.56
  15  -8   0   43.16    2.21
  15  -8   0   35.31    2.29
  -8  -7   0   35.00    2.52
  -8  -7   0   39.66    1.89
  15  -8   0   40.50    1.59
  -8  -7   0   38.59    1.72
  15  -8   0   42.27    2.29
  -7  15   0   44.43    2.10
  -8  -7   0   39.43    1.58
  -7  15   0   38.39    2.49
  -8  -7   0   38.49    2.28
  15  -8   0   43.03    2.33
   6 -15   0  229.74    9.02
   9   6   0  226.81    8.45
   6 -15   0  230.79    8.44
   9   6   0  236.68    8.51
 -15   9   0  238.11    8.43
   6 -15   0  238.75    8.05
 -15   9   0  236.28    8.60
   9   6   0  230.30    7.97
 -15   9   0  234.17    8.40
   9   6   0  236.54    8.03
  -6  15   0  235.45    8.28
  -6  15   0  223.59    7.95
  -6  15   0  233.73    8.25
  -9  -6   0  227.86    8.39
  15  -9   0  219.28    8.78
  15  -9   0  235.52    8.29
  -9  -6   0  236.63    8.57
  -9  -6   0  226.59    7.78
  -6  15   0  242.68    9.04
  15  -9   0  246.16    7.65
  -9  -6   0  226.98    7.94
  15  -9   0  230.93    8.25
  15  -9   0  228.27    8.32
  -9  -6   0  235.74    7.98
  -9  -6   0  233.41    7.75
   5 -15   0   51.39    2.37
  10   5   0   54.79    2.72
  10   5   0   53.98    2.31
 -15  10   0   57.54    2.83
 -15  10   0   57.55    2.75
 -15  10   0   52.89    2.87
  10   5   0   52.99    2.87
   5 -15   0   54.39    2.73
 -15  10   0   55.90    2.85
 -10  -5   0   58.11    2.37
 -10  -5   0   44.68    2.63
  15 -10   0   56.69    3.01
 -10  -5   0   54.67    2.35
  15 -10   0   54.50    2.68
 -10  -5   0   54.21    2.99
  -5  15   0   54.88    2.60
  -5  15   0   47.61    2.61
 -10  -5   0   57.16    2.79
 -10  -5   0   51.53    2.26
  15 -10   0   56.04    2.57
  -5  15   0   57.38    2.61
 -10  -5   0   54.27    2.06
 -15  11   0    1.71    1.21
  11   4   0    1.55    0.95
   4 -15   0    1.81    1.64
  11   4   0    3.30    0.82
 -15  11   0    2.86    1.36
   4 -15   0    0.95    1.05
   4 -15   0    2.13    0.56
 -15  11   0    0.59    0.78
 -15  11   0    2.30    1.28
  15 -11   0    2.07    1.08
  -4  15   0    2.18    0.42
  -4  15   0    1.19    0.83
  -4  15   0    3.25    1.07
  15 -11   0    0.16    0.79
  -4  15   0    3.79    1.34
 -11  -4   0    0.99    0.82
 -11  -4   0   -1.46    1.35
  15 -11   0    0.32    1.15
 -11  -4   0    1.83    0.72
 -11  -4   0    0.65    0.77
 -11  -4   0    2.34    1.05
 -11  -4   0    1.84    0.54
   3 -15   0   69.84    2.50
   3 -15   0   67.15    3.53
  12   3   0   69.57    3.12
 -15  12   0   71.14    3.26
  12   3   0   65.07    3.27
   3 -15   0   66.93    3.12
   3 -15   0   74.57    3.01
 -15  12   0   66.89    2.92
 -15  12   0   69.77    3.22
 -15  12   0   67.39    3.37
  12   3   0   69.21    2.91
  -3  15   0   72.95    2.62
 -12  -3   0   67.27    2.97
  15 -12   0   72.47    2.95
  -3  15   0   71.71    3.20
 -12  -3   0   68.54    2.86
  -3  15   0   70.68    3.00
  15 -12   0   71.55    3.35
  15 -12   0   70.19    3.57
 -12  -3   0   74.41    3.55
  -3  15   0   69.83    3.46
 -12  -3   0   66.15    3.19
 -12  -3   0   69.41    2.69
  13   2   0   11.70    1.22
 -15  13   0   11.27    1.52
 -15  13   0   11.84    1.47
  13   2   0   11.38    1.46
   2 -15   0    9.79    1.81
  13   2   0    8.52    1.18
 -15  13   0   11.96    1.73
   2 -15   0   12.03    1.40
   2 -15   0    9.50    1.16
 -13  -2   0   13.75    2.01
  15 -13   0   10.63    1.48
  15 -13   0    9.54    1.52
 -13  -2   0   10.79    1.44
  -2  15   0   10.63    1.59
 -13  -2   0    9.59    0.91
 -13  -2   0   11.93    1.19
  -2  15   0   11.18    1.21
  -2  15   0   13.08    1.67
  15 -13   0   12.32    1.10
 -15  14   0   17.57    1.84
 -15  14   0   20.18    1.80
  14   1   0   18.67    1.66
   1 -15   0   17.17    2.07
  14   1   0   18.98    1.83
   1 -15   0   20.54    1.79
 -15  14   0   18.36    2.30
  14   1   0   19.38    1.58
  -1  15   0   16.42    1.38
  15 -14   0   20.60    1.89
 -14  -1   0   18.87    1.26
  15 -14   0   17.93    2.07
  15 -14   0   16.18    1.72
  -1  15   0   18.20    1.92
 -14  -1   0   16.84    1.68
 -14  -1   0   17.44    1.37
  -1  15   0   17.12    1.24
  15 -14   0   18.10    1.31
  -1  15   0   19.20    1.72
   0 -15   0   79.30    3.83
 -15  15   0   71.47    3.64
   0 -15   0   74.90    3.26
 -15  15   0   69.79    3.58
  15   0   0   71.93    3.51
 -15  15   0   72.23    3.48
  15   0   0   78.34    3.33
  15   0   0   71.83    3.24
 -15   0   0   74.99    3.33
   0  15   0   70.83    2.93
 -15   0   0   71.24    3.66
  15 -15   0   71.12    3.60
 -15   0   0   71.12    2.95
   0  15   0   69.62    3.38
 -15   0   0   70.80    3.02
   0  15   0   77.68    3.63
  15 -15   0   71.62    3.39
  15 -15   0   72.26    2.86
  15 -15   0   71.12    3.48
   0  15   0   69.76    2.95
   1  15   0    1.56    0.85
  15 -16   0    3.57    1.34
 -16   1   0    1.36    1.06
 -16   1   0    1.56    1.18
 -16   1   0    1.78    0.85
   1  15   0    0.58    0.76
   1  15   0    2.03    1.25
  15 -16   0    0.52    1.50
 -16   1   0   -2.27    1.47
   1  15   0    0.90    1.43
  15 -16   0    1.96    1.24
  -1 -15   0    1.52    0.99
 -15  16   0    1.31    1.16
  16  -1   0    1.38    1.09
 -15  16   0    0.99    1.47
 -15  16   0    0.70    1.46
  16  -1   0    1.07    0.89
  -1 -15   0   -0.38    1.50
  16  -1   0    0.84    1.07
  14 -16   0   31.64    2.34
   2  14   0   35.06    2.34
  14 -16   0   33.48    2.45
 -16   2   0   34.67    2.02
   2  14   0   35.96    2.45
 -16   2   0   35.22    2.18
 -16   2   0   33.39    2.91
   2  14   0   35.64    2.01
 -16   2   0   33.86    1.92
   2  14   0   40.17    1.89
  14 -16   0   38.95    2.56
 -14  16   0   35.64    2.33
  16  -2   0   34.57    1.96
 -14  16   0   34.90    2.48
  16  -2   0   36.70    2.37
  -2 -14   0   37.84    2.13
  -2 -14   0   32.04    2.66
   3  13   0    1.04    0.70
   3  13   0    0.49    0.83
 -16   3   0    0.92    0.83
  13 -16   0    0.68    0.97
 -16   3   0    2.63    1.80
  13 -16   0    0.07    1.39
   3  13   0    2.24    1.25
   3  13   0    0.79    1.05
 -16   3   0    0.60    1.05
 -16   3   0    0.06    0.97
  13 -16   0    0.59    0.94
  16  -3   0    2.52    1.09
  16  -3   0    0.00    0.98
 -13  16   0   -0.33    1.01
  -3 -13   0    2.86    1.56
 -13  16   0    1.49    1.32
  -3 -13   0    0.25    0.92
  16  -3   0    1.31    0.80
   4  12   0   16.44    1.52
  12 -16   0   18.45    1.72
 -16   4   0   20.33    1.56
   4  12   0   17.29    1.76
 -16   4   0   18.47    2.07
 -16   4   0   17.91    1.72
  12 -16   0   21.00    1.93
   4  12   0   19.05    1.36
  12 -16   0   17.57    2.04
 -16   4   0   15.76    1.39
   4  12   0   22.78    2.26
  -4 -12   0   17.34    2.09
 -12  16   0   21.03    2.37
 -12  16   0   16.20    1.69
  16  -4   0   17.97    1.28
  16  -4   0   19.81    1.83
  16  -4   0   19.77    1.62
  -4 -12   0   19.20    1.48
  16  -4   0   18.29    1.55
 -12  16   0   17.53    1.28
  11 -16   0   30.31    2.18
 -16   5   0   29.58    2.10
   5  11   0   29.90    1.44
 -16   5   0   31.06    2.31
   5  11   0   28.31    2.08
   5  11   0   29.72    1.85
  11 -16   0   34.09    2.40
 -16   5   0   30.20    1.80
  11 -16   0   31.41    1.97
   5  11   0   31.21    2.12
  -5 -11   0   29.16    2.41
  -5 -11   0   30.53    1.81
  16  -5   0   34.08    2.38
 -11  16   0   31.50    2.55
  16  -5   0   34.82    2.08
 -11  16   0   29.42    1.67
  16  -5   0   28.44    1.89
  16  -5   0   31.49    2.35
 -11  16   0   30.72    2.05
  16  -5   0   26.89    1.60
 -16   6   0   23.25    2.28
   6  10   0   19.45    1.84
  10 -16   0   24.95    1.72
  10 -16   0   24.06    2.23
   6  10   0   23.63    1.90
  10 -16   0   22.22    1.43
 -16   6   0   24.04    1.86
   6  10   0   23.13    1.81
 -16   6   0   23.42    1.66
   6  10   0   23.56    1.27
  10 -16   0   19.75    1.92
 -10  16   0   22.08    2.05
  -6 -10   0   21.26    2.11
  16  -6   0   23.07    1.33
  -6 -10   0   23.41    1.47
  -6 -10   0   24.25    2.18
  16  -6   0   26.83    1.78
  16  -6   0   22.11    1.84
  16  -6   0   19.83    1.59
 -10  16   0   22.96    1.80
 -10  16   0   23.47    1.53
  16  -6   0   22.28    1.79
 -16   7   0   17.36    1.59
   9 -16   0   21.39    1.52
   9 -16   0   20.31    1.54
   7   9   0   20.04    1.79
 -16   7   0   20.90    1.94
   7   9   0   18.93    1.78
   9 -16   0   21.05    1.86
 -16   7   0   20.44    1.80
   7   9   0   21.93    1.79
   9 -16   0   22.33    2.18
  16  -7   0   21.44    1.91
  -7  -9   0   25.94    1.92
  -9  16   0   21.00    1.99
  -7  -9   0   23.20    1.41
  16  -7   0   23.98    1.73
  -9  16   0   22.50    1.52
  16  -7   0   22.25    1.22
  16  -7   0   21.63    1.89
  16  -7   0   23.93    1.81
  -7  -9   0   26.19    2.54
  -9  16   0   21.58    1.54
   8 -16   0   57.56    2.48
 -16   8   0   50.71    2.85
 -16   8   0   54.30    2.75
 -16   8   0   57.16    2.69
   8 -16   0   56.83    2.57
   8   8   0   47.42    2.73
   8 -16   0   54.81    3.05
   8   8   0   51.05    2.77
   8   8   0   55.15    2.74
   8   8   0   53.50    2.10
   8 -16   0   49.88    3.06
  16  -8   0   49.56    2.70
  -8  16   0   51.69    2.36
  -8  16   0   54.81    2.95
  16  -8   0   53.13    2.79
  -8  -8   0   53.68    2.31
  16  -8   0   52.05    2.02
  16  -8   0   56.35    2.64
  -8  16   0   54.75    2.50
  -8  16   0   50.62    2.69
  16  -8   0   53.22    2.70
  -8  -8   0   50.82    2.73
 -16   9   0   20.29    2.03
   9   7   0   20.86    2.06
 -16   9   0   22.93    2.08
   9   7   0   19.95    1.72
 -16   9   0   23.97    1.91
   7 -16   0   20.97    2.18
   7 -16   0   21.12    1.41
  -7  16   0   20.89    2.06
  16  -9   0   24.55    1.92
  16  -9   0   22.37    1.99
  16  -9   0   19.76    1.59
  -9  -7   0   21.45    1.95
  16  -9   0   24.04    1.73
  -9  -7   0   20.46    1.03
  -7  16   0   23.09    1.67
  -7  16   0   21.29    1.63
  -9  -7   0   20.93    1.39
 -16  10   0   22.56    1.79
 -16  10   0   21.51    1.96
 -16  10   0   22.85    2.04
  10   6   0   23.48    1.36
   6 -16   0   25.39    2.32
   6 -16   0   20.55    1.32
   6 -16   0   23.47    2.29
  -6  16   0   23.36    1.77
  16 -10   0   27.55    1.87
  16 -10   0   21.29    1.72
  -6  16   0   27.76    2.14
  -6  16   0   23.06    1.83
 -10  -6   0   24.63    1.47
 -10  -6   0   22.43    1.11
  16 -10   0   23.24    1.93
 -10  -6   0   23.85    2.00
 -16  11   0   33.38    2.23
   5 -16   0   27.86    2.05
 -16  11   0   32.09    2.23
   5 -16   0   33.35    2.26
  11   5   0   30.25    1.59
  11   5   0   30.32    2.25
   5 -16   0   27.99    1.94
  11   5   0   32.88    2.27
 -16  11   0   29.36    2.24
  -5  16   0   30.81    2.28
  -5  16   0   30.98    1.93
 -11  -5   0   31.23    1.70
  -5  16   0   32.71    2.05
 -11  -5   0   29.66    1.36
  16 -11   0   27.83    2.02
 -11  -5   0   30.82    1.99
  16 -11   0   29.55    2.11
  16 -11   0   30.32    1.86
   4 -16   0   22.93    2.20
 -16  12   0   20.02    2.41
 -16  12   0   20.25    1.77
  12   4   0   18.93    1.69
   4 -16   0   21.66    1.74
  12   4   0   17.88    1.42
 -16  12   0   18.05    2.13
  12   4   0   17.45    1.74
   4 -16   0   17.56    1.16
 -16  12   0   21.06    1.95
  16 -12   0   19.97    2.12
  16 -12   0   22.03    1.86
  -4  16   0   19.49    1.64
 -12  -4   0   20.05    1.45
  16 -12   0   17.51    1.46
 -12  -4   0   17.86    1.75
  -4  16   0   17.57    1.57
  -4  16   0   17.23    1.91
   3 -16   0    0.74    1.05
  13   3   0    0.60    0.80
  13   3   0    1.44    0.94
 -16  13   0    0.18    1.71
 -16  13   0    0.32    1.03
  13   3   0   -0.66    0.94
   3 -16   0    2.24    1.53
 -16  13   0    1.74    1.33
 -13  -3   0    0.63    0.86
  -3  16   0    0.69    0.89
  16 -13   0    0.78    1.10
  16 -13   0    0.81    1.14
  -3  16   0    0.19    1.05
 -13  -3   0    1.23    0.61
 -13  -3   0   -0.92    1.84
 -13  -3   0   -0.63    0.91
  -3  16   0    1.87    1.32
  16 -13   0    0.95    0.79
  14   2   0   33.36    2.31
 -16  14   0   37.65    2.51
 -16  14   0   31.24    2.49
 -16  14   0   33.14    2.24
   2 -16   0   35.56    2.15
  14   2   0   32.49    1.97
  14   2   0   33.22    2.17
   2 -16   0   34.49    2.68
 -14  -2   0   33.85    2.23
 -14  -2   0   34.10    1.91
 -14  -2   0   32.99    2.60
  16 -14   0   34.18    1.87
  16 -14   0   34.93    2.35
  -2  16   0   35.61    1.99
  -2  16   0   38.20    2.53
  16 -14   0   35.45    2.31
  -2  16   0   34.20    2.22
 -14  -2   0   37.20    1.74
 -16  15   0   -0.08    1.45
   1 -16   0    2.22    1.05
  15   1   0    1.43    1.11
 -16  15   0   -0.38    1.08
  15   1   0    0.64    0.96
  15   1   0    0.57    0.87
   1 -16   0    1.14    1.62
 -15  -1   0    0.64    0.95
 -15  -1   0    1.76    1.18
  16 -15   0    0.14    1.22
 -15  -1   0    1.03    0.72
 -15  -1   0   -0.67    1.53
  16 -15   0    0.54    1.11
  -1  16   0   -0.22    1.13
  -1  16   0    1.51    0.93
  16 -15   0    0.55    1.49
  16 -15   0    1.18    0.73
  -1  16   0    0.98    1.46
  16   0   0    2.41    0.98
 -16  16   0    2.56    1.20
 -16  16   0    6.52    1.67
 -16  16   0    2.33    1.59
   0 -16   0    0.77    1.63
  16   0   0    1.95    1.00
   0 -16   0    2.93    1.23
  16   0   0    4.81    1.38
 -16   0   0    0.88    1.62
   0  16   0    1.72    1.38
 -16   0   0    1.37    0.79
 -16   0   0    1.74    1.16
   0  16   0    2.84    1.19
  16 -16   0    4.45    1.30
  16 -16   0    1.56    1.48
   0  16   0    2.96    0.93
 -16   0   0    1.78    1.06
  16 -16   0    1.86    1.36
   1  16   0   11.73    1.62
   1  16   0   10.11    1.73
  16 -17   0   14.30    2.04
 -17   1   0   10.51    1.22
 -17   1   0   11.92    2.05
 -17   1   0   11.54    1.61
  16 -17   0   10.98    1.60
  16 -17   0   13.63    1.84
 -16  17   0   12.87    1.73
 -16  17   0    9.67    1.77
  -1 -16   0   11.22    2.07
  17  -1   0   14.32    1.59
  17  -1   0   11.12    1.35
  -1 -16   0   10.58    1.50
 -16  17   0   16.96    2.26
  17  -1   0    9.20    1.55
  15 -17   0   25.72    2.35
 -17   2   0   20.99    1.84
 -17   2   0   20.14    2.35
   2  15   0   23.33    2.19
  15 -17   0   22.63    2.23
 -17   2   0   21.81    1.69
   2  15   0   21.04    1.98
   2  15   0   23.62    1.71
  15 -17   0   22.83    2.12
 -17   2   0   21.18    2.02
  17  -2   0   20.84    1.74
  17  -2   0   19.88    1.84
  -2 -15   0   21.89    1.82
 -15  17   0   19.61    1.97
  -2 -15   0   26.08    2.51
 -15  17   0   25.32    2.49
  17  -2   0   25.36    2.10
  14 -17   0   39.45    2.63
 -17   3   0   38.61    2.16
 -17   3   0   41.01    2.42
 -17   3   0   44.17    3.10
   3  14   0   40.75    2.23
  14 -17   0   42.69    2.82
 -17   3   0   41.97    2.29
  14 -17   0   39.97    2.56
   3  14   0   38.52    2.61
   3  14   0   42.22    2.60
  -3 -14   0   40.34    2.27
  17  -3   0   41.16    2.59
  -3 -14   0   47.67    3.02
 -14  17   0   39.18    2.68
  17  -3   0   40.06    2.54
  17  -3   0   37.56    2.10
 -14  17   0   41.32    2.73
  17  -3   0   45.12    2.28
 -17   4   0   18.56    1.67
   4  13   0   17.18    1.59
 -17   4   0   19.10    1.58
   4  13   0   18.29    1.94
  13 -17   0   16.34    1.88
   4  13   0   16.13    1.79
  13 -17   0   16.44    1.74
 -17   4   0   16.43    1.67
 -17   4   0   13.96    2.01
  13 -17   0   21.35    2.24
  17  -4   0   17.12    1.59
  17  -4   0   19.20    1.97
 -13  17   0   20.72    1.95
  -4 -13   0   17.40    1.53
  -4 -13   0   16.06    2.18
  17  -4   0   17.07    1.40
 -13  17   0   18.75    2.00
  17  -4   0   18.30    1.76
 -17   5   0    5.25    1.28
   5  12   0    4.52    1.33
  12 -17   0    5.01    1.62
  12 -17   0    3.92    1.40
 -17   5   0    5.96    2.05
 -17   5   0    3.93    1.05
  12 -17   0    6.07    1.15
   5  12   0    5.03    1.14
   5  12   0    7.73    1.46
  17  -5   0    6.54    1.25
 -12  17   0    4.73    0.91
 -12  17   0    6.31    1.58
  17  -5   0    6.15    1.32
  -5 -12   0    6.37    1.72
 -12  17   0    8.08    1.36
  17  -5   0    5.34    0.87
  17  -5   0    4.87    1.25
  -5 -12   0    6.61    1.09
 -17   6   0    4.85    1.24
  11 -17   0    3.35    1.56
  11 -17   0    2.94    1.37
  11 -17   0    5.51    1.16
   6  11   0    2.29    1.06
   6  11   0    2.96    1.19
   6  11   0    3.87    1.42
 -17   6   0    2.70    0.96
  17  -6   0    3.77    1.18
  -6 -11   0    4.09    0.99
  17  -6   0    2.66    1.12
 -11  17   0    3.48    1.40
 -11  17   0    5.06    0.88
 -11  17   0    2.67    1.18
  17  -6   0    2.42    0.70
  17  -6   0    4.43    1.28
  -6 -11   0    2.39    1.60
   7  10   0   47.48    2.69
 -17   7   0   48.69    4.22
  10 -17   0   47.59    2.96
   7  10   0   48.22    3.15
 -17   7   0   49.82    2.59
  10 -17   0   46.08    2.72
   7  10   0   44.25    2.48
  10 -17   0   47.90    2.41
 -17   7   0   48.78    2.69
  -7 -10   0   48.91    2.21
  17  -7   0   48.26    2.68
 -10  17   0   41.43    2.48
  17  -7   0   48.66    2.55
  17  -7   0   47.62    2.90
 -10  17   0   48.73    2.89
 -10  17   0   45.67    2.26
  -7 -10   0   52.62    3.02
   8   9   0    9.69    1.52
   9 -17   0   11.77    1.59
   8   9   0   11.58    1.73
   8   9   0   10.55    1.60
 -17   8   0    6.74    1.90
   9 -17   0    9.83    1.17
 -17   8   0   10.80    1.46
   9 -17   0    7.02    1.75
  -9  17   0   11.21    1.49
  -8  -9   0    8.72    1.59
  -9  17   0   11.09    1.19
  17  -8   0   11.02    1.50
  17  -8   0   11.74    1.58
  17  -8   0   11.23    1.40
  -8  -9   0   10.58    1.80
  -9  17   0   10.12    1.65
  -8  -9   0    9.27    1.09
   8 -17   0   11.70    1.89
   8 -17   0   10.99    1.12
   8 -17   0    9.56    1.55
   9   8   0   10.39    1.69
   9   8   0    8.52    1.38
 -17   9   0    9.75    1.49
 -17   9   0   10.78    1.49
   9   8   0   11.60    1.58
  17  -9   0    8.88    1.35
  -9  -8   0   10.08    1.60
  -9  -8   0   10.51    1.08
  -8  17   0   11.09    1.28
  17  -9   0   10.45    1.54
  17  -9   0   10.78    1.44
  -8  17   0    6.78    1.58
  -8  17   0    9.44    1.67
  -9  -8   0    8.53    1.83
  10   7   0   52.08    2.16
   7 -17   0   52.91    2.28
  10   7   0   47.01    2.68
   7 -17   0   47.04    3.05
  10   7   0   54.14    2.88
 -17  10   0   51.24    2.80
   7 -17   0   50.08    2.75
 -17  10   0   48.73    2.75
 -10  -7   0   47.39    2.76
 -10  -7   0   49.10    2.99
  -7  17   0   48.70    2.83
  17 -10   0   44.98    2.67
  17 -10   0   48.60    2.49
  -7  17   0   50.07    2.51
  17 -10   0   51.11    2.60
 -10  -7   0   48.88    2.22
  -7  17   0   47.17    2.87
  11   6   0    3.55    0.79
  11   6   0    2.34    1.24
   6 -17   0    2.22    0.72
 -17  11   0    2.27    1.13
  11   6   0    4.82    1.15
 -17  11   0    4.20    1.22
 -17  11   0    2.34    1.70
   6 -17   0    2.57    1.24
   6 -17   0    2.31    1.57
 -11  -6   0    2.78    1.64
  -6  17   0    3.54    1.03
  17 -11   0    2.34    0.96
  17 -11   0    4.37    1.21
  17 -11   0    1.62    1.33
 -11  -6   0    1.52    0.88
  -6  17   0    4.16    1.04
  -6  17   0    3.89    1.44
 -11  -6   0    2.58    1.27
 -17  12   0    6.13    1.64
 -17  12   0    5.89    1.30
 -17  12   0    4.05    1.29
  12   5   0    5.60    1.27
   5 -17   0    6.23    1.45
   5 -17   0    6.39    1.38
  12   5   0    6.31    1.22
  12   5   0    7.16    0.94
 -12  -5   0    2.46    1.24
  17 -12   0    5.34    1.31
  -5  17   0    7.18    1.43
  17 -12   0    4.17    1.27
  -5  17   0    4.89    1.08
 -12  -5   0    5.32    1.02
  17 -12   0    5.81    1.06
  -5  17   0    8.47    1.57
 -12  -5   0    5.60    1.92
 -17  13   0   15.49    1.88
 -17  13   0   19.62    1.86
  13   4   0   17.20    1.48
 -17  13   0   21.95    2.32
  13   4   0   16.54    1.79
  13   4   0   16.38    1.62
   4 -17   0   17.98    2.16
   4 -17   0   19.71    1.92
 -13  -4   0   14.65    2.07
  -4  17   0   17.50    1.57
 -13  -4   0   15.49    1.65
 -13  -4   0   17.76    1.67
  17 -13   0   18.81    1.60
  17 -13   0   16.90    1.84
  -4  17   0   20.07    2.08
  -4  17   0   18.81    1.73
  17 -13   0   20.08    1.92
  14   3   0   41.17    2.72
   3 -17   0   42.59    2.94
   3 -17   0   37.83    2.66
 -17  14   0   43.41    2.71
 -17  14   0   41.42    2.74
  14   3   0   34.62    2.68
  14   3   0   38.77    2.16
 -17  14   0   41.70    2.59
  17 -14   0   39.85    2.57
  -3  17   0   38.75    2.73
  17 -14   0   41.94    2.58
  17 -14   0   44.17    2.14
 -14  -3   0   38.34    2.86
  -3  17   0   41.85    2.25
  -3  17   0   37.59    2.42
 -14  -3   0   43.71    2.54
  15   2   0   17.77    1.90
 -17  15   0   22.50    2.29
   2 -17   0   20.03    2.35
 -17  15   0   23.14    2.66
 -17  15   0   16.39    1.88
  15   2   0   20.12    1.68
  17 -15   0   21.74    1.60
  -2  17   0   19.62    1.76
  -2  17   0   22.57    1.97
  -2  17   0   27.26    2.33
 -15  -2   0   24.05    2.00
  17 -15   0   21.75    2.08
 -15  -2   0   20.33    2.36
  17 -15   0   24.08    2.11
  16   1   0   12.26    1.66
 -17  16   0    9.66    1.84
  16   1   0    9.77    1.31
 -17  16   0   11.64    1.94
   1 -17   0   13.01    2.14
 -17  16   0   10.01    1.59
  17 -16   0   11.61    1.97
  -1  17   0   14.59    1.41
  -1  17   0   13.58    1.77
 -16  -1   0    9.93    2.00
  17 -16   0   10.97    1.73
  17 -16   0   14.30    1.75
  -1  17   0   13.96    2.04
 -16  -1   0   12.09    1.59
  17   0   0   35.57    2.30
 -17  17   0   35.93    2.74
 -17  17   0   35.54    2.50
 -17  17   0   37.18    2.63
  17   0   0   32.12    2.18
  17   0   0   35.22    2.69
   0 -17   0   32.73    2.91
  17 -17   0   32.29    2.69
   0  17   0   30.29    2.39
 -17   0   0   35.37    3.10
 -17   0   0   37.62    2.38
  17 -17   0   33.15    2.54
  17 -17   0   35.81    2.47
   0  17   0   38.32    2.70
   1  17   0    1.27    1.47
 -18   1   0    1.70    1.36
  17 -18   0    2.82    1.74
   1  17   0    0.57    1.23
  17 -18   0    2.00    1.47
  17 -18   0    1.32    1.26
 -18   1   0    0.72    1.85
  18  -1   0    2.49    1.33
  18  -1   0    0.36    1.03
 -17  18   0    3.26    1.76
 -17  18   0    0.62    1.33
  -1 -17   0    0.44    1.82
  18  -1   0    0.09    1.02
 -17  18   0    2.11    1.76
  16 -18   0    9.75    1.81
   2  16   0   15.56    1.95
  16 -18   0   11.30    2.03
 -18   2   0   10.64    1.34
  16 -18   0   10.31    1.59
   2  16   0   13.74    1.86
 -18   2   0   12.40    1.60
 -18   2   0    9.85    2.21
  18  -2   0   10.67    1.32
  -2 -16   0   10.48    1.38
 -16  18   0    8.62    1.60
  18  -2   0   11.68    1.56
 -16  18   0   10.47    1.84
  -2 -16   0    8.89    2.12
  18  -2   0   12.98    1.79
   3  15   0   88.12    4.16
  15 -18   0   94.27    4.16
  15 -18   0   91.43    4.36
  15 -18   0   90.32    4.24
 -18   3   0   89.40    4.01
 -18   3   0   83.36    3.77
 -18   3   0   97.93    4.59
 -18   3   0   86.81    3.77
   3  15   0   86.80    4.24
   3  15   0   89.36    3.80
 -15  18   0   88.68    4.04
  18  -3   0   78.78    3.80
 -15  18   0   92.50    4.41
  18  -3   0   86.08    4.08
  18  -3   0   81.07    3.54
  -3 -15   0   86.10    3.70
  -3 -15   0   86.57    4.40
   4  14   0    6.05    1.55
  14 -18   0    7.40    1.61
 -18   4   0    5.59    1.30
   4  14   0    4.54    1.38
 -18   4   0    4.81    1.97
   4  14   0    5.98    1.19
  14 -18   0    5.62    1.26
 -18   4   0    3.63    1.09
 -18   4   0    2.85    1.29
  14 -18   0   11.18    1.98
  18  -4   0    5.51    1.30
 -14  18   0    5.66    1.71
  18  -4   0    5.82    1.02
  -4 -14   0    4.83    1.22
  18  -4   0    7.82    1.39
 -14  18   0    5.18    1.39
  18  -4   0    5.69    1.49
  -4 -14   0    8.68    1.94
 -18   5   0   33.06    2.36
   5  13   0   32.44    2.42
  13 -18   0   31.96    2.41
   5  13   0   29.95    2.33
  13 -18   0   37.69    2.66
   5  13   0   30.51    2.10
 -18   5   0   32.64    2.12
 -18   5   0   34.98    2.63
  13 -18   0   31.74    2.34
 -13  18   0   40.09    2.69
  18  -5   0   35.10    2.47
  18  -5   0   35.28    1.91
  18  -5   0   34.42    2.39
 -13  18   0   32.27    2.34
  -5 -13   0   37.15    2.03
  -5 -13   0   34.97    2.75
  18  -5   0   33.50    2.17
 -18   6   0   52.75    2.93
 -18   6   0   60.44    3.24
  12 -18   0   56.86    3.26
  12 -18   0   54.12    2.90
   6  12   0   53.55    2.83
   6  12   0   55.79    3.16
   6  12   0   56.24    3.04
  12 -18   0   54.06    2.80
 -18   6   0   53.55    2.70
  18  -6   0   58.55    2.85
  18  -6   0   56.05    3.01
  -6 -12   0   58.13    2.66
 -12  18   0   54.77    2.60
 -12  18   0   55.47    3.09
 -12  18   0   61.21    3.32
  18  -6   0   54.75    3.00
  -6 -12   0   58.56    3.42
   7  11   0   10.73    1.57
  11 -18   0   10.37    1.97
  11 -18   0   12.83    1.41
 -18   7   0   13.07    1.61
 -18   7   0   10.98    1.89
  11 -18   0    7.95    1.59
   7  11   0   12.44    1.66
  18  -7   0   15.02    1.64
 -11  18   0   10.73    1.81
  -7 -11   0   11.90    1.29
  -7 -11   0   11.06    1.96
 -11  18   0   11.03    1.23
 -11  18   0   11.16    1.50
  18  -7   0   13.30    1.64
  18  -7   0   10.08    1.48
  10 -18   0   15.25    1.83
   8  10   0   15.83    1.77
 -18   8   0   16.65    1.67
 -18   8   0   20.05    2.13
  10 -18   0   14.35    1.45
   8  10   0   15.00    1.62
 -18   8   0   15.85    1.73
   8  10   0   16.67    1.79
  10 -18   0   16.74    2.12
  -8 -10   0   15.41    1.40
  18  -8   0   19.33    1.84
  18  -8   0   22.17    1.98
  18  -8   0   17.86    1.73
 -10  18   0   15.54    1.67
  -8 -10   0   15.89    1.84
 -10  18   0   16.07    2.02
 -10  18   0   18.63    1.59
  -8 -10   0   12.68    2.06
 -18   9   0  110.43    4.56
   9   9   0  113.31    4.72
   9 -18   0  108.97    4.96
 -18   9   0  106.10    4.77
 -18   9   0  111.69    4.62
   9   9   0  112.15    4.72
   9 -18   0  108.65    4.31
   9 -18   0  110.61    4.73
  -9  18   0  108.94    4.39
  18  -9   0  105.97    4.53
  -9  18   0  115.03    4.95
  18  -9   0  102.40    4.72
  -9  18   0  112.18    4.66
  -9  -9   0  113.24    4.21
  18  -9   0  114.38    4.94
  -9  -9   0  104.80    5.05
  -9  -9   0  116.85    5.02
   8 -18   0   14.82    1.87
   8 -18   0   17.58    1.41
 -18  10   0   18.01    1.74
   8 -18   0   18.99    2.26
  10   8   0   17.74    1.80
  10   8   0   17.18    1.82
  10   8   0   17.38    1.77
 -18  10   0   17.39    1.85
 -18  10   0   18.55    2.14
  18 -10   0   18.61    1.91
  -8  18   0   17.81    2.07
 -10  -8   0   13.57    2.06
  -8  18   0   19.02    1.66
  -8  18   0   16.78    1.66
  18 -10   0   17.60    2.13
  18 -10   0   16.25    1.67
 -10  -8   0   15.48    2.17
   7 -18   0   14.00    1.20
  11   7   0   12.81    1.61
   7 -18   0   12.99    1.68
   7 -18   0   13.09    1.83
 -18  11   0   11.01    1.52
  11   7   0   10.13    1.59
 -18  11   0   12.56    1.91
 -18  11   0   12.41    1.71
  -7  18   0   15.06    1.53
 -11  -7   0   14.45    2.06
  18 -11   0   10.73    1.35
  18 -11   0   12.38    1.68
  -7  18   0   12.52    1.84
 -11  -7   0   11.57    1.70
  -7  18   0   14.62    1.57
  18 -11   0   12.97    1.60
   6 -18   0   56.35    3.22
 -18  12   0   53.90    2.95
  12   6   0   59.59    3.19
   6 -18   0   54.64    2.98
  12   6   0   51.86    2.90
 -18  12   0   56.99    3.18
 -18  12   0   62.86    3.16
  18 -12   0   55.30    3.00
  18 -12   0   61.99    3.06
 -12  -6   0   58.35    3.08
  18 -12   0   59.23    2.82
  -6  18   0   52.70    3.24
 -12  -6   0   56.20    3.33
 -18  13   0   34.18    2.54
 -18  13   0   33.73    2.32
   5 -18   0   35.52    2.77
  13   5   0   32.97    1.85
   5 -18   0   37.86    2.55
 -18  13   0   36.00    2.58
  13   5   0   33.25    2.23
  13   5   0   33.51    2.39
  -5  18   0   34.56    2.21
  -5  18   0   34.57    2.62
 -13  -5   0   34.94    2.72
  18 -13   0   33.68    2.05
  18 -13   0   36.26    2.44
  -5  18   0   36.76    2.22
 -13  -5   0   34.65    2.41
  18 -13   0   29.78    2.29
  14   4   0    7.51    1.15
  14   4   0    5.10    1.36
 -18  14   0    3.56    1.67
 -18  14   0    8.93    1.63
   4 -18   0    6.46    1.40
 -18  14   0    3.91    1.82
  14   4   0    4.39    1.33
   4 -18   0    5.90    1.94
  -4  18   0    4.92    1.62
  18 -14   0    5.75    1.51
 -14  -4   0    8.17    1.52
  -4  18   0    5.20    1.21
  18 -14   0    5.16    1.08
  -4  18   0    7.27    1.37
  18 -14   0    8.39    1.56
 -14  -4   0    5.67    2.06
 -18  15   0   93.81    4.27
 -18  15   0   81.43    3.99
  15   3   0   83.51    3.63
 -18  15   0   93.06    4.39
   3 -18   0   81.55    4.34
  15   3   0   84.64    3.91
   3 -18   0   84.03    3.87
  15   3   0   84.50    4.06
  18 -15   0   89.55    4.10
  -3  18   0   80.98    4.21
  18 -15   0   88.44    3.62
 -15  -3   0   85.33    3.96
 -15  -3   0   91.51    4.37
  18 -15   0   87.88    4.10
  -3  18   0   89.92    4.02
  -3  18   0   81.82    3.66
   2 -18   0   13.30    1.65
  16   2   0    8.74    1.34
 -18  16   0   13.58    2.03
 -18  16   0   14.69    2.07
 -18  16   0   11.25    1.70
   2 -18   0    9.49    2.13
  16   2   0   10.88    1.66
  16   2   0   10.77    1.43
  -2  18   0   12.52    1.98
 -16  -2   0    9.11    2.06
  18 -16   0    9.14    1.64
  18 -16   0    9.15    1.67
  -2  18   0   12.29    1.38
 -16  -2   0   10.82    1.57
  -2  18   0    7.48    1.49
   1 -18   0    1.01    1.87
   1 -18   0    1.25    1.36
 -18  17   0    0.10    1.62
  17   1   0    0.41    1.25
  17   1   0    1.31    1.16
  17   1   0    1.66    1.14
 -18  17   0    3.47    1.76
 -18  17   0   -0.13    1.27
  18 -17   0    0.33    1.34
  18 -17   0    2.98    1.46
  -1  18   0    2.03    1.40
  -1  18   0    0.22    1.64
  18 -17   0    2.54    1.77
 -17  -1   0    3.13    1.31
 -17  -1   0    3.03    1.89
   0 -18   0   86.50    4.44
  18   0   0   76.28    3.68
   0 -18   0   84.54    3.84
 -18  18   0   83.46    4.22
  18   0   0   79.49    4.03
  18   0   0   74.47    3.70
 -18  18   0   79.08    3.98
 -18  18   0   82.21    4.11
 -18   0   0   84.71    4.30
   0  18   0   75.82    3.93
  18 -18   0   81.86    4.39
  18 -18   0   76.03    4.01
   0  18   0   83.14    4.19
  18 -18   0   84.48    4.02
  18 -19   0   -0.44    1.62
  18 -19   0    3.84    1.45
   1  18   0    2.52    1.59
  18 -19   0    2.29    1.53
 -19   1   0    2.32    2.12
   1  18   0    4.54    1.49
  -1 -18   0    3.04    1.27
  19  -1   0    4.01    1.57
 -18  19   0    3.94    1.49
  19  -1   0    3.50    1.33
 -18  19   0    4.93    1.89
  19  -1   0    3.47    1.15
  -1 -18   0    1.82    1.93
 -18  19   0    3.25    1.73
  17 -19   0   28.59    2.22
  17 -19   0   25.13    2.63
  17 -19   0   23.56    2.12
   2  17   0   29.39    2.51
 -19   2   0   25.57    2.69
   2  17   0   19.86    2.11
  -2 -17   0   28.40    2.77
 -17  19   0   29.88    2.63
 -17  19   0   28.74    2.74
 -17  19   0   28.03    2.36
  19  -2   0   23.83    2.19
  19  -2   0   28.66    2.38
  19  -2   0   27.85    1.97
 -19   3   0    4.38    1.89
 -19   3   0    1.84    1.02
  16 -19   0    4.22    1.80
  16 -19   0    1.97    1.19
   3  16   0    2.70    1.42
  16 -19   0    3.53    1.26
   3  16   0    2.86    1.52
 -16  19   0    2.30    1.36
 -16  19   0    4.75    1.64
  19  -3   0    5.22    1.27
  -3 -16   0    2.37    1.18
  -3 -16   0    4.79    1.90
  19  -3   0    1.73    1.28
 -19   4   0    0.02    0.97
   4  15   0   -0.29    0.88
  15 -19   0    0.77    1.04
   4  15   0   -0.70    1.26
  15 -19   0    0.00    1.32
 -19   4   0    1.07    1.17
 -19   4   0    0.52    1.39
   4  15   0   -0.71    1.10
  15 -19   0    1.55    1.67
 -19   4   0    0.61    1.92
 -15  19   0    0.79    1.54
  -4 -15   0    0.81    1.67
  19  -4   0    1.04    1.14
 -15  19   0   -0.10    1.22
  -4 -15   0    0.97    1.08
  19  -4   0   -0.86    1.24
  14 -19   0    9.18    1.40
  14 -19   0    8.87    1.91
 -19   5   0   11.52    1.63
 -19   5   0   11.64    1.52
  14 -19   0   11.27    1.80
 -19   5   0   11.26    2.20
   5  14   0   10.46    1.62
   5  14   0   12.61    1.47
   5  14   0   16.11    1.94
  19  -5   0   10.02    1.61
  19  -5   0   12.60    1.56
 -14  19   0   15.23    2.05
  -5 -14   0   11.14    1.43
 -14  19   0   10.96    1.63
  19  -5   0   13.70    1.69
  -5 -14   0   12.25    2.14
 -19   6   0    0.23    1.86
  13 -19   0   -0.44    1.25
 -19   6   0    0.31    1.20
  13 -19   0    0.01    1.56
   6  13   0   -1.54    1.16
 -19   6   0    0.31    0.91
   6  13   0    1.29    1.28
   6  13   0    1.06    1.20
  -6 -13   0   -0.27    1.08
  19  -6   0    1.96    1.18
 -13  19   0    0.00    1.37
  -6 -13   0   -0.58    1.65
  19  -6   0   -0.80    1.05
 -13  19   0   -0.52    1.11
  19  -6   0   -1.60    1.01
 -19   7   0   -0.66    1.01
 -19   7   0   -0.66    1.16
  12 -19   0    0.99    1.02
   7  12   0   -0.82    0.99
  12 -19   0    0.13    1.57
 -19   7   0    0.26    1.58
   7  12   0    0.85    1.20
   7  12   0    0.45    1.08
  12 -19   0   -0.65    1.23
 -12  19   0    0.97    1.09
  19  -7   0    0.46    1.17
  19  -7   0   -0.31    1.02
  -7 -12   0    2.33    1.69
 -12  19   0   -1.80    1.35
  19  -7   0    0.26    1.15
   8  11   0   31.32    2.28
   8  11   0   30.27    2.32
 -19   8   0   30.58    2.06
 -19   8   0   28.56    2.48
 -19   8   0   27.40    2.30
  11 -19   0   27.20    2.62
   8  11   0   31.88    2.12
  11 -19   0   26.68    1.92
  11 -19   0   32.65    2.40
  19  -8   0   26.69    2.25
 -11  19   0   29.50    1.91
  19  -8   0   30.13    2.45
 -11  19   0   29.45    2.15
  -8 -11   0   26.19    2.58
 -11  19   0   27.37    2.49
  19  -8   0   25.94    2.19
  10 -19   0   25.27    2.24
 -19   9   0   25.74    2.15
   9  10   0   28.22    2.34
 -19   9   0   24.72    2.35
   9  10   0   22.54    2.13
  10 -19   0   26.50    2.56
 -19   9   0   21.81    1.93
  10 -19   0   23.99    1.72
   9  10   0   25.75    2.17
 -10  19   0   28.49    2.65
  19  -9   0   26.55    2.23
  -9 -10   0   22.38    2.49
 -10  19   0   22.92    2.03
  19  -9   0   29.95    2.32
  -9 -10   0   23.14    2.16
  19  -9   0   26.00    2.16
 -10  19   0   28.07    1.85
   9 -19   0   27.86    2.24
 -19  10   0   27.88    2.36
 -19  10   0   27.91    2.39
 -19  10   0   26.85    2.23
  10   9   0   23.40    2.13
  10   9   0   25.29    2.12
  10   9   0   27.96    2.27
   9 -19   0   29.43    2.61
   9 -19   0   24.31    1.73
  -9  19   0   27.32    2.50
  -9  19   0   26.39    1.91
 -10  -9   0   23.36    2.52
 -10  -9   0   26.65    2.17
  19 -10   0   29.40    2.21
  19 -10   0   24.31    2.26
  -9  19   0   24.11    2.11
  19 -10   0   24.37    2.11
  11   8   0   25.92    2.31
 -19  11   0   30.18    2.34
  11   8   0   29.47    2.13
   8 -19   0   26.76    2.59
   8 -19   0   31.00    2.30
 -19  11   0   29.23    2.45
 -19  11   0   25.51    2.27
  11   8   0   26.78    2.31
  -8  19   0   27.62    1.89
  19 -11   0   23.74    2.27
 -11  -8   0   24.06    2.56
 -11  -8   0   32.01    2.41
  -8  19   0   22.02    1.90
  -8  19   0   26.30    2.45
  19 -11   0   29.95    2.29
  19 -11   0   30.32    2.31
 -19  12   0   -0.65    1.69
 -19  12   0   -0.31    1.11
 -19  12   0    0.17    1.23
  12   7   0   -1.54    1.17
  12   7   0    0.32    1.07
   7 -19   0    1.96    1.68
   7 -19   0   -1.48    1.17
 -12  -7   0   -2.53    1.54
  19 -12   0    0.13    1.14
  -7  19   0   -0.06    1.15
  19 -12   0    0.62    0.98
  19 -12   0   -0.20    1.07
 -12  -7   0   -0.20    1.47
  -7  19   0    1.25    1.40
  -7  19   0   -0.03    0.93
   6 -19   0    0.74    1.34
  13   6   0    1.10    1.06
   6 -19   0   -0.67    1.32
 -19  13   0   -1.06    1.18
  13   6   0    0.25    1.26
 -19  13   0    1.29    1.41
 -19  13   0   -0.23    1.43
  19 -13   0    0.45    0.93
  -6  19   0   -0.48    1.05
  -6  19   0    0.03    1.09
  19 -13   0   -1.35    1.13
  19 -13   0   -0.21    1.10
 -13  -6   0    1.68    1.66
  -6  19   0    1.98    1.41
   5 -19   0   12.27    2.17
   5 -19   0   12.10    1.71
  14   5   0   12.33    1.64
 -19  14   0   14.32    1.74
 -19  14   0    9.80    2.11
  14   5   0   11.16    1.67
  19 -14   0   11.82    1.39
 -14  -5   0   11.34    2.09
  -5  19   0   12.64    1.96
  -5  19   0   11.63    1.51
  -5  19   0   14.01    1.60
  19 -14   0    8.32    1.61
  19 -14   0   11.01    1.71
 -19  15   0    0.37    1.60
   4 -19   0    0.19    1.21
  15   4   0    0.10    1.19
  15   4   0    0.11    1.14
 -19  15   0   -0.88    1.43
  15   4   0    0.69    0.93
 -19  15   0    2.13    1.31
   4 -19   0   -2.29    1.58
 -15  -4   0    0.20    1.46
  19 -15   0   -0.05    1.23
 -15  -4   0   -0.79    1.70
  19 -15   0    1.69    1.40
  19 -15   0    1.32    0.95
  -4  19   0   -0.68    1.01
  -4  19   0   -0.75    1.35
 -19  16   0    6.14    1.52
   3 -19   0    4.90    1.96
  16   3   0    2.17    1.11
  16   3   0    3.61    1.35
 -19  16   0    2.50    1.68
   3 -19   0    3.93    1.35
 -19  16   0    5.91    1.77
  16   3   0    2.61    1.05
 -16  -3   0    2.74    1.57
  -3  19   0    5.01    1.25
  19 -16   0    5.27    1.56
 -16  -3   0    3.16    1.85
  -3  19   0    5.55    1.68
  -3  19   0    2.95    1.31
  19 -16   0    3.19    1.34
 -19  17   0   28.14    2.64
  17   2   0   29.20    2.36
 -19  17   0   22.00    2.23
  17   2   0   24.31    2.17
 -19  17   0   28.90    2.82
  17   2   0   24.06    1.94
   2 -19   0   24.85    2.75
   2 -19   0   28.43    2.33
 -17  -2   0   20.54    2.56
  -2  19   0   28.54    2.58
 -17  -2   0   23.60    2.47
  -2  19   0   28.39    2.26
  19 -17   0   24.37    2.26
  19 -17   0   27.33    2.31
  18   1   0    2.15    1.21
  18   1   0    1.68    1.37
 -19  18   0    3.28    1.84
   1 -19   0    4.60    1.49
 -19  18   0    2.65    1.78
  18   1   0    3.79    1.28
 -19  18   0    1.99    1.56
   1 -19   0    2.85    1.98
  -1  19   0    0.75    1.25
  -1  19   0    2.11    1.79
  19 -18   0    3.47    1.57
 -18  -1   0    3.57    1.91
  19 -18   0    3.96    1.39
 -19  19   0    6.54    1.88
 -19  19   0    7.77    2.04
  19   0   0    4.52    1.35
   0 -19   0    7.02    2.11
  19   0   0    6.88    1.56
   0 -19   0    7.65    1.44
 -19  19   0    4.70    1.56
  19   0   0    6.67    1.29
  19 -19   0    7.67    1.69
   0  19   0    5.46    1.70
  19 -19   0    6.31    1.87
 -19   0   0    4.45    1.98
   0  19   0    2.77    1.38
  19 -19   0    6.41    1.50
 -20   1   0    4.89    2.04
  19 -20   0    5.35    1.49
  19 -20   0    5.75    1.72
  19 -20   0    4.99    1.92
   1  19   0    6.47    1.77
   1  19   0    4.56    1.48
 -19  20   0    6.11    1.98
  20  -1   0    8.12    1.53
  -1 -19   0    8.00    1.65
  -1 -19   0    4.03    1.96
 -19  20   0    5.08    2.17
 -19  20   0    6.06    1.61
  20  -1   0    4.91    1.65
  18 -20   0    6.99    2.01
  18 -20   0    9.05    1.81
   2  18   0    7.67    1.64
 -20   2   0    7.39    2.30
  18 -20   0    8.00    1.54
   2  18   0    6.59    1.74
 -18  20   0    7.52    2.02
  -2 -18   0   10.34    2.29
 -18  20   0    9.07    1.97
  20  -2   0    8.73    1.78
  20  -2   0    9.21    1.51
 -18  20   0    9.75    1.72
   3  17   0    5.78    1.72
  17 -20   0    6.10    1.44
  17 -20   0    8.64    2.10
 -20   3   0    3.96    2.00
  17 -20   0    5.28    1.72
   3  17   0    8.44    1.62
 -17  20   0    6.46    1.59
  20  -3   0    5.65    1.50
 -17  20   0    4.00    1.81
  20  -3   0    4.75    1.46
  -3 -17   0    5.37    2.10
   4  16   0    8.71    1.60
 -20   4   0    8.92    2.28
  16 -20   0   12.65    1.96
   4  16   0   11.31    1.89
  16 -20   0   10.31    1.55
  16 -20   0   15.58    2.45
 -16  20   0    9.67    1.92
  20  -4   0   10.77    1.78
 -16  20   0    7.53    1.58
  20  -4   0    9.14    1.65
  -4 -16   0    6.63    2.06
 -20   5   0    3.57    2.06
   5  15   0    1.49    1.05
  15 -20   0    2.72    1.27
 -20   5   0    0.60    1.49
  15 -20   0    1.53    1.44
   5  15   0    1.59    1.57
   5  15   0    1.59    1.23
 -20   5   0    1.50    1.04
  15 -20   0    1.67    1.69
 -15  20   0    1.44    1.54
  20  -5   0   -0.01    1.11
 -15  20   0    1.63    1.29
  -5 -15   0   -0.61    1.72
  20  -5   0    4.85    1.36
   6  14   0    7.73    1.67
  14 -20   0    6.01    1.35
 -20   6   0    6.37    1.29
   6  14   0    6.96    1.49
   6  14   0    7.12    1.33
  14 -20   0    6.20    1.62
 -20   6   0    3.27    1.83
  14 -20   0    5.11    1.85
 -14  20   0    5.99    1.43
  20  -6   0    5.28    1.42
  20  -6   0    7.62    1.50
  20  -6   0    6.85    1.42
  -6 -14   0    2.25    1.90
 -14  20   0    8.02    1.82
  13 -20   0    0.90    1.23
   7  13   0    0.30    1.15
  13 -20   0    1.40    1.37
   7  13   0    1.90    1.14
 -20   7   0   -0.72    1.67
   7  13   0    0.30    1.26
 -20   7   0    0.86    1.12
  13 -20   0   -0.67    1.78
 -13  20   0    2.44    1.25
 -13  20   0   -0.20    1.46
  -7 -13   0   -0.78    1.70
  20  -7   0    1.30    1.41
  20  -7   0    1.44    1.33
  20  -7   0    0.01    1.20
 -20   8   0   21.64    1.88
   8  12   0   24.22    2.17
   8  12   0   19.95    1.97
   8  12   0   24.80    2.34
  12 -20   0   21.82    2.25
 -20   8   0   23.12    2.47
  12 -20   0   23.39    2.53
  12 -20   0   22.92    1.82
 -20   8   0   22.34    2.10
  20  -8   0   19.42    1.94
  -8 -12   0   17.03    2.39
 -12  20   0   20.51    1.99
  20  -8   0   23.28    2.05
 -12  20   0   20.44    2.35
  20  -8   0   24.89    2.14
   9  11   0    2.46    1.16
   9  11   0    1.99    1.32
 -20   9   0    1.99    1.26
  11 -20   0    0.39    1.38
 -20   9   0   -0.14    1.33
   9  11   0    2.23    1.28
 -20   9   0    2.20    1.72
  11 -20   0    1.55    0.98
  11 -20   0   -0.38    1.76
 -11  20   0    0.78    1.25
  -9 -11   0    1.86    1.36
  -9 -11   0    1.98    1.76
  20  -9   0    1.00    1.10
  20  -9   0    2.89    1.40
 -11  20   0    2.27    1.05
 -11  20   0   -0.01    1.48
  20  -9   0    2.75    1.32
 -20  10   0   52.98    2.92
  10  10   0   55.27    3.15
  10 -20   0   54.70    3.17
 -20  10   0   53.15    3.25
 -20  10   0   55.68    3.06
  10  10   0   52.30    3.11
  10 -20   0   57.59    3.52
  10  10   0   53.38    3.17
 -10 -10   0   59.76    3.52
  20 -10   0   48.48    2.87
 -10 -10   0   58.47    3.29
 -10  20   0   54.37    2.92
  20 -10   0   52.45    2.89
  20 -10   0   53.45    3.13
 -10  20   0   53.67    2.78
 -10  20   0   55.43    3.38
  11   9   0    0.20    1.29
  11   9   0    2.21    1.26
 -20  11   0    1.98    1.86
 -20  11   0    1.71    1.37
  11   9   0    3.10    1.32
   9 -20   0   -0.24    1.33
 -20  11   0    1.86    1.21
   9 -20   0    2.72    1.83
 -11  -9   0    0.58    1.28
  -9  20   0   -0.40    1.54
 -11  -9   0    0.06    1.72
  20 -11   0    0.66    1.19
  -9  20   0    1.68    1.15
  20 -11   0    3.03    1.31
  20 -11   0    0.16    1.21
 -20  12   0   21.54    2.39
  12   8   0   24.20    2.29
 -20  12   0   23.88    2.26
  12   8   0   24.97    2.33
   8 -20   0   22.77    2.61
 -20  12   0   25.53    2.09
   8 -20   0   27.01    2.23
  12   8   0   21.80    2.18
  -8  20   0   20.64    1.90
 -12  -8   0   20.48    2.14
  -8  20   0   25.48    2.46
  20 -12   0   22.51    1.84
 -12  -8   0   21.09    2.50
  20 -12   0   27.47    2.21
  20 -12   0   22.49    2.24
  -8  20   0   24.44    1.99
 -20  13   0    2.67    1.24
 -20  13   0   -0.27    1.54
   7 -20   0   -0.47    1.63
  13   7   0   -0.86    1.22
  13   7   0   -0.07    1.21
   7 -20   0    0.58    1.26
 -13  -7   0    0.24    1.18
  -7  20   0   -0.50    1.35
  20 -13   0    2.69    1.30
  20 -13   0   -1.39    1.01
 -13  -7   0   -0.22    1.72
  -7  20   0    0.21    1.15
  -7  20   0    0.93    1.14
  20 -13   0   -0.03    1.25
 -20  14   0    5.55    1.82
 -20  14   0    8.35    1.53
  14   6   0    3.84    1.42
   6 -20   0    7.75    2.02
 -20  14   0    6.54    1.70
  14   6   0    8.84    1.70
   6 -20   0    6.82    1.52
  -6  20   0    5.17    1.28
  20 -14   0    6.82    1.70
 -14  -6   0    7.90    2.01
  20 -14   0    7.37    1.57
  20 -14   0    4.15    1.13
 -14  -6   0    5.47    1.54
  -6  20   0    6.84    1.74
  -6  20   0    7.79    1.42
   5 -20   0    1.65    1.80
 -20  15   0    0.90    1.29
  15   5   0    2.82    1.36
 -20  15   0    0.72    1.65
   5 -20   0    2.20    1.33
 -20  15   0    0.46    1.50
  15   5   0    3.38    1.34
 -15  -5   0    2.61    1.36
  20 -15   0    1.46    1.20
  20 -15   0    4.39    1.49
  -5  20   0    0.67    1.52
 -15  -5   0    0.69    1.74
  -5  20   0    2.17    1.30
  -5  20   0    0.95    1.15
  20 -15   0   -0.91    1.14
   4 -20   0    8.11    2.13
 -20  16   0   10.86    1.77
 -20  16   0   12.08    1.97
  16   4   0   12.99    1.60
 -20  16   0   14.11    2.16
  16   4   0   12.33    1.81
   4 -20   0   11.77    1.75
 -16  -4   0   10.23    1.67
  -4  20   0   10.87    1.59
  20 -16   0   10.74    1.86
 -16  -4   0    9.20    2.32
  -4  20   0   12.87    1.53
  20 -16   0   10.12    1.73
  -4  20   0   12.69    2.01
 -20  17   0    7.81    1.66
   3 -20   0    7.62    1.70
  17   3   0    6.26    1.45
 -20  17   0    7.51    1.86
   3 -20   0    9.73    2.20
 -20  17   0    9.12    2.00
  17   3   0    7.61    1.65
  -3  20   0    5.16    1.81
  20 -17   0    6.47    1.71
  -3  20   0    5.95    1.48
 -17  -3   0    5.06    1.79
 -17  -3   0    7.97    2.10
  20 -17   0    7.98    1.77
  18   2   0    7.98    1.63
  18   2   0    7.09    1.51
 -20  18   0   10.38    2.06
   2 -20   0    8.93    2.20
 -20  18   0    7.70    1.98
 -20  18   0    9.44    1.73
  18   2   0    6.54    1.38
   2 -20   0    9.61    1.59
  -2  20   0    9.48    1.67
  20 -18   0    9.98    1.64
  20 -18   0   10.42    1.74
 -18  -2   0   10.15    2.20
  -2  20   0    9.54    1.95
   1 -20   0    6.91    1.47
  19   1   0    7.85    1.43
 -20  19   0    3.14    1.84
 -20  19   0    4.12    1.71
   1 -20   0    4.28    2.10
  19   1   0    4.14    1.29
  19   1   0    6.29    1.55
 -20  19   0    5.70    1.60
  -1  20   0    5.79    1.96
  20 -19   0    5.95    1.73
  -1  20   0    3.73    1.47
 -19  -1   0    4.33    2.24
  20 -19   0    6.14    1.54
 -20  20   0    0.99    1.79
 -20  20   0    5.36    1.90
  20   0   0    4.25    1.38
   0 -20   0    2.86    2.28
 -20  20   0    4.01    1.73
   0 -20   0    4.48    1.55
   0  20   0    3.75    1.64
   0  20   0    4.74    1.96
 -20   0   0    2.98    2.03
  20 -20   0    3.00    1.34
  20 -20   0    3.29    1.59
  20 -20   0    5.19    2.02
 -21   1   0   -1.53    2.15
  20 -21   0    1.62    1.79
  20 -21   0    2.70    1.97
  20 -21   0   -0.22    1.46
  -1 -20   0    2.66    2.07
 -20  21   0    2.73    1.90
  21  -1   0    0.88    1.34
 -20  21   0    5.73    1.61
 -20  21   0    1.35    1.72
  21  -1   0   -0.06    1.28
  19 -21   0    1.96    1.31
  19 -21   0    3.52    1.91
 -21   2   0    3.08    2.04
   2  19   0    2.52    1.44
   2  19   0    3.24    1.84
  -2 -19   0   -0.21    2.23
  21  -2   0    0.27    1.32
  21  -2   0    1.90    2.40
 -19  21   0    3.31    1.94
 -19  21   0    2.01    1.58
 -19  21   0    2.45    1.87
  18 -21   0   16.51    2.61
   3  18   0   11.49    1.89
 -21   3   0   13.89    2.34
   3  18   0   16.91    2.21
  18 -21   0   13.56    1.80
  18 -21   0   17.14    2.25
  21  -3   0   13.91    2.06
  -3 -18   0   17.16    2.57
 -18  21   0   12.95    2.28
 -18  21   0   18.88    2.50
  21  -3   0   15.58    1.86
 -18  21   0   14.95    2.36
 -21   4   0    2.87    1.95
   4  17   0    6.52    1.59
   4  17   0    7.95    1.80
  17 -21   0    5.56    1.69
  17 -21   0    6.82    2.08
  17 -21   0    5.17    1.52
  -4 -17   0    7.48    2.13
  21  -4   0    4.57    1.61
 -17  21   0    5.29    2.01
  21  -4   0    3.76    1.35
 -17  21   0    5.04    1.52
 -21   5   0   -1.70    1.96
 -21   5   0   -0.60    1.22
  16 -21   0   -1.47    1.19
   5  16   0   -2.07    1.13
  16 -21   0    1.36    1.48
  16 -21   0    1.44    1.82
   5  16   0    2.15    1.52
 -16  21   0   -2.14    1.35
  21  -5   0   -0.38    1.29
  -5 -16   0   -0.50    1.79
  21  -5   0   -0.37    1.32
 -16  21   0   -2.40    1.68
   6  15   0   18.36    2.11
  15 -21   0   18.93    1.89
  15 -21   0   21.65    2.35
 -21   6   0   27.77    2.64
  15 -21   0   21.21    2.51
 -21   6   0   22.79    1.98
   6  15   0   21.33    2.29
   6  15   0   23.28    1.97
  21  -6   0   23.80    2.27
  21  -6   0   19.35    2.07
  -6 -15   0   23.05    2.78
 -15  21   0   21.89    2.50
 -15  21   0   22.48    2.29
  14 -21   0   14.77    1.69
  14 -21   0   13.01    1.96
   7  14   0   14.88    2.12
 -21   7   0   13.73    2.29
   7  14   0   15.09    1.63
  14 -21   0   15.46    2.29
   7  14   0    9.28    1.68
 -21   7   0   16.65    1.72
 -14  21   0   14.56    1.96
  21  -7   0   13.12    1.80
  -7 -14   0   13.05    2.38
  21  -7   0   15.67    1.90
 -14  21   0   18.50    2.28
  21  -7   0   14.54    1.91
   8  13   0    1.41    1.22
 -21   8   0    1.51    2.00
  13 -21   0    0.28    1.42
  13 -21   0    1.38    1.77
   8  13   0   -0.08    1.00
   8  13   0    1.95    1.53
  13 -21   0    0.66    1.06
 -21   8   0    1.04    1.09
 -13  21   0   -1.33    1.17
  21  -8   0    1.12    1.35
  -8 -13   0    1.47    1.85
  21  -8   0   -0.93    1.17
 -13  21   0    1.12    1.59
  21  -8   0   -0.19    1.14
 -21   9   0   39.07    2.90
 -21   9   0   32.95    2.50
  12 -21   0   40.70    3.09
   9  12   0   36.64    2.60
   9  12   0   42.40    2.71
  12 -21   0   34.45    2.67
   9  12   0   36.19    2.64
  12 -21   0   36.27    2.29
 -12  21   0   33.87    2.50
  21  -9   0   34.28    2.63
  21  -9   0   36.24    2.60
 -12  21   0   39.29    2.96
  21  -9   0   38.60    2.55
  -9 -12   0   42.91    3.14
 -21  10   0   16.05    1.80
  11 -21   0   18.53    2.15
  10  11   0   17.53    2.10
  10  11   0   16.66    1.99
 -21  10   0   15.17    2.26
  10  11   0   18.67    1.90
  11 -21   0   18.17    2.44
 -10 -11   0   14.91    2.35
 -11  21   0   19.05    2.35
 -10 -11   0   16.00    1.99
 -11  21   0   19.75    2.01
  21 -10   0   17.54    1.94
  21 -10   0   21.15    2.17
  21 -10   0   19.54    2.04
  10 -21   0   15.66    2.04
  11  10   0   13.71    1.87
  10 -21   0   21.78    2.54
  11  10   0   18.54    2.14
  11  10   0   18.07    2.07
 -21  11   0   17.00    2.48
 -21  11   0   15.79    1.84
  21 -11   0   20.20    2.02
 -10  21   0   19.16    2.36
 -11 -10   0   15.36    2.35
 -10  21   0   16.54    1.98
  21 -11   0   15.26    1.98
 -11 -10   0   18.41    2.15
  21 -11   0   15.85    1.75
 -10  21   0   16.35    1.81
 -21  12   0   42.92    2.91
  12   9   0   32.05    2.72
  12   9   0   40.18    2.57
   9 -21   0   37.70    3.06
  12   9   0   40.89    2.82
   9 -21   0   36.06    2.65
 -21  12   0   37.43    2.72
  -9  21   0   34.29    2.40
  -9  21   0   38.38    2.31
  21 -12   0   38.22    2.53
  -9  21   0   38.56    2.96
 -12  -9   0   36.82    2.60
 -12  -9   0   45.19    3.43
  21 -12   0   37.48    2.66
  21 -12   0   38.73    2.55
  13   8   0   -1.36    1.23
   8 -21   0   -0.03    1.36
 -21  13   0    0.09    1.86
  13   8   0    0.72    1.34
  13   8   0   -0.30    1.32
   8 -21   0    1.00    1.87
 -21  13   0   -0.29    1.13
 -21  13   0   -0.26    1.41
  21 -13   0    1.32    1.11
 -13  -8   0    0.49    1.77
  21 -13   0   -0.91    1.43
  21 -13   0    0.05    1.22
  -8  21   0   -0.08    1.01
 -13  -8   0   -2.07    1.33
  -8  21   0    0.70    1.11
  -8  21   0    0.08    1.55
  14   7   0   12.35    1.89
 -21  14   0   15.99    2.01
 -21  14   0   13.59    1.80
  14   7   0   15.54    1.92
   7 -21   0   14.62    1.95
 -21  14   0   12.40    2.16
   7 -21   0   14.63    2.32
 -14  -7   0   11.28    1.83
 -14  -7   0   13.89    2.33
  21 -14   0   12.21    1.57
  21 -14   0   11.85    1.82
  -7  21   0   13.18    1.70
  -7  21   0   13.63    1.67
  -7  21   0   16.31    2.20
  21 -14   0   11.93    1.80
 -21  15   0   19.22    2.10
  15   6   0   23.25    2.25
   6 -21   0   21.05    2.20
 -21  15   0   19.34    2.41
 -21  15   0   19.48    2.19
  15   6   0   20.35    2.19
   6 -21   0   21.47    2.60
  -6  21   0   21.68    2.02
 -15  -6   0   21.44    2.06
  21 -15   0   19.92    2.23
  21 -15   0   22.89    2.30
  -6  21   0   23.68    2.47
  -6  21   0   22.46    2.04
 -15  -6   0   17.99    2.47
 -21  16   0    1.34    1.35
   5 -21   0    1.88    1.90
  16   5   0    0.40    1.28
 -21  16   0    0.47    1.74
   5 -21   0    1.96    1.37
 -21  16   0    0.28    1.55
  16   5   0    0.91    1.27
  -5  21   0    0.20    1.12
  21 -16   0   -1.04    1.23
 -16  -5   0   -1.40    1.70
  -5  21   0    0.29    1.32
  -5  21   0   -0.52    1.45
 -16  -5   0   -0.30    1.35
  21 -16   0    1.52    1.41
 -21  17   0    4.91    1.54
  17   4   0    6.31    1.75
 -21  17   0    6.23    1.68
  17   4   0    6.64    1.41
 -21  17   0    6.49    1.96
   4 -21   0    3.81    1.97
   4 -21   0    5.97    1.54
  21 -17   0    6.42    1.73
  -4  21   0    6.68    1.89
 -17  -4   0    6.71    2.14
  -4  21   0    6.12    1.58
  21 -17   0    7.04    1.65
 -21  18   0   15.36    2.30
  18   3   0   12.55    1.89
 -21  18   0   12.55    1.96
 -21  18   0   15.44    2.12
   3 -21   0   15.44    2.07
  18   3   0   14.78    1.85
   3 -21   0   13.71    2.40
 -18  -3   0   18.54    2.52
  -3  21   0   18.06    2.35
  -3  21   0   11.74    1.79
  21 -18   0   14.13    2.08
  21 -18   0   15.50    2.01
 -21  19   0    2.73    1.87
 -21  19   0    1.53    1.61
 -21  19   0    1.14    1.81
  19   2   0    0.01    1.20
   2 -21   0    2.75    1.37
  21 -19   0   -0.44    1.24
 -19  -2   0    0.92    2.02
  21 -19   0    0.62    1.49
  -2  21   0    1.74    1.83
  -2  21   0    3.84    1.60
 -21  20   0    3.76    1.99
  20   1   0    2.71    1.48
 -21  20   0    0.46    1.61
  20   1   0    2.12    1.37
   1 -21   0   -0.45    2.04
   1 -21   0    3.22    1.57
 -21  20   0    1.03    1.43
 -20  -1   0    4.49    2.38
  -1  21   0    5.43    2.94
  21 -20   0    2.82    1.51
  -1  21   0   -0.19    1.35
 -21  21   0   20.14    2.36
   0 -21   0   23.66    2.97
 -21  21   0   24.10    2.82
  21   0   0   21.69    2.36
 -21  21   0   22.44    2.60
  21 -21   0   22.89    2.56
  21 -21   0   19.35    2.32
   0  21   0   25.02    2.47
 -21   0   0   23.17    3.03
   0  21   0   25.92    2.77
 -22   1   0    1.17    2.03
   1  21   0    3.31    1.72
   1  21   0    2.33    1.80
  21 -22   0    4.72    2.12
  21 -22   0    2.29    1.73
 -21  22   0    2.21    1.53
 -21  22   0    4.94    2.32
  22  -1   0    0.98    1.49
 -21  22   0    3.56    2.09
  22  -1   0    2.56    1.47
  -1 -21   0    6.20    2.37
   2  20   0    7.49    1.78
 -22   2   0    7.41    2.48
   2  20   0   11.99    2.18
  20 -22   0   12.67    2.17
  20 -22   0   11.02    1.94
  22  -2   0    5.24    1.77
 -20  22   0    8.46    2.07
  -2 -20   0   12.29    2.45
 -20  22   0    9.37    1.78
  22  -2   0    9.88    1.64
   3  19   0    0.98    1.42
 -22   3   0    5.62    2.33
  19 -22   0    3.53    2.06
   3  19   0    2.70    1.91
  19 -22   0    2.76    1.68
  19 -22   0    1.61    1.47
 -19  22   0    3.21    1.84
 -19  22   0    2.81    1.95
  22  -3   0    3.23    1.59
  -3 -19   0    3.90    2.07
  22  -3   0    3.74    1.54
 -19  22   0    2.83    1.51
  18 -22   0   -1.72    1.24
 -22   4   0   -0.67    1.86
  18 -22   0   -0.25    1.63
  18 -22   0    0.84    1.83
   4  18   0    0.15    1.48
 -18  22   0    0.36    1.68
  22  -4   0   -2.42    1.10
  22  -4   0    0.62    2.20
 -18  22   0    0.53    1.35
  17 -22   0    7.66    1.58
   5  17   0    6.08    1.76
 -22   5   0    5.83    2.33
   5  17   0    6.48    1.87
  17 -22   0    7.05    2.13
  17 -22   0    5.57    2.07
  22  -5   0    3.70    1.39
  -5 -17   0    6.00    2.16
  22  -5   0    2.62    1.52
 -17  22   0    8.08    1.99
   6  16   0    8.69    1.97
   6  16   0    7.31    1.66
  16 -22   0   11.19    2.24
 -22   6   0    8.29    2.19
  16 -22   0    9.39    1.92
  16 -22   0    8.54    1.47
  22  -6   0   12.93    1.80
  22  -6   0    9.94    1.71
 -16  22   0    7.85    1.68
 -16  22   0    5.98    2.12
  -6 -16   0    4.62    2.07
 -22   7   0    1.47    2.14
  15 -22   0   -0.23    1.73
   7  15   0    0.18    1.13
 -22   7   0    0.12    1.05
  15 -22   0   -1.98    1.08
   7  15   0   -1.67    1.53
   7  15   0   -0.05    1.26
  15 -22   0   -1.57    1.42
  -7 -15   0    0.24    1.95
 -15  22   0   -0.97    1.58
 -15  22   0    1.10    1.39
  22  -7   0   -0.70    1.20
  22  -7   0   -1.45    1.18
   8  14   0   20.26    2.20
  14 -22   0   16.10    1.78
   8  14   0   16.50    1.86
   8  14   0   15.29    1.95
 -22   8   0   17.18    1.83
  14 -22   0   18.60    2.49
  14 -22   0   21.02    2.30
 -22   8   0   15.34    2.39
  22  -8   0   18.94    2.05
 -14  22   0   17.75    2.03
  -8 -14   0   12.97    2.43
 -14  22   0   18.98    2.40
  22  -8   0   17.03    1.97
   9  13   0    3.95    1.45
   9  13   0   -1.02    1.27
  13 -22   0    3.12    1.87
 -22   9   0    2.64    1.34
   9  13   0   -0.78    1.15
  13 -22   0   -1.02    1.39
 -22   9   0   -0.95    2.01
  -9 -13   0    1.04    1.87
 -13  22   0    0.85    1.43
  22  -9   0    1.34    1.45
  22  -9   0    1.54    1.36
 -13  22   0    0.45    1.65
  22  -9   0    2.37    1.37
  12 -22   0    1.15    1.84
  10  12   0    3.09    1.52
  10  12   0    4.81    1.52
  10  12   0    2.25    1.34
 -22  10   0    2.05    1.88
  12 -22   0    1.98    1.48
 -22  10   0    1.33    1.18
 -12  22   0    2.42    1.35
 -12  22   0    1.09    1.68
  22 -10   0    3.04    1.36
  22 -10   0    3.11    1.42
  22 -10   0    2.98    1.42
 -10 -12   0    0.79    2.08
  11  11   0   12.61    1.83
  11  11   0    9.12    1.62
 -22  11   0   13.42    2.37
  11  11   0   13.43    1.96
  11 -22   0   13.28    1.97
 -22  11   0   15.63    1.92
  11 -22   0   13.19    2.39
 -11  22   0   12.13    2.15
 -11  22   0   14.84    1.77
  22 -11   0   13.58    1.92
  22 -11   0   16.07    2.03
 -11 -11   0   13.74    2.38
 -11 -11   0   11.71    1.84
  22 -11   0   12.69    1.79
 -22  12   0    2.18    1.77
  12  10   0    3.23    1.56
  10 -22   0    1.78    1.50
  10 -22   0    2.67    1.94
  12  10   0    2.98    1.36
 -22  12   0    1.23    1.29
  12  10   0    1.15    1.40
  22 -12   0    3.51    1.34
 -12 -10   0    2.94    1.96
  22 -12   0    0.94    1.29
  22 -12   0    3.30    1.41
 -10  22   0    0.41    1.63
 -10  22   0    4.73    1.32
 -12 -10   0    2.02    1.57
 -10  22   0    3.35    1.26
 -22  13   0    3.63    1.96
  13   9   0    1.53    1.42
 -22  13   0    4.44    1.39
   9 -22   0    3.01    1.52
  13   9   0    1.20    1.41
  13   9   0    2.00    1.46
   9 -22   0   -0.53    1.78
  22 -13   0    2.01    1.34
 -13  -9   0    2.14    1.92
  -9  22   0    0.24    1.16
  -9  22   0    1.88    1.71
  22 -13   0    0.63    1.15
 -13  -9   0    2.31    1.52
  -9  22   0    0.46    1.23
  22 -13   0    2.39    1.44
  14   8   0   16.92    1.90
  14   8   0   16.29    2.09
  14   8   0   16.23    2.03
 -22  14   0   17.63    2.01
 -22  14   0   16.00    2.52
   8 -22   0   17.12    2.54
   8 -22   0   15.26    2.02
  -8  22   0   14.05    1.83
  -8  22   0   13.99    1.84
  -8  22   0   17.78    2.39
  22 -14   0   17.69    1.76
 -14  -8   0   15.91    2.44
 -14  -8   0   18.45    2.12
  22 -14   0   17.33    2.10
  22 -14   0   18.62    2.13
 -22  15   0    1.99    1.51
  15   7   0   -0.70    1.32
   7 -22   0    0.44    1.83
   7 -22   0    1.33    1.45
 -22  15   0    0.07    1.73
  15   7   0   -0.06    1.38
 -15  -7   0    0.64    1.90
  22 -15   0    0.89    1.32
  22 -15   0   -0.68    1.34
  -7  22   0   -0.94    1.09
  -7  22   0    1.62    1.65
  -7  22   0    0.71    1.18
 -15  -7   0    0.77    1.33
  16   6   0    9.63    1.73
   6 -22   0    6.28    2.12
 -22  16   0    8.80    2.00
 -22  16   0    8.97    2.00
  16   6   0    8.87    1.71
 -22  16   0    9.94    1.87
   6 -22   0    6.56    1.70
  -6  22   0    7.73    1.66
  22 -16   0   11.18    1.90
 -16  -6   0   15.93    2.64
  -6  22   0   12.18    2.14
  22 -16   0   10.47    1.79
 -16  -6   0   11.80    2.75
  -6  22   0    8.51    1.60
  17   5   0    4.72    1.57
   5 -22   0    6.78    2.53
   5 -22   0    7.18    1.69
 -22  17   0    9.46    2.13
 -22  17   0    6.88    2.26
 -22  17   0    5.94    1.86
  17   5   0    5.35    1.40
  -5  22   0    6.22    2.23
 -17  -5   0    8.46    2.21
  -5  22   0    4.34    1.59
  22 -17   0    7.92    1.71
  22 -17   0    6.35    1.71
 -22  18   0   -0.68    1.61
   4 -22   0   -1.78    1.43
  18   4   0   -1.46    1.18
   4 -22   0    1.31    2.19
 -22  18   0   -0.99    1.60
 -22  18   0    2.84    1.92
 -18  -4   0   -1.69    1.89
  -4  22   0   -0.33    1.35
  22 -18   0    1.03    1.51
  22 -18   0   -1.88    1.32
   3 -22   0    2.28    1.39
  19   3   0    3.58    1.48
   3 -22   0    4.23    2.14
  19   3   0    0.84    1.10
 -22  19   0    3.77    1.57
 -22  19   0    3.18    1.69
 -22  19   0    2.27    2.15
  -3  22   0    2.84    1.69
 -19  -3   0    1.41    1.98
  -3  22   0    1.61    1.38
  20   2   0    9.51    1.60
   2 -22   0   11.30    2.45
   2 -22   0    9.85    1.87
  20   2   0    8.61    1.78
 -22  20   0   11.00    1.89
 -22  20   0    9.50    2.14
 -22  20   0    9.98    2.20
  -2  22   0    9.75    2.09
  22 -20   0   13.26    2.10
 -20  -2   0    4.77    2.21
  22 -20   0    9.47    2.25
 -22  21   0    2.59    1.60
   1 -22   0    4.93    2.36
 -22  21   0    3.75    2.09
  21   1   0    2.11    1.47
  22 -21   0    3.49    1.54
 -21  -1   0    4.40    2.24
  -1  22   0    0.79    1.41
  -1  22   0    3.95    1.83
  22 -21   0    1.73    1.67
 -22  22   0   11.03    2.41
   0 -22   0    6.97    2.78
 -22  22   0   13.30    2.48
  22   0   0    7.84    1.83
 -22  22   0   10.02    1.88
   0  22   0    9.02    2.13
  22 -22   0   11.42    2.19
   0  22   0    7.08    1.82
  22 -22   0    6.33    1.74
  22 -23   0   11.82    2.02
 -23   1   0    9.44    2.51
   1  22   0    9.76    1.95
  22 -23   0   13.75    2.31
   1  22   0   12.04    2.30
 -22  23   0   11.81    2.72
  23  -1   0    9.98    1.92
  -1 -22   0    8.43    2.60
 -22  23   0   15.79    2.33
   2  21   0    4.20    1.89
  21 -23   0    2.76    1.71
  21 -23   0    1.13    1.69
  21 -23   0    4.12    2.34
   2  21   0    1.39    1.70
  23  -2   0    2.56    1.50
  23  -2   0    4.06    1.59
  -2 -21   0   -0.04    2.10
 -21  23   0    2.03    1.54
 -21  23   0    4.45    2.34
   3  20   0    2.82    1.48
 -23   3   0    2.24    2.13
  20 -23   0    1.70    2.19
  20 -23   0    1.34    1.66
  20 -23   0    2.28    1.52
   3  20   0    0.48    1.69
  23  -3   0    1.39    1.31
 -20  23   0    4.29    2.03
  -3 -20   0    4.39    2.39
  23  -3   0    1.50    1.56
 -20  23   0   -0.23    2.08
 -20  23   0    0.76    1.51
  19 -23   0    5.75    1.64
  19 -23   0    6.77    2.44
   4  19   0    4.55    1.84
  19 -23   0    4.83    1.85
 -23   4   0    6.32    2.21
   4  19   0    5.68    1.68
  23  -4   0    6.44    1.69
 -19  23   0    6.37    1.70
 -19  23   0    4.21    2.32
  -4 -19   0    5.68    2.21
  23  -4   0    5.23    1.73
 -19  23   0    6.52    2.02
   5  18   0   10.39    2.36
  18 -23   0    8.64    3.79
  18 -23   0    8.86    2.01
   5  18   0    7.19    1.75
 -23   5   0    2.18    2.34
  18 -23   0    6.83    1.56
  23  -5   0    9.13    1.88
 -18  23   0    6.66    1.76
  -5 -18   0    5.64    2.33
 -18  23   0   12.24    2.28
  23  -5   0   10.78    1.88
   6  17   0    4.40    1.55
 -23   6   0    4.02    2.12
  17 -23   0    1.06    1.36
   6  17   0    2.91    1.69
  17 -23   0    1.77    1.68
 -17  23   0    0.14    1.72
 -17  23   0    1.63    1.51
  -6 -17   0    4.64    2.45
  23  -6   0    3.48    1.48
   7  16   0   22.05    2.44
  16 -23   0   17.09    2.55
  16 -23   0   16.54    2.91
   7  16   0   16.97    2.24
  16 -23   0   18.55    1.99
 -23   7   0   17.87    2.59
  23  -7   0   15.92    2.06
  23  -7   0   17.78    2.12
 -16  23   0   20.03    2.56
 -23   8   0    3.66    1.39
   8  15   0    4.77    2.39
  15 -23   0    4.11    2.05
   8  15   0    2.31    1.30
 -23   8   0    5.02    2.35
 -15  23   0    3.19    1.89
 -15  23   0    4.36    1.61
  23  -8   0    7.02    1.80
  -8 -15   0    3.53    2.12
  23  -8   0    5.03    1.61
 -23   9   0    2.86    2.01
   9  14   0    4.52    1.61
  14 -23   0    0.87    1.91
 -23   9   0    3.32    1.40
  14 -23   0    2.97    1.36
   9  14   0    3.64    1.39
  23  -9   0    5.81    1.50
 -14  23   0    4.42    1.52
 -14  23   0    3.75    1.82
  23  -9   0    3.03    1.45
  -9 -14   0    5.16    2.10
  13 -23   0    5.20    2.10
  10  13   0    4.66    1.62
 -23  10   0    5.16    2.26
  13 -23   0    6.99    1.78
  10  13   0    3.22    1.46
 -23  10   0    3.10    1.29
  10  13   0    4.16    1.45
  23 -10   0    5.36    1.64
 -13  23   0    3.57    1.61
 -13  23   0    5.27    1.85
 -10 -13   0    4.51    2.04
  23 -10   0    2.79    1.43
  23 -10   0    3.88    1.39
  11  12   0    0.93    1.31
  11  12   0   -0.42    1.13
 -23  11   0    0.45    1.33
 -23  11   0    2.46    1.88
  12 -23   0    0.83    1.93
  11  12   0    2.35    1.44
  12 -23   0    2.86    1.60
 -12  23   0    2.76    1.79
  23 -11   0    2.65    1.58
  23 -11   0    1.88    1.48
  23 -11   0    2.06    1.24
 -12  23   0    3.53    1.43
 -11 -12   0    2.08    1.98
  12  11   0    3.22    1.33
  12  11   0    2.62    1.36
  11 -23   0    2.45    1.59
 -23  12   0    2.65    1.86
  12  11   0    3.80    1.46
 -23  12   0    3.52    1.35
  11 -23   0    3.38    1.98
 -12 -11   0    1.75    2.22
  23 -12   0   -0.25    1.48
  23 -12   0    2.32    1.59
  23 -12   0    3.72    1.43
 -11  23   0    0.80    1.29
 -11  23   0    4.21    1.87
 -12 -11   0    1.16    1.41
  10 -23   0    3.48    1.59
  10 -23   0    0.77    2.24
  13  10   0    3.27    1.36
 -23  13   0    4.15    1.57
  13  10   0    3.15    1.49
  13  10   0    6.96    1.68
 -23  13   0    3.64    2.09
 -10  23   0    5.25    1.93
  23 -13   0    5.43    1.82
 -13 -10   0    6.09    2.12
  23 -13   0    3.30    1.50
 -13 -10   0    4.45    1.58
 -10  23   0    3.93    1.42
  23 -13   0    3.77    1.40
  14   9   0    2.91    1.50
   9 -23   0    3.59    1.76
   9 -23   0    4.83    2.38
 -23  14   0    4.09    2.17
  14   9   0    1.96    1.52
 -23  14   0    4.22    1.47
  14   9   0    2.29    1.50
  -9  23   0    2.84    1.33
  23 -14   0    6.25    1.78
 -14  -9   0    3.53    1.63
 -14  -9   0    5.68    2.13
  -9  23   0    2.68    1.34
  23 -14   0    3.92    1.36
 -23  15   0    5.27    1.58
  15   8   0    7.02    1.76
  15   8   0    4.57    1.59
  15   8   0    5.70    1.65
 -23  15   0    3.36    2.17
   8 -23   0    5.93    1.85
 -15  -8   0    4.52    1.73
 -15  -8   0    5.05    2.08
  23 -15   0    7.76    1.75
  -8  23   0    3.86    1.48
  -8  23   0    3.49    1.44
  16   7   0   12.93    2.00
   7 -23   0   15.91    2.59
   7 -23   0   14.33    2.08
 -23  16   0   19.79    2.83
  16   7   0   18.57    3.47
 -16  -7   0   16.38    2.78
  -7  23   0   20.49    2.55
  -7  23   0   18.53    2.20
  23 -16   0   16.41    2.43
  -7  23   0   15.90    1.99
  23 -16   0   17.11    2.17
 -23  17   0    2.12    1.88
 -23  17   0    2.21    1.47
  17   6   0    1.13    1.59
   6 -23   0    3.20    1.59
  17   6   0    0.19    1.22
   6 -23   0    1.73    2.07
  23 -17   0    3.89    1.84
  -6  23   0    1.47    1.47
  -6  23   0    2.02    1.81
 -17  -6   0    3.42    2.13
  23 -17   0    3.71    1.55
 -23  18   0    8.06    1.79
 -23  18   0   10.69    2.27
   5 -23   0    6.44    1.74
  18   5   0    5.23    1.59
   5 -23   0    9.02    2.29
  18   5   0    5.94    1.65
 -18  -5   0    7.70    2.27
  23 -18   0    8.82    2.22
  -5  23   0    9.63    2.14
  -5  23   0    9.45    1.85
  23 -18   0    6.67    1.77
 -23  19   0    8.54    2.20
  19   4   0    5.78    1.58
   4 -23   0   10.71    2.46
 -23  19   0    4.38    1.69
   4 -23   0    6.21    1.85
  19   4   0    9.06    1.77
  23 -19   0    7.25    1.77
  23 -19   0    7.15    1.89
  -4  23   0    4.05    1.89
 -19  -4   0    7.04    2.28
  -4  23   0    7.84    1.63
 -23  20   0    2.51    1.62
   3 -23   0    2.60    1.51
  20   3   0    2.99    1.41
   3 -23   0   -1.10    2.04
  20   3   0   -0.77    1.32
  23 -20   0    1.59    1.50
  -3  23   0    2.39    1.71
  23 -20   0    1.99    1.91
  -3  23   0    2.94    1.84
   2 -23   0    3.12    2.22
 -23  21   0    5.60    2.13
 -23  21   0    1.42    2.45
  21   2   0    3.22    1.58
 -23  21   0   -0.19    1.51
 -21  -2   0    2.94    2.43
  23 -21   0    2.40    1.94
  -2  23   0    1.15    1.62
  23 -21   0    2.27    1.53
  -2  23   0    3.16    1.86
 -23  22   0    8.93    2.39
   1 -23   0    7.12    2.54
 -23  22   0    9.51    1.97
  22   1   0   14.94    2.27
 -23  22   0   12.83    2.58
  -1  23   0    9.33    2.17
  -1  23   0    9.99    1.89
  23 -22   0   10.74    2.15
 -22  -1   0   15.86    2.65
  23 -22   0   10.15    2.14
 -23  23   0    2.38    2.46
   0 -23   0    4.39    2.61
  23   0   0    4.59    1.90
 -23  23   0    2.72    1.64
 -23  23   0   -0.80    1.87
  23 -23   0    0.71    1.47
  23 -23   0    0.76    1.79
   0  23   0    5.47    2.08
   0  23   0    3.04    1.64
 -23   0   0    0.93    2.19
 -24   1   0    1.43    2.47
  23 -24   0    2.61    1.58
 -23  24   0    3.18    2.20
  24  -1   0    3.97    1.99
  -1 -23   0    0.78    2.50
 -23  24   0   -0.35    1.71
 -23  24   0    2.13    2.12
 -24   2   0    5.57    2.38
  22 -24   0    2.24    1.56
  22 -24   0    6.95    2.38
   2  22   0    8.87    2.19
  22 -24   0    2.65    2.12
   2  22   0    0.10    1.52
  24  -2   0    4.02    1.96
  -2 -22   0    1.94    2.53
 -22  24   0    5.96    2.34
 -22  24   0    8.11    2.35
 -22  24   0    5.83    1.82
  21 -24   0   13.24    2.38
  21 -24   0   20.74    2.89
   3  21   0   20.28    2.78
 -24   3   0   17.51    2.96
   3  21   0   18.74    2.49
  21 -24   0   16.33    2.17
 -21  24   0   22.41    2.96
  24  -3   0   17.79    2.41
  -3 -21   0   17.98    2.95
 -21  24   0   15.13    2.26
 -21  24   0   22.60    2.89
  20 -24   0    3.38    2.16
   4  20   0    2.89    1.83
   4  20   0    1.34    1.71
  20 -24   0    2.37    1.49
  20 -24   0    5.17    1.91
  24  -4   0    3.07    1.74
 -20  24   0    1.09    1.78
 -20  24   0    3.86    2.25
  -4 -20   0    5.42    2.43
 -20  24   0    2.94    2.18
  19 -24   0    5.16    1.89
  19 -24   0    0.69    1.37
   5  19   0    5.21    1.93
 -24   5   0    5.72    2.56
   5  19   0    2.54    1.74
  19 -24   0   11.06    2.46
  24  -5   0    4.31    1.80
 -19  24   0    6.12    1.86
  -5 -19   0    1.87    2.19
 -19  24   0    9.50    2.24
   6  18   0   25.62    2.65
   6  18   0   33.59    2.90
  18 -24   0   29.70    3.24
  18 -24   0   27.65    2.58
  18 -24   0   35.81    2.98
 -18  24   0   31.38    3.01
  24  -6   0   23.58    2.50
  -6 -18   0   26.94    3.18
  24  -6   0   29.58    3.01
 -18  24   0   26.50    2.69
 -24   7   0    2.88    2.13
  17 -24   0    1.10    1.69
   7  17   0    1.75    1.89
   7  17   0    0.71    1.44
  17 -24   0    5.78    2.43
 -17  24   0    2.92    1.61
  24  -7   0    3.31    1.55
  -7 -17   0    2.80    2.19
 -17  24   0    2.64    2.45
  24  -7   0    0.82    1.63
  16 -24   0    6.48    2.20
 -24   8   0    5.03    2.20
  16 -24   0    6.26    1.93
   8  16   0    8.37    1.94
   8  16   0    9.22    1.84
 -16  24   0    9.24    2.55
 -16  24   0    6.00    1.86
  24  -8   0    4.19    1.82
  -8 -16   0    2.48    2.16
  15 -24   0   21.85    2.59
 -24   9   0   18.42    2.05
   9  15   0   26.79    2.54
 -24   9   0   22.20    3.01
  15 -24   0   17.00    2.62
   9  15   0   17.71    2.21
   9  15   0   18.23    1.98
  24  -9   0   13.43    1.93
  -9 -15   0   17.17    2.65
 -15  24   0   21.96    3.14
 -15  24   0   20.39    2.27
  24  -9   0   15.76    2.12
 -24  10   0    3.19    2.08
  14 -24   0    3.66    2.14
  14 -24   0    2.64    1.69
  10  14   0    1.19    1.51
  10  14   0    1.74    1.24
  10  14   0    4.56    1.55
 -24  10   0    2.36    1.32
  24 -10   0    3.10    1.43
  24 -10   0    3.78    1.68
 -14  24   0    5.21    2.22
  11  13   0    1.72    1.51
  13 -24   0    0.12    1.60
  11  13   0    0.99    1.36
  13 -24   0    1.67    2.01
  11  13   0    1.06    1.40
 -24  11   0    0.80    1.39
 -24  11   0    2.33    2.01
 -13  24   0    1.26    1.81
  24 -11   0    1.49    1.39
  24 -11   0    3.71    2.47
  24 -11   0    2.78    1.49
 -13  24   0    2.21    1.60
  12  12   0   13.64    1.87
 -24  12   0   16.94    1.97
  12  12   0   19.90    2.19
 -24  12   0   22.32    2.80
  12  12   0   15.71    2.10
  12 -24   0   19.62    2.74
 -12  24   0   21.89    2.62
  24 -12   0   17.52    2.21
  24 -12   0   14.80    1.98
  24 -12   0   22.49    2.24
 -12  24   0   16.84    2.02
 -24  13   0    1.79    2.15
  13  11   0    2.64    1.43
  13  11   0    1.37    1.39
  11 -24   0    2.06    2.08
 -24  13   0   -0.06    1.24
 -11  24   0    0.98    1.32
 -13 -11   0    1.75    2.37
 -11  24   0    1.92    1.81
  24 -13   0    1.86    1.45
  24 -13   0    1.02    1.17
  24 -13   0    0.24    1.60
  14  10   0    3.92    1.50
  10 -24   0    5.35    1.98
  10 -24   0    2.56    2.12
 -24  14   0    3.12    1.48
  14  10   0    5.03    1.62
 -24  14   0    5.02    2.20
  24 -14   0    2.08    1.54
 -10  24   0    7.72    2.07
 -14 -10   0    1.12    2.30
 -10  24   0    3.06    1.41
  24 -14   0    1.36    1.49
 -14 -10   0    3.05    1.70
  24 -14   0    0.71    1.29
 -24  15   0   21.47    2.85
  15   9   0   14.61    2.39
  15   9   0   17.92    2.15
   9 -24   0   20.46    3.03
   9 -24   0   20.65    2.34
  -9  24   0   19.14    1.99
  24 -15   0   16.17    2.22
  24 -15   0   19.35    2.26
  -9  24   0   19.86    2.78
 -15  -9   0   19.30    3.37
  16   8   0    4.86    1.75
 -24  16   0    7.46    1.74
 -24  16   0    8.42    2.42
   8 -24   0    8.32    2.36
  16   8   0    4.45    1.66
   8 -24   0    6.03    1.74
  -8  24   0    8.98    2.17
  24 -16   0    7.28    1.77
 -16  -8   0    4.25    2.53
  -8  24   0    6.44    1.52
  24 -16   0    4.24    1.61
   7 -24   0    3.15    1.83
 -24  17   0    0.56    1.98
   7 -24   0    1.66    2.18
  17   7   0   -0.42    1.35
  17   7   0    2.78    1.44
 -24  17   0    1.33    1.50
  -7  24   0    4.50    1.63
  24 -17   0    1.90    1.56
  -7  24   0    2.81    1.91
  24 -17   0    4.37    2.02
   6 -24   0   29.18    2.64
 -24  18   0   36.54    3.82
  18   6   0   24.37    2.61
  18   6   0   31.29    2.55
   6 -24   0   28.98    3.27
 -24  18   0   31.19    2.76
  -6  24   0   30.09    3.10
  -6  24   0   30.00    2.72
  24 -18   0   29.08    2.69
  24 -18   0   25.08    2.66
  19   5   0    5.71    1.67
   5 -24   0    4.43    1.66
 -24  19   0    3.88    1.68
 -24  19   0    4.35    2.52
  19   5   0    4.46    1.59
   5 -24   0    2.57    2.21
  24 -19   0    2.28    1.62
 -19  -5   0    5.04    2.90
  -5  24   0    2.37    1.92
  24 -19   0    0.90    1.64
   4 -24   0    4.18    1.63
 -24  20   0    2.93    1.68
  20   4   0    0.00    1.46
   4 -24   0    0.78    2.10
 -24  20   0    2.81    2.36
  20   4   0    1.40    1.42
 -20  -4   0    4.57    2.52
  24 -20   0    5.17    1.71
  -4  24   0    2.98    1.56
  24 -20   0    1.16    1.72
  -4  24   0    5.60    2.06
   3 -24   0   14.82    2.84
  21   3   0   14.64    2.20
 -24  21   0   17.08    2.33
 -24  21   0   18.60    2.76
  -3  24   0   23.73    2.96
  -3  24   0   15.26    2.17
 -21  -3   0   19.39    3.11
  24 -21   0   18.66    2.72
  24 -21   0   17.23    2.30
   2 -24   0    4.54    2.74
 -24  22   0    5.50    2.27
 -24  22   0    2.59    1.68
 -22  -2   0    7.73    2.45
  24 -22   0    2.37    1.63
  -2  24   0    5.28    1.72
  -2  24   0    2.83    1.89
  24 -22   0    4.37    1.92
 -24  23   0    0.61    2.36
   1 -24   0    2.43    2.47
 -24  23   0    1.19    1.62
  23   1   0    3.49    2.01
  -1  24   0    1.06    1.68
 -23  -1   0    4.57    2.36
  24 -23   0    0.45    1.67
 -24  24   0   14.75    2.40
   0 -24   0   17.21    3.06
  24   0   0   11.72    2.18
 -24  24   0   14.48    2.71
  24 -24   0   16.53    2.63
   0  24   0   18.99    2.76
   0  24   0   13.48    2.62
 -24   0   0   15.23    3.05
  24 -24   0   15.29    2.41
   1  24   0    3.15    1.73
 -25   1   0    4.01    2.45
  24 -25   0    2.41    1.89
   1  24   0    2.21    2.23
  -1 -24   0    2.85    2.40
 -24  25   0    3.92    1.80
  25  -1   0    1.92    1.68
   2  23   0   10.71    2.33
  23 -25   0    9.99    2.22
 -25   2   0    5.27    2.36
   2  23   0    9.28    2.01
  23 -25   0    7.46    1.88
 -23  25   0    7.27    2.29
 -23  25   0    6.70    2.01
  -2 -23   0    5.38    2.56
  25  -2   0    5.32    1.81
 -23  25   0    8.69    2.87
 -25   3   0    0.72    2.47
  22 -25   0    2.43    1.87
   3  22   0   -0.20    2.01
   3  22   0   -1.41    1.64
  22 -25   0    4.84    2.52
  22 -25   0   -1.18    1.39
 -22  25   0   -0.35    1.60
 -22  25   0    2.53    2.02
 -22  25   0    1.22    2.40
  25  -3   0    2.34    1.72
  -3 -22   0    3.42    2.44
 -25   4   0    2.00    2.47
  21 -25   0    5.41    2.29
  21 -25   0    2.28    1.55
   4  21   0    9.80    2.25
 -21  25   0    2.65    2.18
  25  -4   0    4.50    1.76
  25  -4   0    2.96    1.93
 -21  25   0    4.04    1.99
 -21  25   0    7.23    2.28
   5  20   0   19.61    2.55
  20 -25   0   11.69    2.40
   5  20   0   17.45    2.40
 -25   5   0   17.09    2.72
  20 -25   0   22.85    2.99
  25  -5   0   22.82    2.33
 -20  25   0   14.42    2.32
 -20  25   0   21.94    3.06
  -5 -20   0   13.13    2.81
 -20  25   0   18.83    2.87
  25  -5   0   15.70    2.26
   6  19   0    3.30    2.02
 -25   6   0    2.70    2.22
  19 -25   0    1.63    1.74
  19 -25   0    4.47    2.33
   6  19   0    1.70    1.59
 -19  25   0    4.80    2.06
 -19  25   0    0.57    1.60
  25  -6   0    4.06    1.61
  25  -6   0    5.35    1.73
  -6 -19   0    1.83    2.26
   7  18   0    4.41    1.75
  18 -25   0    7.01    2.40
   7  18   0    9.21    2.26
  18 -25   0    5.99    2.06
  -7 -18   0    5.36    2.34
  25  -7   0    6.32    1.78
  25  -7   0    6.27    1.76
 -18  25   0    5.62    1.96
 -18  25   0   10.46    2.31
   8  17   0   14.95    2.41
  17 -25   0   11.02    2.20
   8  17   0   14.06    2.13
  17 -25   0   15.22    2.82
 -25   8   0   15.09    2.96
  25  -8   0   12.37    1.98
 -17  25   0   16.64    2.60
  -8 -17   0   17.71    2.76
 -17  25   0   10.60    2.00
  25  -8   0   12.29    2.09
  16 -25   0    2.32    2.18
 -25   9   0    2.14    2.13
  16 -25   0    3.74    1.81
   9  16   0    1.82    1.51
  25  -9   0   -1.50    1.34
  25  -9   0    3.80    1.51
 -16  25   0    2.91    2.22
  -9 -16   0    3.48    2.23
 -16  25   0    0.55    1.50
  10  15   0   -1.33    1.48
  10  15   0   -0.11    1.40
 -25  10   0    0.11    1.36
  10  15   0    0.83    1.38
  15 -25   0   -1.99    1.52
 -25  10   0    3.82    2.33
  15 -25   0    5.79    2.18
 -15  25   0   -0.56    1.58
 -10 -15   0   -0.26    2.09
  25 -10   0   -0.73    1.29
 -15  25   0    0.47    1.86
 -25  11   0    3.67    2.37
  14 -25   0    3.31    1.79
  11  14   0    3.14    1.63
  11  14   0    3.69    1.70
  14 -25   0    3.56    2.12
  11  14   0    2.65    1.33
 -25  11   0    2.53    1.49
 -14  25   0    2.28    1.92
  25 -11   0    4.10    1.62
 -11 -14   0    3.69    2.51
 -14  25   0    5.21    1.60
  25 -11   0    3.00    1.55
  12  13   0    0.46    1.42
  13 -25   0    1.29    1.66
  12  13   0    2.15    1.54
 -25  12   0   -1.91    2.11
  13 -25   0   -1.84    1.96
 -25  12   0    3.03    1.56
  12  13   0    1.19    1.43
 -13  25   0    0.01    1.86
 -13  25   0   -2.02    1.63
  25 -12   0    0.80    1.40
 -12 -13   0    1.44    2.13
  25 -12   0    0.89    1.43
  12 -25   0    0.56    1.97
  13  12   0   -1.36    1.30
  12 -25   0    0.15    1.56
 -25  13   0    1.46    1.91
  13  12   0    0.30    1.62
  25 -13   0    1.29    1.48
  25 -13   0    0.21    1.60
 -12  25   0    3.37    1.73
  25 -13   0    1.60    1.45
 -12  25   0    1.24    1.85
 -13 -12   0    3.11    2.08
  14  11   0    2.71    1.68
  11 -25   0    7.32    2.39
  14  11   0    4.38    1.73
  11 -25   0    4.96    1.83
  14  11   0    3.14    1.47
 -25  14   0    4.72    1.86
 -25  14   0    6.02    2.12
 -14 -11   0    8.49    2.38
  25 -14   0    4.80    1.49
  25 -14   0    3.35    1.59
 -11  25   0    3.92    1.53
 -11  25   0    3.28    1.96
  25 -14   0    3.08    1.81
  15  10   0    1.54    1.54
  15  10   0    1.86    1.55
 -25  15   0   -0.22    1.36
  10 -25   0    4.28    2.29
 -25  15   0    0.43    2.13
  10 -25   0    1.90    1.66
  25 -15   0    1.90    1.54
 -10  25   0    1.96    2.14
 -10  25   0    1.57    1.39
 -15 -10   0    2.82    2.18
  25 -15   0    0.62    1.41
   9 -25   0    4.96    1.80
   9 -25   0    0.83    2.15
  16   9   0    2.36    1.65
 -25  16   0    2.46    1.57
  16   9   0    2.84    1.66
 -16  -9   0    7.02    2.30
  25 -16   0    5.31    2.03
  -9  25   0    3.49    2.04
  25 -16   0    1.07    1.47
 -25  17   0   12.20    2.16
   8 -25   0   12.18    2.13
  17   8   0   15.25    2.22
  17   8   0   13.01    1.90
   8 -25   0   11.68    2.57
  -8  25   0   14.33    2.43
  25 -17   0   15.92    2.24
  -8  25   0   11.31    1.99
 -17  -8   0   12.03    2.74
  25 -17   0   10.06    1.98
   7 -25   0    4.27    2.32
   7 -25   0    6.20    2.25
 -25  18   0    9.06    2.07
  18   7   0    7.27    1.69
  18   7   0    5.19    1.68
 -25  18   0    5.95    2.23
  -7  25   0   10.19    1.91
 -18  -7   0    3.56    2.23
  25 -18   0    5.55    1.95
  25 -18   0    7.35    2.15
  -7  25   0   13.67    2.45
 -25  19   0    3.90    2.14
   6 -25   0   -1.42    2.11
  19   6   0    1.01    1.63
 -25  19   0    4.06    1.73
  19   6   0    4.47    1.73
  -6  25   0    4.17    2.00
  25 -19   0    3.40    1.71
 -19  -6   0    2.79    2.25
  -6  25   0    3.82    1.68
  25 -19   0    0.01    1.74
  20   5   0   18.75    2.51
  20   5   0   17.09    2.35
   5 -25   0   18.83    3.20
 -25  20   0   18.43    2.37
 -25  20   0   23.63    3.08
  25 -20   0   20.29    2.55
  -5  25   0   18.35    2.41
 -20  -5   0   22.37    2.98
  25 -20   0   15.92    2.31
  -5  25   0   23.19    3.11
 -25  21   0    4.99    1.82
 -25  21   0    6.06    2.33
  25 -21   0    6.60    1.86
  25 -21   0    3.45    2.15
 -21  -4   0    5.25    2.58
  -4  25   0    5.65    1.74
  22   3   0    1.73    1.73
 -25  22   0    0.11    1.60
   3 -25   0    1.00    2.31
 -25  22   0   -1.44    2.01
  -3  25   0   -1.41    2.03
 -22  -3   0   -0.67    2.39
  25 -22   0    0.39    1.73
  -3  25   0    1.82    1.75
 -25  23   0    6.54    1.94
 -25  23   0   10.54    2.49
   2 -25   0    4.22    2.47
  23   2   0    6.45    1.89
  25 -23   0    6.52    2.16
 -23  -2   0    8.19    2.57
  -2  25   0   10.52    2.34
  24   1   0    0.35    1.59
 -25  24   0    0.43    1.83
   1 -25   0    3.77    2.55
  -1  25   0    1.45    1.73
  25 -24   0    3.79    1.74
  -1  25   0    4.50    2.14
  25 -24   0    1.53    1.91
 -24  -1   0    1.57    2.57
   0 -25   0    1.67    2.50
  25   0   0    2.79    1.93
 -25  25   0    1.72    2.16
 -25  25   0   -1.90    2.13
  25 -25   0    0.92    1.62
  25 -25   0    0.73    1.95
   0  25   0    1.76    2.00
   0  25   0    3.76    1.99
   1  25   0    7.92    2.27
  25 -26   0    5.50    1.86
   1  25   0    2.42    1.90
 -26   1   0    6.58    3.42
 -25  26   0   11.92    2.99
 -25  26   0    2.69    2.16
   2  24   0    0.74    1.64
   2  24   0   -0.57    1.89
  24 -26   0    4.23    2.87
  24 -26   0   -0.80    1.84
  -2 -24   0    1.40    2.42
  26  -2   0    1.05    1.66
 -24  26   0    0.93    2.24
 -24  26   0    1.21    2.04
  23 -26   0    1.57    1.69
  23 -26   0    1.01    2.25
   3  23   0    1.63    1.93
   3  23   0    1.52    1.65
  23 -26   0    2.03    1.91
 -26   3   0    4.71    2.45
  -3 -23   0   -0.25    2.33
 -23  26   0    2.33    1.78
  26  -3   0    1.94    1.65
 -23  26   0    3.16    2.39
 -23  26   0    4.10    2.35
   4  22   0    7.30    1.96
  22 -26   0    6.50    2.20
  22 -26   0    6.55    1.96
 -26   4   0    6.71    2.52
   4  22   0    7.13    2.71
  22 -26   0    8.63    2.76
 -22  26   0    7.73    2.20
  26  -4   0    6.58    2.05
  -4 -22   0    6.27    2.72
 -22  26   0    7.48    2.30
  26  -4   0    6.01    1.85
   5  21   0    4.04    2.24
 -26   5   0    1.27    2.30
   5  21   0    0.59    1.60
  21 -26   0   -0.16    1.68
  26  -5   0    1.90    1.60
  26  -5   0   -0.64    1.59
 -21  26   0    0.39    1.67
  -5 -21   0   -4.11    2.12
 -21  26   0    0.36    2.05
   6  20   0    2.39    1.70
  20 -26   0    1.01    1.93
   6  20   0    3.92    1.91
 -26   6   0    2.64    2.26
  20 -26   0    5.09    2.66
 -20  26   0    3.60    1.97
  26  -6   0    5.56    1.86
 -20  26   0    7.37    2.50
 -20  26   0    6.92    2.46
  19 -26   0    6.24    2.40
   7  19   0    5.72    1.96
 -26   7   0    6.66    2.42
  26  -7   0    4.99    1.72
 -19  26   0    3.91    1.80
  -7 -19   0    4.71    2.67
  26  -7   0    7.65    1.94
 -19  26   0    7.39    2.30
  18 -26   0    2.78    2.12
  18 -26   0    4.92    2.57
   8  18   0    2.41    1.97
 -26   8   0   -0.41    2.15
  -8 -18   0    0.62    2.18
  26  -8   0    2.25    1.65
 -18  26   0   -0.96    1.54
  26  -8   0   -0.96    1.64
 -18  26   0    0.78    1.95
   9  17   0    4.54    1.73
   9  17   0    3.43    1.98
  17 -26   0    9.44    2.43
  17 -26   0    4.06    1.94
 -26   9   0    6.50    2.37
  26  -9   0    2.57    1.54
 -17  26   0    0.92    1.91
  -9 -17   0    3.01    2.25
 -17  26   0    2.94    1.68
  26  -9   0    2.32    1.55
  16 -26   0    3.89    1.84
 -26  10   0    9.86    2.52
  10  16   0    8.96    1.94
  10  16   0    9.82    2.00
  16 -26   0    9.65    2.47
  26 -10   0    6.21    1.75
 -16  26   0    9.07    2.35
 -10 -16   0    5.81    2.43
  26 -10   0    6.29    1.81
 -16  26   0    4.00    1.71
  11  15   0    1.42    1.47
 -26  11   0    2.02    2.22
  11  15   0    3.49    1.97
  15 -26   0    2.89    2.16
 -26  11   0   -0.68    1.65
  15 -26   0   -1.51    1.53
  11  15   0   -0.72    2.10
 -15  26   0   -0.46    1.90
 -11 -15   0   -3.18    2.25
  26 -11   0    0.08    1.67
  26 -11   0   -0.33    1.31
 -15  26   0   -0.30    1.46
  12  14   0    2.94    2.34
  14 -26   0    6.70    2.44
  12  14   0    6.18    2.11
 -26  12   0    2.82    2.36
  14 -26   0    7.47    1.97
  12  14   0    4.56    1.68
 -26  12   0    3.96    2.60
 -14  26   0    8.36    2.30
 -14  26   0    3.53    1.61
  26 -12   0    5.34    1.71
 -12 -14   0    6.36    2.47
  13 -26   0    9.85    2.52
 -26  13   0   11.20    1.82
  13 -26   0    9.75    2.12
 -26  13   0   10.46    2.88
  13  13   0   11.06    1.93
  13  13   0    8.38    1.88
  13  13   0    9.09    2.07
  26 -13   0    8.33    1.96
 -13  26   0    9.69    1.84
  26 -13   0   11.01    1.78
 -13  26   0   14.04    2.54
 -13 -13   0   12.32    2.63
 -26  14   0    5.70    1.84
 -26  14   0    5.06    2.24
  14  12   0    4.57    1.61
  14  12   0    4.61    1.65
  12 -26   0    1.45    2.12
  12 -26   0    3.16    1.74
 -12  26   0    4.85    1.64
  26 -14   0    3.53    1.65
 -14 -12   0    3.45    2.56
 -12  26   0    7.35    2.24
  15  11   0    1.48    1.49
  15  11   0   -1.17    1.42
  11 -26   0   -0.12    1.56
  11 -26   0   -0.41    2.15
 -26  15   0   -0.79    1.95
 -26  15   0    2.30    1.52
 -15 -11   0    0.93    2.14
  26 -15   0   -0.41    1.40
 -11  26   0    0.02    2.04
 -11  26   0    0.48    1.61
  16  10   0    6.97    1.88
  10 -26   0    7.32    2.12
  10 -26   0   11.35    2.61
 -26  16   0    5.60    1.88
 -26  16   0    8.60    2.52
  16  10   0    9.56    1.99
 -10  26   0    5.44    2.16
  26 -16   0    8.51    2.12
 -16 -10   0    4.38    2.30
  26 -16   0    9.11    1.91
   9 -26   0    3.46    1.75
  17   9   0    4.85    1.82
 -26  17   0    3.85    1.68
   9 -26   0    5.30    2.44
 -26  17   0    5.53    2.17
  17   9   0    5.09    1.63
  26 -17   0    5.25    1.81
  -9  26   0    4.20    2.04
  26 -17   0    3.28    2.00
 -17  -9   0    7.72    2.51
   8 -26   0    0.18    1.61
 -26  18   0    0.31    1.54
  18   8   0    3.23    1.58
  18   8   0    2.50    1.50
 -26  18   0   -1.05    1.96
  26 -18   0    2.27    1.75
  26 -18   0    3.13    1.93
 -18  -8   0    1.23    2.17
 -26  19   0    3.08    2.35
  19   7   0    8.37    2.14
 -26  19   0    4.10    1.76
   7 -26   0    3.46    1.93
  19   7   0    4.37    1.72
 -19  -7   0    6.78    2.46
  26 -19   0    5.70    1.96
  -7  26   0    2.08    1.67
   6 -26   0    2.85    2.43
   6 -26   0    4.33    1.75
 -26  20   0    3.91    1.99
 -26  20   0    3.28    2.47
  20   6   0    3.13    1.58
  26 -20   0    3.16    1.97
  26 -20   0    5.29    1.98
  -6  26   0    2.61    2.26
  -6  26   0    2.16    1.76
 -20  -6   0    2.81    2.38
   5 -26   0    1.53    2.33
 -26  21   0   -1.14    1.73
  21   5   0    2.18    1.84
 -26  21   0   -0.64    2.08
  -5  26   0    1.20    1.91
 -21  -5   0   -2.74    2.06
  -5  26   0    0.80    1.67
  26 -21   0    4.23    1.71
  22   4   0    6.08    1.92
 -26  22   0   10.99    2.62
 -26  22   0    4.15    2.03
   4 -26   0    5.18    2.57
  26 -22   0    9.47    2.09
  26 -22   0    8.17    2.38
  -4  26   0    9.70    2.31
  -4  26   0    6.57    1.89
 -22  -4   0    3.30    2.36
   3 -26   0    4.18    2.50
  23   3   0    2.66    1.89
 -26  23   0    2.92    1.94
  -3  26   0    4.34    2.41
  26 -23   0   -0.13    1.73
 -23  -3   0    1.84    2.87
  -3  26   0    3.43    2.09
  26 -23   0    1.69    2.18
 -26  24   0    1.02    1.98
 -26  24   0    2.68    2.54
  24   2   0    0.91    1.62
   2 -26   0    1.49    2.41
  26 -24   0    1.73    1.70
  -2  26   0    3.11    2.09
  26 -24   0   -2.07    1.76
  -2  26   0   -1.56    1.56
 -26  25   0    5.44    3.19
 -26  25   0    3.19    2.39
  26 -25   0    7.41    2.27
  -1  26   0    2.74    1.80
 -25  -1   0    3.14    2.80
  -1  26   0    3.09    2.16
  26 -25   0    2.84    1.76
   0 -26   0    1.53    2.50
 -26  26   0   -2.04    1.59
  26   0   0    1.27    1.86
 -26  26   0   -0.17    2.20
  26 -26   0   -0.25    2.07
  26 -26   0    0.04    1.65
  25 -27   0    1.41    2.00
  25 -27   0    1.89    1.70
 -25  27   0   -0.22    2.19
 -25  27   0    3.13    1.95
  27  -2   0    1.63    1.76
  -2 -25   0    1.21    2.52
  24 -27   0    4.76    2.59
   3  24   0   12.89    2.68
 -24  27   0    7.09    2.37
 -24  27   0    7.50    2.81
  23 -27   0   -0.91    2.17
   4  23   0   -0.03    1.63
  23 -27   0    2.03    1.93
   4  23   0   -0.30    1.92
 -23  27   0    1.55    3.01
 -23  27   0    0.52    2.25
 -23  27   0   -0.62    2.61
  27  -4   0   -0.57    1.48
  -4 -23   0    1.95    2.40
  22 -27   0    2.93    2.00
   5  22   0    2.99    1.78
  22 -27   0    4.36    2.44
   5  22   0    1.70    1.93
 -27   5   0    3.76    2.47
 -22  27   0    7.78    2.75
  27  -5   0    2.15    1.86
 -22  27   0    5.71    2.50
  27  -5   0    1.25    1.66
  -5 -22   0    3.55    2.58
 -22  27   0    1.83    1.79
 -27   6   0   16.27    2.80
   6  21   0   15.00    2.36
   6  21   0   16.33    3.14
  21 -27   0   15.14    3.05
  21 -27   0   13.20    2.53
 -21  27   0    9.41    2.24
  27  -6   0    8.55    2.00
 -21  27   0   15.45    3.09
  27  -6   0   15.77    2.50
  -6 -21   0    7.22    2.79
  20 -27   0    0.22    1.91
   7  20   0    1.59    2.02
   7  20   0   -0.86    1.72
 -27   7   0    0.55    2.25
  20 -27   0    0.76    2.30
 -20  27   0    1.46    1.72
  27  -7   0    0.67    1.53
  -7 -20   0    1.85    2.28
  27  -7   0   -0.14    1.68
  19 -27   0   -0.28    1.77
   8  19   0   -1.54    1.51
   8  19   0   -1.76    1.55
 -27   8   0    0.37    2.24
  19 -27   0    1.68    2.42
 -19  27   0   -1.98    3.33
 -19  27   0    1.08    1.67
  -8 -19   0   -0.41    2.16
  27  -8   0    0.65    1.63
  18 -27   0    9.97    2.25
 -27   9   0    8.61    2.59
   9  18   0    9.86    2.29
  18 -27   0   22.63    3.47
   9  18   0    8.63    2.05
  27  -9   0   11.79    2.06
  27  -9   0   11.93    2.49
 -18  27   0   13.41    2.17
 -18  27   0   16.90    3.13
  10  17   0   -1.60    1.76
  10  17   0    1.05    1.72
  17 -27   0    4.31    2.19
 -27  10   0   -1.82    2.28
 -17  27   0   -0.20    1.51
  27 -10   0    1.33    1.58
 -17  27   0   -0.20    2.22
  27 -10   0    0.52    1.71
  11  16   0    4.87    1.77
  11  16   0    2.66    1.89
 -27  11   0    4.12    2.55
  27 -11   0    2.42    1.53
 -16  27   0    0.52    1.58
 -11 -16   0    0.26    2.82
 -16  27   0    3.11    2.47
  12  15   0    7.79    1.85
 -27  12   0   13.53    2.88
  12  15   0    9.26    1.98
  27 -12   0   10.13    1.94
 -15  27   0   10.51    1.97
 -12 -15   0    7.56    2.59
  14 -27   0    0.52    1.77
 -27  13   0    6.15    2.65
 -27  13   0    1.63    1.50
  13  14   0    3.49    2.26
  13  14   0    3.67    1.67
  27 -13   0    0.13    1.46
 -14  27   0   -2.21    1.61
 -13 -14   0    2.24    2.38
 -27  14   0   -0.27    1.62
 -27  14   0   -2.08    2.28
  14  13   0    4.23    1.58
  14  13   0    0.99    1.54
  13 -27   0    3.46    1.89
 -14 -13   0    5.77    2.42
 -13  27   0    1.78    1.60
  15  12   0   11.08    1.97
  12 -27   0   12.76    2.26
 -27  15   0   13.34    2.59
 -27  15   0   10.15    1.97
  15  12   0    6.45    1.74
 -12  27   0   10.66    1.94
  27 -15   0    9.12    2.31
 -15 -12   0   13.42    2.94
 -27  16   0   -1.24    1.42
  11 -27   0    3.96    2.71
  16  11   0    3.05    1.75
  11 -27   0    2.43    1.76
 -27  16   0   -1.46    2.00
  16  11   0    2.48    1.54
 -11  27   0    3.30    2.14
  27 -16   0    3.09    1.85
  27 -16   0   -0.65    1.50
 -16 -11   0    4.49    2.59
 -27  17   0    2.92    2.38
  10 -27   0    2.12    2.33
  10 -27   0   -2.60    1.46
  17  10   0   -0.36    1.36
 -27  17   0   -0.79    1.52
  17  10   0    0.87    1.63
 -17 -10   0   -0.71    2.39
  27 -17   0    1.53    1.59
  27 -17   0    0.40    1.66
 -10  27   0    0.69    1.99
 -27  18   0   10.34    2.51
  18   9   0   11.13    1.95
 -27  18   0   10.55    2.25
   9 -27   0   10.30    2.11
   9 -27   0   14.69    2.88
  27 -18   0   13.96    2.25
  -9  27   0   11.88    2.50
  27 -18   0   15.88    2.39
 -18  -9   0    9.90    2.59
   8 -27   0    1.63    1.72
  19   8   0    0.88    1.39
 -27  19   0    0.89    1.61
  19   8   0    1.66    1.55
 -27  19   0    2.31    2.42
   8 -27   0   -2.08    2.16
  -8  27   0    2.21    2.28
 -19  -8   0    3.41    2.65
  27 -19   0   -0.17    1.79
  27 -19   0    2.14    2.01
  20   7   0    0.94    1.56
   7 -27   0    1.02    2.33
   7 -27   0   -2.17    1.70
 -27  20   0   -1.01    1.57
 -27  20   0   -0.89    2.06
  20   7   0    1.70    1.64
 -20  -7   0    1.31    2.59
  -7  27   0    1.74    2.05
  27 -20   0   -0.55    2.03
  27 -20   0    2.10    1.75
 -27  21   0   12.85    2.79
   6 -27   0   15.06    3.01
 -27  21   0   10.86    2.16
  21   6   0    7.62    2.11
  -6  27   0    8.77    2.12
  27 -21   0   13.14    2.34
  -6  27   0   12.08    2.62
  27 -21   0   14.88    2.47
 -27  22   0    4.10    1.79
   5 -27   0    4.45    2.48
  22   5   0   -0.89    1.59
  27 -22   0    1.08    2.06
  27 -22   0    3.32    2.03
  -5  27   0    1.18    2.12
  23   4   0    0.33    1.59
   4 -27   0    2.41    2.59
 -27  23   0   -1.24    2.18
 -27  23   0    0.38    1.81
  -4  27   0    1.16    1.64
  -4  27   0    3.07    2.11
  27 -23   0    0.69    1.68
 -23  -4   0   -1.00    2.07
  27 -23   0   -0.29    2.11
 -27  24   0    5.70    2.20
 -27  24   0    6.22    2.57
  27 -24   0    7.27    2.22
  27 -24   0    6.26    2.00
  -3  27   0    3.50    2.00
 -24  -3   0    5.48    2.79
 -27  25   0    1.62    2.65
   2 -27   0   -1.26    2.38
 -27  25   0    0.02    1.70
  25   2   0    1.71    1.89
  -2  27   0    2.90    2.19
  -2  27   0    2.37    1.75
  27 -25   0    1.43    2.19
 -25  -2   0    2.83    2.58
   4  24   0    3.53    2.03
  24 -28   0    1.37    1.95
 -24  28   0    2.52    1.95
 -24  28   0    0.05    2.97
  -4 -24   0    2.64    2.61
  28  -4   0    0.25    1.62
   5  23   0    9.31    2.57
  23 -28   0    5.00    2.29
  23 -28   0   11.38    2.70
   5  23   0    3.91    2.30
 -23  28   0    7.89    2.77
 -23  28   0    4.10    2.42
 -23  28   0    3.99    1.93
  22 -28   0    5.06    2.39
   6  22   0    0.92    1.99
 -22  28   0    3.29    2.32
  28  -6   0   -1.18    1.67
  28  -6   0    0.74    1.63
  -6 -22   0    0.98    3.00
 -22  28   0    2.74    2.46
   7  21   0    0.83    2.05
  21 -28   0    0.66    1.91
  21 -28   0    0.25    2.23
   7  21   0    2.25    1.92
  28  -7   0    3.51    1.69
  -7 -21   0    2.13    2.37
  28  -7   0   -1.02    1.51
 -21  28   0   -1.54    2.33
 -21  28   0    1.37    1.77
 -21  28   0    5.95    2.46
  20 -28   0    7.22    2.22
   8  20   0    4.68    1.91
   8  20   0    5.23    2.20
  20 -28   0    4.51    2.51
 -20  28   0    4.11    1.87
 -20  28   0    4.86    2.29
  28  -8   0    3.23    1.74
  28  -8   0    6.20    2.01
  -8 -20   0    4.21    2.59
  19 -28   0    3.72    2.40
  19 -28   0    3.71    2.06
   9  19   0    2.66    1.77
 -28   9   0    3.94    3.47
 -19  28   0   -0.70    1.99
  -9 -19   0    2.84    2.47
  28  -9   0    1.85    1.79
  28  -9   0    5.05    1.96
 -19  28   0    3.88    2.02
  18 -28   0    0.09    2.22
  18 -28   0   -2.65    1.66
 -28  10   0    0.19    2.66
  10  18   0   -1.05    1.83
  10  18   0   -0.66    1.50
  28 -10   0    0.67    1.78
 -18  28   0   -0.28    2.04
 -18  28   0   -0.38    1.73
 -10 -18   0   -0.69    2.24
 -28  11   0    1.73    2.52
  11  17   0    2.97    1.72
  11  17   0    5.24    2.07
  17 -28   0    4.03    2.00
  17 -28   0    3.35    2.37
 -17  28   0    1.01    1.83
  28 -11   0    2.25    1.54
 -17  28   0    0.51    2.06
 -11 -17   0    0.97    2.58
  28 -11   0    3.24    1.81
  16 -28   0    0.71    2.25
  16 -28   0    3.35    1.93
 -28  12   0   -0.51    2.20
  12  16   0    0.11    1.64
  12  16   0    1.29    1.56
 -16  28   0   -1.13    1.69
 -12 -16   0   -0.14    2.20
 -16  28   0    1.82    2.09
  28 -12   0   -0.38    1.54
  28 -12   0    0.07    1.54
 -28  13   0    4.16    2.49
  15 -28   0    3.00    2.47
  15 -28   0    6.58    2.08
  13  15   0    2.01    1.61
  13  15   0    3.30    1.88
  28 -13   0    7.51    2.05
 -15  28   0    6.83    2.33
 -13 -15   0    3.18    2.47
 -15  28   0    4.96    1.79
  28 -13   0    5.45    1.83
 -28  14   0    6.78    2.46
  14  14   0   11.05    2.08
  14  14   0    7.70    1.95
 -28  14   0    9.00    2.06
  14 -28   0   11.52    2.33
  14 -28   0   15.67    2.91
 -14 -14   0    7.37    3.02
 -14  28   0   14.45    2.71
 -14  28   0   10.49    2.17
  28 -14   0    6.25    1.95
 -28  15   0    4.60    2.62
 -28  15   0    4.91    1.89
  13 -28   0    7.72    2.61
  15  13   0    4.84    1.70
  15  13   0    3.64    1.68
  13 -28   0    7.17    2.65
 -13  28   0    6.38    2.35
 -15 -13   0    6.25    2.88
 -13  28   0    3.19    1.87
  28 -15   0    7.05    1.89
  16  12   0   -0.75    1.45
 -28  16   0   -1.21    1.41
  12 -28   0   -1.78    1.80
  12 -28   0    3.23    2.72
 -28  16   0   -1.10    2.08
 -12  28   0   -0.24    1.95
  28 -16   0   -1.19    1.48
  11 -28   0    4.54    2.51
 -28  17   0    2.39    1.82
  17  11   0    4.60    1.75
  17  11   0    2.53    1.60
 -28  17   0    3.16    2.23
 -17 -11   0    4.64    3.82
 -11  28   0    3.63    2.22
  28 -17   0    2.20    1.75
 -28  18   0   -0.46    1.56
 -28  18   0    4.56    2.20
  18  10   0   -1.18    1.55
  18  10   0    0.36    1.65
  10 -28   0    0.02    2.62
 -10  28   0    1.28    2.11
  28 -18   0   -2.79    1.46
  28 -18   0    0.89    1.97
 -18 -10   0    2.20    2.54
 -28  19   0    3.31    2.71
   9 -28   0   -0.13    2.29
  19   9   0    3.40    1.78
 -28  19   0    3.44    1.78
  28 -19   0    2.61    1.71
 -19  -9   0    4.27    2.45
  -9  28   0    5.24    2.48
  20   8   0    4.25    1.83
   8 -28   0    2.93    2.04
   8 -28   0    6.90    2.69
 -28  20   0    6.97    2.12
  -8  28   0    4.00    2.23
  28 -20   0    6.95    2.09
  28 -20   0    2.14    1.99
 -20  -8   0    8.67    2.74
 -28  21   0    1.53    1.64
   7 -28   0    0.03    2.36
 -28  21   0    4.02    2.28
  21   7   0    0.70    1.62
  28 -21   0   -0.63    1.56
 -21  -7   0    0.02    2.26
  28 -21   0    1.44    1.89
  -7  28   0   -1.58    1.99
  22   6   0   -0.50    2.77
 -28  22   0   -1.07    2.17
  28 -22   0    0.62    2.14
  28 -22   0    3.80    2.14
 -22  -6   0   -0.77    2.56
 -28  23   0    2.05    2.35
 -28  23   0    3.73    1.91
  23   5   0    4.39    2.07
   5 -28   0    8.82    2.80
  -5  28   0    3.52    1.73
 -23  -5   0    3.88    2.51
  28 -23   0    2.98    2.25
  -5  28   0    6.68    2.79
 -28  24   0    2.49    1.76
 -28  24   0    6.33    2.60
   4 -28   0   -1.53    2.43
  24   4   0    0.93    1.84
  -4  28   0   -1.34    1.72
  -4  28   0   -0.23    2.04
 -24  -4   0    0.66    2.31
   7  22   0    3.35    1.92
  22 -29   0    1.38    1.99
   7  22   0    5.91    2.19
 -22  29   0    1.83    1.86
  -7 -22   0   10.68    2.93
  29  -7   0    8.39    2.14
 -22  29   0    3.76    2.64
   8  21   0    0.85    1.74
  21 -29   0    2.78    2.12
   8  21   0    3.12    2.04
 -21  29   0    1.06    2.71
  29  -8   0    2.58    1.90
 -21  29   0    6.70    2.55
  29  -8   0    0.26    1.79
 -21  29   0    4.62    2.42
  20 -29   0    0.24    2.75
   9  20   0    2.96    3.04
   9  20   0    2.07    2.06
  29  -9   0    1.07    1.84
  -9 -20   0    2.03    2.64
 -20  29   0    2.60    2.24
  29  -9   0    1.59    1.67
 -20  29   0    1.08    1.93
  19 -29   0   -0.11    2.39
  10  19   0    4.15    1.92
 -19  29   0    8.16    2.02
 -19  29   0    5.84    2.61
  29 -10   0   -0.02    1.64
  29 -10   0   -0.04    1.56
 -10 -19   0    3.23    2.83
  18 -29   0    2.73    2.07
  18 -29   0    3.89    2.36
  11  18   0    2.18    1.97
 -11 -18   0    2.51    2.51
 -18  29   0    1.53    1.73
  29 -11   0    2.86    1.79
  29 -11   0    4.16    1.88
 -18  29   0    1.65    2.40
  17 -29   0    3.83    2.04
  12  17   0    1.84    1.73
  17 -29   0    3.43    2.47
 -17  29   0    5.57    2.68
  29 -12   0    4.75    1.84
  29 -12   0    5.81    2.22
 -17  29   0    2.53    1.76
 -12 -17   0    7.68    2.70
  16 -29   0    5.24    2.19
  13  16   0    5.40    2.05
  16 -29   0    8.71    2.80
 -13 -16   0    4.02    2.64
 -16  29   0    4.63    2.03
 -16  29   0    7.46    2.49
  29 -13   0    6.14    1.98
  15 -29   0   -1.16    2.32
  15 -29   0    2.13    2.01
  14  15   0   -1.12    1.58
  29 -14   0   -0.49    1.61
 -14 -15   0    2.19    2.53
 -15  29   0    1.00    2.19
 -15  29   0    4.08    1.76
  14 -29   0   -1.10    2.27
 -29  15   0   -1.79    1.62
  15  14   0    3.26    1.76
  15  14   0    0.76    1.87
  14 -29   0    2.83    2.02
  29 -15   0   -0.75    1.79
 -14  29   0    1.18    2.15
 -15 -14   0    1.09    2.45
  16  13   0    3.35    1.75
 -29  16   0    3.99    1.79
  13 -29   0    4.56    2.53
  16  13   0    4.03    1.71
  13 -29   0    5.97    2.13
 -13  29   0    6.02    2.63
  29 -16   0    3.99    1.86
 -16 -13   0    2.19    2.48
  17  12   0    3.73    1.77
  12 -29   0    2.37    2.16
  17  12   0    3.74    1.74
 -29  17   0    2.10    1.92
  12 -29   0    2.35    2.36
 -17 -12   0    0.61    2.41
 -12  29   0    3.07    2.35
  29 -17   0    4.73    1.93
  18  11   0    2.13    1.62
  11 -29   0    5.27    2.84
 -29  18   0    3.39    1.76
  11 -29   0   -0.23    1.74
  18  11   0    2.74    1.70
  29 -18   0    1.34    1.94
 -11  29   0    0.86    2.39
 -18 -11   0    4.85    2.58
  19  10   0    2.98    1.69
  19  10   0    3.16    1.68
 -29  19   0    4.49    2.37
 -29  19   0    0.56    1.77
  10 -29   0    3.04    1.92
 -19 -10   0    6.93    2.60
  20   9   0   -0.22    1.57
 -29  20   0    1.18    2.19
   9 -29   0    2.13    1.76
 -29  20   0    2.34    1.77
  20   9   0   -1.30    1.60
 -20  -9   0   -2.52    2.50
  29 -20   0   -0.98    2.02
  -9  29   0   -1.07    2.26
  21   8   0   -0.34    1.91
   8 -29   0    0.41    2.71
 -29  21   0    3.24    2.69
  -8  29   0    1.53    2.18
  29 -21   0    1.84    1.81
  29 -21   0    1.40    1.91
 -21  -8   0    3.22    2.75
 -29  22   0    1.62    1.96
   7 -29   0    1.25    2.54
  22   7   0    6.38    1.90
 -29  22   0    7.65    2.73
  29 -22   0   10.43    2.56
  -7  29   0    7.82    2.50
  29 -22   0    3.71    1.94
 -22  -7   0    6.00    2.74
  11  19   0   -1.94    1.73
  19 -30   0   -0.32    1.88
  19 -30   0    1.42    2.69
  30 -11   0    3.30    3.03
  30 -11   0    0.70    1.70
 -11 -19   0    3.95    2.93
  18 -30   0    9.36    2.37
  12  18   0    6.68    2.03
  18 -30   0    9.53    3.13
  30 -12   0    6.11    2.29
  30 -12   0    9.07    2.10
 -18  30   0    3.43    2.16
  13  17   0    1.98    1.92
  30 -13   0    1.36    2.48
 -17  30   0   -0.21    1.63
  16 -30   0    5.83    3.03
 -14 -16   0    5.48    3.11
  30 -14   0    1.18    1.98
 -16  30   0    2.62    2.04
 -16  30   0    0.47    2.47
  15 -30   0   15.78    3.51
  30 -15   0   11.84    2.28
 -15 -15   0   13.86    3.08
 -15  30   0   10.64    3.11
  16  14   0    3.90    1.95
  14 -30   0    2.28    2.26
  14 -30   0   -0.44    2.51
  30 -16   0   -1.31    1.59
 -14  30   0    1.46    2.80
 -16 -14   0    1.86    2.56
 -30  17   0   -1.16    1.78
  13 -30   0    1.25    2.49
  17  13   0    0.82    1.84
  17  13   0    1.11    1.62
  13 -30   0    2.53    2.00
 -13  30   0    4.14    2.40
 -17 -13   0   -0.36    2.37
  30 -17   0    0.65    1.74
  12 -30   0    5.23    2.12
 -30  18   0    8.04    2.17
  12 -30   0    7.44    2.80
  18  12   0    6.10    1.89
  18  12   0    4.80    2.20
 -12  30   0    6.34    2.71
 -18 -12   0    3.23    2.55
  30 -18   0    4.58    2.00
  19  11   0    0.79    1.63
  11 -30   0    0.13    1.82
  11 -30   0    1.45    2.52
  30 -19   0    0.28    1.73
 -11  30   0   -1.83    2.12
 -19 -11   0    1.16    2.74
  -1  -1  -1   -1.32    0.14
  -1  -1  -1   -1.25    0.30
   2  -1  -1   -0.23    0.62
  -1  -1  -1   -1.61    0.26
  -2  -1  -1  277.84    9.09
  -1   3  -1  271.90    9.14
  -1   3  -1  280.69    9.13
  -1   3  -1  286.68    9.11
   3  -2  -1  273.82    9.14
  -2  -1  -1  277.57    9.20
   3  -2  -1  281.55    9.12
   3  -2  -1  258.66    9.16
   3  -2  -1  275.02    9.16
  -1   3  -1  275.39    9.06
  -1   3  -1  280.46    9.14
   3  -2  -1  283.53    9.15
   3  -2  -1  254.66    9.12
  -2  -1  -1  278.21    9.14
  -1   3  -1  279.47    9.17
   2   1   1  242.31    7.98
  -3   2   1  240.12    7.94
  -3   2   1  251.04    8.04
   2   1   1  246.10    8.04
   2   1   1  242.34    7.88
  -3   2   1  247.76    7.91
   1  -3   1  251.76    8.06
   2   1   1  241.96    8.03
  -3   2   1  208.84    8.01
   2   1   1  247.39    8.06
  -3   2   1  246.27    8.01
   1  -3   1  246.49    8.05
   1  -3   1  251.77    7.98
   1  -3   1  251.22    8.02
  -3   2   1  245.79    8.09
   1  -3   1  228.75    8.05
  -3   2   1  216.66    8.06
   0   2  -1    3.10    0.57
   0  -2   1    8.22    0.72
   0  -2   1    7.09    0.78
   2   0   1    6.94    0.67
  -2   2   1    8.43    0.69
  -1  -1   1   -1.50    0.28
   2  -1   1   -1.77    0.27
   0  -2  -1    6.01    0.56
   0  -2  -1    4.86    0.43
   2   0  -1    5.74    0.48
  -2   2  -1    3.42    0.52
   0   2   1    3.27    0.58
   3  -1  -1  242.83    8.13
   3  -1  -1  255.46    8.15
  -2   3  -1  245.35    8.18
  -2   3  -1  237.81    8.12
  -1  -2  -1  246.99    8.12
  -2   3  -1  249.33    8.11
   3  -1  -1  246.80    8.18
  -2   3  -1  240.96    8.04
   3  -1  -1  246.39    8.12
  -1  -2  -1  248.23    8.19
  -1  -2  -1  250.10    8.14
  -1  -2  -1  221.18    8.00
   3  -1  -1  247.75    8.15
   3  -1  -1  243.95    8.04
  -2   3  -1  246.35    8.11
   2  -3   1  282.52    8.92
   1   2   1  267.91    8.86
  -3   1   1  283.08    8.93
   1   2   1  277.49    8.80
   1   2   1  243.47    8.96
   1   2   1  266.99    8.81
   2  -3   1  234.96    8.95
  -3   1   1  273.52    8.79
   1   2   1  273.42    8.93
   1   2   1  275.26    8.81
  -3   1   1  275.66    8.94
   2  -3   1  281.16    8.96
   2  -3   1  275.65    8.93
   1   2   1  269.95    8.94
  -3   1   1  270.88    8.90
   1   2   1  241.73    8.92
   2  -3   1  279.24    8.94
   1   2   1  270.59    8.92
  -3   1   1  276.71    8.99
  -2   4  -1   77.53    2.66
  -2  -2  -1   79.97    2.95
   4  -2  -1   81.13    2.87
   4  -2  -1   78.75    2.67
  -2   4  -1   78.55    2.86
  -2  -2  -1   74.19    2.78
   4  -2  -1   74.11    2.82
   4  -2  -1   76.71    2.86
  -2   4  -1   80.20    2.78
   4  -2  -1   79.37    2.83
  -2   4  -1   80.25    2.91
  -2   4  -1   75.77    2.92
  -2  -2  -1   78.41    2.82
   4  -2  -1   77.22    2.81
   4  -2  -1   78.26    2.93
  -2   4  -1   78.50    2.80
   4  -2  -1   78.38    2.65
  -2   4  -1   78.15    2.87
  -2  -2  -1   80.22    2.88
  -2  -2  -1   77.95    2.62
   2  -4   1   79.00    2.85
   2  -4   1   78.84    2.67
   2   2   1   75.11    2.88
  -4   2   1   77.27    2.67
   2  -4   1   79.03    2.95
  -4   2   1   78.97    2.85
   2   2   1   78.69    2.94
  -4   2   1   77.38    2.84
   2  -4   1   78.33    2.90
  -4   2   1   77.64    2.86
  -4   2   1   79.39    2.83
   2   2   1   78.43    2.72
   2   2   1   76.20    2.62
  -4   2   1   81.66    2.72
  -4   2   1   80.32    2.97
   2   2   1   77.96    2.86
   2  -4   1   81.91    2.83
   2  -4   1   82.83    2.91
   2  -4   1   75.65    2.79
   2   2   1   78.13    2.86
  -4   2   1   85.61    2.86
   2   2   1   77.07    2.87
   5  -3  -1  315.48   10.72
   5  -3  -1  332.63   10.77
   5  -3  -1  317.48   10.60
  -3  -2  -1  326.33   10.75
  -2   5  -1  321.03   10.80
  -3  -2  -1  322.52   10.74
  -2   5  -1  320.82   10.77
  -2   5  -1  337.89   10.73
  -2   5  -1  323.50   10.54
   5  -3  -1  328.28   10.75
   5  -3  -1  307.72   10.50
  -3  -2  -1  314.76   10.51
   5  -3  -1  315.58   10.79
  -2   5  -1  317.86   10.71
  -3  -2  -1  316.11   10.60
  -3  -2  -1  334.09   10.83
  -2   5  -1  316.40   10.74
  -3  -2  -1  317.93   10.72
  -2   5  -1  318.01   10.63
   5  -3  -1  338.42   10.72
   3   2   1  375.39   12.31
  -5   3   1  374.40   12.30
  -5   3   1  376.55   12.38
   2  -5   1  378.77   12.27
   3   2   1  377.31   12.31
   3   2   1  358.73   12.35
  -5   3   1  382.41   12.07
  -5   3   1  372.95   12.19
  -5   3   1  363.48   12.29
   2  -5   1  373.43   12.10
  -5   3   1  371.28   12.32
   3   2   1  375.65   12.31
   2  -5   1  372.31   12.32
   2  -5   1  358.40   12.34
   3   2   1  365.30   12.16
   2  -5   1  373.27   12.20
   2  -5   1  374.25   12.28
   3   2   1  373.47   12.06
  -5   3   1  356.23   12.37
   2  -5   1  368.65   12.34
   3   2   1  366.31   12.28
  -5   3   1  374.24   12.27
  -5   3   1  356.99   12.30
   4  -3  -1   53.00    2.04
  -3  -1  -1   53.55    2.02
  -3  -1  -1   52.63    2.05
   4  -3  -1   49.37    2.05
   4  -3  -1   48.56    2.11
  -1   4  -1   53.79    2.04
  -3  -1  -1   51.85    1.76
  -1   4  -1   49.93    2.05
   4  -3  -1   55.45    2.06
  -3  -1  -1   52.75    1.92
   4  -3  -1   50.30    1.93
  -1   4  -1   50.60    2.09
   4  -3  -1   50.11    1.89
  -1   4  -1   51.91    1.91
  -1   4  -1   52.69    1.85
  -3  -1  -1   51.90    2.21
  -1   4  -1   48.67    2.08
  -3  -1  -1   51.39    2.02
  -1   4  -1   50.52    2.05
   1  -4   1   52.29    1.93
  -4   3   1   50.46    2.07
   3   1   1   56.47    2.14
  -4   3   1   53.71    1.80
   1  -4   1   49.70    2.11
   3   1   1   51.98    2.03
  -4   3   1   51.79    2.05
   1  -4   1   52.15    2.16
   3   1   1   54.03    2.16
   1  -4   1   53.93    2.04
   1  -4   1   55.07    2.11
  -4   3   1   55.18    1.95
   3   1   1   52.24    1.97
  -4   3   1   52.66    2.00
   1  -4   1   53.06    2.02
   3   1   1   54.76    2.08
  -4   3   1   53.44    2.06
   3   1   1   53.50    2.09
  -4   3   1   52.17    2.06
   3   1   1   53.50    1.81
  -4   3   1   52.10    2.20
  -4   3   1   51.77    2.19
  -3   0  -1   11.89    0.78
   3  -3  -1   10.48    0.72
   0   3  -1   10.98    0.69
   3  -3  -1   12.74    0.84
   0   3  -1   12.23    0.85
  -3   0  -1   11.66    0.49
   0   3  -1   11.69    0.93
   0   3  -1   10.47    0.97
  -3   0  -1   10.05    0.87
   0   3  -1   11.21    0.84
   3  -3  -1   11.04    1.03
  -3   0  -1   10.77    0.58
   3  -3  -1   11.12    0.53
   3  -3  -1   12.06    0.89
  -3   0  -1   11.30    1.01
   0   3  -1   10.09    0.78
   3  -3  -1    9.17    0.69
   0   3  -1   10.03    0.87
  -3   0  -1   10.81    0.81
   3  -3  -1   11.53    0.80
  -3   0  -1   10.62    0.78
  -3   3   1    8.16    0.68
   0  -3   1   11.89    0.78
  -3   3   1   11.77    0.79
   3   0   1   10.49    0.51
   0  -3   1   11.46    0.69
   0  -3   1    9.42    0.62
  -3   3   1    8.41    0.73
   3   0   1   10.52    0.72
   0  -3   1   11.93    0.91
   3   0   1    9.99    0.59
  -3   3   1   10.41    0.95
   3   0   1   12.43    0.83
   0  -3   1    9.97    0.94
   0  -3   1   10.05    0.85
  -3   3   1   13.56    0.84
   3   0   1    8.59    0.79
  -3   3   1   12.78    0.77
   3   0   1   10.56    0.75
   3   0   1   11.82    0.92
   0  -3   1   11.14    0.81
  -3   3   1   10.60    0.58
   1   2  -1  246.31    8.14
   1   2  -1  234.80    8.12
   2  -3  -1  241.45    8.17
  -3   1  -1  243.74    8.14
   2  -3  -1  250.99    8.16
  -3   1  -1  248.38    8.09
   1   2  -1  234.48    8.15
  -3   1  -1  242.07    8.16
   1   2  -1  265.43    8.20
   2  -3  -1  256.76    8.22
   2  -3  -1  245.63    8.09
   2  -3  -1  238.76    8.10
   1   2  -1  247.81    8.15
   1   2  -1  246.94    8.17
  -3   1  -1  244.88    8.23
   2  -3  -1  245.49    8.14
  -2   3   1  271.84    8.93
  -2   3   1  275.30    8.91
  -1  -2   1  279.44    8.94
  -1  -2   1  246.02    8.93
  -1  -2   1  277.62    8.95
  -2   3   1  261.43    9.08
   3  -1   1  274.59    8.93
  -1  -2   1  280.08    9.00
  -1  -2   1  277.41    8.92
  -2   3   1  251.42    8.97
   3  -1   1  274.96    8.94
  -2   3   1  253.11    8.93
   3  -1   1  263.23    8.88
  -2   3   1  271.12    8.93
  -2   3   1  280.18    8.94
   3  -1   1  278.44    8.95
   1  -3  -1  278.48    9.20
   2   1  -1  281.05    9.09
   1  -3  -1  270.13    9.17
   1  -3  -1  276.05    9.11
  -3   2  -1  277.31    9.14
   1  -3  -1  291.84    9.15
   1  -3  -1  277.00    9.11
   2   1  -1  287.41    9.17
   2   1  -1  283.79    9.18
   2   1  -1  276.21    9.14
   2   1  -1  251.64    9.20
  -3   2  -1  282.81    9.11
   2   1  -1  268.82    9.15
  -3   2  -1  276.91    9.24
  -3   2  -1  271.60    9.13
   2   1  -1  286.25    9.19
   1  -3  -1  272.08    9.14
   1  -3  -1  274.98    9.20
  -1   3   1  245.31    8.12
  -1   3   1  247.14    8.07
   3  -2   1  247.54    8.07
  -1   3   1  242.92    8.13
   3  -2   1  241.32    8.07
  -2  -1   1  254.22    8.16
  -1   3   1  244.30    8.07
  -1   3   1  223.56    8.21
  -2  -1   1  253.07    8.11
  -1   3   1  238.69    8.11
  -2  -1   1  248.57    8.09
  -1   3   1  237.76    8.05
   3  -2   1  246.37    8.06
   3  -2   1  246.14    8.07
  -2  -1   1  241.25    8.02
  -1   3   1  240.55    8.06
  -2  -1   1  241.88    8.08
   0  -3  -1   10.70    0.62
  -3   3  -1    9.38    0.78
   0  -3  -1   12.24    0.96
   3   0  -1   11.01    0.76
  -3   3  -1   13.47    0.81
   0  -3  -1   10.91    0.62
   0  -3  -1    9.96    0.60
   3   0  -1    8.82    0.72
   0  -3  -1   10.75    0.92
  -3   3  -1   11.10    0.79
  -3   3  -1   12.06    0.80
   3   0  -1    9.33    0.80
   3   0  -1   11.66    0.85
  -3   3  -1   11.68    1.01
   0  -3  -1    8.15    0.69
   3   0  -1   12.79    0.55
  -3   3  -1    9.44    0.72
   3   0  -1   11.34    0.74
  -3   3  -1    8.76    0.76
   3   0  -1   12.14    0.98
   0  -3  -1   11.04    0.78
  -3   0   1   11.74    0.78
  -3   0   1   10.00    0.77
   0   3   1   11.52    0.62
  -3   0   1    9.58    0.82
   0   3   1    9.15    0.72
   3  -3   1   12.06    0.83
  -3   0   1   10.76    0.75
   3  -3   1    9.58    0.68
   3  -3   1   10.53    0.84
   3  -3   1   10.93    0.89
  -3   0   1    9.28    0.58
   0   3   1   10.91    0.66
  -3   0   1   10.08    0.67
   0   3   1   11.36    0.77
  -3   0   1    9.15    0.83
   3  -3   1   12.46    0.92
   0   3   1   11.83    0.78
   3  -3   1   10.80    0.63
   0   3   1   11.71    0.91
   0   3   1   10.52    0.63
  -3   0   1   11.33    1.06
   3  -3   1   12.47    0.82
   0   3   1   12.29    0.99
  -3   4  -1   54.35    2.04
  -3   4  -1   52.85    2.13
  -3   4  -1   53.46    2.10
   4  -1  -1   56.81    1.90
  -1  -3  -1   53.39    1.85
   4  -1  -1   54.24    1.97
  -3   4  -1   54.32    2.09
  -1  -3  -1   52.15    2.21
  -1  -3  -1   51.40    2.20
   4  -1  -1   53.96    2.11
   4  -1  -1   57.61    2.10
  -1  -3  -1   53.81    1.92
  -1  -3  -1   54.40    1.90
  -1  -3  -1   51.07    2.01
   4  -1  -1   56.23    2.04
  -3   4  -1   54.53    2.22
   4  -1  -1   54.95    2.12
   4  -1  -1   54.88    2.15
  -3   4  -1   54.10    2.06
   3  -4   1   47.53    2.01
  -4   1   1   52.92    2.01
  -4   1   1   52.21    1.82
   3  -4   1   50.80    2.01
   1   3   1   50.28    2.04
   1   3   1   49.68    1.76
  -4   1   1   51.17    1.87
   3  -4   1   54.76    1.93
  -4   1   1   52.43    1.98
   3  -4   1   50.95    1.83
  -4   1   1   51.39    1.95
   1   3   1   51.85    1.81
  -4   1   1   52.33    2.16
   1   3   1   51.22    1.76
   1   3   1   50.23    2.01
  -4   1   1   51.05    2.00
   3  -4   1   50.43    1.81
   3  -4   1   50.14    2.08
   1   3   1   49.80    2.10
   1   3   1   51.15    1.93
  -4   1   1   52.19    2.04
   3  -4   1   51.87    2.05
   3  -4   1   50.61    2.00
   1   3   1   51.19    2.01
  -2  -3  -1  362.69   11.88
  -2  -3  -1  362.30   12.05
  -3   5  -1  359.16   12.09
   5  -2  -1  360.53   12.07
  -3   5  -1  365.61   12.01
   5  -2  -1  368.84   12.08
  -2  -3  -1  360.54   12.14
   5  -2  -1  374.18   12.09
   5  -2  -1  358.61   12.04
  -3   5  -1  357.78   12.06
  -3   5  -1  356.57   12.08
   5  -2  -1  366.01   12.14
  -3   5  -1  366.99   12.01
  -3   5  -1  362.16   12.14
  -2  -3  -1  368.46   12.09
  -2  -3  -1  357.39   12.07
   5  -2  -1  368.46   11.90
   2   3   1  314.97   10.40
   2   3   1  311.56   10.40
  -5   2   1  313.64   10.55
  -5   2   1  312.44   10.56
   2   3   1  327.45   10.58
   2   3   1  310.89   10.59
   3  -5   1  324.33   10.59
  -5   2   1  332.30   10.67
  -5   2   1  315.91   10.44
  -5   2   1  308.33   10.57
   3  -5   1  314.13   10.37
   3  -5   1  313.05   10.60
   2   3   1  316.68   10.60
   2   3   1  321.96   10.61
  -5   2   1  330.05   10.61
   2   3   1  310.47   10.64
   3  -5   1  322.30   10.53
   3  -5   1  319.42   10.61
   3  -5   1  317.01   10.37
   3  -5   1  323.84   10.52
  -5   2   1  317.94   10.59
  -5   2   1  312.07   10.52
   3  -5   1  311.84   10.64
  -3  -3  -1    3.73    0.73
  -3   6  -1    3.03    0.66
   6  -3  -1    5.11    0.61
  -3  -3  -1    3.48    0.52
   6  -3  -1    2.74    0.72
   6  -3  -1    3.75    0.84
   6  -3  -1    4.97    1.04
  -3  -3  -1    4.53    0.42
  -3   6  -1    3.30    0.36
  -3   6  -1    3.19    0.73
  -3   6  -1    2.48    0.95
  -3  -3  -1    4.22    0.74
  -3   6  -1    4.08    0.73
   6  -3  -1    3.32    0.70
  -3  -3  -1    3.71    0.97
  -3  -3  -1    2.14    1.27
   6  -3  -1    3.43    0.39
   6  -3  -1    4.76    0.94
  -6   3   1    3.61    0.80
   3  -6   1    2.64    0.60
   3   3   1    3.17    0.72
  -6   3   1    3.16    1.24
  -6   3   1    4.81    0.78
   3   3   1    3.95    0.88
  -6   3   1    3.95    0.86
  -6   3   1    3.67    0.45
   3  -6   1    5.62    1.05
  -6   3   1    2.99    0.67
   3  -6   1    4.02    0.77
   3   3   1    3.36    0.49
   3  -6   1    3.36    0.65
  -6   3   1    3.21    0.69
   3  -6   1    4.07    0.87
   3   3   1    3.01    0.46
   3   3   1    3.42    0.94
   3  -6   1    2.31    1.03
  -6   3   1    3.03    0.72
   3   3   1    4.73    1.04
  -3   7  -1  146.28    5.28
   7  -4  -1  150.84    5.20
  -3   7  -1  145.63    5.31
   7  -4  -1  146.74    5.23
  -4  -3  -1  145.87    5.20
   7  -4  -1  145.50    5.16
  -4  -3  -1  143.20    5.24
  -4  -3  -1  144.94    4.99
   7  -4  -1  148.68    4.86
  -3   7  -1  148.21    5.14
  -3   7  -1  145.85    5.05
   7  -4  -1  147.71    5.06
   7  -4  -1  148.66    5.25
   7  -4  -1  150.53    5.29
  -3   7  -1  148.21    5.17
  -3   7  -1  141.03    5.21
  -4  -3  -1  148.99    5.33
  -3   7  -1  148.91    4.86
  -4  -3  -1  149.30    4.89
  -4  -3  -1  147.12    5.23
   4   3   1  147.77    5.40
  -7   4   1  154.53    5.39
  -7   4   1  153.62    5.32
  -7   4   1  150.40    5.47
  -7   4   1  148.69    5.46
  -7   4   1  145.49    5.32
  -7   4   1  153.71    5.24
  -7   4   1  155.26    5.00
   4   3   1  155.04    5.39
   4   3   1  154.20    5.13
   3  -7   1  147.59    5.26
   3  -7   1  153.11    5.38
   3  -7   1  158.59    4.99
   4   3   1  146.74    5.41
   3  -7   1  144.05    5.41
   4   3   1  153.81    5.35
   4   3   1  151.09    5.11
   3  -7   1  155.54    5.35
   3  -7   1  154.12    5.20
   3  -7   1  146.16    5.44
  -7   4   1  150.49    5.32
  -4  -2  -1   26.60    1.62
  -2   6  -1   23.93    1.34
  -4  -2  -1   22.64    0.92
  -4  -2  -1   28.15    0.99
  -4  -2  -1   26.50    0.93
  -4  -2  -1   24.87    1.44
  -4  -2  -1   24.60    1.72
  -2   6  -1   25.04    1.21
  -2   6  -1   28.38    1.57
  -4  -2  -1   27.99    0.99
   6  -4  -1   24.62    1.27
  -2   6  -1   27.13    1.37
   6  -4  -1   27.05    1.37
   6  -4  -1   24.81    1.57
  -2   6  -1   25.93    1.32
  -4  -2  -1   27.46    1.42
   6  -4  -1   25.95    1.45
  -4  -2  -1   26.12    1.24
  -2   6  -1   26.32    1.06
   2  -6   1   13.15    1.23
  -6   4   1   10.26    1.47
   4   2   1   15.08    1.29
   4   2   1   15.19    1.21
   4   2   1   13.67    1.33
  -6   4   1   13.15    1.04
  -6   4   1   12.18    0.97
   2  -6   1   14.56    0.90
  -6   4   1   14.06    1.10
   2  -6   1   12.60    1.12
   2  -6   1   14.42    0.74
  -6   4   1   15.39    1.34
   2  -6   1   15.02    1.40
   2  -6   1   14.38    1.00
   4   2   1   13.43    1.16
  -6   4   1   13.10    1.21
   2  -6   1   15.18    1.33
   4   2   1   13.41    0.64
  -6   4   1   13.87    1.12
   4   2   1   14.16    1.26
   4   2   1   13.72    0.87
  -4  -1  -1  409.77   13.46
  -1   5  -1  399.95   13.48
  -1   5  -1  416.21   13.44
  -4  -1  -1  407.69   13.49
   5  -4  -1  410.16   13.36
  -4  -1  -1  406.57   13.35
   5  -4  -1  419.17   13.46
  -4  -1  -1  402.45   13.42
   5  -4  -1  400.85   13.43
   5  -4  -1  398.84   13.45
   5  -4  -1  405.37   13.34
  -1   5  -1  408.39   13.27
  -4  -1  -1  368.21   13.19
  -1   5  -1  399.36   13.38
  -4  -1  -1  408.30   13.41
  -4  -1  -1  418.16   13.22
  -4  -1  -1  403.31   13.19
   5  -4  -1  402.21   13.51
  -1   5  -1  399.58   13.43
  -1   5  -1  412.55   13.29
  -1   5  -1  403.12   13.48
  -5   4   1  410.73   13.35
   1  -5   1  403.24   13.28
   1  -5   1  399.90   13.47
   1  -5   1  406.40   13.37
   1  -5   1  409.30   13.49
   1  -5   1  409.33   13.42
   1  -5   1  412.98   13.27
   1  -5   1  410.44   13.44
  -5   4   1  397.63   13.43
  -5   4   1  403.05   13.50
  -5   4   1  391.43   13.43
  -5   4   1  400.78   13.51
   4   1   1  411.11   13.34
   4   1   1  402.97   13.40
   4   1   1  404.27   13.41
   4   1   1  397.43   13.40
   4   1   1  403.91   13.45
   4   1   1  404.25   13.21
   4   1   1  407.74   13.48
  -5   4   1  407.43   13.35
  -5   4   1  402.28   13.44
   0   4  -1  135.59    4.90
   4  -4  -1  144.05    4.88
   0   4  -1  142.50    4.76
   4  -4  -1  142.84    4.99
  -4   0  -1  144.85    4.72
   4  -4  -1  142.04    4.79
   0   4  -1  139.07    4.81
   0   4  -1  143.10    4.90
   0   4  -1  142.49    4.95
  -4   0  -1  142.23    4.86
  -4   0  -1  139.51    4.83
   4  -4  -1  139.90    4.91
   4  -4  -1  138.10    4.82
   0   4  -1  140.52    4.88
  -4   0  -1  144.46    4.96
   0   4  -1  125.09    4.92
   4  -4  -1  143.81    4.88
  -4   0  -1  143.09    4.85
  -4   0  -1  144.50    4.91
  -4   0  -1  142.88    4.67
   0  -4   1  142.82    4.92
   0  -4   1  141.91    4.76
   4   0   1  142.48    4.93
  -4   4   1  142.76    4.69
   0  -4   1  139.36    4.93
  -4   4   1  145.54    4.81
   4   0   1  137.97    4.71
  -4   4   1  139.86    4.70
   0  -4   1  149.80    4.99
  -4   4   1  142.14    4.91
   4   0   1  136.92    4.86
  -4   4   1  143.94    5.01
   4   0   1  140.84    4.88
  -4   4   1  145.09    4.91
   0  -4   1  143.45    4.87
  -4   4   1  137.48    4.93
   4   0   1  140.01    4.97
   4   0   1  143.97    4.90
   0  -4   1  144.85    4.80
  -4   4   1  144.32    4.87
   0  -4   1  142.08    4.92
   4   0   1  140.90    4.87
   3  -4  -1   53.15    1.94
  -4   1  -1   51.89    2.00
   1   3  -1   53.97    2.02
   1   3  -1   52.90    2.07
   1   3  -1   53.15    1.92
  -4   1  -1   54.91    1.95
  -4   1  -1   54.98    2.05
   1   3  -1   51.58    2.08
   3  -4  -1   52.03    2.20
  -4   1  -1   50.86    1.94
   1   3  -1   54.55    2.10
   3  -4  -1   54.37    2.01
   3  -4  -1   51.00    2.04
   3  -4  -1   53.63    2.10
  -4   1  -1   52.08    2.05
   1   3  -1   51.43    2.17
   1   3  -1   56.14    1.99
   3  -4  -1   53.63    2.05
  -4   1  -1   52.59    2.02
  -4   1  -1   50.23    2.16
  -3   4   1   50.31    1.96
   4  -1   1   51.48    1.99
  -3   4   1   52.00    1.97
  -1  -3   1   52.03    2.01
  -1  -3   1   49.06    1.99
  -3   4   1   50.11    1.92
  -3   4   1   44.24    2.08
  -1  -3   1   49.46    1.99
  -1  -3   1   53.60    2.07
  -1  -3   1   48.97    1.83
   4  -1   1   50.10    1.90
  -3   4   1   54.42    2.13
  -1  -3   1   50.83    1.89
  -1  -3   1   51.48    1.95
   4  -1   1   52.05    2.09
   4  -1   1   49.74    1.83
   4  -1   1   50.40    1.94
   4  -1   1   50.22    1.99
  -3   4   1   49.61    2.00
   4  -1   1   51.00    1.87
  -3   4   1   51.02    1.82
  -3   4   1   51.63    1.86
  -4   2  -1   75.50    2.80
   2  -4  -1   76.30    2.71
  -4   2  -1   75.98    2.75
   2   2  -1   80.92    2.96
   2   2  -1   77.54    2.77
   2   2  -1   75.08    2.77
  -4   2  -1   80.64    2.81
  -4   2  -1   79.40    2.79
  -4   2  -1   77.82    2.76
   2  -4  -1   83.97    2.92
   2   2  -1   76.35    2.77
   2   2  -1   80.38    2.86
   2  -4  -1   78.34    2.76
   2  -4  -1   78.77    2.84
   2  -4  -1   81.68    2.80
   2   2  -1   75.53    2.73
   2   2  -1   77.59    2.83
   2  -4  -1   78.88    2.74
   2   2  -1   78.63    2.86
   2  -4  -1   75.82    2.84
  -4   2  -1   78.61    2.95
  -4   2  -1   81.32    2.87
  -4   2  -1   77.27    2.78
  -2   4   1   69.62    2.92
  -2   4   1   78.23    2.84
   4  -2   1   76.21    2.73
  -2  -2   1   77.81    2.70
   4  -2   1   76.30    2.75
  -2  -2   1   81.27    2.83
  -2   4   1   77.37    2.90
   4  -2   1   79.52    2.79
  -2   4   1   76.84    2.83
   4  -2   1   81.49    2.85
   4  -2   1   75.29    2.75
  -2   4   1   78.67    2.73
  -2  -2   1   76.01    2.73
  -2   4   1   75.77    2.79
  -2  -2   1   78.12    2.81
  -2   4   1   79.42    2.76
  -2  -2   1   71.05    2.74
   4  -2   1   80.06    2.89
  -2   4   1   79.05    2.73
  -2  -2   1   82.99    2.97
  -2  -2   1   81.57    2.82
   4  -2   1   76.13    2.74
  -2   4   1   75.84    2.73
   3   1  -1   53.86    2.07
   1  -4  -1   53.62    1.94
   3   1  -1   50.84    1.93
   1  -4  -1   51.32    1.88
   3   1  -1   48.90    2.00
   3   1  -1   53.11    1.99
   1  -4  -1   52.31    2.16
  -4   3  -1   51.78    2.19
   3   1  -1   56.64    2.02
   3   1  -1   50.43    1.96
  -4   3  -1   49.57    1.95
   3   1  -1   53.45    2.20
  -4   3  -1   51.97    2.01
   1  -4  -1   52.39    2.11
  -4   3  -1   49.58    1.99
   1  -4  -1   53.35    1.97
  -4   3  -1   52.31    2.01
  -4   3  -1   54.80    2.02
  -4   3  -1   52.35    1.95
  -1   4   1   52.20    1.96
  -3  -1   1   53.19    2.03
   4  -3   1   53.38    2.08
  -1   4   1   55.23    2.07
  -1   4   1   54.52    1.98
   4  -3   1   53.59    2.05
  -1   4   1   51.61    1.97
   4  -3   1   52.83    2.05
  -3  -1   1   54.45    2.08
  -1   4   1   51.41    2.16
  -1   4   1   52.48    2.15
  -1   4   1   55.84    1.98
  -3  -1   1   52.35    1.97
  -3  -1   1   54.51    2.13
  -1   4   1   55.23    2.11
  -1   4   1   53.32    2.00
   4  -3   1   53.83    2.18
   4  -3   1   53.88    1.96
  -3  -1   1   55.48    2.00
  -3  -1   1   52.76    2.09
   4  -3   1   54.17    2.12
   4  -3   1   54.75    2.00
  -3  -1   1   58.19    2.30
  -1   4   1   52.37    2.03
  -4   4  -1  143.45    4.90
   0  -4  -1  141.71    4.81
   4   0  -1  144.56    4.84
  -4   4  -1  143.86    5.00
   0  -4  -1  139.49    4.89
   0  -4  -1  142.51    4.96
  -4   4  -1  142.25    4.80
  -4   4  -1  141.82    4.87
   0  -4  -1  142.52    4.71
  -4   4  -1  141.08    4.90
   4   0  -1  142.85    4.87
   4   0  -1  140.68    4.84
   4   0  -1  145.04    4.87
   4   0  -1  137.34    4.98
   4   0  -1  129.38    5.01
   0  -4  -1  143.07    4.81
   4   0  -1  148.99    4.95
   0  -4  -1  139.82    4.97
  -4   4  -1  138.95    4.76
  -4   4  -1  145.29    4.90
  -4   0   1  141.81    4.90
  -4   0   1  142.35    4.76
   0   4   1  141.07    4.80
   4  -4   1  147.22    4.92
   4  -4   1  141.84    4.79
   0   4   1  140.92    4.90
   4  -4   1  137.53    4.89
   0   4   1  139.70    4.81
   0   4   1  141.39    4.72
  -4   0   1  143.68    4.93
   4  -4   1  139.14    4.97
  -4   0   1  147.84    4.85
  -4   0   1  137.34    5.03
   4  -4   1  140.60    4.77
   4  -4   1  144.37    4.90
   0   4   1  140.04    4.95
   0   4   1  142.58    4.75
   0   4   1  140.75    4.98
  -4   0   1  142.72    4.87
  -4   0   1  144.33    4.87
   4  -4   1  144.12    4.92
  -4   0   1  143.47    4.92
   5  -1  -1  426.66   13.64
  -4   5  -1  413.14   13.63
  -4   5  -1  405.45   13.63
  -1  -4  -1  411.45   13.64
   5  -1  -1  415.72   13.69
   5  -1  -1  414.51   13.61
  -1  -4  -1  405.75   13.55
  -4   5  -1  398.07   13.64
   5  -1  -1  424.99   13.52
  -1  -4  -1  412.32   13.42
  -4   5  -1  414.46   13.53
  -1  -4  -1  412.54   13.66
  -4   5  -1  410.68   13.70
  -1  -4  -1  413.05   13.70
  -4   5  -1  404.77   13.59
   5  -1  -1  372.34   13.68
  -1  -4  -1  402.29   13.48
  -4   5  -1  409.29   13.63
   5  -1  -1  417.34   13.57
   5  -1  -1  426.88   13.67
  -5   1   1  415.33   13.55
   4  -5   1  408.35   13.70
   1   4   1  417.60   13.49
   1   4   1  407.70   13.56
   1   4   1  407.47   13.49
   4  -5   1  408.00   13.76
   1   4   1  400.64   13.76
   4  -5   1  410.77   13.52
   1   4   1  411.75   13.64
   4  -5   1  429.05   13.73
   4  -5   1  415.52   13.60
   4  -5   1  407.71   13.72
  -5   1   1  427.14   13.74
   4  -5   1  421.76   13.69
  -5   1   1  410.66   13.65
  -5   1   1  422.11   13.71
  -5   1   1  412.90   13.78
   1   4   1  408.62   13.73
  -5   1   1  409.24   13.65
  -5   1   1  403.52   13.67
   1   4   1  418.01   13.72
  -5   1   1  421.34   13.59
   1   4   1  408.90   13.49
  -2  -4  -1   11.69    0.83
   6  -2  -1   12.47    0.79
  -2  -4  -1   13.98    0.80
  -2  -4  -1   15.01    1.26
   6  -2  -1   12.25    0.90
   6  -2  -1   13.37    1.10
   6  -2  -1   13.86    1.32
  -4   6  -1   11.71    1.05
   6  -2  -1   13.91    1.12
  -4   6  -1   12.59    1.09
   6  -2  -1   13.63    1.09
  -2  -4  -1   13.79    0.96
  -4   6  -1   14.03    1.23
  -4   6  -1   13.78    1.18
  -4   6  -1   12.83    0.97
  -2  -4  -1   14.49    1.43
  -2  -4  -1   14.22    1.07
   2   4   1   22.95    1.09
  -6   2   1   23.24    1.81
  -6   2   1   25.36    1.40
  -6   2   1   25.87    1.36
   2   4   1   26.51    1.56
   4  -6   1   28.17    1.31
   2   4   1   25.03    1.01
  -6   2   1   25.22    1.37
   2   4   1   26.89    1.31
   4  -6   1   24.30    1.22
   4  -6   1   26.79    1.52
  -6   2   1   23.78    1.46
   2   4   1   25.71    1.63
   2   4   1   24.75    0.94
  -6   2   1   24.19    1.38
  -6   2   1   25.32    1.12
   4  -6   1   27.98    1.02
   4  -6   1   27.88    0.98
  -6   2   1   24.12    1.20
   4  -6   1   24.28    1.55
   7  -3  -1  155.40    5.08
  -3  -4  -1  149.75    5.31
  -3  -4  -1  151.74    5.45
  -4   7  -1  146.80    5.22
  -3  -4  -1  152.41    5.08
  -3  -4  -1  152.51    5.08
  -4   7  -1  149.24    5.45
  -3  -4  -1  146.49    5.36
   7  -3  -1  153.95    5.46
   7  -3  -1  151.47    5.38
   7  -3  -1  153.58    5.19
   7  -3  -1  148.86    5.43
   7  -3  -1  155.61    5.52
  -4   7  -1  153.41    5.41
  -4   7  -1  150.48    5.38
  -4   7  -1  153.79    5.24
  -4   7  -1  150.82    5.33
  -7   3   1  146.10    5.12
   4  -7   1  149.67    5.06
  -7   3   1  144.68    5.01
   4  -7   1  138.84    5.24
   4  -7   1  146.63    5.43
  -7   3   1  152.84    5.21
   3   4   1  149.85    5.26
  -7   3   1  147.01    4.90
   4  -7   1  144.28    5.17
   3   4   1  145.48    4.88
  -7   3   1  147.51    5.31
  -7   3   1  146.38    5.19
   4  -7   1  152.13    5.22
   4  -7   1  134.38    4.79
   3   4   1  151.22    5.19
   3   4   1  144.28    4.90
   4  -7   1  149.69    5.06
  -7   3   1  146.87    5.29
   3   4   1  148.25    5.25
  -7   3   1  143.34    5.16
   4  -7   1  139.24    4.80
  -4  -4  -1  100.99    3.92
  -4  -4  -1  107.16    3.59
   8  -4  -1  103.33    3.86
  -4   8  -1  102.10    3.94
   8  -4  -1  108.44    4.05
  -4  -4  -1  109.09    4.00
  -4  -4  -1  103.18    3.62
  -4  -4  -1  101.15    3.88
   8  -4  -1  109.51    3.55
  -4  -4  -1  106.42    4.02
  -4   8  -1  102.61    3.99
   8  -4  -1  105.85    3.96
  -4   8  -1  106.43    3.88
   8  -4  -1  106.47    3.91
   8  -4  -1  105.89    3.93
  -4   8  -1  101.31    3.75
  -4   8  -1  107.40    4.05
   8  -4  -1  102.22    3.72
  -4   8  -1  102.16    4.00
  -8   4   1  103.91    3.87
  -8   4   1  100.80    3.87
  -8   4   1  105.41    3.80
   4   4   1  110.85    3.98
   4   4   1  105.00    4.02
  -8   4   1   99.48    3.91
   4  -8   1  106.12    3.80
   4   4   1  103.71    3.98
   4  -8   1  108.63    4.05
   4   4   1  106.93    3.63
   4  -8   1  105.09    3.87
  -8   4   1  106.78    3.88
  -8   4   1  107.31    4.07
   4  -8   1  105.21    4.03
   4   4   1  106.47    3.95
   4  -8   1  108.18    3.98
  -8   4   1   97.58    3.95
   4  -8   1  106.57    3.79
   4   4   1  105.22    3.61
   9  -5  -1   42.50    1.94
   9  -5  -1   47.28    2.11
   9  -5  -1   46.30    2.18
  -4   9  -1   39.97    2.44
  -5  -4  -1   52.61    2.28
  -5  -4  -1   42.70    1.70
  -4   9  -1   45.12    2.04
  -4   9  -1   41.90    2.25
  -5  -4  -1   40.84    2.08
   9  -5  -1   42.70    2.04
  -4   9  -1   48.88    2.07
  -5  -4  -1   46.01    1.80
  -4   9  -1   41.34    1.86
   9  -5  -1   44.22    2.11
   9  -5  -1   49.25    1.60
   9  -5  -1   46.79    1.63
  -5  -4  -1   47.17    2.24
  -9   5   1   45.17    2.15
   4  -9   1   47.82    2.37
   5   4   1   47.76    2.26
   4  -9   1   46.19    2.07
  -9   5   1   45.53    2.03
   5   4   1   47.76    2.28
   4  -9   1   45.85    2.20
   4  -9   1   45.28    2.26
   4  -9   1   48.87    1.97
  -9   5   1   45.25    2.18
  -9   5   1   44.54    2.32
   5   4   1   46.20    2.25
   4  -9   1   47.30    2.07
   5   4   1   51.47    2.19
  -9   5   1   46.16    2.14
  -9   5   1   44.76    2.40
   5   4   1   48.20    1.85
   5   4   1   48.00    1.77
  -3   8  -1  148.69    5.18
   8  -5  -1  152.83    5.38
   8  -5  -1  153.51    5.41
   8  -5  -1  152.15    5.51
  -3   8  -1  159.92    5.38
  -5  -3  -1  146.39    5.40
  -3   8  -1  153.01    5.52
   8  -5  -1  149.60    5.26
   8  -5  -1  147.20    5.45
  -5  -3  -1  149.76    5.18
  -3   8  -1  152.09    5.41
  -3   8  -1  155.99    5.34
  -5  -3  -1  152.84    5.05
  -5  -3  -1  158.12    4.98
  -3   8  -1  148.03    5.48
  -3   8  -1  153.41    5.01
  -5  -3  -1  150.71    5.48
  -5  -3  -1  145.69    5.38
  -5  -3  -1  149.12    5.48
   8  -5  -1  147.44    5.49
   3  -8   1  171.61    5.94
  -8   5   1  169.53    5.98
  -8   5   1  170.28    6.04
  -8   5   1  169.25    5.82
   5   3   1  173.12    5.96
  -8   5   1  170.81    5.90
   3  -8   1  166.50    5.84
   3  -8   1  157.91    5.98
   5   3   1  157.24    5.91
   3  -8   1  169.94    6.04
   5   3   1  174.27    5.93
   3  -8   1  176.86    5.55
   3  -8   1  167.78    5.71
   3  -8   1  173.75    5.88
  -8   5   1  162.89    6.03
   5   3   1  161.68    6.00
   5   3   1  167.07    5.90
  -8   5   1  166.67    5.84
  -8   5   1  158.97    5.89
   5   3   1  163.68    5.69
   7  -5  -1   21.00    1.38
  -2   7  -1   16.71    1.42
  -5  -2  -1   18.02    1.21
   7  -5  -1   19.60    1.36
  -5  -2  -1   19.16    1.30
  -2   7  -1   18.47    1.32
  -2   7  -1   18.58    1.01
   7  -5  -1   17.08    1.12
  -2   7  -1   17.20    1.43
   7  -5  -1   17.64    1.25
  -2   7  -1   17.79    1.38
  -5  -2  -1   18.88    0.78
  -5  -2  -1   18.13    1.67
  -2   7  -1   18.91    1.31
  -5  -2  -1   16.85    1.36
  -5  -2  -1   17.02    0.89
  -5  -2  -1   19.11    0.86
   7  -5  -1   18.57    1.20
  -5  -2  -1   20.06    0.78
  -5  -2  -1   17.34    1.11
  -2   7  -1   20.34    0.88
   2  -7   1   17.44    1.17
  -7   5   1   18.46    1.29
   5   2   1   17.38    1.21
   2  -7   1   18.03    1.18
   2  -7   1   21.32    1.56
   5   2   1   16.60    1.41
   2  -7   1   19.14    0.92
  -7   5   1   15.60    1.17
  -7   5   1   14.64    1.46
   5   2   1   14.98    1.31
  -7   5   1   18.43    1.26
   5   2   1   20.12    1.32
  -7   5   1   16.24    1.49
   5   2   1   16.76    1.04
   2  -7   1   17.49    1.38
  -7   5   1   16.93    1.27
   2  -7   1   16.89    0.98
  -7   5   1   18.31    1.15
   5   2   1   19.31    1.24
   6  -5  -1    8.53    1.19
   6  -5  -1    9.06    0.84
  -5  -1  -1    8.87    0.85
  -1   6  -1    9.97    1.06
   6  -5  -1    9.00    0.86
  -1   6  -1    7.40    1.04
  -5  -1  -1    9.50    0.97
   6  -5  -1   10.25    1.46
  -5  -1  -1    8.00    0.81
  -1   6  -1    9.03    1.18
  -5  -1  -1    8.55    1.11
  -1   6  -1   10.00    0.87
  -1   6  -1    9.33    0.71
   6  -5  -1   10.31    0.96
  -5  -1  -1    9.42    0.63
  -5  -1  -1    8.27    0.55
  -5  -1  -1   10.07    1.06
  -5  -1  -1   10.73    0.62
  -1   6  -1    8.33    0.75
  -6   5   1    8.69    0.94
  -6   5   1   10.56    0.85
   5   1   1   11.91    1.09
   5   1   1   10.01    1.16
  -6   5   1    7.16    1.33
   5   1   1    9.06    0.86
   1  -6   1    9.63    0.71
  -6   5   1   10.68    1.24
   1  -6   1    8.97    0.73
   5   1   1    9.82    0.93
   1  -6   1   11.19    1.29
   5   1   1    9.47    0.68
  -6   5   1    8.55    1.01
   1  -6   1   10.85    1.11
   1  -6   1    9.79    1.06
   1  -6   1    9.75    0.90
   1  -6   1    9.45    0.91
   5   1   1    8.68    0.88
   5   1   1   11.00    1.15
  -6   5   1   10.47    0.97
  -6   5   1    7.57    0.85
  -5   0  -1  105.12    3.50
   0   5  -1  101.29    3.70
   5  -5  -1   98.72    3.56
   5  -5  -1  103.06    3.71
  -5   0  -1  104.43    3.79
  -5   0  -1  100.93    3.73
   5  -5  -1  101.03    3.85
  -5   0  -1  103.72    3.73
   5  -5  -1   99.89    3.62
   0   5  -1  101.27    3.75
   0   5  -1  102.67    3.61
   0   5  -1  100.01    3.55
   0   5  -1  104.17    3.74
   5  -5  -1  106.70    3.88
   5  -5  -1  102.01    3.75
   0   5  -1  104.37    3.80
  -5   0  -1   97.97    3.62
  -5   5   1  102.43    3.56
   5   0   1  103.60    3.47
   5   0   1  100.11    3.64
   0  -5   1  102.80    3.76
   0  -5   1   95.48    3.73
  -5   5   1  105.72    3.41
   5   0   1  103.44    3.72
  -5   5   1   99.64    3.64
   5   0   1   99.67    3.77
   5   0   1   99.63    3.63
   5   0   1  105.94    3.76
   0  -5   1  101.64    3.63
  -5   5   1  102.88    3.70
  -5   5   1  103.75    3.42
   0  -5   1  103.90    3.48
   5   0   1  105.27    3.65
   0  -5   1  103.78    3.85
  -5   5   1  105.15    3.85
   5   0   1   99.73    3.49
  -5   5   1  100.58    3.68
   0  -5   1  101.88    3.72
   0  -5   1  105.72    3.56
   1   4  -1  404.98   13.71
   1   4  -1  413.42   13.63
   4  -5  -1  403.94   13.69
   4  -5  -1  424.93   13.72
   1   4  -1  424.65   13.75
   4  -5  -1  410.30   13.74
   1   4  -1  424.33   13.65
  -5   1  -1  411.49   13.76
  -5   1  -1  405.02   13.69
   1   4  -1  411.38   13.69
  -5   1  -1  407.34   13.64
  -5   1  -1  411.62   13.56
  -5   1  -1  408.89   13.67
  -5   1  -1  420.16   13.75
   4  -5  -1  407.92   13.59
   4  -5  -1  412.62   13.58
  -5   1  -1  416.04   13.60
   1   4  -1  402.36   13.77
   4  -5  -1  436.69   13.82
  -1  -4   1  415.32   13.53
  -1  -4   1  415.94   13.62
  -4   5   1  417.60   13.71
   5  -1   1  415.16   13.73
  -4   5   1  402.78   13.59
   5  -1   1  403.59   13.55
   5  -1   1  423.95   13.71
  -1  -4   1  418.23   13.79
  -4   5   1  414.25   13.71
  -4   5   1  395.64   13.71
  -1  -4   1  424.27   13.64
   5  -1   1  411.02   13.64
   5  -1   1  410.53   13.59
  -4   5   1  432.91   13.81
   5  -1   1  411.35   13.75
  -1  -4   1  424.74   13.70
   5  -1   1  408.02   13.66
  -4   5   1  407.72   13.56
  -1  -4   1  407.70   13.71
  -4   5   1  405.29   13.67
  -1  -4   1  426.85   13.74
   5  -1   1  401.90   13.63
   2   3  -1  365.57   11.96
   3  -5  -1  353.08   11.95
   3  -5  -1  355.62   12.11
   3  -5  -1  367.11   11.99
   2   3  -1  385.75   12.11
   2   3  -1  361.04   12.08
   2   3  -1  355.77   12.01
   3  -5  -1  374.75   12.05
   3  -5  -1  368.95   12.12
   2   3  -1  359.58   12.07
  -5   2  -1  362.57   12.16
  -5   2  -1  359.34   12.06
  -5   2  -1  366.26   12.12
   2   3  -1  363.84   12.18
   3  -5  -1  358.42   12.18
   3  -5  -1  366.00   12.08
  -5   2  -1  362.46   12.01
  -5   2  -1  362.92   12.10
   2   3  -1  352.94   12.07
   2   3  -1  377.30   12.14
  -5   2  -1  378.69   12.05
  -5   2  -1  362.70   12.01
  -2  -3   1  312.39   10.57
  -2  -3   1  318.67   10.57
  -2  -3   1  297.68   10.45
  -3   5   1  325.44   10.58
   5  -2   1  324.14   10.61
   5  -2   1  310.57   10.49
  -3   5   1  301.11   10.51
  -3   5   1  311.87   10.67
  -3   5   1  311.57   10.48
   5  -2   1  317.32   10.52
  -3   5   1  330.98   10.54
   5  -2   1  321.97   10.56
  -3   5   1  323.24   10.63
   5  -2   1  318.34   10.61
  -2  -3   1  323.70   10.51
  -3   5   1  312.06   10.59
  -2  -3   1  328.56   10.70
   5  -2   1  320.22   10.65
  -3   5   1  323.71   10.49
  -2  -3   1  325.07   10.62
   5  -2   1  315.11   10.50
  -2  -3   1  322.11   10.57
   3   2  -1  320.71   10.73
   2  -5  -1  321.41   10.84
   2  -5  -1  315.25   10.61
   3   2  -1  322.24   10.66
   2  -5  -1  320.51   10.75
   3   2  -1  316.90   10.69
  -5   3  -1  316.36   10.72
   3   2  -1  322.26   10.67
   2  -5  -1  326.91   10.71
   3   2  -1  321.32   10.70
   3   2  -1  318.86   10.84
   2  -5  -1  315.04   10.80
  -5   3  -1  325.90   10.66
  -5   3  -1  326.68   10.73
   2  -5  -1  330.02   10.72
   3   2  -1  334.05   10.79
  -5   3  -1  323.03   10.73
  -5   3  -1  326.86   10.72
   3   2  -1  336.06   10.79
  -5   3  -1  331.34   10.75
  -5   3  -1  322.27   10.84
  -5   3  -1  320.46   10.79
   2  -5  -1  320.60   10.65
   5  -3   1  372.38   12.33
  -3  -2   1  379.65   12.29
  -2   5   1  364.90   12.24
  -3  -2   1  366.33   12.18
  -2   5   1  372.87   12.21
  -3  -2   1  359.99   12.19
   5  -3   1  367.37   12.16
  -3  -2   1  369.46   12.16
   5  -3   1  369.22   12.24
  -2   5   1  371.15   12.21
  -2   5   1  368.82   12.16
  -2   5   1  363.41   12.31
  -3  -2   1  373.91   12.37
  -3  -2   1  381.39   12.29
  -2   5   1  369.40   12.31
   5  -3   1  361.52   12.21
  -3  -2   1  377.18   12.26
   5  -3   1  367.82   12.23
  -2   5   1  371.25   12.34
  -2   5   1  371.44   12.13
  -2   5   1  365.22   12.19
   1  -5  -1  416.00   13.54
   4   1  -1  404.78   13.44
   1  -5  -1  405.16   13.61
   4   1  -1  412.37   13.52
  -5   4  -1  405.76   13.53
  -5   4  -1  403.50   13.51
   1  -5  -1  408.65   13.61
   4   1  -1  399.96   13.47
   1  -5  -1  410.72   13.45
   1  -5  -1  404.38   13.43
   4   1  -1  412.42   13.51
   4   1  -1  416.04   13.46
   4   1  -1  422.27   13.59
   4   1  -1  412.06   13.63
  -5   4  -1  412.22   13.62
   1  -5  -1  404.96   13.49
  -5   4  -1  406.75   13.42
  -5   4  -1  404.10   13.45
   1  -5  -1  402.99   13.38
  -5   4  -1  403.27   13.56
  -1   5   1  403.71   13.32
  -4  -1   1  409.70   13.37
  -4  -1   1  410.12   13.42
  -1   5   1  398.26   13.33
  -1   5   1  399.96   13.51
  -4  -1   1  419.71   13.50
   5  -4   1  410.62   13.44
   5  -4   1  405.72   13.32
  -4  -1   1  415.81   13.56
  -1   5   1  408.17   13.34
   5  -4   1  401.48   13.47
  -4  -1   1  411.03   13.42
   5  -4   1  403.23   13.50
  -1   5   1  405.90   13.43
  -1   5   1  400.50   13.32
   5  -4   1  407.22   13.43
  -1   5   1  395.93   13.49
   5  -4   1  399.80   13.42
  -1   5   1  403.51   13.51
  -1   5   1  400.11   13.38
  -4  -1   1  401.69   13.34
  -4  -1   1  407.53   13.38
   0  -5  -1  103.26    3.83
   0  -5  -1  104.19    3.61
   0  -5  -1  102.97    3.52
   0  -5  -1  103.32    3.71
   5   0  -1  105.77    3.77
   5   0  -1   96.53    3.81
  -5   5  -1  102.14    3.57
   0  -5  -1  100.74    3.81
  -5   5  -1  101.15    3.82
  -5   5  -1  101.79    3.71
   5   0  -1  100.20    3.56
   5   0  -1  101.84    3.61
  -5   5  -1  103.31    3.71
  -5   5  -1  101.31    3.52
   5   0  -1  103.76    3.63
   5   0  -1  103.95    3.66
   0  -5  -1  102.72    3.60
  -5   5  -1  101.99    3.71
   0  -5  -1  104.53    3.44
   0   5   1  101.41    3.57
   5  -5   1  104.36    3.70
   0   5   1  104.64    3.81
   0   5   1  102.41    3.78
   5  -5   1  104.47    3.54
  -5   0   1  102.80    3.66
   5  -5   1  103.54    3.72
   5  -5   1  100.68    3.77
  -5   0   1  100.25    3.64
  -5   0   1  100.24    3.63
   0   5   1  101.58    3.56
  -5   0   1  101.12    3.62
  -5   0   1  101.37    3.62
  -5   0   1  100.22    3.55
   5  -5   1  101.90    3.51
   0   5   1  102.43    3.50
  -5   0   1  104.44    3.74
   0   5   1  105.71    3.73
   0   5   1  102.65    3.42
   5  -5   1  100.04    3.70
   0   5   1   96.79    3.77
   5  -5   1  102.73    3.84
  -5   0   1  102.73    3.88
   6  -1  -1   11.58    1.24
   6  -1  -1   10.21    0.99
  -5   6  -1    8.97    0.79
  -5   6  -1   11.80    1.03
   6  -1  -1   10.90    0.85
  -1  -5  -1   10.37    1.17
   6  -1  -1   10.59    1.17
  -1  -5  -1   11.91    1.05
  -1  -5  -1   10.02    0.92
  -5   6  -1   10.72    1.07
  -5   6  -1    8.89    0.69
   6  -1  -1    9.90    0.88
  -5   6  -1   13.36    1.19
  -5   6  -1   10.29    0.96
  -1  -5  -1   10.14    1.40
   6  -1  -1   11.85    0.99
  -1  -5  -1   10.44    0.88
   6  -1  -1   10.39    0.81
   5  -6   1   10.13    0.67
  -6   1   1    8.29    0.85
  -6   1   1    8.66    0.82
   5  -6   1   11.01    1.14
  -6   1   1    9.98    0.99
   1   5   1   12.03    0.84
   5  -6   1    9.51    1.20
   1   5   1    9.05    0.53
   5  -6   1   11.57    0.98
  -6   1   1    9.49    0.92
   5  -6   1    9.14    0.81
   5  -6   1   11.13    1.03
  -6   1   1    8.62    0.94
   1   5   1   10.40    1.03
   1   5   1    7.60    1.03
   1   5   1   11.79    1.17
   1   5   1    8.51    0.54
   1   5   1    8.77    0.76
   5  -6   1    9.65    1.08
   1   5   1    9.55    0.65
  -6   1   1    8.51    0.92
  -6   1   1    9.80    0.90
  -6   1   1   10.73    0.87
   7  -2  -1   18.69    1.05
  -2  -5  -1   18.43    0.83
  -5   7  -1   18.33    1.40
  -2  -5  -1   17.22    1.20
   7  -2  -1   17.83    1.30
   7  -2  -1   18.26    1.27
  -5   7  -1   19.82    1.32
  -5   7  -1   20.55    1.29
  -2  -5  -1   17.39    1.48
  -5   7  -1   19.72    1.21
  -2  -5  -1   19.34    1.02
   7  -2  -1   19.41    1.33
  -2  -5  -1   19.32    1.50
  -2  -5  -1   20.10    0.84
   7  -2  -1   19.40    1.52
  -2  -5  -1   20.23    1.31
  -5   7  -1   20.73    1.19
   7  -2  -1   17.85    1.13
  -5   7  -1   20.50    1.50
   5  -7   1   18.69    0.86
   2   5   1   18.19    1.01
  -7   2   1   21.44    1.33
  -7   2   1   18.65    1.02
  -7   2   1   18.71    1.57
  -7   2   1   21.57    1.30
   5  -7   1   19.95    1.28
   5  -7   1   19.49    1.39
  -7   2   1   19.15    1.43
   2   5   1   14.81    1.41
   2   5   1   17.52    1.44
   5  -7   1   19.80    1.21
   5  -7   1   21.36    0.83
   5  -7   1   19.99    1.08
   2   5   1   19.47    1.25
   2   5   1   19.39    0.80
  -7   2   1   20.85    1.44
  -7   2   1   16.03    1.42
  -7   2   1   20.73    1.19
   2   5   1   18.15    1.30
   5  -7   1   17.26    1.41
   5  -7   1   20.33    1.64
   2   5   1   18.54    0.82
   8  -3  -1  169.41    5.80
  -5   8  -1  175.59    5.86
  -5   8  -1  165.99    5.88
  -5   8  -1  167.37    6.01
  -3  -5  -1  174.31    6.11
  -3  -5  -1  169.29    5.94
   8  -3  -1  167.18    6.00
  -5   8  -1  166.61    6.03
  -3  -5  -1  166.21    6.08
  -3  -5  -1  166.27    5.71
  -5   8  -1  164.37    6.09
   8  -3  -1  173.94    6.01
   8  -3  -1  172.57    5.98
   8  -3  -1  164.35    5.90
   8  -3  -1  177.90    5.72
  -3  -5  -1  163.87    6.00
  -3  -5  -1  175.46    5.57
   8  -3  -1  166.52    6.08
  -5   8  -1  173.84    5.98
   3   5   1  147.22    5.49
  -8   3   1  150.80    5.33
  -8   3   1  147.52    5.41
   3   5   1  149.75    5.14
   3   5   1  152.94    5.05
   3   5   1  149.23    4.99
   5  -8   1  157.24    5.01
   5  -8   1  150.28    5.50
  -8   3   1  148.19    5.43
  -8   3   1  150.09    5.38
  -8   3   1  151.50    5.13
   5  -8   1  156.11    5.27
  -8   3   1  153.07    5.52
  -8   3   1  144.60    5.32
  -8   3   1  151.76    5.24
   3   5   1  155.60    5.40
   3   5   1  159.04    5.47
   3   5   1  145.01    5.44
   5  -8   1  151.15    5.45
   5  -8   1  158.03    5.41
   5  -8   1  155.19    5.51
   5  -8   1  154.04    5.50
   9  -4  -1   48.62    2.14
  -5   9  -1   43.73    1.99
   9  -4  -1   45.03    2.54
   9  -4  -1   49.61    2.00
   9  -4  -1   49.03    2.22
  -5   9  -1   45.91    2.32
   9  -4  -1   49.77    2.16
  -5   9  -1   44.29    2.41
  -4  -5  -1   45.95    2.42
  -5   9  -1   46.46    2.20
  -4  -5  -1   46.66    2.40
  -4  -5  -1   47.62    1.81
   9  -4  -1   48.87    1.77
  -5   9  -1   47.13    2.30
  -4  -5  -1   51.20    2.34
  -4  -5  -1   44.49    2.16
   9  -4  -1   45.00    2.06
  -4  -5  -1   45.34    1.76
  -5   9  -1   45.49    2.23
   4   5   1   40.50    2.15
   5  -9   1   44.87    2.13
  -9   4   1   45.22    1.94
   5  -9   1   45.73    1.91
  -9   4   1   44.56    2.05
   4   5   1   44.70    2.06
   4   5   1   42.28    2.09
   4   5   1   41.61    2.15
   4   5   1   43.12    1.70
  -9   4   1   43.41    2.24
   4   5   1   42.94    1.64
  -9   4   1   41.45    1.61
   5  -9   1   42.49    2.23
   5  -9   1   39.05    2.37
  -9   4   1   43.24    1.97
  -9   4   1   41.68    1.95
  -9   4   1   41.70    2.02
   5  -9   1   42.29    1.99
  10  -5  -1   18.27    0.85
  -5  10  -1   17.90    1.36
  -5  10  -1   19.49    1.31
  10  -5  -1   17.75    1.25
  -5  -5  -1   22.53    1.59
  -5  -5  -1   15.80    1.36
  -5  -5  -1   17.46    0.96
  -5  -5  -1   17.93    1.56
  10  -5  -1   22.73    1.41
  10  -5  -1   15.66    1.43
  10  -5  -1   17.83    1.59
  10  -5  -1   19.57    0.85
  -5  10  -1   18.19    1.59
  -5  10  -1   16.05    1.44
  -5  10  -1   18.26    1.63
  10  -5  -1   20.64    1.35
  -5  -5  -1   15.74    0.97
  -5  -5  -1   21.17    1.64
  -5  10  -1   16.76    1.18
   5 -10   1   15.55    1.34
 -10   5   1   17.70    1.98
 -10   5   1   18.30    1.46
   5   5   1   17.82    0.95
 -10   5   1   19.80    1.38
   5 -10   1   14.91    1.50
 -10   5   1   18.92    1.67
   5 -10   1   16.78    1.24
   5   5   1   18.43    0.99
   5   5   1   15.79    1.48
 -10   5   1   18.86    1.32
   5 -10   1   18.96    1.49
   5 -10   1   17.79    2.11
   5 -10   1   19.74    1.69
   5   5   1   16.97    1.37
   5   5   1   16.48    1.39
  -6  -5  -1  131.14    4.84
  -5  11  -1  125.26    4.87
  -6  -5  -1  124.11    4.30
  11  -6  -1  125.59    4.85
  11  -6  -1  119.43    4.68
  11  -6  -1  126.53    4.66
  -5  11  -1  125.16    4.66
  -6  -5  -1  115.97    4.72
  11  -6  -1  133.45    4.81
  -5  11  -1  125.02    4.84
  -6  -5  -1  122.14    4.73
  -5  11  -1  130.42    4.63
  11  -6  -1  131.50    4.19
  11  -6  -1  129.61    4.71
  -6  -5  -1  127.66    4.83
  -5  11  -1  122.09    4.69
  11  -6  -1  124.19    4.54
  -5  11  -1  118.73    4.45
  -6  -5  -1  120.53    4.35
   6   5   1  120.68    4.64
 -11   6   1  119.74    4.56
 -11   6   1  126.37    4.75
   5 -11   1  118.67    4.38
 -11   6   1  126.50    4.56
 -11   6   1  122.02    4.53
   6   5   1  125.15    4.70
 -11   6   1  118.16    4.71
   6   5   1  123.12    4.18
   5 -11   1  113.01    4.47
   6   5   1  113.79    4.61
   5 -11   1  120.86    4.62
   5 -11   1  125.34    4.75
 -11   6   1  115.00    4.66
   6   5   1  128.22    4.22
   5 -11   1  118.64    4.44
   6   5   1  121.54    4.61
   5 -11   1  115.91    4.69
  10  -6  -1   97.78    3.63
  -6  -4  -1   96.14    3.76
  -4  10  -1   96.98    3.83
  10  -6  -1   90.76    3.48
  -6  -4  -1   95.22    3.37
  10  -6  -1   93.96    3.10
  -6  -4  -1   86.15    3.70
  -4  10  -1   91.09    3.39
  -6  -4  -1   89.31    3.64
  10  -6  -1   93.21    3.80
  -4  10  -1   98.49    3.82
  -4  10  -1   92.12    3.67
  10  -6  -1   92.62    3.74
  10  -6  -1   91.92    3.61
  -4  10  -1   98.35    3.59
  10  -6  -1   98.02    3.68
  -6  -4  -1   91.12    3.74
  -4  10  -1   99.01    3.60
  -6  -4  -1   96.93    3.26
  10  -6  -1   85.58    3.11
   4 -10   1   86.23    3.16
 -10   6   1   82.25    3.35
   4 -10   1   82.13    3.48
   4 -10   1   85.34    3.29
   6   4   1   82.66    2.98
   4 -10   1   87.69    3.60
   6   4   1   87.20    3.45
 -10   6   1   84.24    3.56
   6   4   1   84.38    3.10
   6   4   1   84.94    3.47
 -10   6   1   91.47    3.54
   4 -10   1   90.10    3.45
 -10   6   1   84.11    3.56
 -10   6   1   86.20    3.38
 -10   6   1   83.92    3.34
   4 -10   1   80.57    3.50
 -10   6   1   84.66    3.38
  -6  -3  -1   13.42    1.00
   9  -6  -1   15.97    1.45
  -3   9  -1   17.88    1.23
   9  -6  -1   18.40    1.18
  -6  -3  -1   14.28    1.40
   9  -6  -1   14.33    1.35
  -6  -3  -1   14.14    1.43
  -6  -3  -1   16.19    0.69
  -3   9  -1   15.95    1.00
  -6  -3  -1   14.71    0.83
  -3   9  -1   17.77    1.82
  -6  -3  -1   16.14    1.44
  -3   9  -1   18.81    1.36
  -6  -3  -1   17.43    0.71
  -6  -3  -1   15.76    0.86
  -3   9  -1   15.34    1.48
  -3   9  -1   17.43    0.78
   9  -6  -1   17.83    1.36
   9  -6  -1   16.03    1.24
   6   3   1   17.30    1.45
   3  -9   1   17.56    1.63
  -9   6   1   17.23    1.32
   3  -9   1   16.63    1.37
  -9   6   1   18.37    1.29
   6   3   1   14.55    1.46
   3  -9   1   14.60    1.44
  -9   6   1   16.76    1.59
   6   3   1   13.85    1.40
  -9   6   1   16.09    1.48
   3  -9   1   16.99    1.04
   6   3   1   16.48    0.85
  -9   6   1   17.35    1.25
  -9   6   1   16.05    1.25
   3  -9   1   19.30    1.22
   6   3   1   15.43    1.10
   6   3   1   19.64    1.51
   6   3   1   19.01    1.30
   3  -9   1   19.28    1.21
  -6  -2  -1   61.73    2.63
   8  -6  -1   59.22    2.39
   8  -6  -1   59.19    2.50
  -6  -2  -1   59.18    2.32
  -2   8  -1   62.63    2.14
  -6  -2  -1   61.75    2.14
  -2   8  -1   59.13    2.66
  -6  -2  -1   59.64    2.59
   8  -6  -1   65.70    2.59
  -2   8  -1   61.84    2.49
  -6  -2  -1   61.65    2.52
  -6  -2  -1   59.53    2.08
  -6  -2  -1   53.72    2.52
  -2   8  -1   55.78    2.38
  -2   8  -1   62.19    2.22
   8  -6  -1   61.23    2.58
  -6  -2  -1   54.08    2.16
  -6  -2  -1   57.20    2.09
  -2   8  -1   57.89    2.63
   8  -6  -1   56.61    2.37
  -2   8  -1   59.05    2.51
  -8   6   1   66.13    2.83
   2  -8   1   69.65    2.85
  -8   6   1   73.86    2.85
   2  -8   1   71.51    3.04
  -8   6   1   70.39    2.76
  -8   6   1   70.53    2.71
  -8   6   1   72.26    3.00
   6   2   1   69.66    2.91
   6   2   1   70.67    2.91
  -8   6   1   66.80    2.99
   6   2   1   62.22    2.91
  -8   6   1   69.57    2.90
   2  -8   1   73.73    2.56
   2  -8   1   69.05    2.71
   2  -8   1   72.04    2.79
   6   2   1   73.13    2.84
   2  -8   1   74.30    2.51
   6   2   1   68.82    2.79
   2  -8   1   64.30    2.91
   6   2   1   69.81    2.67
   7  -6  -1  201.45    6.95
  -1   7  -1  197.30    7.00
  -1   7  -1  200.20    6.66
   7  -6  -1  200.91    6.91
   7  -6  -1  196.96    6.82
  -6  -1  -1  193.62    6.84
   7  -6  -1  193.60    7.02
  -6  -1  -1  188.21    6.64
   7  -6  -1  208.93    6.93
  -6  -1  -1  208.82    6.62
   7  -6  -1  195.31    6.77
  -6  -1  -1  197.38    6.95
  -6  -1  -1  200.05    6.62
  -1   7  -1  193.84    6.88
  -6  -1  -1  191.08    7.08
  -1   7  -1  204.78    6.65
  -1   7  -1  213.75    6.94
  -6  -1  -1  200.10    6.80
  -6  -1  -1  191.55    7.18
  -1   7  -1  203.67    6.99
   6   1   1  211.43    7.27
   1  -7   1  216.30    7.15
   1  -7   1  213.57    7.48
   6   1   1  205.50    7.40
  -7   6   1  213.61    7.23
   1  -7   1  206.96    7.26
   1  -7   1  207.80    7.43
   6   1   1  207.37    7.34
   6   1   1  225.07    7.37
  -7   6   1  215.16    7.37
  -7   6   1  212.26    7.47
   1  -7   1  213.27    7.09
  -7   6   1  213.83    7.38
   6   1   1  217.73    7.43
   1  -7   1  225.22    7.40
   6   1   1  209.71    7.08
   6   1   1  211.65    7.33
  -7   6   1  209.42    7.47
  -7   6   1  215.29    7.31
  -7   6   1  214.70    7.40
   1  -7   1  218.95    7.37
  -6   0  -1   87.25    3.05
  -6   0  -1   84.65    3.37
   6  -6  -1   93.81    3.37
  -6   0  -1   84.24    3.25
   0   6  -1   87.51    3.24
   0   6  -1   93.21    3.16
   0   6  -1   85.87    3.39
   6  -6  -1   87.21    3.51
   6  -6  -1   88.44    3.16
   0   6  -1   86.01    3.46
   0   6  -1   92.55    3.40
   6  -6  -1   87.90    3.52
  -6   0  -1   90.97    3.44
   6  -6  -1   92.60    3.42
  -6   0  -1   90.86    3.11
   6  -6  -1   84.75    3.29
   0   6  -1   86.94    3.14
  -6   0  -1   89.50    3.41
   0   6  -1   88.97    3.33
   6   0   1   89.43    3.36
  -6   6   1   92.97    2.96
  -6   6   1   86.29    3.31
   0  -6   1   86.10    3.49
  -6   6   1   88.65    3.40
  -6   6   1   92.10    3.35
   6   0   1   85.53    3.28
  -6   6   1   87.94    3.13
   6   0   1   89.93    3.07
   0  -6   1   87.24    3.17
   0  -6   1   88.90    3.03
   6   0   1   87.82    3.39
   6   0   1   89.52    3.06
  -6   6   1   88.35    2.96
   0  -6   1   84.19    3.42
   0  -6   1   87.59    3.33
   6   0   1   88.85    3.45
   6   0   1   88.58    3.26
   0  -6   1   89.40    3.16
   0  -6   1   86.73    3.49
  -6   6   1   85.69    3.27
   6   0   1   89.82    3.27
  -6   6   1   82.34    3.33
   1   5  -1    9.10    1.00
   1   5  -1    9.35    1.01
   1   5  -1   10.60    1.28
   5  -6  -1   11.54    1.01
   5  -6  -1   10.09    0.64
   1   5  -1   12.52    1.04
   1   5  -1   11.54    0.93
   5  -6  -1    9.80    0.95
   1   5  -1   10.53    0.97
  -6   1  -1   13.85    0.85
   5  -6  -1   11.29    0.81
   5  -6  -1   11.43    1.04
  -6   1  -1   10.97    0.96
  -6   1  -1   10.95    0.96
  -6   1  -1    9.10    1.11
   5  -6  -1   11.01    1.34
  -6   1  -1    8.87    0.76
   1   5  -1   11.06    1.04
  -6   1  -1   13.22    1.11
   5  -6  -1   11.62    1.13
  -6   1  -1   11.34    1.12
   6  -1   1    9.04    0.84
  -1  -5   1    9.42    0.88
  -1  -5   1    9.53    1.31
  -5   6   1    9.99    0.70
  -5   6   1    8.53    0.95
  -1  -5   1    8.75    0.70
   6  -1   1    8.86    1.13
  -1  -5   1    8.79    0.80
  -5   6   1   10.87    0.93
  -5   6   1   12.53    1.10
   6  -1   1   10.88    0.78
   6  -1   1   11.52    1.08
  -1  -5   1    7.90    0.94
   6  -1   1    8.97    1.13
  -1  -5   1    9.40    0.93
   6  -1   1    8.57    0.93
   6  -1   1   10.13    0.80
  -1  -5   1    8.18    0.98
  -5   6   1   10.66    0.97
   6  -1   1   10.63    0.85
  -5   6   1    9.91    0.68
  -5   6   1   10.27    1.27
  -5   6   1    9.30    0.66
   4  -6  -1   14.17    1.28
   4  -6  -1   12.81    0.79
   2   4  -1   11.66    1.07
  -6   2  -1   15.94    0.93
   2   4  -1   12.12    1.05
  -6   2  -1   15.71    1.10
   2   4  -1   16.19    1.38
   4  -6  -1   12.99    1.10
  -6   2  -1   13.80    0.91
   2   4  -1   14.29    0.81
   4  -6  -1   13.78    0.98
  -6   2  -1   13.41    1.18
   4  -6  -1   13.00    1.05
  -6   2  -1   13.66    1.27
   2   4  -1   12.60    1.07
   2   4  -1   12.98    1.07
  -6   2  -1   12.41    1.11
  -6   2  -1   14.19    0.93
   4  -6  -1   13.96    0.82
   2   4  -1   14.28    0.95
  -4   6   1   25.87    1.15
   6  -2   1   23.68    1.40
  -2  -4   1   21.79    1.31
  -4   6   1   25.62    1.09
   6  -2   1   26.08    1.29
  -4   6   1   25.80    1.24
  -2  -4   1   25.28    1.39
  -2  -4   1   24.97    1.28
  -4   6   1   24.01    1.61
  -4   6   1   27.63    1.55
   6  -2   1   25.05    1.21
  -2  -4   1   27.94    1.36
  -2  -4   1   25.92    1.36
   6  -2   1   23.82    1.33
   6  -2   1   25.17    1.48
   6  -2   1   26.03    1.20
  -4   6   1   26.54    1.31
  -2  -4   1   23.83    1.05
   6  -2   1   25.52    1.41
   3   3  -1    3.79    1.12
  -6   3  -1    4.94    0.77
  -6   3  -1    2.34    0.80
   3   3  -1    4.51    0.85
   3  -6  -1    3.49    0.49
   3  -6  -1    3.84    0.76
  -6   3  -1    2.35    0.88
   3   3  -1    3.83    0.56
   3   3  -1    3.74    0.63
  -6   3  -1    4.35    0.57
   3  -6  -1    3.74    0.85
   3  -6  -1    2.30    0.79
   3   3  -1    3.05    0.73
   3   3  -1    4.61    0.79
  -6   3  -1    3.57    0.75
   3  -6  -1    2.50    1.21
  -6   3  -1    3.25    0.93
  -6   3  -1    4.42    0.67
   3  -6  -1    3.42    0.59
   3   3  -1    2.44    0.66
  -6   3  -1    3.25    0.81
   3  -6  -1    3.82    0.60
   3   3  -1    2.00    0.75
  -3  -3   1    2.11    0.68
  -3  -3   1    3.80    0.77
   6  -3   1    4.43    0.94
   6  -3   1    4.50    0.58
  -3  -3   1    3.17    0.50
  -3  -3   1    3.27    0.81
  -3   6   1    4.43    0.87
   6  -3   1    3.81    0.66
   6  -3   1    3.73    0.77
   6  -3   1    3.45    0.67
  -3  -3   1    3.51    0.63
  -3   6   1    4.52    0.60
  -3  -3   1    2.62    0.77
   6  -3   1    2.31    0.87
  -3   6   1    3.37    0.79
  -3   6   1    4.14    0.61
  -3   6   1    2.62    0.65
   6  -3   1    3.94    0.86
  -3   6   1    3.90    0.88
  -3   6   1    4.08    0.60
  -3   6   1    5.13    0.90
   2  -6  -1   26.50    1.33
   4   2  -1   24.47    1.36
   4   2  -1   25.67    1.66
  -6   4  -1   25.65    1.31
  -6   4  -1   27.42    1.73
   2  -6  -1   25.53    1.40
   2  -6  -1   25.15    1.48
   4   2  -1   25.63    1.27
  -6   4  -1   27.52    1.21
   4   2  -1   27.81    1.42
  -6   4  -1   24.65    1.47
  -6   4  -1   26.61    1.34
   4   2  -1   26.13    1.46
   4   2  -1   27.50    1.41
  -6   4  -1   28.69    1.51
   2  -6  -1   25.40    1.28
   4   2  -1   26.35    1.23
  -6   4  -1   27.36    1.46
   2  -6  -1   26.30    1.17
  -4  -2   1   14.99    1.03
  -4  -2   1   15.01    1.13
  -2   6   1   14.40    1.34
  -2   6   1   14.13    0.80
  -4  -2   1   13.43    0.88
  -2   6   1   13.57    1.26
  -4  -2   1   15.65    1.06
   6  -4   1   15.01    1.06
  -2   6   1   13.86    0.99
  -2   6   1   13.30    1.01
  -2   6   1   13.56    0.87
  -2   6   1   14.79    0.83
   6  -4   1   12.52    1.04
   6  -4   1   13.77    0.88
  -2   6   1   14.04    1.38
   6  -4   1   14.76    1.05
   6  -4   1   13.43    1.21
  -4  -2   1   12.48    1.03
  -2   6   1   12.83    1.05
  -4  -2   1   13.10    0.95
   5   1  -1   11.14    1.30
   5   1  -1   11.18    0.85
   5   1  -1    9.56    0.84
   1  -6  -1   10.17    1.17
   1  -6  -1    8.26    0.86
  -6   5  -1    7.43    1.22
   1  -6  -1   10.44    0.83
   5   1  -1    9.26    0.94
  -6   5  -1    8.90    1.01
  -6   5  -1    8.55    0.80
  -6   5  -1   10.77    0.99
   5   1  -1    8.28    0.75
   5   1  -1   10.37    1.20
   1  -6  -1    8.93    0.85
   5   1  -1    9.13    0.91
  -6   5  -1    9.59    0.81
   1  -6  -1    9.03    0.67
  -6   5  -1   11.20    1.03
  -6   5  -1    8.80    0.97
   1  -6  -1    9.00    0.78
  -5  -1   1   10.37    0.98
   6  -5   1    9.40    1.14
  -1   6   1   10.98    0.63
  -1   6   1    9.17    0.74
   6  -5   1    9.30    1.07
  -5  -1   1    9.39    1.03
  -5  -1   1    9.49    0.96
   6  -5   1    9.09    1.07
   6  -5   1   10.03    0.81
  -5  -1   1    9.86    1.01
  -1   6   1   10.48    0.88
   6  -5   1   12.79    1.06
   6  -5   1   11.23    1.16
  -1   6   1   10.35    1.13
  -1   6   1   10.59    0.83
   6  -5   1   10.29    0.93
  -1   6   1   12.36    1.17
  -5  -1   1   12.12    0.94
  -5  -1   1    9.49    0.91
  -1   6   1   10.57    0.99
  -1   6   1   11.93    1.09
  -5  -1   1   10.63    0.93
  -5  -1   1    8.41    1.53
  -6   6  -1   86.34    3.46
   6   0  -1   97.78    3.44
   6   0  -1   91.57    3.27
  -6   6  -1   86.45    3.34
   0  -6  -1   83.57    3.17
   0  -6  -1   86.47    3.44
   6   0  -1   89.37    3.24
  -6   6  -1   90.83    3.36
  -6   6  -1   88.46    3.14
   0  -6  -1   87.25    3.11
   0  -6  -1   88.09    3.46
   6   0  -1   89.72    3.18
  -6   6  -1   85.89    3.09
   6   0  -1   87.15    3.18
   0  -6  -1   84.90    3.31
  -6   6  -1   86.02    3.32
   0  -6  -1   88.96    3.19
   6   0  -1   85.48    3.45
   0  -6  -1   91.41    2.98
  -6   6  -1   87.53    3.40
  -6   0   1   90.16    3.32
  -6   0   1   88.35    3.20
   6  -6   1   90.21    3.12
   6  -6   1   88.64    3.11
  -6   0   1   90.58    3.17
   0   6   1   89.14    3.32
  -6   0   1   85.83    3.21
  -6   0   1   83.25    3.22
  -6   0   1   83.91    3.22
   0   6   1   92.58    3.44
   0   6   1   92.86    3.18
   0   6   1   89.36    3.45
   6  -6   1   83.71    3.33
   0   6   1   89.45    3.08
  -6   0   1   85.28    3.23
   0   6   1   86.05    3.17
   6  -6   1   87.17    3.40
   6  -6   1   89.05    3.32
   6  -6   1   86.36    3.36
  -6   0   1   87.30    3.37
   0   6   1   90.02    2.96
   0   6   1   86.22    3.41
   6  -6   1   89.30    3.34
  -6   0   1   88.02    3.51
  -1  -6  -1  206.78    7.21
   7  -1  -1  209.65    7.15
   7  -1  -1  199.98    7.26
  -1  -6  -1  202.87    7.01
  -6   7  -1  206.82    6.91
  -1  -6  -1  201.60    7.06
  -6   7  -1  210.76    7.21
   7  -1  -1  206.73    7.04
  -1  -6  -1  210.92    7.28
  -1  -6  -1  205.92    6.92
   7  -1  -1  211.58    7.12
  -6   7  -1  205.53    7.15
  -6   7  -1  214.48    7.21
  -6   7  -1  205.74    7.28
   7  -1  -1  214.48    7.17
  -6   7  -1  210.93    7.24
   7  -1  -1  209.35    7.24
  -1  -6  -1  209.53    7.29
  -6   7  -1  206.03    7.00
   6  -7   1  200.38    6.85
   1   6   1  198.91    6.87
   6  -7   1  202.77    6.66
   1   6   1  192.72    6.73
  -7   1   1  201.81    6.99
   6  -7   1  194.26    6.89
   1   6   1  201.38    6.47
  -7   1   1  187.57    6.88
   1   6   1  193.95    6.94
  -7   1   1  188.80    6.76
  -7   1   1  194.98    6.76
   6  -7   1  198.51    6.85
  -7   1   1  203.21    6.70
   6  -7   1  188.80    6.91
   1   6   1  201.52    6.47
   6  -7   1  205.66    6.90
  -7   1   1  201.26    6.83
   6  -7   1  206.16    6.59
  -7   1   1  195.72    6.82
   1   6   1  197.91    6.57
   1   6   1  194.61    6.68
   1   6   1  196.28    6.92
  -7   1   1  200.06    6.91
   1   6   1  197.86    6.94
  -7   1   1  192.84    6.70
  -2  -6  -1   66.15    2.87
  -6   8  -1   69.72    2.98
  -2  -6  -1   71.30    2.63
  -2  -6  -1   71.19    3.00
   8  -2  -1   70.30    2.67
   8  -2  -1   68.64    3.00
   8  -2  -1   69.40    2.89
  -6   8  -1   69.02    2.88
  -6   8  -1   68.38    2.76
  -6   8  -1   70.79    2.93
   8  -2  -1   69.32    3.05
   8  -2  -1   72.21    2.64
   8  -2  -1   72.41    2.86
  -6   8  -1   74.24    2.84
  -2  -6  -1   75.35    3.03
  -6   8  -1   74.43    2.66
  -2  -6  -1   69.14    2.71
   2   6   1   62.37    2.68
   2   6   1   62.45    2.03
   6  -8   1   62.96    2.13
   2   6   1   60.48    2.12
  -8   2   1   53.67    2.40
  -8   2   1   57.89    2.25
  -8   2   1   57.48    2.40
  -8   2   1   64.71    2.74
   2   6   1   57.83    2.28
  -8   2   1   60.10    2.41
  -8   2   1   57.59    2.51
   2   6   1   65.23    2.60
  -8   2   1   59.77    2.65
   2   6   1   62.28    2.04
  -8   2   1   62.84    2.39
   6  -8   1   62.73    2.32
   6  -8   1   64.67    2.53
   6  -8   1   54.48    2.62
   6  -8   1   62.29    2.75
   2   6   1   54.73    2.61
   6  -8   1   54.61    2.49
   6  -8   1   61.07    2.53
  -3  -6  -1   14.71    1.47
  -6   9  -1   17.11    1.10
  -6   9  -1   14.89    1.22
  -6   9  -1   14.39    1.28
  -3  -6  -1   15.81    1.53
   9  -3  -1   15.87    1.30
   9  -3  -1   15.46    1.14
  -3  -6  -1   16.04    0.98
   9  -3  -1   16.11    0.97
   9  -3  -1   15.14    1.13
   9  -3  -1   16.41    1.24
  -6   9  -1   15.92    1.40
  -3  -6  -1   15.77    0.92
  -3  -6  -1   13.94    1.25
  -3  -6  -1   14.82    0.71
  -6   9  -1   15.26    1.43
   9  -3  -1   16.19    1.31
  -3  -6  -1   14.24    1.14
  -6   9  -1   15.91    1.46
  -9   3   1   15.28    1.15
   6  -9   1   16.97    0.62
   3   6   1   13.71    0.71
   6  -9   1   15.79    1.37
   3   6   1   16.43    1.32
   3   6   1   15.41    1.30
   6  -9   1   12.93    1.16
   3   6   1   16.95    1.05
   6  -9   1   15.51    1.03
   6  -9   1   16.33    1.48
  -9   3   1   15.70    0.94
   3   6   1   15.06    1.46
   6  -9   1   14.88    0.65
  -9   3   1   14.21    1.13
  -9   3   1   14.68    1.52
   6  -9   1   14.34    1.60
  -9   3   1   17.36    1.19
   3   6   1   16.21    0.74
  -9   3   1   13.91    1.15
  -4  -6  -1   83.67    2.89
  -6  10  -1   83.37    3.33
  10  -4  -1   82.64    3.46
  -4  -6  -1   82.97    3.47
  -6  10  -1   87.07    3.41
  -6  10  -1   86.03    3.22
  -4  -6  -1   82.90    3.45
  -6  10  -1   83.75    3.44
  10  -4  -1   83.36    3.14
  10  -4  -1   80.17    3.23
  -4  -6  -1   77.50    3.44
  -4  -6  -1   79.53    3.35
  10  -4  -1   81.11    3.28
  10  -4  -1   85.78    3.38
  10  -4  -1   85.52    3.35
  -6  10  -1   84.79    3.50
  -4  -6  -1   79.95    2.77
  10  -4  -1   85.29    2.97
  -6  10  -1   84.89    3.17
  -4  -6  -1   82.62    2.99
   6 -10   1   98.44    3.75
   4   6   1   92.81    3.76
   4   6   1   90.16    3.69
   4   6   1   95.18    3.12
 -10   4   1   97.10    3.64
 -10   4   1   86.86    3.72
 -10   4   1   94.16    3.28
   4   6   1   93.75    3.21
 -10   4   1   90.46    3.57
   6 -10   1   88.15    3.61
   4   6   1   96.53    3.71
 -10   4   1   93.95    3.81
   6 -10   1   97.93    3.56
   4   6   1   94.50    3.84
   6 -10   1   89.37    3.76
 -10   4   1   96.70    3.73
   6 -10   1   90.73    3.80
 -10   4   1   98.88    3.53
   6 -10   1   95.98    3.50
   4   6   1   94.50    3.35
 -10   4   1   90.98    3.57
  11  -5  -1  120.96    4.73
  11  -5  -1  121.20    4.66
  -6  11  -1  125.95    4.46
  -5  -6  -1  120.58    4.71
  11  -5  -1  125.57    4.60
  -6  11  -1  119.23    4.68
  11  -5  -1  120.64    4.51
  -5  -6  -1  122.86    4.71
  -5  -6  -1  118.96    4.16
  11  -5  -1  121.22    4.40
  11  -5  -1  124.79    4.56
  -6  11  -1  124.26    4.58
  11  -5  -1  118.15    4.14
  -5  -6  -1  118.50    4.63
  -6  11  -1  123.61    4.42
  -5  -6  -1  124.32    4.23
  -5  -6  -1  109.33    4.52
  -6  11  -1  116.92    4.64
  -6  11  -1  122.92    4.76
  11  -5  -1  127.90    4.17
   5   6   1  112.03    4.65
   5   6   1  116.61    4.67
 -11   5   1  123.60    4.76
   5   6   1  119.93    4.64
   6 -11   1  136.34    4.52
 -11   5   1  112.52    4.54
   6 -11   1  125.30    4.61
 -11   5   1  131.14    4.56
 -11   5   1  118.59    4.64
   6 -11   1  119.21    4.73
 -11   5   1  115.49    4.60
   6 -11   1  128.17    4.68
   6 -11   1  123.25    4.71
 -11   5   1  119.70    4.52
   5   6   1  122.31    4.15
   5   6   1  121.23    4.24
 -11   5   1  120.50    4.69
   6 -11   1  125.41    4.45
   5   6   1  118.15    4.61
  12  -6  -1    0.50    0.84
  12  -6  -1    0.56    0.36
  -6  12  -1    2.18    0.79
  12  -6  -1    0.74    0.38
  -6  12  -1   -0.41    1.04
  -6  -6  -1    1.19    1.03
  12  -6  -1    0.54    0.91
  -6  12  -1    0.42    0.84
  -6  -6  -1    1.39    0.92
  -6  -6  -1    0.81    1.16
  -6  12  -1    0.71    0.70
  -6  -6  -1    1.16    0.57
  12  -6  -1   -0.06    0.87
  12  -6  -1    1.39    0.75
  -6  -6  -1    1.05    0.53
  12  -6  -1    1.07    1.28
  12  -6  -1    0.89    0.77
 -12   6   1    0.79    0.79
   6   6   1   -0.41    0.81
   6 -12   1    1.72    0.75
   6 -12   1    2.20    1.28
   6 -12   1    3.30    1.08
 -12   6   1   -0.31    0.89
   6   6   1    1.62    1.20
 -12   6   1    0.66    1.30
 -12   6   1    0.20    0.86
 -12   6   1    2.06    0.87
 -12   6   1    0.49    0.79
   6   6   1    0.33    0.98
   6   6   1    0.69    0.85
 -12   6   1    0.79    1.24
   6 -12   1    0.46    0.78
   6   6   1    1.19    0.46
   6   6   1    1.41    0.58
  -7  -6  -1   43.79    1.79
  13  -7  -1   45.18    1.54
  -6  13  -1   43.70    2.44
  -7  -6  -1   41.33    1.74
  13  -7  -1   42.99    2.06
  -6  13  -1   40.05    2.10
  -6  13  -1   43.50    2.26
  -6  13  -1   41.69    1.95
  -7  -6  -1   41.14    2.46
  13  -7  -1   39.68    2.20
  13  -7  -1   40.73    2.18
  -7  -6  -1   41.78    2.40
  13  -7  -1   43.21    2.31
   7   6   1   46.08    2.33
 -13   7   1   46.32    2.27
   6 -13   1   42.62    2.31
   7   6   1   43.14    1.80
 -13   7   1   42.03    2.19
   6 -13   1   46.96    2.54
   6 -13   1   43.40    2.03
   7   6   1   40.00    2.24
   6 -13   1   44.13    2.08
   7   6   1   42.23    1.77
 -13   7   1   43.20    2.48
 -13   7   1   44.63    2.31
  -7  -5  -1   51.18    2.54
  -5  12  -1   49.51    2.22
  12  -7  -1   48.97    2.36
  -7  -5  -1   44.27    2.61
  -7  -5  -1   52.68    2.60
  -7  -5  -1   47.83    1.96
  -7  -5  -1   46.68    1.88
  -5  12  -1   47.03    2.52
  12  -7  -1   49.14    2.38
  12  -7  -1   48.81    2.20
  12  -7  -1   47.70    2.35
  -5  12  -1   45.47    2.24
  12  -7  -1   48.41    2.25
  -5  12  -1   47.55    2.06
   5 -12   1   45.04    2.07
   7   5   1   48.03    2.43
 -12   7   1   46.86    2.26
   7   5   1   47.93    1.89
   7   5   1   45.39    1.82
   5 -12   1   45.33    2.54
 -12   7   1   47.18    2.22
   7   5   1   47.98    2.32
   7   5   1   44.74    2.36
   7   5   1   43.78    2.45
 -12   7   1   46.25    2.24
 -12   7   1   49.05    2.53
   5 -12   1   43.25    2.17
 -12   7   1   47.87    2.29
   5 -12   1   47.01    2.16
   5 -12   1   50.40    2.28
  11  -7  -1   53.95    2.39
  -7  -4  -1   51.42    2.48
  -4  11  -1   54.74    1.82
  -7  -4  -1   52.96    2.59
  -7  -4  -1   52.52    2.00
  -4  11  -1   55.01    2.37
  -4  11  -1   52.85    2.49
  -7  -4  -1   51.49    1.82
  -7  -4  -1   53.13    2.15
  -7  -4  -1   57.99    2.58
  11  -7  -1   52.07    2.45
  -7  -4  -1   49.10    2.48
  -4  11  -1   51.73    2.64
  11  -7  -1   54.57    2.42
  -7  -4  -1   53.55    2.00
  11  -7  -1   53.25    2.29
  -7  -4  -1   49.63    1.81
  -4  11  -1   55.41    2.65
  -4  11  -1   54.91    2.43
  11  -7  -1   53.00    2.54
  -4  11  -1   50.25    2.12
 -11   7   1   51.14    2.65
 -11   7   1   49.46    2.63
   4 -11   1   54.09    2.35
   4 -11   1   60.04    2.24
   7   4   1   51.56    2.45
   4 -11   1   52.75    1.84
   4 -11   1   52.28    2.69
   7   4   1   53.57    2.14
   7   4   1   52.52    2.01
   7   4   1   51.62    2.56
 -11   7   1   56.86    2.42
   4 -11   1   58.73    2.56
 -11   7   1   61.39    2.51
   4 -11   1   54.34    2.58
 -11   7   1   51.56    2.43
   7   4   1   49.33    2.52
   7   4   1   51.06    2.55
 -11   7   1   52.92    2.58
 -11   7   1   57.31    2.71
   4 -11   1   52.00    2.35
  -3  10  -1  148.60    5.13
  -7  -3  -1  142.07    4.95
  -3  10  -1  155.09    4.99
  -7  -3  -1  156.73    5.58
  10  -7  -1  146.30    5.41
  -7  -3  -1  141.15    5.47
  -3  10  -1  154.57    5.37
  -3  10  -1  154.03    5.58
  -7  -3  -1  144.61    5.40
  -7  -3  -1  147.77    4.98
  10  -7  -1  150.93    5.46
  -7  -3  -1  151.49    5.22
  -3  10  -1  154.94    5.44
  10  -7  -1  145.03    5.50
  -3  10  -1  142.86    5.41
  -7  -3  -1  154.06    5.04
  10  -7  -1  152.11    5.34
  10  -7  -1  145.03    5.29
  -7  -3  -1  146.76    5.03
  -3  10  -1  148.94    5.56
  -7  -3  -1  145.79    5.49
 -10   7   1  141.24    5.41
 -10   7   1  136.30    5.25
 -10   7   1  139.66    5.40
   7   3   1  137.93    5.24
   3 -10   1  148.48    4.83
   3 -10   1  142.44    5.43
 -10   7   1  147.00    5.20
   7   3   1  149.31    5.30
 -10   7   1  147.96    5.23
   3 -10   1  148.27    5.31
   3 -10   1  141.18    5.18
   3 -10   1  143.04    4.98
 -10   7   1  146.11    5.39
   7   3   1  151.42    5.09
   3 -10   1  136.34    5.38
 -10   7   1  144.36    5.28
   7   3   1  148.01    5.39
  -7  -2  -1  157.12    5.56
  -2   9  -1  155.07    5.74
  -7  -2  -1  147.41    5.18
  -2   9  -1  149.97    5.61
  -2   9  -1  153.27    5.38
   9  -7  -1  152.84    5.54
  -2   9  -1  155.76    5.14
  -2   9  -1  160.87    5.50
  -7  -2  -1  146.73    5.47
  -2   9  -1  154.69    5.62
  -7  -2  -1  151.37    5.10
  -7  -2  -1  156.28    5.62
  -7  -2  -1  141.57    5.53
   9  -7  -1  157.80    5.52
   9  -7  -1  154.48    5.54
  -7  -2  -1  144.15    5.11
  -2   9  -1  153.70    5.18
   9  -7  -1  146.89    5.55
  -7  -2  -1  158.28    5.14
  -7  -2  -1  152.46    5.32
   9  -7  -1  148.80    5.38
   2  -9   1  163.62    5.74
   7   2   1  157.63    5.87
  -9   7   1  175.39    5.93
   2  -9   1  166.01    6.02
   2  -9   1  172.23    5.56
   2  -9   1  162.99    5.87
   7   2   1  157.60    5.90
   7   2   1  166.72    5.98
   2  -9   1  157.47    5.96
  -9   7   1  165.28    5.74
  -9   7   1  156.91    5.87
  -9   7   1  160.57    6.01
   7   2   1  166.93    5.86
   2  -9   1  165.91    6.06
  -9   7   1  165.80    5.98
   7   2   1  160.79    5.85
  -9   7   1  163.48    5.99
   2  -9   1  166.08    5.53
  -7  -1  -1   10.44    0.71
  -1   8  -1    9.83    0.94
  -7  -1  -1    9.75    1.00
  -1   8  -1    9.20    1.03
   8  -7  -1   11.42    1.42
  -1   8  -1   10.06    1.14
   8  -7  -1    7.92    1.04
  -7  -1  -1    8.64    0.67
  -7  -1  -1    9.61    0.96
  -1   8  -1    8.98    0.75
  -7  -1  -1   10.13    0.79
  -7  -1  -1   10.39    0.77
   8  -7  -1    9.40    0.94
   8  -7  -1    9.27    0.84
  -1   8  -1   10.00    1.18
   8  -7  -1   12.49    1.20
  -7  -1  -1   10.56    1.17
   8  -7  -1   10.46    1.12
  -1   8  -1   11.69    0.80
  -8   7   1    9.83    1.29
  -8   7   1   10.05    0.96
   1  -8   1   11.53    1.43
   1  -8   1   10.36    0.86
   1  -8   1   12.78    1.03
   1  -8   1    9.19    1.11
   7   1   1   11.30    1.26
  -8   7   1   10.32    1.10
   7   1   1   11.21    1.07
  -8   7   1   12.59    1.20
  -8   7   1    8.97    1.54
   7   1   1   11.51    1.20
   1  -8   1    9.58    0.72
   7   1   1   10.31    0.75
   7   1   1   12.57    1.23
  -8   7   1   11.89    1.36
   7   1   1   10.69    0.97
   1  -8   1    9.61    1.20
   1  -8   1   10.41    1.03
  -7   0  -1  128.32    4.64
   0   7  -1  130.60    4.37
  -7   0  -1  132.50    4.53
   0   7  -1  122.20    4.60
   0   7  -1  126.22    4.54
   7  -7  -1  121.61    4.52
   7  -7  -1  121.31    4.61
   0   7  -1  135.59    4.64
   0   7  -1  121.53    4.61
  -7   0  -1  127.03    4.33
   0   7  -1  120.35    4.69
  -7   0  -1  125.98    4.27
   7  -7  -1  126.62    4.73
   7  -7  -1  123.37    4.57
  -7   0  -1  119.68    4.62
   0   7  -1  125.21    4.31
   7  -7  -1  121.34    4.35
   7  -7  -1  128.28    4.59
   7   0   1  122.78    4.57
   0  -7   1  123.65    4.46
   0  -7   1  118.32    4.64
  -7   7   1  127.15    4.20
   0  -7   1  123.65    4.76
   7   0   1  128.76    4.34
  -7   7   1  127.39    4.39
   7   0   1  128.22    4.53
   7   0   1  126.38    4.69
   7   0   1  130.38    4.69
   0  -7   1  129.06    4.44
  -7   7   1  122.82    4.58
  -7   7   1  129.28    4.63
   7   0   1  127.08    4.69
   0  -7   1  127.03    4.25
  -7   7   1  131.15    4.20
   7   0   1  126.78    4.33
  -7   7   1  124.74    4.75
   7   0   1  131.60    4.72
   0  -7   1  127.32    4.62
  -7   7   1  125.95    4.63
   0  -7   1  125.80    4.57
   1   6  -1  215.98    7.10
   1   6  -1  214.52    7.27
   6  -7  -1  221.72    7.36
   6  -7  -1  215.13    7.28
  -7   1  -1  209.84    7.05
   6  -7  -1  211.44    7.21
  -7   1  -1  210.79    7.22
   1   6  -1  203.05    7.24
  -7   1  -1  200.85    7.26
  -7   1  -1  212.62    7.06
   6  -7  -1  205.69    7.00
   6  -7  -1  208.82    7.21
   1   6  -1  201.17    7.31
   1   6  -1  205.73    7.24
  -7   1  -1  199.17    7.98
   1   6  -1  202.46    7.16
   6  -7  -1  207.68    7.22
   6  -7  -1  212.54    6.93
  -7   1  -1  208.02    7.24
   1   6  -1  212.19    7.08
  -6   7   1  200.95    6.68
  -1  -6   1  202.98    6.60
   7  -1   1  195.13    6.69
  -6   7   1  201.10    6.62
  -6   7   1  210.66    6.63
  -6   7   1  196.90    6.90
   7  -1   1  203.65    6.91
   7  -1   1  207.23    6.99
  -1  -6   1  203.73    6.81
  -6   7   1  202.98    7.03
  -6   7   1  199.17    6.94
   7  -1   1  191.18    6.93
   7  -1   1  201.01    6.72
  -1  -6   1  200.99    6.76
  -6   7   1  200.11    6.92
  -1  -6   1  198.04    7.04
  -1  -6   1  195.78    6.94
   7  -1   1  199.08    6.79
   7  -1   1  189.04    6.85
   7  -1   1  197.23    6.80
  -1  -6   1  191.66    6.93
  -7   2  -1   16.79    1.27
  -7   2  -1   18.08    1.07
   2   5  -1   18.20    1.28
   5  -7  -1   19.81    0.99
   5  -7  -1   19.50    1.29
   5  -7  -1   18.67    0.99
   5  -7  -1   18.62    1.58
  -7   2  -1   18.90    1.59
   2   5  -1   19.68    1.17
  -7   2  -1   19.13    1.16
  -7   2  -1   18.33    1.30
   2   5  -1   20.13    1.57
  -7   2  -1   21.02    1.12
   2   5  -1   16.54    1.21
   2   5  -1   16.40    1.30
   2   5  -1   19.18    0.93
   5  -7  -1   19.59    1.38
  -7   2  -1   15.94    1.25
   2   5  -1   16.96    1.44
   2   5  -1   18.36    1.24
   5  -7  -1   22.86    1.31
   5  -7  -1   17.63    1.40
  -2  -5   1   22.24    1.65
  -2  -5   1   19.11    0.93
   7  -2   1   18.92    1.38
  -2  -5   1   17.56    0.94
  -5   7   1   18.03    1.25
  -2  -5   1   16.35    1.25
  -5   7   1   18.30    0.93
   7  -2   1   19.54    1.08
  -2  -5   1   21.19    1.18
   7  -2   1   20.21    1.13
  -5   7   1   21.74    1.57
   7  -2   1   19.16    1.08
  -2  -5   1   20.60    1.17
  -2  -5   1   20.53    1.32
   7  -2   1   18.66    1.27
  -5   7   1   20.95    0.99
  -5   7   1   18.66    1.23
   7  -2   1   23.66    1.34
  -5   7   1   18.29    1.32
   7  -2   1   19.65    1.14
  -2  -5   1   17.19    1.28
   7  -2   1   17.75    1.33
   4  -7  -1  154.83    5.22
   4  -7  -1  151.41    5.16
   3   4  -1  150.23    5.44
   4  -7  -1  148.80    5.04
  -7   3  -1  145.01    5.33
  -7   3  -1  150.74    5.14
   4  -7  -1  152.52    5.45
   3   4  -1  149.96    5.23
   4  -7  -1  150.58    5.39
   3   4  -1  148.26    5.29
  -7   3  -1  154.34    5.38
  -7   3  -1  149.10    5.30
  -7   3  -1  147.80    5.30
  -7   3  -1  146.96    5.41
   3   4  -1  152.31    5.08
   3   4  -1  151.88    5.36
  -7   3  -1  154.68    5.19
   3   4  -1  150.27    5.29
   4  -7  -1  154.67    5.43
   3   4  -1  148.35    5.14
   4  -7  -1  155.06    5.34
   3   4  -1  145.61    5.43
  -4   7   1  152.58    5.10
   7  -3   1  144.63    5.06
  -3  -4   1  144.99    5.38
   7  -3   1  149.83    5.20
  -3  -4   1  152.55    5.20
   7  -3   1  145.65    5.12
   7  -3   1  152.38    5.33
  -4   7   1  145.92    5.35
  -3  -4   1  146.66    4.99
   7  -3   1  152.10    5.28
  -4   7   1  144.79    5.04
   7  -3   1  147.60    5.16
  -4   7   1  147.62    5.19
  -4   7   1  147.22    5.11
  -3  -4   1  151.79    5.25
  -4   7   1  142.89    5.23
  -3  -4   1  151.84    5.08
  -3  -4   1  148.79    5.27
  -4   7   1  148.08    5.30
   4   3  -1  144.60    5.13
   3  -7  -1  149.84    5.13
  -7   4  -1  144.95    5.17
   4   3  -1  148.35    5.02
   4   3  -1  146.48    5.23
  -7   4  -1  150.97    5.19
   4   3  -1  146.48    5.03
   3  -7  -1  159.17    5.35
   4   3  -1  141.26    5.31
  -7   4  -1  149.41    5.00
   4   3  -1  146.05    5.13
   3  -7  -1  142.86    5.26
   4   3  -1  143.16    5.14
   3  -7  -1  150.20    5.14
   4   3  -1  144.82    5.22
  -7   4  -1  149.29    5.17
   3  -7  -1  147.39    5.05
  -7   4  -1  140.26    5.56
  -7   4  -1  147.09    5.17
  -7   4  -1  147.43    5.25
  -7   4  -1  151.41    5.13
  -4  -3   1  147.94    5.25
  -4  -3   1  146.97    5.17
  -4  -3   1  149.72    5.14
  -4  -3   1  147.68    5.49
   7  -4   1  150.86    5.28
   7  -4   1  156.39    5.16
   7  -4   1  151.76    5.39
  -3   7   1  149.51    5.17
   7  -4   1  153.63    5.39
  -3   7   1  152.33    5.41
  -3   7   1  148.79    5.30
   7  -4   1  157.78    5.33
  -3   7   1  157.00    5.44
  -4  -3   1  149.47    5.34
  -3   7   1  151.90    5.10
  -4  -3   1  150.51    5.28
  -3   7   1  151.68    5.41
  -3   7   1  151.91    5.07
  -3   7   1  155.31    5.24
   7  -4   1  148.36    5.32
  -4  -3   1  152.00    5.36
  -7   5  -1   18.63    1.14
   5   2  -1   17.44    1.04
  -7   5  -1   20.09    1.93
  -7   5  -1   18.79    1.42
  -7   5  -1   17.66    1.43
   2  -7  -1   18.53    1.38
   2  -7  -1   21.05    1.19
   5   2  -1   17.18    1.37
   5   2  -1   17.90    1.47
   5   2  -1   17.47    1.18
  -7   5  -1   20.41    1.25
  -7   5  -1   17.61    1.32
   5   2  -1   17.99    1.54
   2  -7  -1   17.74    1.17
   2  -7  -1   18.63    0.98
   5   2  -1   18.60    1.24
   5   2  -1   20.15    1.10
   2  -7  -1   18.36    1.40
  -7   5  -1   20.03    1.28
  -7   5  -1   19.86    1.03
   2  -7  -1   18.15    1.57
  -2   7   1   17.99    1.12
  -5  -2   1   16.73    1.61
  -5  -2   1   17.65    1.04
  -2   7   1   16.37    1.39
  -2   7   1   16.79    0.89
  -2   7   1   18.20    0.98
  -5  -2   1   15.06    1.23
   7  -5   1   16.64    1.20
  -2   7   1   17.38    1.31
  -5  -2   1   18.19    1.30
  -2   7   1   16.98    1.48
  -5  -2   1   17.74    1.13
  -2   7   1   19.31    1.42
  -2   7   1   16.98    1.14
  -5  -2   1   20.07    1.32
   7  -5   1   18.10    1.18
  -2   7   1   19.41    0.95
   7  -5   1   16.18    1.31
  -5  -2   1   16.48    1.16
   7  -5   1   18.89    1.33
   7  -5   1   17.56    1.00
   7  -5   1   17.95    1.48
   1  -7  -1  199.56    6.85
  -7   6  -1  200.74    7.05
  -7   6  -1  210.30    7.07
   6   1  -1  202.64    6.92
  -7   6  -1  206.35    6.86
   6   1  -1  202.71    6.92
   6   1  -1  209.96    7.11
  -7   6  -1  201.47    7.02
  -7   6  -1  201.07    6.80
   6   1  -1  202.09    6.86
   1  -7  -1  206.11    6.87
   1  -7  -1  202.28    6.73
   1  -7  -1  200.39    7.13
   6   1  -1  200.58    6.90
  -7   6  -1  202.75    7.12
   1  -7  -1  196.99    7.01
  -7   6  -1  210.94    7.05
   1  -7  -1  203.85    6.94
   6   1  -1  197.60    7.13
  -6  -1   1  215.39    7.45
  -6  -1   1  228.51    7.55
   7  -6   1  218.91    7.43
  -1   7   1  221.87    7.41
  -6  -1   1  212.80    7.32
  -6  -1   1  216.30    7.25
  -1   7   1  206.78    7.46
  -1   7   1  216.78    7.09
  -6  -1   1  218.81    7.29
   7  -6   1  219.46    7.25
  -1   7   1  209.67    7.46
  -1   7   1  204.09    7.26
   7  -6   1  212.40    7.37
  -6  -1   1  208.60    7.24
  -6  -1   1  203.09    7.29
  -1   7   1  218.08    7.48
  -1   7   1  219.76    7.18
  -6  -1   1  213.82    7.34
   7  -6   1  208.77    7.14
  -1   7   1  215.30    7.20
   7  -6   1  208.71    7.43
   7  -6   1  213.96    7.37
   0  -7  -1  124.58    4.43
   7   0  -1  125.46    4.53
  -7   7  -1  126.72    4.38
   0  -7  -1  128.68    4.39
   7   0  -1  124.46    4.69
   7   0  -1  133.28    4.57
  -7   7  -1  124.66    4.62
  -7   7  -1  127.73    4.37
   0  -7  -1  129.21    4.75
  -7   7  -1  129.70    4.63
   0  -7  -1  129.91    4.75
   0  -7  -1  127.00    4.50
   7   0  -1  125.80    4.46
  -7   7  -1  126.95    4.64
   0  -7  -1  119.87    4.61
  -7   7  -1  127.08    4.64
  -7   7  -1  123.40    4.71
   7   0  -1  133.60    4.72
   7   0  -1  124.76    4.45
   0  -7  -1  125.90    4.21
   0   7   1  128.66    4.66
  -7   0   1  123.69    4.48
  -7   0   1  120.93    4.51
  -7   0   1  129.34    4.57
  -7   0   1  130.30    4.47
   0   7   1  129.41    4.36
   0   7   1  124.25    4.71
   0   7   1  127.19    4.21
   7  -7   1  127.82    4.36
   0   7   1  128.74    4.72
   7  -7   1  125.03    4.62
   7  -7   1  124.27    4.67
   7  -7   1  129.06    4.63
  -7   0   1  126.67    4.57
  -7   0   1  129.91    4.78
  -7   0   1  123.71    4.49
   0   7   1  130.25    4.44
   7  -7   1  123.22    4.64
   7  -7   1  130.93    4.40
   0   7   1  126.29    4.47
  -7   0   1  124.57    4.47
   0   7   1  127.92    4.21
  -7   0   1  128.23    4.69
   0   7   1  122.06    4.71
   7  -7   1  129.14    4.61
  -7   8  -1   11.77    1.15
   8  -1  -1   10.43    1.09
   8  -1  -1   11.45    1.36
  -7   8  -1   11.12    1.13
   8  -1  -1    9.89    0.92
  -7   8  -1    9.73    0.71
  -7   8  -1   13.64    1.28
  -1  -7  -1    9.72    1.33
  -1  -7  -1    8.97    0.88
  -1  -7  -1   10.84    1.29
  -1  -7  -1   10.92    0.94
  -7   8  -1    9.81    1.23
  -1  -7  -1   10.02    1.35
   8  -1  -1    9.32    0.88
   8  -1  -1   10.15    1.13
  -7   8  -1   11.64    1.27
  -1  -7  -1    8.37    0.77
  -7   8  -1   10.04    0.90
  -8   1   1    8.85    0.92
   7  -8   1    8.90    1.13
  -8   1   1    9.03    0.89
   7  -8   1    9.28    0.79
  -8   1   1    8.73    1.69
   1   7   1   11.49    1.35
   1   7   1   10.66    0.88
  -8   1   1    9.16    1.08
   1   7   1   11.97    1.54
   7  -8   1    8.72    1.04
   7  -8   1   11.46    1.21
   1   7   1    8.98    1.16
   7  -8   1   10.94    1.27
   1   7   1    8.39    0.71
  -8   1   1   10.19    1.00
   7  -8   1    9.75    1.18
   1   7   1    9.01    0.88
   1   7   1    8.31    1.00
   7  -8   1    9.00    0.77
  -8   1   1    7.47    1.41
  -8   1   1    8.84    0.93
  -8   1   1    8.71    0.83
  -2  -7  -1  161.51    5.59
  -7   9  -1  171.45    5.59
  -2  -7  -1  167.79    6.08
  -7   9  -1  166.92    5.75
  -7   9  -1  169.92    6.09
  -7   9  -1  162.67    6.01
  -2  -7  -1  166.18    5.84
   9  -2  -1  169.41    5.75
   9  -2  -1  165.63    5.77
   9  -2  -1  160.91    6.32
   9  -2  -1  169.78    5.96
  -7   9  -1  173.22    5.98
  -2  -7  -1  161.06    6.00
   9  -2  -1  170.72    5.89
  -2  -7  -1  161.59    6.05
   9  -2  -1  169.48    6.06
  -2  -7  -1  165.25    5.73
  -7   9  -1  168.60    5.89
  -7   9  -1  163.40    5.98
   2   7   1  161.24    5.70
   2   7   1  157.64    5.74
  -9   2   1  153.16    5.78
   7  -9   1  166.26    5.68
  -9   2   1  149.07    5.52
   2   7   1  154.28    5.27
  -9   2   1  153.23    5.73
  -9   2   1  155.47    5.47
   2   7   1  152.20    5.74
   7  -9   1  165.71    5.67
  -9   2   1  158.16    5.52
  -9   2   1  154.63    5.90
   7  -9   1  147.98    5.72
   7  -9   1  159.75    5.41
  -9   2   1  158.04    5.54
  -9   2   1  155.32    5.42
   2   7   1  152.26    5.97
   7  -9   1  160.55    5.66
   2   7   1  152.72    5.41
   2   7   1  159.90    5.56
   7  -9   1  167.33    5.25
   7  -9   1  157.92    5.73
  -7  10  -1  151.61    5.52
  10  -3  -1  144.33    5.48
  -7  10  -1  148.67    5.35
  10  -3  -1  148.72    5.07
  -3  -7  -1  145.29    5.48
  -7  10  -1  147.11    5.41
  -3  -7  -1  153.62    5.08
  -7  10  -1  139.63    5.42
  -3  -7  -1  139.47    5.24
  10  -3  -1  141.15    5.15
  -3  -7  -1  139.68    5.39
  -7  10  -1  148.11    5.28
  10  -3  -1  143.06    5.27
  -3  -7  -1  152.49    5.50
  10  -3  -1  143.62    5.36
  10  -3  -1  152.54    5.42
  -7  10  -1  151.56    5.37
   3   7   1  152.84    5.59
 -10   3   1  156.17    5.69
   7 -10   1  151.63    5.02
 -10   3   1  148.26    5.22
   3   7   1  147.13    5.60
   7 -10   1  140.19    5.59
 -10   3   1  148.65    5.59
 -10   3   1  154.80    5.45
   3   7   1  152.70    5.65
   7 -10   1  153.40    5.53
   7 -10   1  148.34    5.64
 -10   3   1  155.31    5.46
   3   7   1  157.92    5.48
   3   7   1  151.01    5.08
   7 -10   1  158.05    5.31
   3   7   1  149.96    4.99
   3   7   1  151.01    5.00
   7 -10   1  157.00    5.49
   3   7   1  151.10    5.26
 -10   3   1  140.84    5.40
   7 -10   1  161.17    5.02
 -10   3   1  155.70    5.63
   7 -10   1  155.75    5.60
 -10   3   1  151.58    5.36
  -7  11  -1   51.87    2.34
  -4  -7  -1   48.56    2.39
  -4  -7  -1   54.97    2.65
  11  -4  -1   52.44    2.63
  -7  11  -1   53.13    2.59
  11  -4  -1   53.29    2.37
  -7  11  -1   54.20    2.46
  -7  11  -1   51.24    2.53
  11  -4  -1   52.87    2.23
  11  -4  -1   55.13    2.48
  -4  -7  -1   58.32    2.64
  11  -4  -1   51.57    2.49
  11  -4  -1   57.05    2.09
  -4  -7  -1   48.14    1.85
  11  -4  -1   52.83    2.32
  -4  -7  -1   53.83    2.11
  -4  -7  -1   53.97    2.53
  -7  11  -1   56.15    2.69
  -7  11  -1   52.08    2.25
   4   7   1   53.90    2.48
 -11   4   1   53.41    2.37
   7 -11   1   54.60    2.39
   7 -11   1   52.76    2.19
 -11   4   1   50.38    2.26
   7 -11   1   49.94    2.37
 -11   4   1   47.47    2.44
   7 -11   1   52.16    2.57
   4   7   1   51.16    2.43
 -11   4   1   49.73    2.00
   7 -11   1   53.66    2.52
 -11   4   1   50.21    2.56
   4   7   1   50.59    1.81
   4   7   1   51.29    2.54
 -11   4   1   53.79    2.59
 -11   4   1   55.21    2.52
   7 -11   1   51.50    2.59
   4   7   1   51.62    2.09
 -11   4   1   57.46    2.64
   4   7   1   51.30    1.82
   4   7   1   46.74    2.51
  -5  -7  -1   50.59    2.57
  -5  -7  -1   47.99    1.85
  -5  -7  -1   49.12    1.68
  12  -5  -1   49.43    1.91
  -7  12  -1   50.75    2.45
  -7  12  -1   49.54    2.58
  12  -5  -1   48.68    2.42
  -5  -7  -1   51.49    2.65
  12  -5  -1   50.76    2.38
  12  -5  -1   46.83    2.85
  -5  -7  -1   47.93    2.30
  12  -5  -1   54.37    2.36
  12  -5  -1   48.84    2.26
  -7  12  -1   49.51    2.20
  -7  12  -1   49.44    2.37
  12  -5  -1   51.35    1.93
  12  -5  -1   48.51    2.20
  -5  -7  -1   47.05    1.99
   5   7   1   47.54    1.77
 -12   5   1   52.20    2.28
   5   7   1   51.55    2.58
   7 -12   1   52.87    2.31
   5   7   1   47.83    2.50
   5   7   1   50.67    1.65
 -12   5   1   44.88    2.22
 -12   5   1   44.51    2.50
   7 -12   1   47.25    2.43
   7 -12   1   50.99    2.59
 -12   5   1   47.95    2.33
   7 -12   1   48.95    2.15
   5   7   1   45.33    2.36
   7 -12   1   46.47    2.32
   5   7   1   51.24    2.46
 -12   5   1   46.42    2.26
   5   7   1   48.50    2.00
 -12   5   1   48.94    2.44
  -7  13  -1   44.06    2.51
  13  -6  -1   44.99    2.54
  -6  -7  -1   45.01    1.77
  -6  -7  -1   44.80    1.86
  -6  -7  -1   47.57    2.57
  13  -6  -1   45.11    2.11
  13  -6  -1   47.64    2.41
  13  -6  -1   44.51    1.74
  -6  -7  -1   44.60    2.65
  13  -6  -1   43.17    1.74
  13  -6  -1   45.12    2.26
  -7  13  -1   46.64    2.28
  13  -6  -1   43.27    2.33
  -7  13  -1   46.66    2.14
 -13   6   1   41.49    2.09
 -13   6   1   40.90    2.09
   7 -13   1   41.22    2.27
   7 -13   1   39.68    1.98
 -13   6   1   43.53    2.23
 -13   6   1   46.66    2.43
 -13   6   1   39.22    2.37
   7 -13   1   44.80    2.62
   6   7   1   42.02    1.78
   6   7   1   38.25    2.18
   6   7   1   35.99    2.24
   6   7   1   39.46    1.59
   7 -13   1   44.22    2.08
  -7  -7  -1    4.61    0.64
  14  -7  -1    5.68    0.95
  14  -7  -1    3.85    1.07
  -7  14  -1    6.02    1.34
  14  -7  -1    4.45    0.48
  14  -7  -1    4.89    0.99
  14  -7  -1    3.20    1.03
  14  -7  -1    4.86    0.50
  -7  -7  -1    4.77    1.23
  -7  14  -1    5.88    0.90
  -7  -7  -1    3.34    1.36
  -7  14  -1    2.81    1.08
  -7  -7  -1    3.71    0.70
   7 -14   1    3.24    0.89
   7   7   1    5.28    0.73
   7   7   1    3.56    1.00
 -14   7   1    4.18    1.04
   7 -14   1    5.18    0.92
 -14   7   1    3.88    1.39
 -14   7   1    3.93    1.00
   7   7   1    3.16    1.02
   7   7   1    4.22    0.56
   7 -14   1    6.93    1.48
   7 -14   1    3.94    1.18
  15  -8  -1   73.40    3.14
  15  -8  -1   67.94    2.91
  -7  15  -1   70.83    3.04
  15  -8  -1   74.37    2.36
  -7  15  -1   71.51    3.79
  -8  -7  -1   65.20    3.31
  15  -8  -1   68.02    3.05
  -8  -7  -1   69.96    3.34
  15  -8  -1   61.72    3.46
  -7  15  -1   63.65    2.91
  -7  15  -1   63.06    3.02
  -8  -7  -1   67.46    2.61
  -8  -7  -1   67.75    2.60
 -15   8   1   73.77    3.44
   8   7   1   64.01    2.47
   7 -15   1   67.72    3.33
   7 -15   1   58.10    3.14
 -15   8   1   64.27    2.98
   8   7   1   64.97    3.09
   7 -15   1   66.61    3.14
   8   7   1   67.12    3.10
 -15   8   1   66.76    2.98
   7 -15   1   63.66    2.74
  -6  14  -1   60.10    2.51
  -6  14  -1   65.92    3.12
  -6  14  -1   59.77    2.75
  -6  14  -1   56.72    2.71
  14  -8  -1   63.68    2.96
  14  -8  -1   56.15    2.87
  14  -8  -1   61.59    2.80
  -8  -6  -1   59.29    2.91
  -8  -6  -1   64.14    3.05
  -8  -6  -1   62.65    2.33
  -8  -6  -1   58.00    2.37
  14  -8  -1   61.33    2.83
   8   6   1   60.52    2.58
   6 -14   1   63.21    2.98
   8   6   1   64.00    3.07
 -14   8   1   64.89    3.15
   8   6   1   62.75    3.02
   6 -14   1   66.30    3.22
   6 -14   1   64.59    2.64
 -14   8   1   66.96    2.92
   8   6   1   64.46    2.43
 -14   8   1   60.24    2.85
   6 -14   1   64.26    2.86
  -5  13  -1    9.63    1.21
  -8  -5  -1   10.20    0.84
  13  -8  -1    9.90    1.32
  -5  13  -1    7.21    1.04
  13  -8  -1   10.56    1.13
  13  -8  -1   11.17    1.19
  -8  -5  -1    9.79    1.35
  13  -8  -1   12.13    1.35
  -8  -5  -1    8.65    0.80
  -8  -5  -1   11.05    1.50
  -5  13  -1    8.68    1.38
  -8  -5  -1   10.78    0.95
  -5  13  -1   11.79    0.98
 -13   8   1    7.14    1.49
   5 -13   1   13.63    1.43
   8   5   1    9.53    0.81
   5 -13   1   10.43    0.97
   5 -13   1   10.31    1.58
   8   5   1   12.49    1.68
   8   5   1    9.15    1.24
   5 -13   1   11.74    1.20
 -13   8   1    9.14    1.18
   8   5   1    7.67    1.24
   5 -13   1    7.69    1.07
 -13   8   1    9.44    1.15
 -13   8   1   10.37    1.14
  -4  12  -1   30.98    2.02
  -8  -4  -1   28.99    1.17
  -4  12  -1   29.96    1.72
  12  -8  -1   31.22    1.86
  -8  -4  -1   31.07    1.91
  -8  -4  -1   29.57    1.52
  12  -8  -1   32.81    1.70
  -8  -4  -1   30.77    1.37
  12  -8  -1   30.05    1.91
  -4  12  -1   32.90    1.83
  -4  12  -1   28.90    1.43
  -8  -4  -1   29.42    1.14
  12  -8  -1   29.82    1.71
  -8  -4  -1   32.58    2.03
  -4  12  -1   30.25    1.14
  -8  -4  -1   28.57    1.31
 -12   8   1   24.93    1.66
   4 -12   1   28.73    1.39
 -12   8   1   19.92    1.83
   8   4   1   28.48    1.84
   8   4   1   25.20    1.92
 -12   8   1   24.59    1.89
   4 -12   1   25.29    1.52
   8   4   1   27.52    1.37
   4 -12   1   27.31    1.68
 -12   8   1   23.17    1.65
   4 -12   1   23.11    1.97
   8   4   1   27.18    1.79
   8   4   1   25.92    1.88
   4 -12   1   24.00    1.71
 -12   8   1   25.12    1.53
  11  -8  -1  147.56    5.81
  -3  11  -1  160.68    5.40
  -3  11  -1  158.30    5.62
  -8  -3  -1  148.63    5.24
  11  -8  -1  155.51    5.62
  -8  -3  -1  154.66    5.81
  11  -8  -1  156.35    5.61
  11  -8  -1  162.58    5.80
  -3  11  -1  158.99    5.93
  -3  11  -1  157.06    5.75
  -8  -3  -1  151.11    5.71
  -3  11  -1  161.27    5.28
  -8  -3  -1  161.65    5.54
  11  -8  -1  154.90    5.73
  -8  -3  -1  160.86    5.89
  -8  -3  -1  160.10    5.82
  -3  11  -1  153.83    5.88
  -8  -3  -1  148.72    5.30
  -3  11  -1  163.12    5.73
  -8  -3  -1  164.65    5.34
   8   3   1  144.38    5.58
   8   3   1  145.95    5.59
   8   3   1  156.82    5.33
   3 -11   1  162.46    5.60
 -11   8   1  150.22    5.49
 -11   8   1  160.88    5.59
 -11   8   1  140.79    5.52
 -11   8   1  154.52    5.47
 -11   8   1  152.76    5.71
   3 -11   1  153.80    5.08
 -11   8   1  150.93    5.70
   3 -11   1  154.86    5.23
   8   3   1  159.11    5.55
   3 -11   1  146.25    5.50
 -11   8   1  141.13    5.93
   8   3   1  146.77    5.66
   3 -11   1  143.30    6.01
   8   3   1  147.65    5.54
   3 -11   1  151.38    5.74
  -8  -2  -1   53.39    2.02
  -8  -2  -1   56.01    2.30
  -2  10  -1   52.73    2.65
  -8  -2  -1   56.90    2.61
  -8  -2  -1   50.25    2.53
  10  -8  -1   55.81    2.39
  -2  10  -1   54.54    2.07
  10  -8  -1   55.47    2.47
  -8  -2  -1   51.69    2.00
  -8  -2  -1   50.74    2.44
  -2  10  -1   55.24    2.05
  10  -8  -1   56.86    2.30
  -8  -2  -1   55.89    2.03
  -2  10  -1   54.27    2.61
  -8  -2  -1   54.64    2.08
  -2  10  -1   60.58    2.51
  -8  -2  -1   54.97    2.56
  -2  10  -1   53.79    2.48
  -2  10  -1   58.33    2.40
  10  -8  -1   49.90    2.53
  10  -8  -1   53.92    2.54
   2 -10   1   56.95    2.44
   2 -10   1   53.08    2.68
   8   2   1   40.28    3.54
   2 -10   1   53.02    2.03
   8   2   1   53.74    2.28
 -10   8   1   50.10    2.40
   2 -10   1   55.35    2.32
   8   2   1   58.46    2.45
 -10   8   1   48.92    2.40
 -10   8   1   52.98    2.64
   2 -10   1   52.19    2.56
 -10   8   1   53.41    2.63
 -10   8   1   51.39    2.26
   8   2   1   49.88    2.54
   2 -10   1   53.44    2.47
 -10   8   1   51.13    2.50
   2 -10   1   55.14    2.02
 -10   8   1   57.60    2.47
   8   2   1   54.15    2.36
  -8  -1  -1   13.79    0.88
   9  -8  -1   13.03    1.27
  -1   9  -1   18.92    1.65
   9  -8  -1   15.05    1.29
   9  -8  -1   14.79    1.35
  -8  -1  -1   14.88    1.35
  -8  -1  -1   14.69    1.16
  -1   9  -1   14.94    0.88
  -1   9  -1   15.44    0.92
  -8  -1  -1   11.35    1.38
  -8  -1  -1   16.25    0.89
   9  -8  -1   19.37    1.68
  -8  -1  -1   16.20    0.91
  -1   9  -1   20.26    1.67
  -1   9  -1   14.21    1.11
  -8  -1  -1   15.78    0.98
  -8  -1  -1   15.28    1.23
  -8  -1  -1   17.03    1.44
  -1   9  -1   15.41    1.44
  -1   9  -1   17.93    1.35
   9  -8  -1   13.67    1.10
   9  -8  -1   14.57    1.39
   1  -9   1   19.32    1.38
  -9   8   1   17.74    1.13
   1  -9   1   19.38    1.07
   1  -9   1   17.93    1.38
   1  -9   1   15.59    1.50
  -9   8   1   18.61    1.43
   1  -9   1   17.07    0.90
  -9   8   1   19.21    1.44
  -9   8   1   18.17    1.67
   1  -9   1   17.27    1.71
   8   1   1   18.76    1.45
   8   1   1   17.15    1.33
  -9   8   1   20.98    1.41
  -9   8   1   17.71    1.60
   8   1   1   21.86    1.37
   8   1   1   16.38    1.47
   8   1   1   18.26    1.36
  -9   8   1   17.99    1.44
   1  -9   1   17.43    1.14
   8   1   1   17.23    1.50
   8  -8  -1  156.64    5.66
   8  -8  -1  154.59    5.60
   8  -8  -1  155.29    5.50
  -8   0  -1  148.08    5.34
  -8   0  -1  141.61    5.49
   8  -8  -1  157.80    5.48
   0   8  -1  148.05    5.49
   8  -8  -1  150.21    5.40
   8  -8  -1  148.16    5.19
  -8   0  -1  152.94    5.45
  -8   0  -1  149.16    5.12
   0   8  -1  159.82    5.49
   0   8  -1  146.21    5.52
  -8   0  -1  146.32    5.50
   0   8  -1  147.37    5.27
  -8   0  -1  149.55    5.16
   0   8  -1  146.14    5.38
   0   8  -1  147.87    5.11
   0   8  -1  156.98    5.21
  -8   8   1  140.41    5.42
  -8   8   1  144.92    5.55
   8   0   1  148.76    5.12
  -8   8   1  152.66    4.97
  -8   8   1  148.24    5.69
   8   0   1  154.23    5.13
  -8   8   1  150.04    5.17
   0  -8   1  137.77    5.08
  -8   8   1  152.34    5.43
   8   0   1  148.34    5.38
   0  -8   1  152.32    5.01
   0  -8   1  150.30    5.67
   8   0   1  151.10    5.48
   8   0   1  147.74    5.43
   8   0   1  149.76    5.30
   0  -8   1  155.96    5.60
   8   0   1  155.12    5.31
   8   0   1  150.72    5.52
   0  -8   1  151.74    5.41
   0  -8   1  152.88    5.23
  -8   8   1  154.97    4.97
  -8   8   1  150.82    5.42
  -8   1  -1    9.91    1.29
   7  -8  -1    8.96    1.38
  -8   1  -1    8.29    1.15
  -8   1  -1   10.38    0.84
   1   7  -1   14.66    1.28
   1   7  -1   10.23    1.15
   7  -8  -1   12.33    1.18
  -8   1  -1   10.59    1.05
   1   7  -1   11.79    1.12
   1   7  -1   11.44    1.20
   1   7  -1   10.06    0.89
   1   7  -1   11.49    0.94
   7  -8  -1   10.00    0.79
  -8   1  -1    9.89    0.84
   7  -8  -1   13.53    1.27
   7  -8  -1    9.97    0.67
   7  -8  -1   10.53    1.08
  -8   1  -1   10.76    1.35
   7  -8  -1   10.81    1.12
  -7   8   1   10.51    1.06
  -1  -7   1    9.17    1.06
  -1  -7   1   10.21    0.61
   8  -1   1    9.30    1.12
   8  -1   1   10.10    0.87
  -1  -7   1    7.29    1.08
   8  -1   1    9.23    0.91
  -7   8   1    9.79    0.67
  -7   8   1    8.33    0.63
   8  -1   1   11.35    1.22
   8  -1   1    7.94    1.10
  -1  -7   1    6.63    1.35
   8  -1   1    9.02    0.82
  -1  -7   1   10.68    0.90
   8  -1   1    9.60    1.04
  -7   8   1   10.40    1.09
  -1  -7   1   10.50    0.91
  -7   8   1    8.45    1.03
  -7   8   1    8.93    0.75
  -1  -7   1    9.42    0.86
   2   6  -1   72.32    2.64
   2   6  -1   67.05    2.74
   6  -8  -1   70.34    2.53
  -8   2  -1   67.70    2.62
   2   6  -1   70.77    2.85
  -8   2  -1   73.04    2.87
  -8   2  -1   70.09    2.84
   6  -8  -1   71.38    3.05
   6  -8  -1   70.35    2.90
   2   6  -1   68.72    3.00
   6  -8  -1   73.66    2.84
   2   6  -1   73.22    2.91
   2   6  -1   71.13    2.86
   6  -8  -1   69.09    2.90
   6  -8  -1   72.15    2.55
   2   6  -1   70.98    2.91
   6  -8  -1   72.08    2.79
  -8   2  -1   67.84    2.98
  -8   2  -1   62.86    2.90
  -2  -6   1   63.12    2.81
  -2  -6   1   61.83    2.35
  -6   8   1   62.54    2.59
   8  -2   1   62.96    2.37
  -2  -6   1   62.65    2.17
  -6   8   1   61.11    2.59
   8  -2   1   59.42    2.36
   8  -2   1   62.48    2.58
   8  -2   1   62.93    2.67
   8  -2   1   58.60    2.59
   8  -2   1   60.74    2.60
  -2  -6   1   58.89    3.35
   8  -2   1   61.46    2.33
  -6   8   1   62.69    2.25
  -6   8   1   65.38    2.58
  -2  -6   1   60.41    2.50
  -6   8   1   61.82    2.50
  -6   8   1   62.53    2.21
  -6   8   1   58.42    2.75
  -2  -6   1   58.19    2.58
   8  -2   1   56.72    2.37
  -8   3  -1  162.06    5.79
  -8   3  -1  161.75    6.06
   3   5  -1  169.80    5.96
   5  -8  -1  170.51    5.98
   3   5  -1  166.43    6.07
   5  -8  -1  173.55    5.76
  -8   3  -1  162.79    6.14
  -8   3  -1  168.42    5.75
   5  -8  -1  164.36    5.63
   3   5  -1  171.49    5.75
   3   5  -1  165.81    5.91
   5  -8  -1  170.65    6.10
   5  -8  -1  176.46    5.88
   5  -8  -1  165.44    5.97
   3   5  -1  169.96    5.65
   3   5  -1  161.86    5.86
   5  -8  -1  173.93    5.96
  -8   3  -1  168.90    5.95
   3   5  -1  171.77    5.93
  -8   3  -1  163.45    5.96
  -8   3  -1  178.06    5.88
   3   5  -1  169.12    5.99
  -5   8   1  149.96    5.11
   8  -3   1  152.40    5.23
  -3  -5   1  150.54    5.12
  -5   8   1  154.92    5.43
  -3  -5   1  154.85    5.44
  -5   8   1  148.00    5.44
   8  -3   1  149.41    5.26
  -3  -5   1  163.01    5.63
  -5   8   1  154.24    5.34
  -5   8   1  159.49    5.55
  -3  -5   1  159.15    5.25
  -5   8   1  145.76    5.56
   8  -3   1  157.96    5.49
   8  -3   1  149.82    5.46
  -5   8   1  154.94    5.25
   8  -3   1  149.11    5.47
  -3  -5   1  149.63    5.47
   8  -3   1  149.93    5.25
   8  -3   1  153.31    5.44
  -3  -5   1  149.74    5.34
   4   4  -1  102.29    3.78
   4   4  -1  102.01    3.83
  -8   4  -1  105.86    3.66
  -8   4  -1  105.99    3.78
  -8   4  -1   98.70    4.13
   4   4  -1  103.61    3.68
   4   4  -1  108.88    3.95
   4  -8  -1  102.86    3.97
  -8   4  -1  105.51    3.92
   4   4  -1  109.62    3.95
  -8   4  -1  104.96    4.03
   4  -8  -1  106.67    4.08
   4   4  -1   96.00    4.02
   4  -8  -1  103.43    3.76
   4  -8  -1  106.45    3.75
   4   4  -1  106.48    3.64
   4  -8  -1  101.89    3.91
  -8   4  -1  106.53    3.93
   4   4  -1  104.74    3.87
   4  -8  -1  106.49    3.85
  -8   4  -1  106.26    3.83
  -8   4  -1  101.95    3.85
  -4  -4   1  106.13    3.94
   8  -4   1  101.97    3.85
  -4   8   1  104.63    3.90
  -4  -4   1  104.12    3.91
  -4   8   1  106.09    4.08
  -4  -4   1  105.73    4.12
  -4   8   1  105.45    3.77
  -4  -4   1  108.79    3.72
   8  -4   1  104.93    3.98
  -4   8   1  105.48    3.84
  -4  -4   1  110.42    3.97
   8  -4   1  100.52    3.86
  -4   8   1  106.72    3.58
  -4  -4   1  105.24    3.65
  -4  -4   1  106.70    3.86
  -4   8   1  104.64    3.66
   8  -4   1  102.64    3.69
   8  -4   1  105.15    3.80
   8  -4   1  107.52    3.97
  -4   8   1  103.01    3.98
  -4   8   1  100.33    3.77
   8  -4   1  105.49    4.02
   5   3  -1  146.88    5.54
  -8   5  -1  149.51    5.34
   5   3  -1  154.44    5.20
   3  -8  -1  146.15    5.48
  -8   5  -1  150.07    5.39
   3  -8  -1  149.87    5.18
   5   3  -1  151.03    5.43
   3  -8  -1  152.23    5.48
  -8   5  -1  147.23    5.46
   5   3  -1  146.58    5.33
   3  -8  -1  145.97    5.33
   3  -8  -1  159.64    5.45
   3  -8  -1  166.26    5.57
   5   3  -1  151.14    5.20
  -8   5  -1  149.79    5.48
  -8   5  -1  157.12    5.39
  -8   5  -1  154.24    5.35
  -8   5  -1  158.03    5.16
   5   3  -1  147.04    5.30
   5   3  -1  156.29    5.47
  -5  -3   1  162.58    5.87
  -5  -3   1  164.03    5.80
  -5  -3   1  170.97    5.81
   8  -5   1  165.62    5.96
  -5  -3   1  168.83    5.94
  -3   8   1  160.31    5.82
  -3   8   1  168.37    5.97
  -3   8   1  168.41    5.59
   8  -5   1  169.40    5.63
   8  -5   1  160.18    5.81
  -3   8   1  164.24    5.96
  -3   8   1  168.21    6.00
   8  -5   1  173.16    5.95
  -5  -3   1  164.85    6.03
  -5  -3   1  164.67    5.68
   8  -5   1  167.54    5.84
  -3   8   1  169.85    5.67
  -3   8   1  164.96    5.77
  -5  -3   1  166.73    5.67
  -3   8   1  165.82    5.56
  -8   6  -1   57.92    2.35
   6   2  -1   54.68    2.45
   6   2  -1   62.53    2.42
   2  -8  -1   56.98    2.60
   6   2  -1   61.09    2.34
  -8   6  -1   59.67    2.61
   2  -8  -1   60.05    2.21
   2  -8  -1   60.92    2.18
  -8   6  -1   57.66    2.56
  -8   6  -1   62.92    2.65
   6   2  -1   62.15    2.29
   2  -8  -1   60.97    2.46
   6   2  -1   58.76    2.43
   6   2  -1   55.55    2.68
   2  -8  -1   58.61    2.72
   6   2  -1   58.20    2.56
   2  -8  -1   56.56    2.36
  -8   6  -1   61.10    2.20
  -8   6  -1   61.61    2.48
  -8   6  -1   56.64    2.59
  -8   6  -1   62.12    2.51
   2  -8  -1   57.75    2.44
   8  -6   1   72.86    2.91
  -6  -2   1   67.23    2.81
  -2   8   1   71.48    2.95
  -2   8   1   66.85    2.54
  -2   8   1   71.28    2.73
   8  -6   1   69.85    2.80
  -6  -2   1   70.82    2.63
   8  -6   1   72.46    2.75
  -2   8   1   73.66    2.52
  -2   8   1   64.12    2.88
  -2   8   1   70.75    2.52
  -6  -2   1   73.94    2.77
  -6  -2   1   63.48    2.88
   8  -6   1   68.88    2.89
  -6  -2   1   70.50    2.78
  -6  -2   1   71.44    2.67
  -2   8   1   65.45    2.93
  -6  -2   1   73.59    3.08
   8  -6   1   69.86    2.53
   8  -6   1   71.75    2.88
   8  -6   1   68.01    2.78
  -2   8   1   70.38    2.77
   7   1  -1   10.58    1.16
   7   1  -1   11.27    0.99
   1  -8  -1   10.57    0.85
  -8   7  -1    9.31    1.11
   1  -8  -1   10.43    1.09
   7   1  -1   11.52    1.45
  -8   7  -1   11.57    1.12
  -8   7  -1    9.67    0.91
   7   1  -1    7.86    0.94
  -8   7  -1   11.73    1.37
  -8   7  -1    9.33    0.87
   1  -8  -1    9.40    0.86
   7   1  -1   11.78    1.15
   1  -8  -1    9.90    0.66
  -8   7  -1   10.87    1.17
  -8   7  -1    9.47    1.17
   1  -8  -1   10.29    1.04
   7   1  -1    9.55    0.87
   1  -8  -1   10.46    1.38
  -1   8   1   11.08    1.54
   8  -7   1   10.29    1.13
  -1   8   1   10.35    0.92
  -7  -1   1   11.22    1.00
   8  -7   1   10.66    0.89
  -1   8   1    9.66    0.70
   8  -7   1   13.84    1.21
  -1   8   1   10.25    0.82
   8  -7   1   10.50    1.34
   8  -7   1   11.26    1.08
  -7  -1   1    9.81    0.93
  -7  -1   1    9.58    1.00
   8  -7   1   13.18    1.23
  -1   8   1   11.45    1.01
  -1   8   1   10.91    1.03
  -7  -1   1   11.68    1.05
  -7  -1   1    9.97    1.08
   8  -7   1   10.27    0.80
  -7  -1   1    8.81    1.45
  -7  -1   1    8.49    0.95
  -1   8   1   12.34    1.28
  -7  -1   1   11.50    0.93
   0  -8  -1  150.75    5.21
  -8   8  -1  147.59    5.59
  -8   8  -1  158.80    5.45
  -8   8  -1  149.13    5.12
   8   0  -1  148.66    5.31
   0  -8  -1  145.21    5.51
   8   0  -1  160.90    5.37
   8   0  -1  149.36    5.49
  -8   8  -1  151.26    5.52
  -8   8  -1  153.81    5.14
   8   0  -1  145.33    5.23
   8   0  -1  144.13    5.36
  -8   8  -1  143.95    5.43
   0  -8  -1  152.39    5.55
   0  -8  -1  147.19    5.16
  -8   0   1  143.62    5.35
  -8   0   1  151.35    5.21
   0   8   1  148.29    5.48
   0   8   1  147.46    5.22
   0   8   1  149.49    4.91
   8  -8   1  155.57    5.42
   0   8   1  145.99    5.71
   8  -8   1  155.18    5.44
   8  -8   1  146.99    5.42
  -8   0   1  143.83    5.25
  -8   0   1  149.86    5.49
   8  -8   1  158.66    5.15
   8  -8   1  150.36    5.08
  -8   0   1  149.12    5.87
  -8   0   1  142.77    5.24
  -8   0   1  151.45    5.55
   0   8   1  155.11    5.41
   8  -8   1  149.05    5.47
   0   8   1  141.68    5.47
   0   8   1  150.32    4.91
  -8   0   1  151.00    5.35
   8  -8   1  139.86    5.53
   0   8   1  147.85    5.10
   0   8   1  150.36    5.19
   9  -1  -1   18.23    1.26
   9  -1  -1   18.72    1.25
  -1  -8  -1   16.34    1.38
   9  -1  -1   17.51    1.59
   9  -1  -1   17.79    1.59
  -1  -8  -1   18.81    1.18
  -1  -8  -1   17.61    1.67
  -8   9  -1   18.99    1.46
  -8   9  -1   19.64    1.14
  -8   9  -1   18.88    1.76
  -1  -8  -1   16.26    1.00
  -8   9  -1   18.01    0.95
  -8   9  -1   17.83    1.70
   9  -1  -1   16.49    1.35
  -8   9  -1   18.24    1.43
   9  -1  -1   19.43    1.32
  -1  -8  -1   20.74    1.66
   1   8   1   14.59    1.34
   8  -9   1   15.92    1.47
   8  -9   1   15.59    1.39
  -9   1   1   15.76    1.16
   1   8   1   16.34    1.49
   8  -9   1   15.30    1.42
  -9   1   1   13.99    1.65
   1   8   1   13.31    0.89
  -9   1   1   14.13    1.27
   1   8   1   15.98    1.33
   1   8   1   16.19    1.44
  -9   1   1   15.95    1.43
   8  -9   1   14.08    1.26
   8  -9   1   15.19    1.31
   8  -9   1   14.85    0.87
   1   8   1   19.07    1.61
  -9   1   1   13.95    1.06
  -9   1   1   15.06    1.20
  -9   1   1   13.21    1.10
   1   8   1   14.36    1.08
  -9   1   1   15.39    1.20
  -9   1   1   16.34    1.37
   8  -9   1   13.80    0.91
  -8  10  -1   55.32    1.97
  -8  10  -1   54.19    2.20
  10  -2  -1   56.37    2.36
  -2  -8  -1   48.70    2.33
  10  -2  -1   51.29    2.35
  10  -2  -1   55.42    2.44
  -8  10  -1   60.82    2.53
  -2  -8  -1   53.78    2.63
  -2  -8  -1   53.44    2.50
  -2  -8  -1   52.87    2.29
  -8  10  -1   57.51    2.58
  10  -2  -1   52.13    2.61
  -8  10  -1   59.24    2.68
  -8  10  -1   55.86    2.51
  10  -2  -1   52.52    2.27
  -2  -8  -1   48.61    2.01
  -2  -8  -1   52.86    2.66
  10  -2  -1   52.68    2.52
  -8  10  -1   54.93    2.58
 -10   2   1   59.37    2.73
 -10   2   1   53.35    2.38
   8 -10   1   55.86    2.49
   2   8   1   51.15    2.64
   8 -10   1   61.93    2.54
   2   8   1   55.12    2.63
   8 -10   1   56.43    2.20
 -10   2   1   51.01    2.72
   2   8   1   56.40    2.55
   2   8   1   52.57    2.24
   2   8   1   56.38    2.08
   8 -10   1   57.38    2.60
   2   8   1   55.03    2.62
 -10   2   1   53.68    2.39
 -10   2   1   54.39    2.39
 -10   2   1   53.98    2.35
   8 -10   1   61.52    2.03
   2   8   1   57.55    2.42
 -10   2   1   57.96    2.34
 -10   2   1   50.42    2.24
 -10   2   1   54.08    2.59
   8 -10   1   59.35    2.67
   8 -10   1   55.78    2.60
  -3  -8  -1  140.43    5.04
  -3  -8  -1  151.93    5.66
  -8  11  -1  136.73    5.44
  11  -3  -1  149.83    5.66
  11  -3  -1  144.90    5.56
  -8  11  -1  154.44    5.54
  -3  -8  -1  158.76    5.70
  -8  11  -1  148.76    5.60
  11  -3  -1  155.62    5.56
  -8  11  -1  143.93    5.40
  11  -3  -1  150.67    5.24
  -8  11  -1  155.98    5.69
  -3  -8  -1  151.79    5.25
  11  -3  -1  155.38    5.33
  11  -3  -1  152.76    5.47
   3   8   1  152.81    5.82
   3   8   1  155.75    5.65
   8 -11   1  163.33    5.47
 -11   3   1  154.01    5.54
 -11   3   1  157.59    5.87
   3   8   1  153.24    5.23
 -11   3   1  150.83    5.39
 -11   3   1  134.98    5.71
   8 -11   1  164.46    5.74
   8 -11   1  155.20    5.27
   8 -11   1  154.52    5.70
   3   8   1  152.42    5.80
   8 -11   1  164.66    5.15
   8 -11   1  155.17    5.82
 -11   3   1  153.30    5.76
   8 -11   1  155.02    5.81
   8 -11   1  162.87    5.80
   3   8   1  152.06    5.43
 -11   3   1  154.93    5.86
   3   8   1  164.42    5.79
 -11   3   1  159.37    5.58
   3   8   1  155.45    5.81
 -11   3   1  153.78    5.80
  12  -4  -1   27.15    1.60
  -8  12  -1   26.20    1.68
  12  -4  -1   23.68    1.68
  -8  12  -1   26.99    1.43
  -4  -8  -1   23.57    1.61
  12  -4  -1   27.38    1.61
  -4  -8  -1   22.98    1.90
  -4  -8  -1   28.05    1.89
  -4  -8  -1   25.89    1.30
  12  -4  -1   24.70    1.25
  12  -4  -1   27.88    1.76
  -8  12  -1   21.86    1.47
  -8  12  -1   22.56    1.87
  12  -4  -1   23.99    1.25
  12  -4  -1   22.55    1.48
   4   8   1   28.22    1.87
   4   8   1   30.74    1.83
 -12   4   1   24.62    1.80
 -12   4   1   32.19    1.75
   4   8   1   28.16    1.15
   8 -12   1   28.84    1.88
   8 -12   1   29.21    1.70
 -12   4   1   27.98    2.03
   8 -12   1   28.68    1.99
   8 -12   1   30.12    1.50
 -12   4   1   28.85    1.35
   4   8   1   29.67    1.48
 -12   4   1   27.52    1.70
 -12   4   1   28.29    1.61
   4   8   1   29.97    1.82
  -5  -8  -1    9.61    0.83
  -8  13  -1   10.13    1.02
  -5  -8  -1   11.47    0.95
  13  -5  -1   12.85    1.29
  -8  13  -1    9.91    1.46
  13  -5  -1   12.49    1.17
  -5  -8  -1    9.64    0.52
  -5  -8  -1    9.87    1.52
  -8  13  -1    7.93    1.18
  13  -5  -1    9.16    0.83
  -5  -8  -1    9.94    1.21
  -5  -8  -1   10.47    1.39
  13  -5  -1   10.30    1.21
  13  -5  -1   10.22    1.09
  13  -5  -1    9.79    1.26
  13  -5  -1    9.60    0.83
  -8  13  -1   10.10    1.13
 -13   5   1    9.69    1.58
 -13   5   1    9.36    1.11
   5   8   1   11.89    1.31
   5   8   1    9.32    1.22
   8 -13   1    8.57    0.96
   5   8   1   13.02    1.02
   8 -13   1   10.31    1.20
 -13   5   1   11.05    1.17
   5   8   1   10.24    0.54
   8 -13   1   10.72    1.12
 -13   5   1   10.19    1.12
   8 -13   1    8.67    1.63
   5   8   1    8.76    0.55
 -13   5   1   12.03    1.27
  14  -6  -1   64.42    2.91
  14  -6  -1   63.94    2.37
  -8  14  -1   68.03    2.94
  -8  14  -1   60.86    2.69
  -6  -8  -1   67.34    3.16
  -6  -8  -1   61.67    2.30
  14  -6  -1   60.75    2.97
  14  -6  -1   63.42    2.70
  14  -6  -1   67.53    2.88
  14  -6  -1   66.03    2.38
  -8  14  -1   60.99    2.69
  -6  -8  -1   58.16    3.02
  -8  14  -1   60.80    3.12
  -6  -8  -1   61.73    2.48
   6   8   1   60.34    2.91
   8 -14   1   60.78    2.68
 -14   6   1   68.55    2.89
   6   8   1   62.71    2.87
   8 -14   1   65.32    2.76
   6   8   1   59.90    2.45
 -14   6   1   65.92    3.10
 -14   6   1   59.79    2.73
   6   8   1   58.98    2.21
   8 -14   1   62.40    2.96
   8 -14   1   59.65    3.10
  15  -7  -1   63.12    2.37
  15  -7  -1   63.56    3.05
  -7  -8  -1   64.02    3.13
  -7  -8  -1   63.65    2.62
  -8  15  -1   62.51    2.74
  -8  15  -1   62.66    3.27
  -8  15  -1   67.13    2.83
  -7  -8  -1   66.45    3.26
  15  -7  -1   65.26    2.36
  15  -7  -1   68.44    3.13
  -8  15  -1   58.46    2.93
  -7  -8  -1   65.61    2.41
  15  -7  -1   66.58    2.98
 -15   7   1   63.29    3.24
   8 -15   1   71.02    3.41
   7   8   1   68.38    2.43
   8 -15   1   69.34    2.90
   7   8   1   65.75    3.14
 -15   7   1   66.23    2.94
   8 -15   1   62.94    3.02
 -15   7   1   71.09    3.02
   7   8   1   63.65    2.84
   7   8   1   61.97    3.04
   8 -15   1   68.28    2.88
  16  -8  -1    0.77    1.08
  -8  16  -1    1.81    0.83
  16  -8  -1    1.31    0.69
  -8  16  -1    1.88    0.92
  16  -8  -1    1.18    0.86
  -8  -8  -1    0.28    1.37
  16  -8  -1    4.17    1.02
  -8  -8  -1    0.85    1.12
  16  -8  -1    1.73    0.93
  -8  16  -1    0.27    1.28
  -8  -8  -1    1.48    0.77
   8 -16   1    1.36    0.80
   8   8   1    1.05    1.04
   8   8   1    1.24    1.01
 -16   8   1    0.78    1.60
 -16   8   1    0.44    0.94
   8   8   1    1.23    0.50
   8 -16   1    1.78    1.38
   8 -16   1   -0.42    1.09
 -16   8   1    0.21    0.97
  17  -9  -1   21.93    1.92
  -8  17  -1   25.49    2.03
  17  -9  -1   27.39    1.96
  -9  -8  -1   24.48    2.26
  17  -9  -1   26.12    2.04
  -8  17  -1   26.90    2.24
  -8  17  -1   27.73    1.84
 -17   9   1   30.22    2.33
   8 -17   1   28.75    2.11
   8 -17   1   29.70    1.72
   9   8   1   24.30    1.99
   8 -17   1   28.69    2.37
   9   8   1   26.04    1.99
 -17   9   1   27.34    1.91
 -17   9   1   26.65    1.94
  -7  16  -1   39.84    2.21
  -9  -7  -1   37.23    2.55
  -9  -7  -1   40.39    2.54
  16  -9  -1   40.47    2.30
  -7  16  -1   44.15    2.62
  16  -9  -1   39.27    2.42
  16  -9  -1   40.57    2.16
  -9  -7  -1   38.68    1.73
  16  -9  -1   38.26    2.27
  -7  16  -1   37.78    2.21
 -16   9   1   41.22    3.35
   9   7   1   43.81    2.83
 -16   9   1   38.30    2.26
 -16   9   1   43.96    3.05
   9   7   1   42.94    2.41
   7 -16   1   38.60    2.43
   7 -16   1   43.19    2.01
   7 -16   1   45.42    2.73
  -9  -6  -1    3.43    1.38
  -9  -6  -1    0.44    0.59
  -6  15  -1    2.18    0.98
  15  -9  -1    1.89    0.92
  -9  -6  -1    1.05    0.60
  -9  -6  -1    1.72    0.68
  15  -9  -1    2.74    0.90
  -9  -6  -1    0.68    1.10
  -6  15  -1    1.07    0.74
  15  -9  -1    1.64    1.05
  -6  15  -1    2.47    0.88
   9   6   1   -0.46    0.93
 -15   9   1    1.78    1.02
   6 -15   1    1.51    1.10
   6 -15   1    2.21    0.72
   6 -15   1    1.34    1.40
 -15   9   1    1.54    1.35
   9   6   1    2.09    0.64
   9   6   1    1.59    0.94
 -15   9   1    0.68    0.95
  -9  -5  -1  104.29    3.82
  -5  14  -1  108.35    3.95
  14  -9  -1  112.60    4.38
  -9  -5  -1  108.32    3.99
  -9  -5  -1  111.69    4.45
  -5  14  -1  111.58    4.29
  -5  14  -1  108.95    4.30
  -5  14  -1  111.87    4.57
  -9  -5  -1  111.77    3.60
  14  -9  -1  107.64    4.19
  -9  -5  -1   99.76    3.60
  14  -9  -1  108.51    4.45
  -9  -5  -1  110.86    4.51
  -9  -5  -1  111.02    3.83
  14  -9  -1  104.17    4.19
 -14   9   1  113.73    4.46
   5 -14   1  113.04    4.55
 -14   9   1  108.35    4.69
   9   5   1  113.81    4.14
   9   5   1  111.91    4.53
   5 -14   1  116.03    4.78
   9   5   1  112.82    4.62
 -14   9   1  123.95    4.63
   5 -14   1  113.44    4.18
 -14   9   1  115.52    4.44
  -9  -4  -1   70.81    3.16
  -9  -4  -1   62.03    2.55
[truncated: 4,188,984 more chars]
