# Supplementary material for: Ligand Chirality Transfer from Solution State to the Crystalline Self‐Assemblies in Circularly Polarized Luminescence (CPL) Active Lanthanide Systems
Source: Adv Sci (Weinh). 2024 Mar 6;11(18):2307448. doi: 10.1002/advs.202307448 (PMC11095229; doi:10.1002/advs.202307448)
Supplement: Supplementary file 2 — Supporting Information [file ADVS-11-2307448-s001.zip › advs202307448-sup-0002-SuppMat.zip/Christal strucutre for Angew. Chem. 1.cif]

#\#CIF_1.1

#  CIF produced by WinGX routine CIF_UPDATE
#  Created on 2022-07-26 at 12:36:46
#  Using CIFtbx version 3.0.4  1 Sep 2006

#  Dictionary name : cif_core.dic
#  Dictionary vers : 2.4.5
#  Request file    : d:\wingx\files\archive.reqdat
#  CIF files read  : mig_db_1n project

#------------------ SECTION 1. GLOBAL INFORMATION ---------------------------#

data_global

#------------------ AUDIT DETAILS -------------------------------------------#

_audit_creation_date            2022-07-26
_audit_creation_method          'WinGX routine CIF_UPDATE'
_audit_conform_dict_name        cif_core.dic
_audit_conform_dict_version     2.4.3
_audit_conform_dict_location    ftp://ftp.iucr.org/pub/cif_core.dic
_audit_update_record            ?

#------------------ AUTHOR DETAILS -------------------------------------------#

# Name and address of author for correspondence

_publ_contact_author_name       ' Martinez Calvo, Miguel  '
_publ_contact_author_address	'Facultade de Química, Departamento de Química Inorgánica, Avda das Ciencias, 15872, Santiago de Compostela, Spain'
;

;
_publ_contact_author_email       'miguel.martinez.calvo@usc.es '
_publ_contact_author_fax         ' '
_publ_contact_author_phone       '+34 881814238 '


# Insert blank lines between references

_publ_section_references
;


Bruker (2012) APEX2 (Version 2012.10-0), SAINT (version 8.27B), SADABS
(version 2012/1), BrukerAXS Inc, Madison, Wisconsin, USA.

ORTEP-3: Farrugia, L. J. (2012). J. Appl. Cryst. 45, 849-854.

PLATON: Spek, A. L. (2009). Acta. Cryst. D65, 148-155.

SHELX: Sheldrick, G. M. (2008). Acta Cryst. A64, 112-122.

WinGX: Farrugia, L. J. (2012). J. Appl. Cryst. 45, 849-854.

;

#------------------  SECTION 2. COMPOUND(S) DETAILS -------------------------#

data_DB073

_audit_creation_date                    2022-07-26T12:36:46-00:00
_audit_creation_method                  'WinGX routine CIF_UPDATE'
_audit_conform_dict_name                cif_core.dic
_audit_conform_dict_version             2.4.5
_audit_conform_dict_location            ftp://ftp.iucr.org/pub/cif_core.dic
_publ_requested_category                FO

#----------------------------------------------------------------------------#
#                   CHEMICAL INFORMATION                                     #
#----------------------------------------------------------------------------#

_chemical_formula_moiety                'C74  H72  N4  O14'
_chemical_formula_sum                   'C76 H82 N6 O12'
_chemical_formula_weight                1271.47
_chemical_absolute_configuration        'R,R'

#----------------------------------------------------------------------------#
#                   UNIT CELL INFORMATION                                    #
#----------------------------------------------------------------------------#

_symmetry_cell_setting                  orthorhombic
_symmetry_space_group_name_H-M          'P 21 21 21'
_symmetry_space_group_name_Hall         'P 2ac 2ab'
_symmetry_Int_Tables_number             19
loop_
    _symmetry_equiv_pos_as_xyz
'x, y, z'
'-x+1/2, -y, z+1/2'
'x+1/2, -y+1/2, -z'
'-x, y+1/2, -z+1/2'

_cell_length_a                          14.906(5)
_cell_length_b                          19.311(5)
_cell_length_c                          23.190(5)
_cell_angle_alpha                       90.000(5)
_cell_angle_beta                        90.000(5)
_cell_angle_gamma                       90.000(5)
_cell_volume                            6675(3)
_cell_formula_units_Z                   4
_cell_measurement_temperature           102(2)
_cell_measurement_reflns_used           9806
_cell_measurement_theta_min             2.46
_cell_measurement_theta_max             27.60
_cell_measurement_wavelength            0.71073

#----------------------------------------------------------------------------#
#                   CRYSTAL INFORMATION                                      #
#----------------------------------------------------------------------------#

_exptl_crystal_description              'prism'
_exptl_crystal_colour                   'colourless'
_exptl_crystal_size_min                 0.10
_exptl_crystal_size_mid                 0.18
_exptl_crystal_size_max                 0.27
_exptl_crystal_density_diffrn           1.265
_exptl_crystal_density_method           'not measured'
_exptl_crystal_F_000                    2704

#----------------------------------------------------------------------------#
#                   ABSORPTION CORRECTION                                    #
#----------------------------------------------------------------------------#

_exptl_absorpt_coefficient_mu           0.086
_exptl_absorpt_correction_type          none

#----------------------------------------------------------------------------#
#                   DATA COLLECTION                                          #
#----------------------------------------------------------------------------#

_diffrn_ambient_temperature             102(2)
_diffrn_radiation_wavelength            0.71073
_diffrn_radiation_type                  MoK\a
_diffrn_radiation_probe                 x-ray
_diffrn_radiation_source                'sealed tube'
_diffrn_radiation_monochromator         'graphite'
_diffrn_measurement_device_type         'Bruker APEX-II CCD'
_diffrn_measurement_method              '\f and \w scans'
_diffrn_standards_number                0
_diffrn_standards_interval_time         .
_diffrn_standards_interval_count        .
_diffrn_standards_decay_%               ?
_diffrn_reflns_av_R_equivalents         0.0223
_diffrn_reflns_av_unetI/netI            0.033
_diffrn_reflns_number                   73933
_diffrn_reflns_limit_h_min              -19
_diffrn_reflns_limit_h_max              19
_diffrn_reflns_limit_k_min              -25
_diffrn_reflns_limit_k_max              25
_diffrn_reflns_limit_l_min              -29
_diffrn_reflns_limit_l_max              30
_diffrn_reflns_theta_min                1.372
_diffrn_reflns_theta_max                27.861
_diffrn_reflns_theta_full               25.242
_diffrn_measured_fraction_theta_full
                                        0.999
_diffrn_measured_fraction_theta_max
                                        0.983
_diffrn_reflns_Laue_measured_fraction_full
                                        0.999
_diffrn_reflns_Laue_measured_fraction_max
                                        0.983
_diffrn_reflns_point_group_measured_fraction_full
                                        0.999
_diffrn_reflns_point_group_measured_fraction_max
                                        0.979
_reflns_Friedel_fraction_full           0.999
_reflns_Friedel_fraction_max            0.975
_reflns_Friedel_coverage                0.828
_reflns_number_total                    73933
_reflns_number_gt                       62615
_reflns_threshold_expression            'I > 2\s(I)'

#----------------------------------------------------------------------------#
#                   COMPUTER PROGRAMS USED                                   #
#----------------------------------------------------------------------------#

_computing_data_collection              'Bruker APEX2'
_computing_cell_refinement              'Bruker SAINT'
_computing_data_reduction               'Bruker SAINT'
_computing_structure_refinement         'SHELXL-2014/7 (Sheldrick, 2014)'
_computing_molecular_graphics           'Ortep for Windows (Farrugia, 2012)'
_computing_publication_material         'WinGX publication routines (Farrugia, 2012)'

#----------------------------------------------------------------------------#
#                   STRUCTURE SOLUTION                                       #
#----------------------------------------------------------------------------#

_atom_sites_solution_hydrogens          geom

#----------------------------------------------------------------------------#
#                   REFINEMENT INFORMATION                                   #
#----------------------------------------------------------------------------#

_shelx_SHELXL_version_number            2014/7
_refine_ls_structure_factor_coef        Fsqd
_refine_ls_matrix_type                  full
_refine_ls_weighting_scheme             calc
_refine_ls_weighting_details            'w=1/[\s^2^(Fo^2^)+(0.1228P)^2^+7.2997P] where P=(Fo^2^+2Fc^2^)/3'
_refine_ls_hydrogen_treatment           constr
_refine_ls_extinction_method            none
_refine_ls_number_reflns                73933
_refine_ls_number_parameters            847
_refine_ls_number_restraints            7
_refine_ls_number_constraints           0
_refine_ls_R_factor_all                 0.0821
_refine_ls_R_factor_gt                  0.0681
_refine_ls_wR_factor_ref                0.2015
_refine_ls_wR_factor_gt                 0.1857
_refine_ls_goodness_of_fit_ref          1.005
_refine_ls_restrained_S_all             1.006
_refine_ls_shift/su_max                 8.056
_refine_ls_shift/su_mean                0.01
_refine_ls_abs_structure_details
;
 Flack x determined using 5237 quotients [(I+)-(I-)]/[(I+)+(I-)]
 (Parsons, Flack and Wagner, Acta Cryst. B69 (2013) 249-259).
;
_refine_ls_abs_structure_Flack          -0.15(15)
_refine_diff_density_max                1.125
_refine_diff_density_min                -0.686
_refine_diff_density_rms                0.079

#----------------------------------------------------------------------------#
#                   CONSTRAINTS AND RESTRAINTS                               #
#----------------------------------------------------------------------------#


#----------------------------------------------------------------------------#
#                   ATOMIC TYPES, COORDINATES AND THERMAL PARAMETERS         #
#----------------------------------------------------------------------------#

loop_
    _atom_type_symbol
    _atom_type_description
    _atom_type_scat_dispersion_real
    _atom_type_scat_dispersion_imag
    _atom_type_scat_source
C C 0.0033 0.0016 'International Tables Vol C Tables 4.2.6.8 and 6.1.1.4'
H H 0 0 'International Tables Vol C Tables 4.2.6.8 and 6.1.1.4'
N N 0.0061 0.0033 'International Tables Vol C Tables 4.2.6.8 and 6.1.1.4'
O O 0.0106 0.006 'International Tables Vol C Tables 4.2.6.8 and 6.1.1.4'

loop_
    _atom_site_label
    _atom_site_type_symbol
    _atom_site_fract_x
    _atom_site_fract_y
    _atom_site_fract_z
    _atom_site_U_iso_or_equiv
    _atom_site_adp_type
    _atom_site_occupancy
    _atom_site_site_symmetry_order
    _atom_site_calc_flag
    _atom_site_refinement_flags_posn
    _atom_site_refinement_flags_adp
    _atom_site_refinement_flags_occupancy
    _atom_site_disorder_assembly
    _atom_site_disorder_group
O001 O 0.9811(2) -0.18552(15) 0.18912(14) 0.0270(7) Uani 1 1 d . . . . .
O002 O 0.7024(2) -0.30078(16) 0.26787(16) 0.0323(8) Uani 1 1 d . . . . .
N5 N 1.0261(2) 0.13612(18) 0.36232(16) 0.0214(8) Uani 1 1 d . . . . .
O004 O 0.8727(2) 0.05795(15) 0.26492(14) 0.0275(7) Uani 1 1 d . . . . .
N4 N 0.9350(2) 0.16549(18) 0.26482(16) 0.0222(8) Uani 1 1 d . . . . .
N6 N 1.1231(2) 0.23815(18) 0.41593(16) 0.0231(8) Uani 1 1 d . . . . .
O007 O 1.1575(3) 0.16342(19) 0.48730(17) 0.0437(10) Uani 1 1 d . . . . .
O008 O 0.6590(2) -0.43883(17) 0.27714(16) 0.0354(8) Uani 1 1 d . . . . .
O009 O 0.6331(3) -0.08788(19) 0.37604(17) 0.0440(10) Uani 1 1 d . . . . .
O010 O 0.6392(3) -0.56412(19) 0.34296(17) 0.0406(9) Uani 1 1 d . . . . .
N3 N 0.9706(2) -0.07469(18) 0.22133(16) 0.0229(8) Uani 1 1 d . . . . .
C6 C 0.9228(3) 0.1025(2) 0.28672(18) 0.0217(9) Uani 1 1 d . . . . .
C2 C 1.1929(3) 0.4032(2) 0.3872(2) 0.0258(10) Uani 1 1 d . . . . .
H2 H 1.1405 0.4218 0.4026 0.031 Uiso 1 1 calc R U . . .
C1 C 0.7536(3) 0.1675(2) 0.3722(2) 0.0285(10) Uani 1 1 d . . . . .
H1 H 0.7208 0.1819 0.3403 0.034 Uiso 1 1 calc R U . . .
N1 N 0.7255(3) -0.00648(18) 0.33853(17) 0.0258(8) Uani 1 1 d . . . . .
C5 C 0.8053(3) 0.2274(2) 0.22420(19) 0.0224(9) Uani 1 1 d . . . . .
C4 C 0.9688(3) 0.0193(2) 0.36164(19) 0.0257(10) Uani 1 1 d . . . . .
H4 H 0.9323 -0.0135 0.3441 0.031 Uiso 1 1 calc R U . . .
C3 C 1.1648(3) 0.2969(2) 0.4470(2) 0.0229(9) Uani 1 1 d . . . . .
H3 H 1.2065 0.2774 0.4753 0.027 Uiso 1 1 calc R U . . .
N2 N 0.8224(3) -0.10852(18) 0.28407(16) 0.0229(8) Uani 1 1 d . . . . .
C020 C 1.3382(3) 0.2473(2) 0.4011(2) 0.0263(10) Uani 1 1 d . . . . .
H020 H 1.3062 0.22 0.427 0.032 Uiso 1 1 calc R U . . .
C021 C 0.8899(3) 0.1873(2) 0.2117(2) 0.0242(9) Uani 1 1 d . . . . .
H021 H 0.873 0.1454 0.1904 0.029 Uiso 1 1 calc R U . . .
C022 C 0.7422(3) 0.1014(2) 0.39303(19) 0.0255(10) Uani 1 1 d . . . . .
C023 C 0.8114(3) 0.2881(2) 0.2536(2) 0.0256(10) Uani 1 1 d . . . . .
H023 H 0.8674 0.3027 0.2666 0.031 Uiso 1 1 calc R U . . .
C024 C 0.6972(3) -0.0716(2) 0.3452(2) 0.0293(10) Uani 1 1 d . . . . .
C025 C 0.7361(3) 0.3298(2) 0.2652(2) 0.0317(11) Uani 1 1 d . . . . .
H025 H 0.742 0.3706 0.2861 0.038 Uiso 1 1 calc R U . . .
C026 C 0.7914(3) 0.0799(2) 0.4429(2) 0.0266(10) Uani 1 1 d . . . . .
C027 C 1.2200(3) 0.3390(2) 0.40463(19) 0.0231(9) Uani 1 1 d . . . . .
C028 C 0.6762(3) 0.0514(2) 0.3655(2) 0.0285(10) Uani 1 1 d . . . . .
H028 H 0.6402 0.0316 0.3967 0.034 Uiso 1 1 calc R U . . .
C029 C 1.1213(3) 0.1761(2) 0.4411(2) 0.0260(10) Uani 1 1 d . . . . .
C030 C 0.9756(3) 0.0860(2) 0.33986(19) 0.0213(9) Uani 1 1 d . . . . .
C031 C 1.0710(3) 0.0546(2) 0.4352(2) 0.0271(10) Uani 1 1 d . . . . .
H031 H 1.1055 0.0457 0.4677 0.033 Uiso 1 1 calc R U . . .
C032 C 0.8593(3) -0.1578(2) 0.25120(18) 0.0215(9) Uani 1 1 d . . . . .
C033 C 1.3185(3) 0.4160(2) 0.3244(2) 0.0300(11) Uani 1 1 d . . . . .
H033 H 1.35 0.4415 0.2971 0.036 Uiso 1 1 calc R U . . .
C034 C 1.0497(3) -0.0513(2) 0.1889(2) 0.0257(10) Uani 1 1 d . . . . .
H034 H 1.0859 -0.092 0.1793 0.031 Uiso 1 1 calc R U . . .
O3 O 1.0184(3) -0.05859(17) 0.43755(15) 0.0438(10) Uani 1 1 d . . . . .
C036 C 1.3018(3) 0.3117(2) 0.38257(19) 0.0230(9) Uani 1 1 d . . . . .
C037 C 0.8627(3) 0.1945(3) 0.4446(2) 0.0307(11) Uani 1 1 d . . . . .
H037 H 0.9025 0.2258 0.4612 0.037 Uiso 1 1 calc R U . . .
C038 C 0.7816(4) 0.0134(2) 0.4676(2) 0.0310(11) Uani 1 1 d . . . . .
H038 H 0.7403 -0.0177 0.4524 0.037 Uiso 1 1 calc R U . . .
C039 C 1.0208(3) -0.0165(2) 0.1325(2) 0.0274(10) Uani 1 1 d . . . . .
C040 C 0.7365(4) -0.3510(2) 0.2279(2) 0.0315(11) Uani 1 1 d . . . . .
H04A H 0.7926 -0.3703 0.2418 0.038 Uiso 1 1 calc R U . . .
H04B H 0.747 -0.3299 0.1906 0.038 Uiso 1 1 calc R U . . .
C041 C 0.7191(3) 0.2048(2) 0.2037(2) 0.0235(9) Uani 1 1 d . . . . .
C042 C 1.0187(4) 0.0032(2) 0.4110(2) 0.0289(11) Uani 1 1 d . . . . .
C043 C 1.0710(3) 0.1199(2) 0.40992(19) 0.0230(9) Uani 1 1 d . . . . .
C044 C 0.8244(3) -0.2235(2) 0.2445(2) 0.0241(9) Uani 1 1 d . . . . .
H044 H 0.8533 -0.256 0.2214 0.029 Uiso 1 1 calc R U . . .
C045 C 0.9428(3) -0.1403(2) 0.21783(19) 0.0223(9) Uani 1 1 d . . . . .
C046 C 0.9582(3) 0.0352(2) 0.1332(2) 0.0317(11) Uani 1 1 d . . . . .
H046 H 0.9351 0.0493 0.1686 0.038 Uiso 1 1 calc R U . . .
C047 C 1.3513(3) 0.3510(3) 0.3419(2) 0.0279(10) Uani 1 1 d . . . . .
C048 C 0.6429(3) 0.2471(2) 0.2150(2) 0.0295(10) Uani 1 1 d . . . . .
C049 C 0.5805(4) -0.4817(3) 0.2788(2) 0.0364(12) Uani 1 1 d . . . . .
H04C H 0.5847 -0.5175 0.2496 0.044 Uiso 1 1 calc R U . . .
H04D H 0.5276 -0.4541 0.271 0.044 Uiso 1 1 calc R U . . .
C050 C 0.9053(4) 0.1053(3) 0.5154(2) 0.0341(11) Uani 1 1 d . . . . .
H050 H 0.9466 0.1356 0.5317 0.041 Uiso 1 1 calc R U . . .
C051 C 0.5734(4) -0.5137(3) 0.3366(2) 0.0353(11) Uani 1 1 d . . . . .
H05A H 0.5808 -0.4785 0.3661 0.042 Uiso 1 1 calc R U . . .
H05B H 0.5146 -0.5344 0.3413 0.042 Uiso 1 1 calc R U . . .
C052 C 1.0269(4) -0.0049(3) 0.0277(2) 0.0358(12) Uani 1 1 d . . . . .
C053 C 0.7065(3) -0.1906(2) 0.3081(2) 0.0273(10) Uani 1 1 d . . . . .
H053 H 0.6548 -0.2006 0.3289 0.033 Uiso 1 1 calc R U . . .
C054 C 0.8538(3) 0.1273(2) 0.4679(2) 0.0286(10) Uani 1 1 d . . . . .
C055 C 1.0586(3) -0.0368(3) 0.0787(2) 0.0332(11) Uani 1 1 d . . . . .
C056 C 0.8136(3) 0.2133(2) 0.3982(2) 0.0309(11) Uani 1 1 d . . . . .
H056 H 0.82 0.2577 0.3833 0.037 Uiso 1 1 calc R U . . .
C057 C 1.0937(3) 0.3364(3) 0.4801(2) 0.0296(10) Uani 1 1 d . . . . .
H05C H 1.1211 0.3744 0.5002 0.044 Uiso 1 1 calc R U . . .
H05D H 1.0495 0.3537 0.4538 0.044 Uiso 1 1 calc R U . . .
H05E H 1.0656 0.306 0.5075 0.044 Uiso 1 1 calc R U . . .
C058 C 0.7459(3) -0.2400(2) 0.2728(2) 0.0264(10) Uani 1 1 d . . . . .
C059 C 0.9274(4) 0.0678(3) 0.0832(2) 0.0399(13) Uani 1 1 d . . . . .
H059 H 0.8848 0.1028 0.0855 0.048 Uiso 1 1 calc R U . . .
C060 C 1.1064(3) -0.0034(3) 0.2257(2) 0.0334(11) Uani 1 1 d . . . . .
H06A H 1.1577 0.0115 0.204 0.05 Uiso 1 1 calc R U . . .
H06B H 1.0714 0.0362 0.2367 0.05 Uiso 1 1 calc R U . . .
H06C H 1.1258 -0.0276 0.2596 0.05 Uiso 1 1 calc R U . . .
C061 C 0.7464(3) -0.1263(2) 0.3114(2) 0.0262(10) Uani 1 1 d . . . . .
C062 C 0.5469(4) 0.1663(3) 0.1652(3) 0.0410(13) Uani 1 1 d . . . . .
H062 H 0.4906 0.1538 0.1514 0.049 Uiso 1 1 calc R U . . .
C063 C 0.6118(3) 0.0823(3) 0.3230(2) 0.0369(12) Uani 1 1 d . . . . .
H06D H 0.58 0.1199 0.3409 0.055 Uiso 1 1 calc R U . . .
H06E H 0.6443 0.0993 0.2902 0.055 Uiso 1 1 calc R U . . .
H06F H 0.5698 0.0476 0.3108 0.055 Uiso 1 1 calc R U . . .
C064 C 0.8333(4) -0.0050(3) 0.5142(2) 0.0385(13) Uani 1 1 d . . . . .
H064 H 0.8262 -0.0488 0.5304 0.046 Uiso 1 1 calc R U . . .
C065 C 1.2415(3) 0.4419(2) 0.3470(2) 0.0312(11) Uani 1 1 d . . . . .
H065 H 1.2211 0.4854 0.3357 0.037 Uiso 1 1 calc R U . . .
C066 C 0.9547(3) 0.2279(3) 0.1745(2) 0.0309(11) Uani 1 1 d . . . . .
H06G H 0.9251 0.2422 0.1397 0.046 Uiso 1 1 calc R U . . .
H06H H 0.9749 0.2681 0.1952 0.046 Uiso 1 1 calc R U . . .
H06I H 1.0053 0.1993 0.165 0.046 Uiso 1 1 calc R U . . .
C067 C 0.6549(3) 0.3096(2) 0.2455(2) 0.0316(11) Uani 1 1 d . . . . .
H067 H 0.6055 0.3378 0.2523 0.038 Uiso 1 1 calc R U . . .
C068 C 1.1260(4) -0.0885(3) 0.0734(3) 0.0437(14) Uani 1 1 d . . . . .
H068 H 1.148 -0.1101 0.1063 0.052 Uiso 1 1 calc R U . . .
C069 C 0.9603(4) 0.0478(3) 0.0314(2) 0.0412(13) Uani 1 1 d . . . . .
H069 H 0.9391 0.0686 -0.002 0.049 Uiso 1 1 calc R U . . .
C070 C 0.6672(4) -0.4061(2) 0.2232(2) 0.0380(12) Uani 1 1 d . . . . .
H07A H 0.6102 -0.386 0.212 0.046 Uiso 1 1 calc R U . . .
H07B H 0.6847 -0.4397 0.1942 0.046 Uiso 1 1 calc R U . . .
C071 C 1.4333(3) 0.3243(3) 0.3210(2) 0.0360(12) Uani 1 1 d . . . . .
H071 H 1.4649 0.3492 0.2933 0.043 Uiso 1 1 calc R U . . .
C072 C 0.5576(4) 0.2259(3) 0.1947(3) 0.0384(12) Uani 1 1 d . . . . .
H072 H 0.5079 0.2537 0.2019 0.046 Uiso 1 1 calc R U . . .
C073 C 1.4197(3) 0.2249(3) 0.3813(2) 0.0329(11) Uani 1 1 d . . . . .
H073 H 1.4439 0.1837 0.395 0.039 Uiso 1 1 calc R U . . .
C074 C 0.6219(4) 0.1230(3) 0.1553(2) 0.0376(12) Uani 1 1 d . . . . .
H074 H 0.6144 0.0813 0.1358 0.045 Uiso 1 1 calc R U . . .
C075 C 0.8962(4) 0.0404(3) 0.5379(2) 0.0387(13) Uani 1 1 d . . . . .
H075 H 0.9316 0.0266 0.5688 0.046 Uiso 1 1 calc R U . . .
C076 C 1.4668(3) 0.2641(3) 0.3402(3) 0.0370(12) Uani 1 1 d . . . . .
H076 H 1.5216 0.2482 0.3263 0.044 Uiso 1 1 calc R U . . .
C077 C 0.7046(3) 0.1417(2) 0.1738(2) 0.0294(10) Uani 1 1 d . . . . .
H077 H 0.753 0.1124 0.1668 0.035 Uiso 1 1 calc R U . . .
C078 C 1.0615(4) -0.0267(3) -0.0261(3) 0.0491(15) Uani 1 1 d . . . . .
H078 H 1.0396 -0.0073 -0.06 0.059 Uiso 1 1 calc R U . . .
C079 C 0.6355(4) -0.5983(3) 0.3968(2) 0.0447(14) Uani 1 1 d . . . . .
H07C H 0.6823 -0.6324 0.3987 0.067 Uiso 1 1 calc R U . . .
H07D H 0.6434 -0.5652 0.4272 0.067 Uiso 1 1 calc R U . . .
H07E H 0.5783 -0.6206 0.4009 0.067 Uiso 1 1 calc R U . . .
C080 C 1.1262(4) -0.0757(4) -0.0285(3) 0.0544(17) Uani 1 1 d . . . . .
H080 H 1.1493 -0.0886 -0.0642 0.065 Uiso 1 1 calc R U . . .
C081 C 0.9608(5) -0.1112(3) 0.4143(2) 0.0538(18) Uani 1 1 d . . . . .
H08A H 0.9817 -0.1253 0.3764 0.065 Uiso 1 1 calc R U . . .
H08B H 0.9 -0.0939 0.4106 0.065 Uiso 1 1 calc R U . . .
C083 C 1.1588(4) -0.1069(4) 0.0209(3) 0.0553(17) Uani 1 1 d . . . . .
H083 H 1.2033 -0.1406 0.0182 0.066 Uiso 1 1 calc R U . . .
O5 O 1.0456(8) -0.1963(3) 0.4676(3) 0.130(3) Uani 1 1 d . . . . .
C086 C 0.9633(8) -0.1708(3) 0.4546(5) 0.095(3) Uani 1 1 d . . . . .
H08C H 0.9344 -0.1569 0.4903 0.113 Uiso 1 1 calc R U . . .
H08D H 0.9278 -0.208 0.4381 0.113 Uiso 1 1 calc R U . . .
O6 O 1.1971(11) -0.3014(4) 0.4785(4) 0.196(7) Uani 1 1 d D . . . .
C092 C 1.0480(19) -0.2563(6) 0.5064(5) 0.258(15) Uani 1 1 d . . . . .
H09A H 1.0117 -0.2462 0.5401 0.309 Uiso 1 1 calc R U . . .
H09B H 1.0213 -0.2956 0.4869 0.309 Uiso 1 1 calc R U . . .
C093 C 1.1351(15) -0.2748(6) 0.5248(6) 0.179(9) Uani 1 1 d . . . . .
H09C H 1.1297 -0.3101 0.5543 0.215 Uiso 1 1 calc R U . . .
H09D H 1.1627 -0.2345 0.5425 0.215 Uiso 1 1 calc R U . . .
O10 O 0.6700(6) -0.3615(5) 0.3871(4) 0.131(3) Uani 1 1 d . . . . .
H10 H 0.6806 -0.3637 0.3524 0.197 Uiso 1 1 calc R U . . .
C7 C 0.7418(7) -0.4002(5) 0.4200(6) 0.108(4) Uani 1 1 d . . . . .
H7A H 0.7449 -0.4483 0.4081 0.13 Uiso 1 1 calc R U . . .
H7B H 0.7313 -0.3981 0.4613 0.13 Uiso 1 1 calc R U . . .
C8 C 0.8267(8) -0.3610(6) 0.4034(7) 0.144(5) Uani 1 1 d . . . . .
H8A H 0.8775 -0.3816 0.4222 0.217 Uiso 1 1 calc R U . . .
H8B H 0.8349 -0.3633 0.3624 0.217 Uiso 1 1 calc R U . . .
H8C H 0.8213 -0.3135 0.415 0.217 Uiso 1 1 calc R U . . .
O11 O 0.4437(4) -0.0700(4) 0.3525(3) 0.095(2) Uani 1 1 d . . . . .
H11 H 0.4946 -0.0852 0.3566 0.143 Uiso 1 1 calc R U . . .
C9 C 0.3811(7) -0.1098(6) 0.3890(5) 0.099(3) Uani 1 1 d . . . . .
H9A H 0.3983 -0.1059 0.4292 0.119 Uiso 1 1 calc R U . . .
H9B H 0.3824 -0.1584 0.3783 0.119 Uiso 1 1 calc R U . . .
C10 C 0.2829(9) -0.0792(8) 0.3798(5) 0.135(5) Uani 1 1 d . . . . .
H10A H 0.241 -0.1044 0.4032 0.202 Uiso 1 1 calc R U . . .
H10B H 0.2821 -0.0312 0.3906 0.202 Uiso 1 1 calc R U . . .
H10C H 0.2663 -0.0835 0.3399 0.202 Uiso 1 1 calc R U . . .
C12 C 1.2529(19) -0.248(3) 0.447(2) 0.71(7) Uani 1 1 d D U . . .
H12A H 1.2895 -0.2711 0.4184 1.065 Uiso 1 1 calc R U . . .
H12B H 1.214 -0.2157 0.4278 1.065 Uiso 1 1 calc R U . . .
H12C H 1.2907 -0.2241 0.4735 1.065 Uiso 1 1 calc R U . . .

loop_
    _atom_site_aniso_label
    _atom_site_aniso_U_11
    _atom_site_aniso_U_22
    _atom_site_aniso_U_33
    _atom_site_aniso_U_23
    _atom_site_aniso_U_13
    _atom_site_aniso_U_12
O001 0.0282(17) 0.0173(14) 0.0354(18) -0.0030(14) 0.0020(14) 0.0023(12)
O002 0.0350(19) 0.0199(15) 0.042(2) -0.0007(14) 0.0005(16) -0.0067(14)
N5 0.0224(18) 0.0181(17) 0.0236(19) 0.0026(14) 0.0039(15) 0.0020(14)
O004 0.0367(18) 0.0194(14) 0.0265(16) -0.0012(13) 0.0038(14) -0.0050(13)
N4 0.0262(19) 0.0180(16) 0.0225(18) -0.0001(14) 0.0032(16) 0.0015(15)
N6 0.0235(19) 0.0195(17) 0.0263(19) 0.0000(15) 0.0013(16) -0.0025(14)
O007 0.051(2) 0.0331(19) 0.047(2) 0.0170(17) -0.0261(19) -0.0101(17)
O008 0.0370(19) 0.0217(16) 0.047(2) 0.0013(16) -0.0043(17) -0.0075(14)
O009 0.054(2) 0.0321(19) 0.046(2) -0.0005(17) 0.0258(19) -0.0102(18)
O010 0.046(2) 0.0355(19) 0.040(2) 0.0088(17) 0.0079(18) 0.0080(17)
N3 0.0229(19) 0.0181(17) 0.028(2) -0.0004(15) 0.0006(16) -0.0025(14)
C6 0.025(2) 0.020(2) 0.020(2) -0.0005(17) 0.0064(18) 0.0007(17)
C2 0.023(2) 0.024(2) 0.030(2) 0.0024(18) -0.0055(19) -0.0018(18)
C1 0.030(3) 0.027(2) 0.028(2) -0.0008(19) 0.006(2) 0.0057(19)
N1 0.032(2) 0.0187(17) 0.027(2) -0.0018(15) 0.0038(17) -0.0025(15)
C5 0.026(2) 0.0180(19) 0.023(2) 0.0031(17) 0.0025(18) -0.0004(17)
C4 0.038(3) 0.0166(19) 0.022(2) -0.0019(17) 0.008(2) -0.0015(18)
C3 0.021(2) 0.021(2) 0.026(2) -0.0008(18) -0.0032(18) 0.0012(17)
N2 0.028(2) 0.0185(16) 0.0218(18) -0.0004(15) 0.0022(16) 0.0000(15)
C020 0.025(2) 0.025(2) 0.028(2) -0.0040(19) -0.0018(19) -0.0005(18)
C021 0.025(2) 0.0195(19) 0.028(2) -0.0005(18) -0.0017(19) 0.0030(17)
C022 0.026(2) 0.026(2) 0.024(2) -0.0054(18) 0.0065(19) 0.0018(18)
C023 0.026(2) 0.022(2) 0.029(2) -0.0013(18) -0.001(2) 0.0006(18)
C024 0.039(3) 0.025(2) 0.024(2) 0.0015(18) 0.005(2) -0.005(2)
C025 0.033(3) 0.022(2) 0.039(3) -0.003(2) 0.002(2) 0.0039(19)
C026 0.032(3) 0.025(2) 0.023(2) -0.0046(18) 0.0105(19) 0.0023(19)
C027 0.021(2) 0.024(2) 0.024(2) -0.0039(18) -0.0043(18) -0.0041(17)
C028 0.033(3) 0.025(2) 0.027(2) -0.0026(19) 0.007(2) 0.0011(19)
C029 0.022(2) 0.023(2) 0.033(3) 0.0074(19) 0.000(2) 0.0021(18)
C030 0.026(2) 0.0150(18) 0.023(2) -0.0001(16) 0.0071(18) 0.0021(16)
C031 0.033(3) 0.022(2) 0.026(2) 0.0024(18) 0.001(2) 0.0070(19)
C032 0.026(2) 0.0182(19) 0.020(2) 0.0002(16) -0.0016(18) 0.0000(17)
C033 0.031(3) 0.030(2) 0.028(2) 0.0010(19) -0.002(2) -0.011(2)
C034 0.023(2) 0.018(2) 0.036(3) -0.0037(19) 0.007(2) -0.0005(17)
O3 0.086(3) 0.0140(15) 0.0317(19) 0.0066(14) -0.001(2) -0.0007(17)
C036 0.024(2) 0.023(2) 0.023(2) -0.0015(17) -0.0034(18) -0.0049(17)
C037 0.028(3) 0.031(2) 0.032(3) -0.009(2) 0.009(2) -0.001(2)
C038 0.045(3) 0.027(2) 0.021(2) -0.0012(19) 0.008(2) 0.004(2)
C039 0.028(2) 0.019(2) 0.035(3) -0.0043(19) 0.007(2) -0.0076(18)
C040 0.040(3) 0.019(2) 0.035(3) 0.0034(19) -0.008(2) -0.0037(19)
C041 0.024(2) 0.021(2) 0.025(2) 0.0017(17) 0.0021(18) -0.0007(17)
C042 0.048(3) 0.0121(19) 0.027(2) 0.0025(17) 0.008(2) 0.0043(18)
C043 0.023(2) 0.021(2) 0.025(2) 0.0031(17) 0.0035(19) 0.0025(17)
C044 0.030(2) 0.0163(19) 0.026(2) 0.0000(17) 0.0010(19) 0.0007(17)
C045 0.026(2) 0.0181(19) 0.023(2) 0.0011(17) -0.0025(18) -0.0016(17)
C046 0.041(3) 0.019(2) 0.035(3) 0.0000(19) 0.012(2) 0.0016(19)
C047 0.026(2) 0.033(2) 0.025(2) -0.002(2) -0.0036(19) -0.0087(19)
C048 0.028(2) 0.026(2) 0.035(3) 0.003(2) 0.004(2) 0.0002(19)
C049 0.036(3) 0.026(2) 0.047(3) -0.003(2) -0.002(2) -0.004(2)
C050 0.035(3) 0.042(3) 0.025(2) -0.009(2) 0.004(2) 0.006(2)
C051 0.037(3) 0.025(2) 0.045(3) -0.003(2) 0.007(2) -0.002(2)
C052 0.037(3) 0.037(3) 0.033(3) -0.008(2) 0.009(2) -0.014(2)
C053 0.031(3) 0.024(2) 0.027(2) 0.0080(18) 0.005(2) -0.0021(19)
C054 0.032(3) 0.032(2) 0.022(2) -0.0086(19) 0.007(2) 0.005(2)
C055 0.029(3) 0.030(2) 0.041(3) -0.011(2) 0.007(2) -0.011(2)
C056 0.039(3) 0.024(2) 0.030(3) -0.0029(19) 0.008(2) 0.002(2)
C057 0.031(3) 0.029(2) 0.030(2) -0.002(2) 0.003(2) 0.0009(19)
C058 0.031(3) 0.020(2) 0.029(2) 0.0061(18) -0.007(2) -0.0048(18)
C059 0.055(3) 0.026(2) 0.039(3) 0.002(2) 0.008(3) -0.001(2)
C060 0.025(2) 0.032(3) 0.043(3) -0.003(2) 0.002(2) -0.006(2)
C061 0.033(3) 0.024(2) 0.021(2) 0.0021(17) 0.000(2) -0.0038(19)
C062 0.028(3) 0.047(3) 0.047(3) 0.001(3) -0.006(2) -0.010(2)
C063 0.034(3) 0.035(3) 0.042(3) -0.003(2) -0.004(2) 0.002(2)
C064 0.062(4) 0.030(3) 0.024(3) 0.000(2) 0.005(2) 0.010(2)
C065 0.035(3) 0.025(2) 0.033(3) 0.006(2) -0.009(2) -0.004(2)
C066 0.028(3) 0.033(2) 0.031(3) 0.004(2) 0.007(2) 0.005(2)
C067 0.026(2) 0.026(2) 0.043(3) 0.001(2) 0.006(2) 0.0046(19)
C068 0.033(3) 0.043(3) 0.055(4) -0.022(3) 0.009(3) -0.001(2)
C069 0.058(4) 0.037(3) 0.029(3) 0.005(2) 0.003(3) -0.012(3)
C070 0.054(3) 0.021(2) 0.039(3) 0.003(2) -0.011(3) -0.008(2)
C071 0.031(3) 0.039(3) 0.038(3) -0.005(2) 0.008(2) -0.010(2)
C072 0.029(3) 0.037(3) 0.049(3) 0.005(2) -0.004(2) -0.001(2)
C073 0.031(3) 0.028(2) 0.039(3) -0.007(2) -0.001(2) 0.002(2)
C074 0.042(3) 0.037(3) 0.034(3) -0.007(2) -0.001(2) -0.011(2)
C075 0.049(3) 0.046(3) 0.021(2) -0.001(2) 0.001(2) 0.013(3)
C076 0.024(3) 0.037(3) 0.050(3) -0.007(2) 0.008(2) 0.000(2)
C077 0.034(3) 0.025(2) 0.030(2) -0.0028(19) 0.006(2) -0.0040(19)
C078 0.055(4) 0.055(4) 0.036(3) -0.011(3) 0.012(3) -0.018(3)
C079 0.050(3) 0.046(3) 0.039(3) 0.011(3) 0.007(3) -0.002(3)
C080 0.053(4) 0.061(4) 0.049(4) -0.026(3) 0.020(3) -0.004(3)
C081 0.111(6) 0.018(2) 0.032(3) 0.000(2) 0.009(3) -0.011(3)
C083 0.044(4) 0.066(4) 0.056(4) -0.027(3) 0.007(3) 0.003(3)
O5 0.285(11) 0.042(3) 0.061(4) 0.004(3) 0.006(6) -0.011(5)
C086 0.157(10) 0.018(3) 0.109(7) 0.015(4) -0.024(7) -0.010(4)
O6 0.42(2) 0.056(4) 0.115(6) -0.040(4) 0.082(10) -0.071(7)
C092 0.64(4) 0.061(7) 0.076(8) 0.051(6) -0.134(16) -0.150(15)
C093 0.39(3) 0.056(6) 0.088(9) 0.036(6) -0.076(13) -0.056(11)
O10 0.151(7) 0.132(7) 0.112(6) -0.028(5) -0.027(5) 0.017(6)
C7 0.094(7) 0.069(6) 0.162(10) -0.015(7) -0.062(7) -0.003(5)
C8 0.112(9) 0.089(8) 0.233(16) 0.022(10) 0.014(10) 0.042(7)
O11 0.093(4) 0.116(5) 0.077(4) 0.015(4) -0.009(3) -0.033(4)
C9 0.108(8) 0.090(7) 0.100(7) -0.021(6) -0.010(6) -0.008(6)
C10 0.141(11) 0.158(13) 0.106(9) -0.045(9) 0.009(8) -0.028(10)
C12 0.18(3) 1.44(19) 0.51(7) -0.40(10) 0.07(3) -0.20(6)


#----------------------------------------------------------------------------#
#                   MOLECULAR GEOMETRY                                       #
#----------------------------------------------------------------------------#

_geom_special_details
;
 All esds (except the esd in the dihedral angle between two l.s. planes)
 are estimated using the full covariance matrix.  The cell esds are taken
 into account individually in the estimation of esds in distances, angles
 and torsion angles; correlations between esds in cell parameters are only
 used when they are defined by crystal symmetry.  An approximate (isotropic)
 treatment of cell esds is used for estimating esds involving l.s. planes.
;
loop_
    _geom_bond_atom_site_label_1
    _geom_bond_atom_site_label_2
    _geom_bond_distance
    _geom_bond_site_symmetry_2
    _geom_bond_publ_flag
O001 C045 1.237(5) . ?
O002 C058 1.345(5) . ?
O002 C040 1.435(6) . ?
N5 C043 1.329(6) . ?
N5 C030 1.332(6) . ?
O004 C6 1.246(5) . ?
N4 C6 1.331(5) . ?
N4 C021 1.464(6) . ?
N6 C029 1.333(6) . ?
N6 C3 1.481(6) . ?
O007 C029 1.225(6) . ?
O008 C070 1.406(6) . ?
O008 C049 1.434(6) . ?
O009 C024 1.235(6) . ?
O010 C051 1.390(6) . ?
O010 C079 1.413(6) . ?
N3 C045 1.336(5) . ?
N3 C034 1.469(6) . ?
C6 C030 1.497(6) . ?
C2 C027 1.365(6) . ?
C2 C065 1.398(7) . ?
C1 C022 1.375(6) . ?
C1 C056 1.396(7) . ?
N1 C024 1.335(6) . ?
N1 C028 1.476(6) . ?
C5 C023 1.360(6) . ?
C5 C041 1.438(6) . ?
C5 C021 1.508(6) . ?
C4 C030 1.386(6) . ?
C4 C042 1.400(7) . ?
C3 C057 1.514(6) . ?
C3 C027 1.517(6) . ?
N2 C032 1.338(5) . ?
N2 C061 1.343(6) . ?
C020 C073 1.368(7) . ?
C020 C036 1.424(6) . ?
C021 C066 1.515(6) . ?
C022 C026 1.430(7) . ?
C022 C028 1.520(7) . ?
C023 C025 1.407(6) . ?
C024 C061 1.505(7) . ?
C025 C067 1.350(7) . ?
C026 C038 1.412(7) . ?
C026 C054 1.429(7) . ?
C027 C036 1.423(6) . ?
C028 C063 1.499(7) . ?
C029 C043 1.504(6) . ?
C031 C042 1.381(7) . ?
C031 C043 1.390(6) . ?
C032 C044 1.380(6) . ?
C032 C045 1.504(6) . ?
C033 C065 1.357(7) . ?
C033 C047 1.407(7) . ?
C034 C060 1.515(6) . ?
C034 C039 1.533(7) . ?
O3 C042 1.342(5) . ?
O3 C081 1.436(7) . ?
C036 C047 1.417(6) . ?
C037 C056 1.351(7) . ?
C037 C054 1.412(7) . ?
C038 C064 1.375(7) . ?
C039 C046 1.366(7) . ?
C039 C055 1.424(7) . ?
C040 C070 1.487(7) . ?
C041 C077 1.420(6) . ?
C041 C048 1.424(6) . ?
C044 C058 1.378(6) . ?
C046 C059 1.397(7) . ?
C047 C071 1.412(7) . ?
C048 C067 1.410(7) . ?
C048 C072 1.416(7) . ?
C049 C051 1.480(8) . ?
C050 C075 1.364(8) . ?
C050 C054 1.407(7) . ?
C052 C078 1.414(8) . ?
C052 C055 1.415(8) . ?
C052 C069 1.423(8) . ?
C053 C061 1.379(6) . ?
C053 C058 1.389(7) . ?
C055 C068 1.422(8) . ?
C059 C069 1.354(8) . ?
C062 C072 1.348(8) . ?
C062 C074 1.416(8) . ?
C064 C075 1.397(8) . ?
C068 C083 1.358(8) . ?
C071 C076 1.342(8) . ?
C073 C076 1.405(8) . ?
C074 C077 1.354(7) . ?
C078 C080 1.351(9) . ?
C080 C083 1.384(10) . ?
C081 C086 1.482(9) . ?
O5 C086 1.356(13) . ?
O5 C092 1.468(11) . ?
O6 C093 1.51(2) . ?
O6 C12 1.51(5) . ?
C092 C093 1.41(3) . ?
O10 C7 1.513(12) . ?
C7 C8 1.525(15) . ?
O11 C9 1.475(12) . ?
C9 C10 1.593(16) . ?

loop_
    _geom_angle_atom_site_label_1
    _geom_angle_atom_site_label_2
    _geom_angle_atom_site_label_3
    _geom_angle
    _geom_angle_site_symmetry_1
    _geom_angle_site_symmetry_3
    _geom_angle_publ_flag
C058 O002 C040 118.3(4) . . ?
C043 N5 C030 116.0(4) . . ?
C6 N4 C021 121.4(4) . . ?
C029 N6 C3 119.0(4) . . ?
C070 O008 C049 110.8(4) . . ?
C051 O010 C079 113.1(4) . . ?
C045 N3 C034 120.6(4) . . ?
O004 C6 N4 123.9(4) . . ?
O004 C6 C030 120.2(4) . . ?
N4 C6 C030 115.9(4) . . ?
C027 C2 C065 122.0(4) . . ?
C022 C1 C056 121.1(5) . . ?
C024 N1 C028 120.5(4) . . ?
C023 C5 C041 119.1(4) . . ?
C023 C5 C021 118.9(4) . . ?
C041 C5 C021 121.9(4) . . ?
C030 C4 C042 117.7(4) . . ?
N6 C3 C057 109.8(4) . . ?
N6 C3 C027 108.9(4) . . ?
C057 C3 C027 116.0(4) . . ?
C032 N2 C061 115.8(4) . . ?
C073 C020 C036 120.8(5) . . ?
N4 C021 C5 111.7(4) . . ?
N4 C021 C066 109.6(4) . . ?
C5 C021 C066 112.1(4) . . ?
C1 C022 C026 119.3(4) . . ?
C1 C022 C028 121.5(4) . . ?
C026 C022 C028 119.2(4) . . ?
C5 C023 C025 122.3(4) . . ?
O009 C024 N1 123.5(4) . . ?
O009 C024 C061 120.0(4) . . ?
N1 C024 C061 116.5(4) . . ?
C067 C025 C023 119.0(4) . . ?
C038 C026 C054 119.0(5) . . ?
C038 C026 C022 122.6(4) . . ?
C054 C026 C022 118.4(4) . . ?
C2 C027 C036 118.9(4) . . ?
C2 C027 C3 121.1(4) . . ?
C036 C027 C3 120.0(4) . . ?
N1 C028 C063 110.1(4) . . ?
N1 C028 C022 109.7(4) . . ?
C063 C028 C022 116.0(4) . . ?
O007 C029 N6 123.6(4) . . ?
O007 C029 C043 119.7(4) . . ?
N6 C029 C043 116.7(4) . . ?
N5 C030 C4 125.0(4) . . ?
N5 C030 C6 117.7(4) . . ?
C4 C030 C6 117.3(4) . . ?
C042 C031 C043 118.8(4) . . ?
N2 C032 C044 124.3(4) . . ?
N2 C032 C045 118.3(4) . . ?
C044 C032 C045 117.4(4) . . ?
C065 C033 C047 120.7(4) . . ?
N3 C034 C060 110.3(4) . . ?
N3 C034 C039 110.3(4) . . ?
C060 C034 C039 111.7(4) . . ?
C042 O3 C081 117.3(4) . . ?
C047 C036 C027 119.2(4) . . ?
C047 C036 C020 118.0(4) . . ?
C027 C036 C020 122.8(4) . . ?
C056 C037 C054 120.1(5) . . ?
C064 C038 C026 119.8(5) . . ?
C046 C039 C055 118.9(5) . . ?
C046 C039 C034 120.0(4) . . ?
C055 C039 C034 121.1(4) . . ?
O002 C040 C070 106.6(4) . . ?
C077 C041 C048 117.5(4) . . ?
C077 C041 C5 123.9(4) . . ?
C048 C041 C5 118.6(4) . . ?
O3 C042 C031 117.0(4) . . ?
O3 C042 C4 124.8(4) . . ?
C031 C042 C4 118.1(4) . . ?
N5 C043 C031 124.3(4) . . ?
N5 C043 C029 118.7(4) . . ?
C031 C043 C029 116.9(4) . . ?
C058 C044 C032 118.6(4) . . ?
O001 C045 N3 124.0(4) . . ?
O001 C045 C032 120.0(4) . . ?
N3 C045 C032 116.0(4) . . ?
C039 C046 C059 122.8(5) . . ?
C033 C047 C071 121.8(4) . . ?
C033 C047 C036 119.2(4) . . ?
C071 C047 C036 119.0(5) . . ?
C067 C048 C072 121.9(5) . . ?
C067 C048 C041 118.8(4) . . ?
C072 C048 C041 119.3(5) . . ?
O008 C049 C051 108.9(4) . . ?
C075 C050 C054 121.5(5) . . ?
O010 C051 C049 109.7(4) . . ?
C078 C052 C055 119.0(5) . . ?
C078 C052 C069 121.5(6) . . ?
C055 C052 C069 119.5(5) . . ?
C061 C053 C058 118.0(4) . . ?
C050 C054 C037 121.7(5) . . ?
C050 C054 C026 118.7(5) . . ?
C037 C054 C026 119.7(5) . . ?
C052 C055 C068 118.0(5) . . ?
C052 C055 C039 118.7(5) . . ?
C068 C055 C039 123.3(5) . . ?
C037 C056 C1 121.4(5) . . ?
O002 C058 C044 124.8(4) . . ?
O002 C058 C053 116.5(4) . . ?
C044 C058 C053 118.7(4) . . ?
C069 C059 C046 119.3(5) . . ?
N2 C061 C053 124.5(4) . . ?
N2 C061 C024 118.5(4) . . ?
C053 C061 C024 116.8(4) . . ?
C072 C062 C074 119.5(5) . . ?
C038 C064 C075 121.5(5) . . ?
C033 C065 C2 119.9(4) . . ?
C025 C067 C048 122.1(5) . . ?
C083 C068 C055 121.1(6) . . ?
C059 C069 C052 120.7(5) . . ?
O008 C070 C040 108.5(4) . . ?
C076 C071 C047 121.6(5) . . ?
C062 C072 C048 121.5(5) . . ?
C020 C073 C076 120.1(5) . . ?
C077 C074 C062 120.7(5) . . ?
C050 C075 C064 119.6(5) . . ?
C071 C076 C073 120.4(5) . . ?
C074 C077 C041 121.5(5) . . ?
C080 C078 C052 120.4(6) . . ?
C078 C080 C083 121.4(6) . . ?
O3 C081 C086 107.3(6) . . ?
C068 C083 C080 120.0(6) . . ?
C086 O5 C092 116.4(14) . . ?
O5 C086 C081 116.3(9) . . ?
C093 O6 C12 117(2) . . ?
C093 C092 O5 114.1(17) . . ?
C092 C093 O6 115.7(13) . . ?
O10 C7 C8 102.4(9) . . ?
O11 C9 C10 108.1(9) . . ?

loop_
    _geom_torsion_atom_site_label_1
    _geom_torsion_atom_site_label_2
    _geom_torsion_atom_site_label_3
    _geom_torsion_atom_site_label_4
    _geom_torsion
    _geom_torsion_site_symmetry_1
    _geom_torsion_site_symmetry_2
    _geom_torsion_site_symmetry_3
    _geom_torsion_site_symmetry_4
    _geom_torsion_publ_flag
C021 N4 C6 O004 -0.7(6) . . . . ?
C021 N4 C6 C030 177.7(4) . . . . ?
C029 N6 C3 C057 -93.6(5) . . . . ?
C029 N6 C3 C027 138.4(4) . . . . ?
C6 N4 C021 C5 96.5(5) . . . . ?
C6 N4 C021 C066 -138.6(4) . . . . ?
C023 C5 C021 N4 61.9(5) . . . . ?
C041 C5 C021 N4 -120.9(4) . . . . ?
C023 C5 C021 C066 -61.6(6) . . . . ?
C041 C5 C021 C066 115.6(5) . . . . ?
C056 C1 C022 C026 1.3(7) . . . . ?
C056 C1 C022 C028 179.2(4) . . . . ?
C041 C5 C023 C025 0.4(7) . . . . ?
C021 C5 C023 C025 177.7(4) . . . . ?
C028 N1 C024 O009 -4.2(8) . . . . ?
C028 N1 C024 C061 174.1(4) . . . . ?
C5 C023 C025 C067 -1.3(7) . . . . ?
C1 C022 C026 C038 178.4(4) . . . . ?
C028 C022 C026 C038 0.4(6) . . . . ?
C1 C022 C026 C054 -2.6(6) . . . . ?
C028 C022 C026 C054 179.4(4) . . . . ?
C065 C2 C027 C036 2.2(7) . . . . ?
C065 C2 C027 C3 -178.2(4) . . . . ?
N6 C3 C027 C2 108.8(5) . . . . ?
C057 C3 C027 C2 -15.6(6) . . . . ?
N6 C3 C027 C036 -71.5(5) . . . . ?
C057 C3 C027 C036 164.1(4) . . . . ?
C024 N1 C028 C063 -95.3(5) . . . . ?
C024 N1 C028 C022 135.9(4) . . . . ?
C1 C022 C028 N1 113.3(5) . . . . ?
C026 C022 C028 N1 -68.8(5) . . . . ?
C1 C022 C028 C063 -12.1(6) . . . . ?
C026 C022 C028 C063 165.8(4) . . . . ?
C3 N6 C029 O007 -4.9(7) . . . . ?
C3 N6 C029 C043 174.8(4) . . . . ?
C043 N5 C030 C4 -1.5(6) . . . . ?
C043 N5 C030 C6 179.1(4) . . . . ?
C042 C4 C030 N5 -0.1(7) . . . . ?
C042 C4 C030 C6 179.4(4) . . . . ?
O004 C6 C030 N5 -178.1(4) . . . . ?
N4 C6 C030 N5 3.5(6) . . . . ?
O004 C6 C030 C4 2.4(6) . . . . ?
N4 C6 C030 C4 -176.0(4) . . . . ?
C061 N2 C032 C044 -0.2(6) . . . . ?
C061 N2 C032 C045 177.9(4) . . . . ?
C045 N3 C034 C060 -139.0(4) . . . . ?
C045 N3 C034 C039 97.1(5) . . . . ?
C2 C027 C036 C047 -1.9(6) . . . . ?
C3 C027 C036 C047 178.4(4) . . . . ?
C2 C027 C036 C020 175.8(4) . . . . ?
C3 C027 C036 C020 -3.9(6) . . . . ?
C073 C020 C036 C047 1.7(7) . . . . ?
C073 C020 C036 C027 -176.1(4) . . . . ?
C054 C026 C038 C064 -1.4(7) . . . . ?
C022 C026 C038 C064 177.6(4) . . . . ?
N3 C034 C039 C046 51.8(5) . . . . ?
C060 C034 C039 C046 -71.3(5) . . . . ?
N3 C034 C039 C055 -128.7(4) . . . . ?
C060 C034 C039 C055 108.2(5) . . . . ?
C058 O002 C040 C070 -169.5(4) . . . . ?
C023 C5 C041 C077 -178.4(4) . . . . ?
C021 C5 C041 C077 4.3(7) . . . . ?
C023 C5 C041 C048 0.1(7) . . . . ?
C021 C5 C041 C048 -177.2(4) . . . . ?
C081 O3 C042 C031 177.1(5) . . . . ?
C081 O3 C042 C4 -1.7(7) . . . . ?
C043 C031 C042 O3 -178.1(4) . . . . ?
C043 C031 C042 C4 0.7(7) . . . . ?
C030 C4 C042 O3 179.2(4) . . . . ?
C030 C4 C042 C031 0.5(7) . . . . ?
C030 N5 C043 C031 2.7(6) . . . . ?
C030 N5 C043 C029 -173.5(4) . . . . ?
C042 C031 C043 N5 -2.4(7) . . . . ?
C042 C031 C043 C029 173.9(4) . . . . ?
O007 C029 C043 N5 174.5(4) . . . . ?
N6 C029 C043 N5 -5.2(6) . . . . ?
O007 C029 C043 C031 -2.0(7) . . . . ?
N6 C029 C043 C031 178.3(4) . . . . ?
N2 C032 C044 C058 0.7(7) . . . . ?
C045 C032 C044 C058 -177.4(4) . . . . ?
C034 N3 C045 O001 1.6(7) . . . . ?
C034 N3 C045 C032 -177.9(4) . . . . ?
N2 C032 C045 O001 176.7(4) . . . . ?
C044 C032 C045 O001 -5.1(6) . . . . ?
N2 C032 C045 N3 -3.8(6) . . . . ?
C044 C032 C045 N3 174.5(4) . . . . ?
C055 C039 C046 C059 2.1(7) . . . . ?
C034 C039 C046 C059 -178.4(4) . . . . ?
C065 C033 C047 C071 -177.0(5) . . . . ?
C065 C033 C047 C036 1.5(7) . . . . ?
C027 C036 C047 C033 0.1(6) . . . . ?
C020 C036 C047 C033 -177.7(4) . . . . ?
C027 C036 C047 C071 178.8(4) . . . . ?
C020 C036 C047 C071 0.9(6) . . . . ?
C077 C041 C048 C067 178.9(4) . . . . ?
C5 C041 C048 C067 0.3(7) . . . . ?
C077 C041 C048 C072 -1.9(7) . . . . ?
C5 C041 C048 C072 179.4(5) . . . . ?
C070 O008 C049 C051 -178.7(4) . . . . ?
C079 O010 C051 C049 -178.5(4) . . . . ?
O008 C049 C051 O010 -71.9(5) . . . . ?
C075 C050 C054 C037 179.7(5) . . . . ?
C075 C050 C054 C026 -0.6(7) . . . . ?
C056 C037 C054 C050 178.5(4) . . . . ?
C056 C037 C054 C026 -1.2(7) . . . . ?
C038 C026 C054 C050 1.9(6) . . . . ?
C022 C026 C054 C050 -177.2(4) . . . . ?
C038 C026 C054 C037 -178.4(4) . . . . ?
C022 C026 C054 C037 2.6(6) . . . . ?
C078 C052 C055 C068 1.7(7) . . . . ?
C069 C052 C055 C068 -179.2(5) . . . . ?
C078 C052 C055 C039 -177.5(5) . . . . ?
C069 C052 C055 C039 1.7(7) . . . . ?
C046 C039 C055 C052 -2.9(7) . . . . ?
C034 C039 C055 C052 177.6(4) . . . . ?
C046 C039 C055 C068 178.0(5) . . . . ?
C034 C039 C055 C068 -1.5(7) . . . . ?
C054 C037 C056 C1 -0.2(7) . . . . ?
C022 C1 C056 C037 0.1(7) . . . . ?
C040 O002 C058 C044 -3.9(7) . . . . ?
C040 O002 C058 C053 174.6(4) . . . . ?
C032 C044 C058 O002 176.7(4) . . . . ?
C032 C044 C058 C053 -1.8(7) . . . . ?
C061 C053 C058 O002 -176.2(4) . . . . ?
C061 C053 C058 C044 2.4(7) . . . . ?
C039 C046 C059 C069 0.1(8) . . . . ?
C032 N2 C061 C053 0.9(7) . . . . ?
C032 N2 C061 C024 -175.1(4) . . . . ?
C058 C053 C061 N2 -2.0(7) . . . . ?
C058 C053 C061 C024 174.0(4) . . . . ?
O009 C024 C061 N2 -171.8(5) . . . . ?
N1 C024 C061 N2 9.8(6) . . . . ?
O009 C024 C061 C053 12.0(7) . . . . ?
N1 C024 C061 C053 -166.5(4) . . . . ?
C026 C038 C064 C075 -0.3(7) . . . . ?
C047 C033 C065 C2 -1.4(7) . . . . ?
C027 C2 C065 C033 -0.5(7) . . . . ?
C023 C025 C067 C048 1.7(8) . . . . ?
C072 C048 C067 C025 179.7(5) . . . . ?
C041 C048 C067 C025 -1.2(8) . . . . ?
C052 C055 C068 C083 -0.3(8) . . . . ?
C039 C055 C068 C083 178.8(5) . . . . ?
C046 C059 C069 C052 -1.3(8) . . . . ?
C078 C052 C069 C059 179.5(5) . . . . ?
C055 C052 C069 C059 0.4(8) . . . . ?
C049 O008 C070 C040 167.5(4) . . . . ?
O002 C040 C070 O008 -64.4(5) . . . . ?
C033 C047 C071 C076 176.2(5) . . . . ?
C036 C047 C071 C076 -2.4(7) . . . . ?
C074 C062 C072 C048 1.5(9) . . . . ?
C067 C048 C072 C062 179.5(5) . . . . ?
C041 C048 C072 C062 0.4(8) . . . . ?
C036 C020 C073 C076 -2.8(7) . . . . ?
C072 C062 C074 C077 -1.7(9) . . . . ?
C054 C050 C075 C064 -1.2(7) . . . . ?
C038 C064 C075 C050 1.6(8) . . . . ?
C047 C071 C076 C073 1.3(8) . . . . ?
C020 C073 C076 C071 1.4(8) . . . . ?
C062 C074 C077 C041 0.1(8) . . . . ?
C048 C041 C077 C074 1.7(7) . . . . ?
C5 C041 C077 C074 -179.8(5) . . . . ?
C055 C052 C078 C080 -2.4(8) . . . . ?
C069 C052 C078 C080 178.5(6) . . . . ?
C052 C078 C080 C083 1.7(9) . . . . ?
C042 O3 C081 C086 -173.0(6) . . . . ?
C055 C068 C083 C080 -0.5(9) . . . . ?
C078 C080 C083 C068 -0.2(10) . . . . ?
C092 O5 C086 C081 -178.6(8) . . . . ?
O3 C081 C086 O5 -54.3(9) . . . . ?
C086 O5 C092 C093 -171.7(12) . . . . ?
O5 C092 C093 O6 -66.3(13) . . . . ?
C12 O6 C093 C092 89(2) . . . . ?

_shelx_res_file
;

    shelx.res created by SHELXL-2014/7

TITL MIG_DB_1n in P2(1)2(1)2(1)
CELL  0.71073  14.9060  19.3110  23.1900   90.000   90.000   90.000
ZERR     4.00   0.0050   0.0050   0.0050    0.005    0.005    0.005
LATT  -1
SYMM  1/2 - X, - Y, 1/2 + Z
SYMM  1/2 + X, 1/2 - Y, - Z
SYMM  - X, 1/2 + Y, 1/2 - Z
SFAC  C    H    N    O
UNIT  304 328 24 48
OMIT  0  1  3
OMIT  0 -1 -3
OMIT  0 -1  3
OMIT  0  1 -3
OMIT -2 -3  0
OMIT  2 -3  0
OMIT -2  3  0
OMIT  2  3  0
OMIT  1  1  5
OMIT  1  1 -5
OMIT -1  1  5
OMIT -1  1 -5

MERG   0
DFIX  1.412 0.020 O6 C12
ISOR  0.10 0.20 C12
FMAP   2
PLAN   25
ACTA
CONF
L.S.  10
WGHT    0.122800    7.299700
FVAR       0.09833
O001  4    0.981135   -0.185522    0.189121    11.00000    0.02824    0.01729 =
         0.03544   -0.00303    0.00199    0.00228
O002  4    0.702438   -0.300776    0.267874    11.00000    0.03495    0.01990 =
         0.04218   -0.00073    0.00046   -0.00674
N5    3    1.026070    0.136122    0.362320    11.00000    0.02240    0.01815 =
         0.02364    0.00260    0.00390    0.00199
O004  4    0.872729    0.057950    0.264918    11.00000    0.03672    0.01938 =
         0.02649   -0.00118    0.00378   -0.00497
N4    3    0.934953    0.165486    0.264823    11.00000    0.02616    0.01799 =
         0.02250   -0.00007    0.00319    0.00145
N6    3    1.123055    0.238154    0.415933    11.00000    0.02351    0.01949 =
         0.02626    0.00003    0.00130   -0.00254
O007  4    1.157472    0.163419    0.487299    11.00000    0.05119    0.03307 =
         0.04698    0.01696   -0.02606   -0.01006
O008  4    0.658959   -0.438830    0.277145    11.00000    0.03697    0.02166 =
         0.04749    0.00132   -0.00432   -0.00753
O009  4    0.633114   -0.087876    0.376042    11.00000    0.05430    0.03211 =
         0.04563   -0.00052    0.02581   -0.01020
O010  4    0.639241   -0.564122    0.342957    11.00000    0.04596    0.03551 =
         0.04048    0.00884    0.00794    0.00802
N3    3    0.970606   -0.074688    0.221331    11.00000    0.02287    0.01810 =
         0.02766   -0.00044    0.00057   -0.00253
C6    1    0.922778    0.102477    0.286717    11.00000    0.02487    0.02000 =
         0.02020   -0.00051    0.00644    0.00073
C2    1    1.192888    0.403210    0.387241    11.00000    0.02332    0.02405 =
         0.03001    0.00241   -0.00550   -0.00181
AFIX  43
H2    2    1.140512    0.421756    0.402615    11.00000   -1.20000
AFIX   0
C1    1    0.753617    0.167464    0.372231    11.00000    0.03049    0.02709 =
         0.02785   -0.00076    0.00617    0.00572
AFIX  43
H1    2    0.720791    0.181862    0.340304    11.00000   -1.20000
AFIX   0
N1    3    0.725496   -0.006482    0.338529    11.00000    0.03152    0.01873 =
         0.02704   -0.00180    0.00378   -0.00252
C5    1    0.805324    0.227393    0.224195    11.00000    0.02564    0.01804 =
         0.02340    0.00307    0.00251   -0.00037
C4    1    0.968781    0.019338    0.361641    11.00000    0.03803    0.01657 =
         0.02246   -0.00187    0.00790   -0.00148
AFIX  43
H4    2    0.932292   -0.013530    0.344062    11.00000   -1.20000
AFIX   0
C3    1    1.164783    0.296950    0.446974    11.00000    0.02136    0.02143 =
         0.02578   -0.00079   -0.00321    0.00119
AFIX  13
H3    2    1.206451    0.277389    0.475316    11.00000   -1.20000
AFIX   0
N2    3    0.822380   -0.108521    0.284066    11.00000    0.02849    0.01854 =
         0.02180   -0.00040    0.00215    0.00003
C020  1    1.338209    0.247285    0.401108    11.00000    0.02545    0.02532 =
         0.02821   -0.00399   -0.00180   -0.00048
AFIX  43
H020  2    1.306202    0.220048    0.427004    11.00000   -1.20000
AFIX   0
C021  1    0.889934    0.187275    0.211725    11.00000    0.02530    0.01953 =
         0.02787   -0.00050   -0.00173    0.00298
AFIX  13
H021  2    0.872995    0.145429    0.190441    11.00000   -1.20000
AFIX   0
C022  1    0.742228    0.101385    0.393028    11.00000    0.02614    0.02616 =
         0.02423   -0.00536    0.00651    0.00181
C023  1    0.811426    0.288142    0.253642    11.00000    0.02619    0.02155 =
         0.02895   -0.00131   -0.00067    0.00065
AFIX  43
H023  2    0.867394    0.302667    0.266596    11.00000   -1.20000
AFIX   0
C024  1    0.697237   -0.071578    0.345193    11.00000    0.03883    0.02471 =
         0.02431    0.00155    0.00513   -0.00491
C025  1    0.736056    0.329791    0.265198    11.00000    0.03343    0.02234 =
         0.03935   -0.00276    0.00247    0.00394
AFIX  43
H025  2    0.742047    0.370640    0.286088    11.00000   -1.20000
AFIX   0
C026  1    0.791383    0.079851    0.442875    11.00000    0.03190    0.02475 =
         0.02314   -0.00459    0.01051    0.00232
C027  1    1.219994    0.338985    0.404630    11.00000    0.02139    0.02419 =
         0.02379   -0.00391   -0.00429   -0.00407
C028  1    0.676187    0.051394    0.365456    11.00000    0.03316    0.02513 =
         0.02710   -0.00258    0.00746    0.00111
AFIX  13
H028  2    0.640189    0.031613    0.396748    11.00000   -1.20000
AFIX   0
C029  1    1.121262    0.176112    0.441069    11.00000    0.02203    0.02336 =
         0.03259    0.00736   -0.00023    0.00210
C030  1    0.975631    0.085990    0.339857    11.00000    0.02584    0.01504 =
         0.02297   -0.00011    0.00706    0.00212
C031  1    1.070969    0.054601    0.435163    11.00000    0.03321    0.02198 =
         0.02609    0.00245    0.00130    0.00695
AFIX  43
H031  2    1.105521    0.045701    0.467723    11.00000   -1.20000
AFIX   0
C032  1    0.859333   -0.157837    0.251196    11.00000    0.02619    0.01824 =
         0.02004    0.00017   -0.00164    0.00002
C033  1    1.318501    0.416024    0.324430    11.00000    0.03139    0.03025 =
         0.02821    0.00096   -0.00209   -0.01137
AFIX  43
H033  2    1.349958    0.441535    0.297078    11.00000   -1.20000
AFIX   0
C034  1    1.049665   -0.051284    0.188927    11.00000    0.02266    0.01807 =
         0.03639   -0.00373    0.00674   -0.00050
AFIX  13
H034  2    1.085850   -0.092039    0.179280    11.00000   -1.20000
AFIX   0
O3    4    1.018382   -0.058588    0.437550    11.00000    0.08592    0.01395 =
         0.03165    0.00660   -0.00059   -0.00071
C036  1    1.301806    0.311735    0.382574    11.00000    0.02374    0.02279 =
         0.02259   -0.00151   -0.00340   -0.00493
C037  1    0.862744    0.194450    0.444630    11.00000    0.02845    0.03147 =
         0.03226   -0.00901    0.00881   -0.00075
AFIX  43
H037  2    0.902467    0.225779    0.461235    11.00000   -1.20000
AFIX   0
C038  1    0.781580    0.013448    0.467610    11.00000    0.04456    0.02714 =
         0.02132   -0.00117    0.00827    0.00367
AFIX  43
H038  2    0.740287   -0.017691    0.452398    11.00000   -1.20000
AFIX   0
C039  1    1.020762   -0.016533    0.132465    11.00000    0.02770    0.01921 =
         0.03537   -0.00429    0.00748   -0.00761
C040  1    0.736500   -0.351034    0.227891    11.00000    0.04034    0.01915 =
         0.03488    0.00344   -0.00801   -0.00366
AFIX  23
H04A  2    0.792578   -0.370266    0.241813    11.00000   -1.20000
H04B  2    0.747002   -0.329871    0.190562    11.00000   -1.20000
AFIX   0
C041  1    0.719069    0.204804    0.203720    11.00000    0.02433    0.02116 =
         0.02513    0.00175    0.00209   -0.00066
C042  1    1.018663    0.003188    0.411006    11.00000    0.04763    0.01211 =
         0.02702    0.00253    0.00764    0.00427
C043  1    1.071030    0.119903    0.409920    11.00000    0.02287    0.02079 =
         0.02533    0.00312    0.00353    0.00253
C044  1    0.824430   -0.223526    0.244494    11.00000    0.03027    0.01630 =
         0.02587    0.00001    0.00095    0.00069
AFIX  43
H044  2    0.853270   -0.255993    0.221393    11.00000   -1.20000
AFIX   0
C045  1    0.942848   -0.140344    0.217828    11.00000    0.02562    0.01806 =
         0.02316    0.00110   -0.00247   -0.00163
C046  1    0.958213    0.035178    0.133248    11.00000    0.04144    0.01860 =
         0.03500    0.00001    0.01201    0.00165
AFIX  43
H046  2    0.935132    0.049294    0.168603    11.00000   -1.20000
AFIX   0
C047  1    1.351281    0.350985    0.341932    11.00000    0.02562    0.03319 =
         0.02478   -0.00243   -0.00361   -0.00867
C048  1    0.642864    0.247116    0.215006    11.00000    0.02780    0.02566 =
         0.03499    0.00340    0.00386    0.00024
C049  1    0.580507   -0.481735    0.278808    11.00000    0.03614    0.02594 =
         0.04715   -0.00324   -0.00199   -0.00415
AFIX  23
H04C  2    0.584686   -0.517525    0.249582    11.00000   -1.20000
H04D  2    0.527553   -0.454083    0.271011    11.00000   -1.20000
AFIX   0
C050  1    0.905345    0.105277    0.515369    11.00000    0.03541    0.04162 =
         0.02518   -0.00931    0.00360    0.00566
AFIX  43
H050  2    0.946557    0.135639    0.531720    11.00000   -1.20000
AFIX   0
C051  1    0.573445   -0.513692    0.336636    11.00000    0.03667    0.02464 =
         0.04458   -0.00267    0.00691   -0.00178
AFIX  23
H05A  2    0.580787   -0.478470    0.366082    11.00000   -1.20000
H05B  2    0.514603   -0.534396    0.341310    11.00000   -1.20000
AFIX   0
C052  1    1.026911   -0.004856    0.027670    11.00000    0.03680    0.03740 =
         0.03313   -0.00813    0.00913   -0.01408
C053  1    0.706526   -0.190580    0.308103    11.00000    0.03101    0.02423 =
         0.02669    0.00805    0.00522   -0.00209
AFIX  43
H053  2    0.654795   -0.200555    0.328928    11.00000   -1.20000
AFIX   0
C054  1    0.853830    0.127266    0.467917    11.00000    0.03187    0.03217 =
         0.02190   -0.00859    0.00666    0.00475
C055  1    1.058589   -0.036831    0.078671    11.00000    0.02889    0.02966 =
         0.04091   -0.01096    0.00712   -0.01087
C056  1    0.813633    0.213293    0.398246    11.00000    0.03857    0.02412 =
         0.03010   -0.00293    0.00774    0.00193
AFIX  43
H056  2    0.819955    0.257736    0.383342    11.00000   -1.20000
AFIX   0
C057  1    1.093747    0.336386    0.480126    11.00000    0.03069    0.02854 =
         0.02961   -0.00178    0.00276    0.00086
AFIX  33
H05C  2    1.121115    0.374418    0.500158    11.00000   -1.50000
H05D  2    1.049451    0.353733    0.453775    11.00000   -1.50000
H05E  2    1.065633    0.306013    0.507466    11.00000   -1.50000
AFIX   0
C058  1    0.745926   -0.240028    0.272750    11.00000    0.03077    0.01956 =
         0.02874    0.00606   -0.00661   -0.00484
C059  1    0.927434    0.067761    0.083243    11.00000    0.05459    0.02565 =
         0.03943    0.00242    0.00794   -0.00145
AFIX  43
H059  2    0.884815    0.102827    0.085514    11.00000   -1.20000
AFIX   0
C060  1    1.106363   -0.003439    0.225683    11.00000    0.02454    0.03223 =
         0.04349   -0.00273    0.00172   -0.00590
AFIX  33
H06A  2    1.157739    0.011455    0.204018    11.00000   -1.50000
H06B  2    1.071434    0.036172    0.236712    11.00000   -1.50000
H06C  2    1.125850   -0.027622    0.259614    11.00000   -1.50000
AFIX   0
C061  1    0.746369   -0.126259    0.311417    11.00000    0.03321    0.02398 =
         0.02138    0.00212    0.00035   -0.00380
C062  1    0.546882    0.166325    0.165183    11.00000    0.02844    0.04731 =
         0.04726    0.00111   -0.00643   -0.01050
AFIX  43
H062  2    0.490573    0.153778    0.151432    11.00000   -1.20000
AFIX   0
C063  1    0.611781    0.082329    0.323026    11.00000    0.03395    0.03487 =
         0.04185   -0.00262   -0.00429    0.00208
AFIX  33
H06D  2    0.580046    0.119889    0.340897    11.00000   -1.50000
H06E  2    0.644283    0.099286    0.290195    11.00000   -1.50000
H06F  2    0.569764    0.047626    0.310811    11.00000   -1.50000
AFIX   0
C064  1    0.833260   -0.005020    0.514240    11.00000    0.06178    0.03010 =
         0.02355    0.00010    0.00490    0.01001
AFIX  43
H064  2    0.826178   -0.048761    0.530391    11.00000   -1.20000
AFIX   0
C065  1    1.241512    0.441930    0.347015    11.00000    0.03548    0.02480 =
         0.03332    0.00563   -0.00876   -0.00404
AFIX  43
H065  2    1.221121    0.485387    0.335749    11.00000   -1.20000
AFIX   0
C066  1    0.954723    0.227927    0.174510    11.00000    0.02848    0.03265 =
         0.03145    0.00404    0.00713    0.00522
AFIX  33
H06G  2    0.925054    0.242152    0.139729    11.00000   -1.50000
H06H  2    0.974896    0.268065    0.195208    11.00000   -1.50000
H06I  2    1.005287    0.199331    0.165004    11.00000   -1.50000
AFIX   0
C067  1    0.654949    0.309586    0.245523    11.00000    0.02648    0.02553 =
         0.04279    0.00062    0.00586    0.00456
AFIX  43
H067  2    0.605464    0.337762    0.252308    11.00000   -1.20000
AFIX   0
C068  1    1.125988   -0.088527    0.073361    11.00000    0.03289    0.04348 =
         0.05484   -0.02217    0.00914   -0.00133
AFIX  43
H068  2    1.147951   -0.110086    0.106326    11.00000   -1.20000
AFIX   0
C069  1    0.960305    0.047751    0.031440    11.00000    0.05807    0.03706 =
         0.02858    0.00541    0.00265   -0.01177
AFIX  43
H069  2    0.939133    0.068607   -0.002048    11.00000   -1.20000
AFIX   0
C070  1    0.667214   -0.406137    0.223231    11.00000    0.05418    0.02128 =
         0.03862    0.00350   -0.01079   -0.00769
AFIX  23
H07A  2    0.610194   -0.386042    0.211993    11.00000   -1.20000
H07B  2    0.684654   -0.439651    0.194160    11.00000   -1.20000
AFIX   0
C071  1    1.433308    0.324345    0.321042    11.00000    0.03093    0.03892 =
         0.03819   -0.00486    0.00768   -0.00952
AFIX  43
H071  2    1.464871    0.349151    0.293293    11.00000   -1.20000
AFIX   0
C072  1    0.557625    0.225912    0.194696    11.00000    0.02912    0.03742 =
         0.04865    0.00483   -0.00412   -0.00063
AFIX  43
H072  2    0.507912    0.253708    0.201869    11.00000   -1.20000
AFIX   0
C073  1    1.419678    0.224928    0.381297    11.00000    0.03132    0.02820 =
         0.03916   -0.00718   -0.00106    0.00157
AFIX  43
H073  2    1.443875    0.183716    0.395032    11.00000   -1.20000
AFIX   0
C074  1    0.621928    0.122998    0.155279    11.00000    0.04212    0.03652 =
         0.03418   -0.00711   -0.00130   -0.01148
AFIX  43
H074  2    0.614359    0.081281    0.135842    11.00000   -1.20000
AFIX   0
C075  1    0.896163    0.040436    0.537902    11.00000    0.04882    0.04579 =
         0.02144   -0.00140    0.00097    0.01291
AFIX  43
H075  2    0.931570    0.026567    0.568836    11.00000   -1.20000
AFIX   0
C076  1    1.466823    0.264125    0.340246    11.00000    0.02449    0.03692 =
         0.04954   -0.00667    0.00847   -0.00044
AFIX  43
H076  2    1.521582    0.248246    0.326297    11.00000   -1.20000
AFIX   0
C077  1    0.704597    0.141653    0.173805    11.00000    0.03375    0.02469 =
         0.02963   -0.00279    0.00576   -0.00402
AFIX  43
H077  2    0.752982    0.112444    0.166775    11.00000   -1.20000
AFIX   0
C078  1    1.061532   -0.026739   -0.026081    11.00000    0.05546    0.05542 =
         0.03636   -0.01111    0.01199   -0.01802
AFIX  43
H078  2    1.039640   -0.007342   -0.059984    11.00000   -1.20000
AFIX   0
C079  1    0.635493   -0.598343    0.396766    11.00000    0.04960    0.04584 =
         0.03873    0.01064    0.00701   -0.00222
AFIX  33
H07C  2    0.682264   -0.632440    0.398702    11.00000   -1.50000
H07D  2    0.643395   -0.565231    0.427223    11.00000   -1.50000
H07E  2    0.578274   -0.620606    0.400928    11.00000   -1.50000
AFIX   0
C080  1    1.126222   -0.075654   -0.028503    11.00000    0.05336    0.06119 =
         0.04854   -0.02626    0.02010   -0.00378
AFIX  43
H080  2    1.149343   -0.088578   -0.064162    11.00000   -1.20000
AFIX   0
C081  1    0.960828   -0.111245    0.414285    11.00000    0.11107    0.01809 =
         0.03237   -0.00004    0.00950   -0.01097
AFIX  23
H08A  2    0.981714   -0.125275    0.376431    11.00000   -1.20000
H08B  2    0.900030   -0.093878    0.410643    11.00000   -1.20000
AFIX   0
C083  1    1.158828   -0.106943    0.020917    11.00000    0.04364    0.06608 =
         0.05628   -0.02682    0.00739    0.00317
AFIX  43
H083  2    1.203254   -0.140601    0.018224    11.00000   -1.20000
AFIX   0
O5    4    1.045589   -0.196261    0.467557    11.00000    0.28548    0.04246 =
         0.06129    0.00393    0.00598   -0.01130
C086  1    0.963279   -0.170781    0.454589    11.00000    0.15669    0.01836 =
         0.10859    0.01494   -0.02398   -0.01032
AFIX  23
H08C  2    0.934429   -0.156898    0.490255    11.00000   -1.20000
H08D  2    0.927782   -0.207951    0.438128    11.00000   -1.20000
AFIX   0
O6    4    1.197070   -0.301363    0.478505    11.00000    0.41838    0.05588 =
         0.11459   -0.04048    0.08161   -0.07099
C092  1    1.048036   -0.256272    0.506401    11.00000    0.63593    0.06109 =
         0.07643    0.05126   -0.13433   -0.15041
AFIX  23
H09A  2    1.011681   -0.246181    0.540060    11.00000   -1.20000
H09B  2    1.021259   -0.295593    0.486875    11.00000   -1.20000
AFIX   0
C093  1    1.135136   -0.274770    0.524799    11.00000    0.39458    0.05561 =
         0.08758    0.03624   -0.07608   -0.05613
AFIX  23
H09C  2    1.129728   -0.310080    0.554345    11.00000   -1.20000
H09D  2    1.162716   -0.234539    0.542488    11.00000   -1.20000
AFIX   0
O10   4    0.669978   -0.361496    0.387062    11.00000    0.15052    0.13211 =
         0.11160   -0.02794   -0.02738    0.01674
AFIX  83
H10   2    0.680608   -0.363654    0.352415    11.00000   -1.50000
AFIX   0
C7    1    0.741789   -0.400198    0.420030    11.00000    0.09412    0.06884 =
         0.16231   -0.01517   -0.06246   -0.00327
AFIX  23
H7A   2    0.744920   -0.448289    0.408121    11.00000   -1.20000
H7B   2    0.731268   -0.398091    0.461270    11.00000   -1.20000
AFIX   0
C8    1    0.826729   -0.361010    0.403378    11.00000    0.11168    0.08916 =
         0.23266    0.02166    0.01385    0.04188
AFIX  33
H8A   2    0.877474   -0.381595    0.422245    11.00000   -1.50000
H8B   2    0.834863   -0.363265    0.362355    11.00000   -1.50000
H8C   2    0.821329   -0.313497    0.415049    11.00000   -1.50000
AFIX   0
O11   4    0.443659   -0.070047    0.352504    11.00000    0.09324    0.11574 =
         0.07707    0.01507   -0.00871   -0.03312
AFIX  83
H11   2    0.494646   -0.085195    0.356645    11.00000   -1.50000
AFIX   0
C9    1    0.381063   -0.109806    0.389001    11.00000    0.10800    0.08966 =
         0.10003   -0.02133   -0.00975   -0.00795
AFIX  23
H9A   2    0.398286   -0.105875    0.429205    11.00000   -1.20000
H9B   2    0.382407   -0.158357    0.378309    11.00000   -1.20000
AFIX   0
C10   1    0.282874   -0.079195    0.379770    11.00000    0.14069    0.15792 =
         0.10560   -0.04468    0.00876   -0.02761
AFIX  33
H10A  2    0.240993   -0.104399    0.403190    11.00000   -1.50000
H10B  2    0.282137   -0.031227    0.390630    11.00000   -1.50000
H10C  2    0.266318   -0.083511    0.339926    11.00000   -1.50000
AFIX   0
C12   1    1.252937   -0.248205    0.446642    11.00000    0.17624    1.44477 =
         0.50818   -0.40000    0.07423   -0.19801
AFIX  33
H12A  2    1.289506   -0.271082    0.418387    11.00000   -1.50000
H12B  2    1.214032   -0.215687    0.427798    11.00000   -1.50000
H12C  2    1.290689   -0.224149    0.473541    11.00000   -1.50000
AFIX   0
HKLF    4

REM  MIG_DB_1n in P2(1)2(1)2(1)
REM R1 =  0.0681 for   62615 Fo > 4sig(Fo)  and  0.0821 for all   73933 data
REM    847 parameters refined using      7 restraints

END

WGHT      0.1241      6.5580

REM Highest difference peak  1.125,  deepest hole -0.686,  1-sigma level  0.079
Q1    1   0.9625 -0.1787  0.5003  11.00000  0.05    1.13
Q2    1   0.9043 -0.2221  0.4282  11.00000  0.05    0.87
Q3    1   0.3331 -0.1407  0.4217  11.00000  0.05    0.77
Q4    1   0.2516 -0.1456  0.4041  11.00000  0.05    0.70
Q5    1   0.6463 -0.4124  0.4523  11.00000  0.05    0.67
Q6    1   0.7804 -0.3437  0.4540  11.00000  0.05    0.64
Q7    1   0.7225 -0.4134  0.4666  11.00000  0.05    0.55
Q8    1   0.9367 -0.0388  0.2386  11.00000  0.05    0.53
Q9    1   0.7715  0.0021  0.3122  11.00000  0.05    0.52
Q10   1   0.9260 -0.2891  0.4532  11.00000  0.05    0.51
Q11   1   0.5937 -0.4787  0.4086  11.00000  0.05    0.51
Q12   1   1.0580 -0.2555  0.5507  11.00000  0.05    0.49
Q13   1   1.1835 -0.2617  0.4465  11.00000  0.05    0.48
Q14   1   0.9665  0.2001  0.2834  11.00000  0.05    0.44
Q15   1   0.9655 -0.2439  0.5361  11.00000  0.05    0.43
Q16   1   1.0833  0.2472  0.3865  11.00000  0.05    0.43
Q17   1   0.2127 -0.0797  0.3721  11.00000  0.05    0.43
Q18   1   1.1574 -0.2843  0.4778  11.00000  0.05    0.40
Q19   1   0.8790 -0.3407  0.4290  11.00000  0.05    0.38
Q20   1   1.0195 -0.2589  0.5001  11.00000  0.05    0.37
Q21   1   1.2530 -0.3005  0.4923  11.00000  0.05    0.34
Q22   1   1.0584 -0.2423  0.4990  11.00000  0.05    0.34
Q23   1   1.2235 -0.3148  0.4726  11.00000  0.05    0.34
Q24   1   0.1877 -0.1383  0.4438  11.00000  0.05    0.33
Q25   1   0.9337 -0.1562  0.4542  11.00000  0.05    0.32
;
_shelx_res_checksum     24349

_shelx_hkl_file
;
   1   0   0   -0.02    0.02
  -1   0   0   -0.03    0.02
   1   0   0   -0.01    0.02
  -1   0   0   -0.03    0.02
  -1   0   0   -0.05    0.02
   2   0   0   34.92    0.57
   2   0   0   34.57    0.57
  -2   0   0   35.52    0.57
  -2   0   0   34.83    0.53
  -2   0   0   34.26    0.56
   2   0   0   34.27    0.53
   3   0   0   -0.02    0.08
   3   0   0    0.03    0.06
  -3   0   0   -0.11    0.06
  -3   0   0   -0.06    0.07
  -3   0   0   -0.02    0.08
  -3   0   0   -0.10    0.07
   3   0   0   -0.10    0.07
  -4   0   0   14.27    0.28
  -4   0   0   14.38    0.30
   4   0   0   14.54    0.27
  -4   0   0   14.48    0.28
   4   0   0   14.27    0.30
   4   0   0   14.26    0.29
  -5   0   0   -0.10    0.09
  -5   0   0   -0.11    0.09
   5   0   0   -0.20    0.07
   5   0   0   -0.14    0.09
   5   0   0   -0.07    0.08
   6   0   0    8.90    0.24
   6   0   0    9.20    0.25
   6   0   0    8.89    0.22
  -6   0   0    9.17    0.26
  -6   0   0    9.17    0.24
   7   0   0   -0.03    0.09
   7   0   0   -0.12    0.10
  -7   0   0   -0.15    0.11
  -7   0   0   -0.18    0.12
   7   0   0    0.01    0.12
   8   0   0   10.44    0.31
   8   0   0   10.56    0.27
   8   0   0   10.25    0.28
  -8   0   0    9.95    0.29
  -8   0   0   10.22    0.30
   9   0   0   -0.11    0.12
  -9   0   0   -0.10    0.13
   9   0   0   -0.22    0.11
   9   0   0   -0.13    0.11
 -10   0   0   85.05    1.36
  10   0   0   86.70    1.35
  10   0   0   84.77    1.45
  11   0   0   -0.01    0.14
  11   0   0   -0.01    0.13
 -11   0   0    0.16    0.17
  12   0   0    6.35    0.33
 -12   0   0    6.32    0.36
  12   0   0    6.86    0.30
 -13   0   0    0.19    0.21
  13   0   0   -0.06    0.17
  14   0   0    0.07    0.18
 -14   0   0   -0.07    0.23
  15   0   0   -0.21    0.19
 -15   0   0   -0.34    0.24
 -16   0   0    0.75    0.27
  16   0   0    1.51    0.23
 -17   0   0    0.44    0.28
  17   0   0    0.12    0.23
 -18   0   0    2.97    0.35
 -19   0   0    0.52    0.33
   1  -1   0  227.56    3.34
  -1   1   0  226.81    3.59
  -1  -1   0  224.47    3.57
   1   1   0  223.29    3.33
   1   1   0  223.59    3.58
  -1  -1   0  224.38    3.33
   1  -1   0  227.56    3.59
  -1   1   0  227.26    3.35
  -1  -1   0  223.21    3.33
   2  -1   0   46.37    0.75
  -2  -1   0   46.41    0.75
  -2  -1   0   45.49    0.70
  -2   1   0   46.58    0.70
  -2  -1   0   46.00    0.69
  -2   1   0   46.15    0.75
   2   1   0   46.70    0.74
  -2   1   0   46.02    0.75
   2  -1   0   45.83    0.75
   2   1   0   46.44    0.69
   2  -1   0   46.06    0.70
   2   1   0   45.63    0.75
  -2   1   0   46.71    0.70
  -3   1   0   90.62    1.42
  -3  -1   0   88.43    1.32
   3  -1   0   88.16    1.42
  -3   1   0   86.27    1.41
   3   1   0   86.96    1.41
   3   1   0   88.69    1.31
  -3  -1   0   88.61    1.32
   3  -1   0   88.70    1.32
  -3   1   0   87.79    1.32
  -3  -1   0   88.25    1.41
  -3   1   0   87.42    1.32
   3   1   0   88.31    1.41
   3  -1   0   87.29    1.41
   4  -1   0   17.79    0.32
  -4   1   0   17.60    0.34
   4   1   0   18.21    0.35
  -4  -1   0   18.29    0.33
  -4   1   0   18.51    0.33
   4  -1   0   17.73    0.34
  -4   1   0   17.87    0.35
   4   1   0   18.42    0.31
  -4  -1   0   18.59    0.35
   4  -1   0   18.13    0.36
  -4   1   0   17.78    0.33
   4   1   0   17.99    0.34
   5   1   0   22.37    0.38
   5  -1   0   22.34    0.42
  -5   1   0   21.26    0.39
   5   1   0   22.15    0.41
  -5  -1   0   21.83    0.39
  -5   1   0   21.83    0.42
   5   1   0   22.28    0.42
   5  -1   0   22.14    0.41
   5  -1   0   22.06    0.38
   6  -1   0   26.67    0.49
   6   1   0   26.47    0.50
   6   1   0   26.87    0.46
   6   1   0   26.80    0.49
   6  -1   0   27.14    0.46
  -6   1   0   26.84    0.50
  -6   1   0   26.88    0.47
  -6  -1   0   26.48    0.47
   6  -1   0   26.88    0.51
  -7   1   0    0.18    0.12
  -7  -1   0    0.32    0.12
   7   1   0    0.48    0.10
   7   1   0    0.29    0.12
   7  -1   0    0.30    0.11
   7  -1   0    0.12    0.10
  -7   1   0    0.22    0.13
   7   1   0    0.23    0.10
  -8   1   0    7.50    0.26
   8  -1   0    7.93    0.25
   8   1   0    6.98    0.27
  -8  -1   0    6.57    0.25
  -8   1   0    7.36    0.26
   8   1   0    7.68    0.23
   8   1   0    7.46    0.25
   8  -1   0    7.36    0.23
   9   1   0    2.81    0.23
  -9  -1   0    2.53    0.17
   9  -1   0    2.53    0.21
  -9   1   0    2.16    0.16
   9   1   0    2.83    0.22
   9  -1   0    2.36    0.15
  -9   1   0    2.28    0.16
   9   1   0    2.17    0.14
  10  -1   0   13.81    0.34
 -10  -1   0   14.18    0.37
  10   1   0   13.30    0.33
 -10   1   0   13.88    0.37
  10  -1   0   13.60    0.36
  10   1   0   13.76    0.38
  10   1   0   13.79    0.37
 -10   1   0   13.45    0.39
  11   1   0   14.83    0.36
  11  -1   0   14.41    0.40
  11   1   0   13.49    0.41
  11  -1   0   14.14    0.37
 -11   1   0   14.23    0.41
 -11  -1   0   14.20    0.40
  11   1   0   14.10    0.39
 -12   1   0    1.21    0.20
  12  -1   0    0.97    0.16
  12   1   0    1.20    0.17
  12   1   0    1.14    0.17
 -12  -1   0    0.93    0.20
  12  -1   0    1.31    0.18
 -13  -1   0    0.43    0.21
  13   1   0   -0.01    0.16
 -13   1   0    0.01    0.21
  13  -1   0    0.15    0.17
 -14   1   0    2.58    0.26
  14   1   0    2.97    0.22
  14  -1   0    2.58    0.22
 -14  -1   0    2.22    0.25
 -15  -1   0    3.44    0.29
  15  -1   0    3.13    0.25
 -15   1   0    2.94    0.29
  15   1   0    3.48    0.24
  16   1   0    2.47    0.24
  16  -1   0    2.12    0.25
 -16   1   0    2.39    0.29
 -16  -1   0    2.14    0.29
  17   1   0    0.34    0.22
 -17   1   0    0.31    0.28
 -17  -1   0    0.97    0.29
  17  -1   0    0.31    0.23
 -18   1   0    0.98    0.32
  18  -1   0    0.86    0.26
 -18  -1   0    1.16    0.31
 -19   1   0    3.06    0.37
 -19  -1   0    2.71    0.36
   0   2   0    2.51    0.05
  -1   2   0   27.25    0.43
  -1  -2   0   26.46    0.39
  -1   2   0   27.33    0.40
   1  -2   0   25.42    0.40
   1   2   0   24.23    0.39
   1   2   0   24.49    0.42
  -1  -2   0   24.29    0.39
   1   2   0   25.45    0.42
   1  -2   0   24.72    0.42
  -1   2   0   27.07    0.40
  -1   2   0   25.26    0.42
   1  -2   0   27.15    0.40
   2   2   0  343.46    5.07
   2  -2   0  348.77    5.09
   2   2   0  341.08    5.44
  -2  -2   0  347.46    5.07
  -2   2   0  343.77    5.08
  -2   2   0  343.55    5.08
  -2   2   0  338.65    5.46
  -2  -2   0  338.09    5.07
   2  -2   0  340.79    5.46
   2   2   0  345.69    5.45
  -2   2   0  340.10    5.46
  -3   2   0   31.74    0.51
   3   2   0   31.97    0.49
   3  -2   0   31.73    0.50
  -3   2   0   31.27    0.51
  -3   2   0   32.10    0.55
   3   2   0   32.04    0.53
   3   2   0   31.31    0.54
  -3   2   0   31.54    0.54
  -3  -2   0   31.92    0.50
   3  -2   0   31.72    0.54
  -4   2   0    0.15    0.08
  -4   2   0    0.14    0.09
  -4   2   0    0.16    0.08
   4   2   0    0.23    0.09
   4   2   0    0.25    0.07
   4  -2   0    0.16    0.08
  -4   2   0    0.10    0.07
   4  -2   0    0.17    0.08
  -5   2   0  117.29    1.90
  -5   2   0  118.26    1.77
   5   2   0  118.96    1.76
   5  -2   0  115.99    1.90
   5  -2   0  116.83    1.77
  -5   2   0  117.63    1.89
   5   2   0  118.27    1.89
   5   2   0  118.09    1.90
  -5  -2   0  117.30    1.77
  -6   2   0   23.73    0.45
  -6  -2   0   22.63    0.42
  -6   2   0   23.22    0.43
   6  -2   0   23.14    0.45
   6   2   0   23.34    0.44
   6  -2   0   24.15    0.42
   6   2   0   23.96    0.41
   6   2   0   23.79    0.46
  -6   2   0   23.01    0.46
  -7   2   0    0.47    0.12
   7  -2   0    0.38    0.11
   7  -2   0    0.37    0.11
  -7   2   0    0.21    0.12
   7   2   0    0.18    0.12
   7   2   0    0.27    0.10
   7   2   0    0.30    0.09
  -7  -2   0    0.11    0.11
  -8   2   0    4.70    0.23
   8   2   0    4.64    0.23
  -8   2   0    4.44    0.24
   8   2   0    4.62    0.19
   8  -2   0    4.87    0.22
   8  -2   0    4.64    0.21
   8   2   0    4.98    0.22
  -8  -2   0    4.84    0.23
  -9   2   0    0.46    0.14
   9  -2   0    0.47    0.12
   9   2   0    0.36    0.12
   9   2   0    0.39    0.12
  -9   2   0    0.33    0.13
   9   2   0    0.34    0.13
   9  -2   0    0.33    0.12
  -9  -2   0    0.30    0.13
  10   2   0    0.02    0.14
  10   2   0    0.15    0.12
 -10   2   0    0.22    0.15
  10  -2   0    0.17    0.13
  10   2   0    0.16    0.12
  10  -2   0    0.23    0.13
 -10   2   0    0.32    0.15
 -10  -2   0    0.29    0.15
  11   2   0    1.45    0.15
  11   2   0    1.55    0.17
  11  -2   0    1.61    0.17
  11  -2   0    1.75    0.17
 -11   2   0    1.39    0.19
 -11  -2   0    1.54    0.19
 -11   2   0    1.64    0.20
  11   2   0    1.41    0.18
  12   2   0    0.06    0.14
  12  -2   0    0.08    0.16
 -12  -2   0   -0.14    0.18
 -12   2   0   -0.25    0.18
  12   2   0    0.13    0.16
  13   2   0    1.05    0.19
  13  -2   0    1.15    0.20
  13   2   0    1.23    0.18
 -13   2   0    1.30    0.23
 -13  -2   0    1.08    0.22
 -14   2   0   -0.23    0.23
  14   2   0    0.10    0.18
  14  -2   0    0.06    0.19
 -14  -2   0   -0.03    0.22
 -15   2   0    8.12    0.45
  15   2   0    9.72    0.38
 -15  -2   0    8.95    0.45
  15  -2   0    8.96    0.41
 -16  -2   0    0.72    0.27
  16  -2   0    0.49    0.23
  16   2   0    0.38    0.20
 -16   2   0    0.29    0.26
 -17  -2   0    3.89    0.34
 -17   2   0    4.01    0.34
  17  -2   0    3.76    0.29
 -18   2   0    0.15    0.30
 -18  -2   0    0.64    0.31
  18  -2   0   -0.11    0.25
  19  -2   0    1.29    0.28
 -19   2   0    1.54    0.35
 -19  -2   0    2.13    0.36
   0   3   0   -0.05    0.04
   0  -3   0    0.01    0.03
   0  -3   0    0.02    0.03
   0   3   0   -0.01    0.04
  -1   3   0  125.93    1.86
  -1  -3   0  129.13    1.85
  -1   3   0  126.82    2.00
  -1  -3   0  126.06    1.85
   1   3   0  120.72    1.99
  -1   3   0  126.36    1.86
   1  -3   0  125.60    1.86
   1  -3   0  126.65    1.86
  -1   3   0  125.10    1.99
   1   3   0  126.50    1.99
  -2   3   0   24.13    0.43
  -2   3   0   25.81    0.40
   2   3   0   24.41    0.42
  -2   3   0   26.78    0.44
  -2  -3   0   26.28    0.39
   2  -3   0   24.37    0.40
  -2   3   0   25.67    0.40
   2   3   0   23.61    0.42
   2   3   0   23.76    0.38
  -2  -3   0   23.66    0.39
  -3   3   0  442.18    6.87
   3  -3   0  442.30    6.42
   3   3   0  422.98    6.84
  -3   3   0  431.83    6.39
   3   3   0  431.48    6.38
  -3  -3   0  424.22    6.39
   3   3   0  425.50    6.86
  -3   3   0  434.97    6.40
  -3   3   0  427.25    6.86
  -4   3   0    1.98    0.15
  -4   3   0    1.80    0.11
  -4   3   0    1.65    0.14
   4   3   0    2.11    0.12
   4   3   0    1.95    0.14
  -4  -3   0    2.02    0.13
  -4   3   0    1.89    0.15
   4   3   0    2.14    0.11
   4  -3   0    1.98    0.14
   4  -3   0    1.67    0.14
  -5   3   0  132.26    1.99
   5   3   0  134.61    1.98
   5   3   0  133.70    2.14
   5  -3   0  133.87    2.14
   5  -3   0  134.13    1.99
  -5  -3   0  129.19    1.99
   5   3   0  133.57    2.13
  -5   3   0  132.77    2.14
  -5   3   0  132.66    2.14
  -6   3   0   65.44    1.09
   6   3   0   65.14    1.08
   6   3   0   66.62    1.01
   6   3   0   65.99    1.09
  -6   3   0   64.16    1.02
   6  -3   0   65.65    1.02
   6  -3   0   65.80    1.10
  -6  -3   0   63.69    1.02
  -6   3   0   65.08    1.10
   7   3   0   12.01    0.27
  -7   3   0   12.09    0.30
   7  -3   0   11.71    0.30
  -7   3   0   12.04    0.32
  -7   3   0   12.02    0.30
   7   3   0   11.78    0.29
   7   3   0   12.13    0.32
  -7  -3   0   12.28    0.29
   7  -3   0   12.10    0.28
  -8   3   0   12.05    0.33
  -8   3   0   11.77    0.31
   8   3   0   12.32    0.31
   8  -3   0   11.84    0.31
  -8  -3   0   12.08    0.31
   8  -3   0   12.01    0.30
   8   3   0   12.16    0.27
   8   3   0   12.05    0.32
  -9   3   0    0.32    0.14
   9   3   0    0.38    0.13
   9  -3   0    0.48    0.13
   9   3   0    0.53    0.13
   9  -3   0    0.50    0.13
  -9  -3   0    0.38    0.14
  -9   3   0    0.39    0.14
   9   3   0    0.55    0.11
 -10   3   0    6.25    0.31
  10  -3   0    6.51    0.29
  10  -3   0    6.57    0.27
  10   3   0    6.38    0.24
  10   3   0    6.61    0.30
 -10   3   0    6.75    0.30
  10   3   0    6.85    0.28
 -10  -3   0    6.35    0.29
 -11   3   0    0.08    0.17
 -11  -3   0    0.19    0.17
  11   3   0    0.00    0.13
 -11   3   0   -0.12    0.16
  11  -3   0    0.39    0.15
  11   3   0   -0.15    0.15
  11   3   0    0.12    0.13
  11  -3   0    0.20    0.15
 -12   3   0    9.25    0.38
  12   3   0    8.82    0.31
  12   3   0    9.11    0.35
  12  -3   0    9.10    0.34
 -12  -3   0    9.04    0.37
  13   3   0    2.72    0.20
  13  -3   0    2.40    0.21
  13   3   0    2.78    0.23
 -13  -3   0    2.16    0.24
 -13   3   0    2.30    0.24
  14  -3   0    3.11    0.24
  14   3   0    3.06    0.22
 -14  -3   0    3.02    0.27
 -14   3   0    2.96    0.27
  15   3   0    0.19    0.18
  15  -3   0    0.18    0.21
 -15  -3   0    0.12    0.24
 -15   3   0   -0.18    0.24
 -16   3   0   -0.39    0.25
 -16  -3   0   -0.08    0.25
  16  -3   0   -0.07    0.22
 -17   3   0    1.49    0.30
  17  -3   0    2.08    0.27
 -17  -3   0    1.52    0.30
  18  -3   0    0.14    0.26
 -18  -3   0    0.60    0.31
 -18   3   0    0.30    0.31
 -19  -3   0    0.49    0.33
  19  -3   0   -0.18    0.27
 -19   3   0    0.17    0.32
   0   4   0   10.12    0.19
   0  -4   0   10.23    0.17
   0  -4   0   10.01    0.18
   0   4   0   10.12    0.19
  -1   4   0    3.92    0.11
  -1  -4   0    4.06    0.10
  -1   4   0    4.12    0.13
   1  -4   0    3.89    0.12
   1   4   0    4.14    0.10
   1  -4   0    3.90    0.12
   1   4   0    4.25    0.11
  -1   4   0    3.80    0.13
  -1  -4   0    3.97    0.10
  -2   4   0  186.05    2.74
  -2   4   0  187.05    2.93
  -2  -4   0  184.25    2.73
   2   4   0  182.61    2.93
  -2   4   0  186.95    2.74
  -2  -4   0  183.30    2.73
  -2   4   0  186.30    2.93
   2  -4   0  186.97    2.73
   2   4   0  184.44    2.94
  -3  -4   0   96.77    1.47
   3   4   0   99.00    1.57
   3   4   0   97.86    1.46
  -3   4   0  100.10    1.59
  -3   4   0  100.01    1.59
  -3   4   0   99.83    1.48
  -3  -4   0   97.99    1.47
   3   4   0   97.85    1.58
   3  -4   0   97.17    1.48
  -3   4   0  100.21    1.48
  -4   4   0   48.41    0.82
   4   4   0   48.86    0.81
  -4  -4   0   47.75    0.75
   4   4   0   48.73    0.80
   4  -4   0   48.50    0.76
  -4   4   0   49.66    0.82
   4   4   0   48.47    0.74
  -4   4   0   49.23    0.76
  -5  -4   0   -0.05    0.08
  -5   4   0   -0.01    0.09
   5   4   0   -0.05    0.07
   5  -4   0   -0.12    0.09
   5   4   0    0.00    0.09
   5   4   0   -0.02    0.06
  -5   4   0    0.03    0.11
  -5   4   0    0.06    0.10
   6   4   0    0.47    0.11
  -6   4   0    0.41    0.13
   6   4   0    0.44    0.08
  -6  -4   0    0.28    0.10
   6   4   0    0.33    0.09
  -6   4   0    0.17    0.10
   6  -4   0    0.41    0.10
  -6   4   0    0.33    0.11
  -7   4   0   61.33    0.98
   7  -4   0   62.66    1.06
   7  -4   0   61.76    0.98
   7   4   0   61.22    1.05
  -7  -4   0   60.78    0.98
  -7   4   0   61.50    1.05
   7   4   0   61.88    1.04
  -7   4   0   61.71    1.06
   7   4   0   62.27    0.96
  -8   4   0   22.22    0.44
  -8   4   0   22.61    0.48
   8   4   0   22.47    0.45
   8   4   0   22.29    0.41
   8  -4   0   22.91    0.44
  -8  -4   0   22.25    0.44
  -8   4   0   21.30    0.45
   8   4   0   22.15    0.46
   8  -4   0   21.80    0.46
  -9  -4   0    7.63    0.28
   9   4   0    7.53    0.29
  -9   4   0    7.88    0.28
   9  -4   0    7.72    0.27
   9  -4   0    7.85    0.28
  -9   4   0    7.92    0.32
   9   4   0    8.04    0.24
   9   4   0    8.24    0.27
  10  -4   0    6.53    0.28
  10   4   0    6.88    0.24
 -10  -4   0    6.56    0.29
  10  -4   0    6.16    0.29
 -10   4   0    6.26    0.30
 -10   4   0    6.49    0.30
  10   4   0    6.74    0.30
  10   4   0    6.58    0.27
  11   4   0    0.03    0.12
 -11   4   0   -0.17    0.17
  11  -4   0   -0.32    0.15
 -11  -4   0   -0.48    0.16
  11   4   0   -0.15    0.15
  11   4   0   -0.18    0.15
 -11   4   0   -0.50    0.16
  12   4   0    1.38    0.17
 -12  -4   0    1.49    0.20
  12  -4   0    1.37    0.19
 -12   4   0    1.14    0.21
  12   4   0    1.51    0.16
  13   4   0    0.07    0.18
 -13   4   0   -0.53    0.20
 -13  -4   0    0.24    0.21
  13   4   0    0.29    0.16
  13  -4   0   -0.02    0.18
  14  -4   0    0.57    0.21
 -14   4   0    0.85    0.24
 -14  -4   0    0.65    0.24
  14   4   0    1.21    0.18
 -15  -4   0    1.77    0.26
  15  -4   0    1.87    0.24
 -15   4   0    1.19    0.26
  16  -4   0    1.05    0.24
 -16   4   0    1.06    0.27
 -16  -4   0    1.39    0.27
 -17   4   0    4.27    0.34
  17  -4   0    4.08    0.31
 -17  -4   0    4.42    0.34
  18  -4   0    0.25    0.27
 -18  -4   0    0.58    0.31
 -18   4   0    0.25    0.30
 -19  -4   0    0.60    0.33
 -19   4   0   -0.13    0.32
  19  -4   0   -0.04    0.28
   0  -5   0   -0.07    0.04
   0  -5   0   -0.12    0.05
   0   5   0   -0.05    0.05
   0   5   0   -0.08    0.06
   1  -5   0   83.72    1.24
   1  -5   0   83.74    1.24
  -1  -5   0   83.18    1.23
  -1  -5   0   83.43    1.23
  -1   5   0   81.64    1.33
  -1   5   0   82.85    1.33
  -1   5   0   83.06    1.23
   1   5   0   84.08    1.32
   1   5   0   84.35    1.32
   2   5   0  402.92    6.36
   2  -5   0  401.59    5.95
  -2   5   0  403.80    5.93
  -2   5   0  397.60    6.39
  -2  -5   0  401.01    5.92
  -2  -5   0  402.09    5.92
   2   5   0  403.25    6.36
  -2   5   0  401.27    6.37
  -3  -5   0   73.88    1.12
   3  -5   0   74.86    1.13
  -3   5   0   74.69    1.13
  -3   5   0   74.04    1.22
   3   5   0   73.72    1.11
  -3  -5   0   76.02    1.12
   3   5   0   75.04    1.20
   3   5   0   74.84    1.20
  -3   5   0   75.64    1.22
  -4   5   0   37.86    0.65
   4   5   0   37.44    0.63
   4  -5   0   37.36    0.60
  -4  -5   0   37.36    0.59
  -4   5   0   37.00    0.65
   4   5   0   37.19    0.64
   4   5   0   37.87    0.58
  -4   5   0   37.77    0.60
   5   5   0    2.79    0.12
  -5  -5   0    2.97    0.16
  -5   5   0    2.80    0.18
  -5   5   0    2.91    0.17
  -5   5   0    2.71    0.20
   5   5   0    2.89    0.17
   5   5   0    2.72    0.15
   5  -5   0    3.02    0.17
   6   5   0  110.93    1.78
  -6   5   0  110.59    1.80
   6   5   0  110.12    1.79
  -6   5   0  108.25    1.80
  -6   5   0  108.72    1.67
  -6  -5   0  110.40    1.67
   6   5   0  110.73    1.65
   6  -5   0  109.73    1.67
   7   5   0    6.89    0.19
   7  -5   0    6.79    0.23
  -7   5   0    6.33    0.26
  -7   5   0    6.32    0.24
   7   5   0    6.27    0.24
  -7  -5   0    6.57    0.23
  -7   5   0    6.70    0.23
   7   5   0    6.91    0.22
   8   5   0   18.13    0.40
  -8   5   0   17.80    0.39
   8   5   0   18.48    0.39
   8  -5   0   18.06    0.38
  -8  -5   0   17.64    0.38
   8   5   0   18.34    0.35
  -8   5   0   17.69    0.40
  -8   5   0   17.67    0.42
   9   5   0    6.66    0.28
   9   5   0    6.52    0.22
  -9   5   0    6.40    0.25
  -9   5   0    6.31    0.29
   9   5   0    6.58    0.25
  -9   5   0    6.52    0.28
   9  -5   0    6.73    0.26
  -9  -5   0    6.89    0.27
  10   5   0   10.86    0.33
 -10   5   0   10.27    0.37
  10   5   0   10.68    0.35
 -10   5   0   10.92    0.35
  10  -5   0   11.47    0.33
  10   5   0   10.89    0.28
 -10  -5   0   10.78    0.34
 -11   5   0    2.30    0.21
 -11  -5   0    2.10    0.20
  11   5   0    2.25    0.18
  11   5   0    2.37    0.20
 -11   5   0    2.33    0.21
  11   5   0    2.50    0.16
  11  -5   0    2.23    0.19
 -12   5   0   10.05    0.40
  12   5   0   10.49    0.38
 -12  -5   0   10.81    0.40
  12  -5   0    9.88    0.37
  12   5   0   10.57    0.32
 -13  -5   0    7.64    0.39
  13  -5   0    7.48    0.37
 -13   5   0    7.25    0.40
  13   5   0    7.79    0.37
  13   5   0    7.31    0.30
  14   5   0   -0.22    0.20
  14  -5   0    0.15    0.21
 -14   5   0    0.16    0.22
 -14  -5   0   -0.09    0.22
  15  -5   0    0.24    0.22
 -15   5   0    0.08    0.24
 -15  -5   0    0.10    0.24
 -16   5   0    0.05    0.26
  16  -5   0    0.60    0.24
 -16  -5   0    0.62    0.26
 -17   5   0    8.13    0.51
  17  -5   0    8.21    0.48
 -17  -5   0    7.89    0.50
 -18   5   0    1.06    0.31
  18  -5   0    1.16    0.29
 -18  -5   0    1.12    0.32
  19  -5   0    0.63    0.30
 -19   5   0    0.89    0.33
 -19  -5   0    0.78    0.34
   0  -6   0   45.77    0.70
   0   6   0   46.92    0.76
   0  -6   0   46.54    0.70
   0   6   0   46.62    0.75
   1   6   0    0.01    0.06
  -1   6   0   -0.02    0.07
   1   6   0   -0.03    0.05
   1  -6   0   -0.01    0.06
  -1  -6   0    0.01    0.05
  -1   6   0   -0.02    0.07
  -1  -6   0    0.10    0.05
   1   6   0   -0.02    0.05
   1  -6   0   -0.08    0.06
   2   6   0   15.08    0.27
  -2   6   0   14.45    0.29
  -2  -6   0   14.78    0.25
  -2   6   0   14.55    0.29
   2  -6   0   14.66    0.26
  -2  -6   0   14.53    0.25
  -2   6   0   14.67    0.25
   2   6   0   14.77    0.27
  -3  -6   0   68.86    1.03
   3   6   0   68.38    1.10
  -3  -6   0   67.37    1.03
  -3   6   0   68.90    1.04
   3  -6   0   68.16    1.04
   3   6   0   68.46    1.11
  -3   6   0   68.54    1.12
  -3   6   0   69.40    1.12
   4  -6   0  158.08    2.40
  -4   6   0  159.84    2.57
   4   6   0  161.34    2.55
  -4   6   0  161.54    2.58
  -4  -6   0  160.39    2.38
   4   6   0  161.49    2.37
   4   6   0  161.75    2.56
  -4   6   0  160.55    2.39
   5   6   0    5.89    0.20
  -5   6   0    5.58    0.23
  -5   6   0    5.29    0.20
  -5  -6   0    5.77    0.18
   5  -6   0    5.27    0.20
  -5   6   0    5.01    0.21
   5   6   0    5.65    0.18
   5   6   0    6.02    0.15
   6   6   0   36.44    0.63
   6  -6   0   36.39    0.61
   6   6   0   36.42    0.64
  -6   6   0   35.87    0.66
   6   6   0   35.55    0.57
  -6   6   0   36.56    0.65
  -6  -6   0   35.72    0.60
  -6   6   0   35.26    0.61
  -7   6   0   -0.08    0.12
   7  -6   0   -0.06    0.11
   7   6   0   -0.02    0.10
  -7  -6   0   -0.01    0.11
   7   6   0   -0.04    0.08
  -7   6   0   -0.17    0.11
   7   6   0   -0.17    0.11
  -7   6   0   -0.31    0.10
   8   6   0    0.11    0.11
   8   6   0    0.37    0.09
  -8   6   0    0.29    0.13
  -8   6   0    0.36    0.11
  -8  -6   0    0.16    0.12
   8  -6   0    0.15    0.12
  -8   6   0    0.22    0.14
   8   6   0    0.26    0.12
   9  -6   0   11.46    0.32
   9   6   0   11.37    0.27
  -9   6   0   11.01    0.32
  -9   6   0   10.80    0.32
  -9  -6   0   10.70    0.32
   9   6   0   11.33    0.34
  -9   6   0   11.06    0.36
   9   6   0   11.71    0.32
  10  -6   0    0.34    0.15
  10   6   0    0.26    0.14
  10   6   0    0.54    0.16
 -10  -6   0    0.32    0.15
  10   6   0    0.43    0.11
 -10   6   0    0.55    0.13
 -10   6   0    0.43    0.17
 -10   6   0    0.38    0.16
  11   6   0    9.39    0.37
 -11   6   0    9.98    0.37
  11   6   0   10.36    0.35
  11  -6   0    9.43    0.35
  11   6   0    9.87    0.28
 -11   6   0    9.91    0.39
 -11  -6   0    9.23    0.36
  12   6   0    0.29    0.14
  12   6   0    0.38    0.17
 -12   6   0    0.05    0.19
  12  -6   0    0.29    0.18
 -12  -6   0   -0.20    0.19
 -13   6   0   10.89    0.44
  13   6   0   10.57    0.41
  13  -6   0    9.96    0.41
 -13  -6   0   10.77    0.43
  14  -6   0    5.43    0.38
 -14  -6   0    5.16    0.39
  14   6   0    4.63    0.36
 -14   6   0    4.51    0.29
 -15   6   0    1.74    0.26
  15  -6   0    2.07    0.25
 -15  -6   0    2.23    0.27
 -16   6   0    7.05    0.46
  16  -6   0    7.59    0.43
 -16  -6   0    7.98    0.48
 -17  -6   0    0.44    0.28
  17  -6   0   -0.09    0.25
 -17   6   0   -0.17    0.27
 -18  -6   0    2.18    0.33
  18  -6   0    2.84    0.32
 -18   6   0    2.25    0.33
   0   7   0   -0.10    0.07
   0  -7   0   -0.13    0.05
   0   7   0    0.05    0.06
   0  -7   0   -0.11    0.06
   1   7   0   35.77    0.58
   1  -7   0   34.91    0.55
  -1   7   0   35.07    0.59
   1   7   0   35.20    0.58
  -1   7   0   35.01    0.59
   1  -7   0   34.72    0.55
  -1  -7   0   34.73    0.54
  -1  -7   0   34.88    0.54
  -2   7   0   14.08    0.25
  -2  -7   0   14.27    0.25
   2  -7   0   14.88    0.27
  -2   7   0   14.61    0.29
  -2  -7   0   14.29    0.25
  -2   7   0   15.10    0.29
   2   7   0   14.51    0.27
   2   7   0   14.27    0.27
  -3   7   0    1.78    0.15
  -3   7   0    1.67    0.12
   3   7   0    1.36    0.08
   3  -7   0    1.46    0.10
  -3   7   0    1.59    0.11
  -3  -7   0    1.42    0.10
  -3  -7   0    1.43    0.08
   3   7   0    1.38    0.09
   4  -7   0   41.25    0.67
   4   7   0   41.41    0.70
   4   7   0   41.76    0.70
  -4   7   0   41.85    0.72
  -4   7   0   41.58    0.72
  -4   7   0   41.17    0.66
  -4  -7   0   41.48    0.65
  -5  -7   0    8.51    0.21
   5  -7   0    7.63    0.23
  -5   7   0    7.80    0.26
  -5   7   0    8.09    0.25
   5   7   0    8.39    0.23
   5   7   0    8.55    0.17
  -5   7   0    8.19    0.23
   5   7   0    8.66    0.22
  -6   7   0   27.11    0.52
  -6   7   0   26.96    0.48
   6   7   0   26.78    0.49
   6  -7   0   27.23    0.49
   6   7   0   26.83    0.44
   6   7   0   27.12    0.51
  -6   7   0   26.85    0.53
  -6  -7   0   26.74    0.47
  -7   7   0   18.11    0.40
   7   7   0   17.76    0.32
  -7  -7   0   18.10    0.36
  -7   7   0   17.68    0.37
   7   7   0   18.06    0.38
   7  -7   0   17.96    0.38
   7   7   0   17.94    0.39
  -7   7   0   17.55    0.41
  -8   7   0    6.23    0.26
  -8   7   0    6.20    0.25
  -8   7   0    6.53    0.29
  -8  -7   0    6.65    0.25
   8   7   0    6.04    0.26
   8   7   0    6.19    0.24
   8   7   0    6.26    0.19
   8  -7   0    6.31    0.26
  -9   7   0    0.72    0.15
  -9   7   0    1.06    0.16
   9   7   0    0.81    0.15
  -9   7   0    1.04    0.14
   9   7   0    0.73    0.13
   9   7   0    0.95    0.11
   9  -7   0    1.07    0.15
  -9  -7   0    0.94    0.15
 -10   7   0    3.89    0.32
  10   7   0    3.88    0.20
 -10  -7   0    3.58    0.28
  10  -7   0    3.68    0.28
 -10   7   0    3.78    0.29
  10   7   0    4.17    0.26
  10   7   0    4.16    0.29
 -11  -7   0   18.88    0.47
  11  -7   0   19.59    0.47
  11   7   0   18.90    0.47
  11   7   0   19.17    0.49
 -11   7   0   18.80    0.47
  11   7   0   18.47    0.39
 -11   7   0   18.94    0.51
 -12  -7   0    0.60    0.20
  12   7   0    0.65    0.18
 -12   7   0    0.31    0.20
  12  -7   0    0.37    0.19
 -13   7   0   30.87    0.66
 -13  -7   0   31.26    0.65
  13  -7   0   29.99    0.65
  13   7   0   30.57    0.67
 -14   7   0   31.19    0.68
  14  -7   0   30.86    0.68
 -14  -7   0   30.64    0.68
  14   7   0   29.58    0.69
 -15   7   0    1.85    0.26
 -15  -7   0    1.51    0.26
  15  -7   0    1.94    0.25
 -16  -7   0   -0.26    0.25
  16  -7   0    0.18    0.24
 -16   7   0   -0.12    0.26
 -17  -7   0    1.03    0.29
 -17   7   0    0.68    0.29
  17  -7   0    0.40    0.27
 -18   7   0    0.72    0.30
  18  -7   0    0.59    0.29
 -18  -7   0    0.36    0.31
   0  -8   0   64.64    0.97
   0   8   0   63.86    1.04
   0  -8   0   63.83    0.97
   0   8   0   64.97    1.04
  -1   8   0    1.47    0.09
   1  -8   0    1.52    0.11
  -1  -8   0    1.58    0.10
   1   8   0    1.76    0.11
  -1   8   0    1.34    0.10
   1   8   0    1.62    0.13
   1  -8   0    1.46    0.09
  -1  -8   0    1.57    0.10
  -2   8   0    0.63    0.10
  -2  -8   0    0.98    0.07
  -2   8   0    0.82    0.10
  -2   8   0    0.87    0.06
   2   8   0    1.09    0.08
   2   8   0    1.50    0.13
   2   8   0    0.81    0.08
   2  -8   0    0.94    0.09
  -3   8   0   18.22    0.37
  -3  -8   0   18.48    0.31
  -3   8   0   18.07    0.32
   3   8   0   18.58    0.34
   3  -8   0   18.45    0.34
  -3   8   0   18.10    0.37
   3   8   0   18.51    0.34
  -3  -8   0   18.63    0.32
  -4  -8   0    2.94    0.14
   4   8   0    3.19    0.16
  -4   8   0    3.27    0.18
  -4   8   0    3.11    0.16
  -4   8   0    2.87    0.20
   4   8   0    2.96    0.15
   4  -8   0    2.99    0.18
  -5   8   0    1.14    0.12
  -5   8   0    1.26    0.11
  -5   8   0    1.22    0.13
  -5  -8   0    1.21    0.10
   5  -8   0    0.93    0.12
   5   8   0    1.05    0.11
   5   8   0    1.00    0.10
  -6   8   0    5.61    0.21
  -6  -8   0    6.02    0.21
  -6   8   0    5.75    0.26
   6   8   0    5.72    0.22
   6   8   0    5.72    0.21
   6  -8   0    5.45    0.23
   6   8   0    5.69    0.15
  -6   8   0    5.58    0.23
  -7   8   0    3.83    0.26
   7  -8   0    4.35    0.23
   7   8   0    4.34    0.21
   7   8   0    4.36    0.23
   7   8   0    4.02    0.14
  -7   8   0    4.29    0.22
  -7  -8   0    4.45    0.21
  -7   8   0    4.39    0.23
  -8  -8   0    1.93    0.15
  -8   8   0    2.24    0.18
   8   8   0    2.15    0.16
   8   8   0    2.26    0.14
  -8   8   0    2.00    0.16
   8  -8   0    2.08    0.16
  -8   8   0    1.80    0.15
   8   8   0    2.02    0.14
   9   8   0    1.64    0.11
  -9   8   0    1.69    0.17
  -9   8   0    1.60    0.19
   9   8   0    1.52    0.16
  -9   8   0    1.69    0.16
   9   8   0    1.61    0.15
   9  -8   0    1.27    0.16
  -9  -8   0    1.45    0.16
 -10   8   0    1.59    0.20
  10   8   0    1.61    0.12
  10   8   0    1.60    0.16
  10   8   0    1.61    0.18
  10  -8   0    1.51    0.18
 -10  -8   0    1.16    0.18
 -10   8   0    1.35    0.18
 -11  -8   0    0.31    0.18
  11   8   0    0.51    0.18
  11   8   0    0.41    0.17
 -11   8   0    0.09    0.18
 -11   8   0    0.57    0.21
  11  -8   0    0.36    0.17
  12   8   0   12.09    0.41
  12  -8   0   11.20    0.41
 -12   8   0   11.53    0.42
 -12  -8   0   11.73    0.41
  13  -8   0    0.55    0.21
 -13   8   0    0.82    0.22
  13   8   0    1.14    0.20
 -13  -8   0    0.60    0.21
 -14  -8   0    2.67    0.26
 -14   8   0    2.37    0.26
  14   8   0    2.00    0.24
  14  -8   0    2.34    0.25
 -15  -8   0    2.40    0.27
 -15   8   0    2.81    0.27
  15  -8   0    2.82    0.27
  16  -8   0    0.74    0.26
 -16   8   0    1.42    0.28
 -16  -8   0    1.18    0.27
 -17  -8   0    1.50    0.30
  17  -8   0    1.38    0.29
 -17   8   0    1.18    0.28
 -18  -8   0   -0.35    0.30
  18  -8   0    0.06    0.29
   0  -9   0    0.01    0.07
   0   9   0   -0.04    0.08
   0   9   0    0.05    0.08
   0  -9   0    0.02    0.06
   1  -9   0   26.86    0.45
  -1   9   0   27.76    0.49
  -1  -9   0   27.73    0.44
   1  -9   0   27.70    0.45
   1   9   0   27.63    0.48
  -1   9   0   28.46    0.49
   1   9   0   28.47    0.48
  -1  -9   0   27.70    0.44
   2   9   0   46.78    0.82
   2  -9   0   50.03    0.77
   2   9   0   50.90    0.82
  -2   9   0   50.23    0.83
  -2  -9   0   49.42    0.76
  -2   9   0   50.59    0.84
  -2  -9   0   48.92    0.76
  -3  -9   0   62.52    0.96
  -3  -9   0   63.49    0.96
  -3   9   0   62.73    0.96
  -3   9   0   62.68    1.06
   3   9   0   64.03    1.03
   3   9   0   64.08    1.04
   3  -9   0   63.91    0.98
  -3   9   0   63.25    1.06
  -4   9   0   58.40    0.98
   4   9   0   57.90    0.96
   4  -9   0   58.78    0.91
   4   9   0   57.31    0.95
  -4  -9   0   56.75    0.89
  -4  -9   0   58.01    0.89
  -4   9   0   56.95    0.89
  -4   9   0   58.78    0.98
   5   9   0   10.46    0.25
   5  -9   0   10.37    0.27
  -5  -9   0   10.91    0.24
  -5   9   0   10.51    0.29
  -5   9   0   10.22    0.30
  -5   9   0   10.03    0.25
   5   9   0   11.38    0.27
  -6   9   0    3.05    0.19
   6  -9   0    2.79    0.21
   6   9   0    3.18    0.20
  -6   9   0    2.97    0.22
   6   9   0    3.17    0.18
  -6  -9   0    3.22    0.18
  -6   9   0    3.55    0.24
   7   9   0    6.57    0.25
  -7  -9   0    6.21    0.23
  -7   9   0    6.35    0.25
   7   9   0    6.71    0.23
  -7   9   0    6.23    0.29
   7  -9   0    6.23    0.26
  -7   9   0    6.51    0.26
   8   9   0   15.60    0.38
  -8   9   0   15.77    0.42
   8  -9   0   15.10    0.38
  -8   9   0   15.54    0.36
   8   9   0   15.48    0.36
  -8  -9   0   15.41    0.35
   8   9   0   14.82    0.28
  -8   9   0   15.21    0.39
  -9   9   0    1.53    0.16
   9   9   0    1.39    0.15
  -9  -9   0    1.57    0.17
   9   9   0    1.37    0.17
   9   9   0    1.37    0.10
   9  -9   0    1.44    0.17
  -9   9   0    1.27    0.16
  -9   9   0    1.28    0.19
  10   9   0    2.53    0.19
  10  -9   0    2.67    0.20
 -10  -9   0    3.13    0.20
 -10   9   0    3.00    0.24
  10   9   0    2.61    0.20
 -10   9   0    3.00    0.20
 -11   9   0   10.01    0.37
 -11  -9   0    9.27    0.37
  11   9   0    9.22    0.38
  11   9   0   10.02    0.35
 -11   9   0    9.67    0.41
  11  -9   0    9.46    0.38
 -12   9   0    0.96    0.21
  12  -9   0    1.18    0.21
  12   9   0    1.51    0.22
  12   9   0    1.28    0.19
 -12  -9   0    1.02    0.21
 -13   9   0   -0.11    0.21
  13  -9   0   -0.12    0.20
  13   9   0   -0.05    0.19
 -13  -9   0    0.06    0.21
  14   9   0   15.62    0.49
 -14  -9   0   16.21    0.50
  14  -9   0   16.34    0.51
 -14   9   0   15.85    0.50
  15  -9   0    2.42    0.27
 -15   9   0    2.53    0.27
 -15  -9   0    1.82    0.26
 -16  -9   0    6.59    0.47
 -16   9   0    6.56    0.45
  16  -9   0    7.33    0.47
 -17  -9   0    3.16    0.33
  17  -9   0    3.87    0.33
  18  -9   0    0.78    0.31
 -18  -9   0    0.63    0.32
   0  10   0   11.92    0.26
   0 -10   0   11.73    0.24
   0  10   0   11.78    0.25
   0 -10   0   11.54    0.23
  -2  10   0   38.41    0.67
   2  10   0   39.70    0.66
   2  10   0   37.97    0.65
  -2 -10   0   38.79    0.61
  -2 -10   0   38.05    0.60
   2 -10   0   38.31    0.62
  -2  10   0   39.04    0.67
  -3  10   0   65.65    1.09
  -3 -10   0   64.34    1.00
  -3 -10   0   64.94    0.99
   3 -10   0   65.86    1.02
  -3  10   0   64.89    1.09
   3  10   0   65.69    1.07
   3  10   0   65.21    1.07
  -3  10   0   64.15    0.99
   3  10   0   67.87    1.08
  -4  10   0    0.19    0.12
   4  10   0    0.45    0.09
   4  10   0    0.33    0.09
  -4  10   0    0.29    0.11
  -4 -10   0    0.34    0.08
   4 -10   0    0.11    0.10
  -4  10   0    0.35    0.08
  -5  10   0    3.67    0.17
   5 -10   0    3.45    0.20
   5  10   0    3.98    0.19
  -5  10   0    3.57    0.21
  -5  10   0    3.66    0.24
   5  10   0    4.06    0.18
  -5 -10   0    3.96    0.17
   6  10   0    9.67    0.25
  -6 -10   0    9.56    0.25
  -6  10   0    9.34    0.29
   6 -10   0    9.40    0.28
  -6  10   0    9.35    0.25
  -6  10   0    9.37    0.31
   6  10   0    9.61    0.27
  -7  10   0   14.47    0.39
   7 -10   0   14.20    0.35
  -7  10   0   14.38    0.33
   7  10   0   14.15    0.35
  -7  10   0   14.11    0.37
   7  10   0   13.97    0.34
  -7 -10   0   14.18    0.32
   8  10   0    0.49    0.13
  -8  10   0    0.30    0.14
   8 -10   0    0.17    0.14
  -8  10   0    0.37    0.17
  -8 -10   0    0.29    0.13
  -8  10   0    0.32    0.13
   8  10   0    0.48    0.14
  -9  10   0    6.50    0.34
  -9  10   0    6.39    0.30
   9 -10   0    6.21    0.31
   9  10   0    6.73    0.28
  -9 -10   0    6.34    0.29
   9  10   0    6.67    0.31
  -9  10   0    6.61    0.29
  10  10   0   55.11    1.02
  10  10   0   55.83    1.00
 -10  10   0   55.21    1.05
 -10  10   0   56.25    0.95
 -10 -10   0   56.83    0.95
  10 -10   0   55.55    0.97
 -11  10   0    1.03    0.19
  11  10   0    0.72    0.17
 -11  10   0    0.65    0.21
  11 -10   0    0.83    0.20
 -11 -10   0    0.57    0.19
  11  10   0    0.93    0.20
 -12 -10   0    0.43    0.20
  12  10   0   -0.01    0.18
  12 -10   0    0.03    0.20
 -12  10   0    0.33    0.20
 -13 -10   0    1.09    0.22
 -13  10   0    1.43    0.23
  13  10   0    1.22    0.21
  13 -10   0    1.23    0.23
  14  10   0   -0.14    0.20
  14 -10   0    0.29    0.23
 -14 -10   0    0.06    0.22
 -14  10   0    0.23    0.22
 -15 -10   0   11.10    0.48
  15  10   0   10.79    0.46
  15 -10   0   11.21    0.49
  16 -10   0    0.49    0.27
 -16 -10   0    1.10    0.28
 -17 -10   0    2.69    0.33
  17 -10   0    3.40    0.34
   0 -11   0    0.01    0.08
   0  11   0    0.00    0.09
   0  11   0   -0.07    0.09
   0 -11   0   -0.05    0.07
   1  11   0    1.95    0.15
  -1  11   0    1.07    0.10
   1 -11   0    1.11    0.10
  -1  11   0    1.25    0.11
  -1 -11   0    1.83    0.12
   1  11   0    1.86    0.15
  -2  11   0   26.95    0.49
   2  11   0   26.86    0.48
  -2  11   0   25.91    0.49
   2 -11   0   26.17    0.45
  -2 -11   0   25.64    0.43
   2  11   0   25.53    0.47
  -2 -11   0   26.11    0.43
  -3  11   0    2.57    0.19
  -3 -11   0    2.32    0.14
   3  11   0    2.58    0.16
   3 -11   0    2.53    0.17
  -3  11   0    2.70    0.19
  -3 -11   0    2.28    0.13
   3  11   0    2.13    0.16
   4  11   0    0.37    0.09
   4  11   0    0.47    0.10
  -4 -11   0    0.43    0.09
  -4  11   0    0.14    0.12
   4  11   0    0.16    0.09
  -4  11   0    0.17    0.11
   4 -11   0    0.13    0.11
  -4  11   0    0.28    0.08
   5 -11   0   12.90    0.31
  -5  11   0   12.49    0.33
  -5 -11   0   12.63    0.27
   5  11   0   13.08    0.29
  -5  11   0   12.37    0.34
  -5  11   0   12.06    0.27
   5  11   0   12.87    0.30
  -6  11   0    1.27    0.14
   6  11   0    1.47    0.13
  -6  11   0    1.49    0.12
  -6 -11   0    1.64    0.12
  -6  11   0    1.49    0.16
   6  11   0    1.31    0.12
   6 -11   0    1.36    0.15
   7  11   0    1.98    0.15
   7 -11   0    1.86    0.16
   7  11   0    1.88    0.14
  -7 -11   0    2.00    0.14
  -7  11   0    2.03    0.17
  -7  11   0    1.91    0.18
  -7  11   0    2.60    0.20
  -8  11   0    2.69    0.21
   8  11   0    3.00    0.24
   8 -11   0    2.63    0.19
   8  11   0    2.97    0.25
  -8 -11   0    2.68    0.17
  -8  11   0    2.77    0.17
  -8  11   0    2.86    0.20
  -9 -11   0    9.33    0.32
  -9  11   0    9.15    0.39
   9  11   0    9.14    0.32
  -9  11   0    9.31    0.36
   9 -11   0    9.24    0.34
  -9  11   0    8.56    0.32
   9  11   0    8.77    0.34
  10  11   0    9.09    0.35
 -10  11   0    9.29    0.35
  10  11   0    8.95    0.37
 -10 -11   0    8.56    0.35
 -10  11   0    9.04    0.40
  10 -11   0    9.51    0.38
 -11  11   0    0.64    0.19
  11  11   0    0.51    0.19
  11 -11   0    0.95    0.20
  11  11   0    0.53    0.18
 -11  11   0    0.61    0.21
 -11 -11   0    0.49    0.19
 -12  11   0    0.18    0.19
  12  11   0   -0.06    0.17
 -12 -11   0    0.14    0.20
  12 -11   0   -0.22    0.20
  13 -11   0    0.08    0.22
 -13 -11   0   -0.11    0.21
  13  11   0    0.34    0.20
 -14 -11   0    0.05    0.23
  14 -11   0    0.26    0.23
  14  11   0   -0.08    0.21
  15  11   0    2.97    0.27
 -15 -11   0    2.57    0.28
  15 -11   0    2.63    0.29
 -16 -11   0    0.87    0.28
  16 -11   0    0.42    0.28
 -17 -11   0    0.74    0.30
  17 -11   0    0.43    0.30
   0  12   0   72.87    1.19
   0 -12   0   69.92    1.11
   0 -12   0   72.07    1.10
   0  12   0   72.96    1.18
  -1 -12   0    1.80    0.10
   1 -12   0    2.07    0.15
   1  12   0    1.72    0.11
  -1  12   0    1.61    0.12
   1  12   0    1.52    0.11
  -1 -12   0    1.56    0.10
  -1  12   0    1.71    0.12
  -2 -12   0    0.05    0.07
  -2  12   0    0.02    0.11
  -2 -12   0   -0.07    0.08
   2  12   0    0.08    0.10
   2 -12   0   -0.08    0.09
   2  12   0   -0.05    0.10
  -2  12   0    0.08    0.10
   3  12   0    2.29    0.16
  -3 -12   0    2.13    0.15
  -3  12   0    2.17    0.14
   3  12   0    2.17    0.17
  -3  12   0    2.23    0.14
   3 -12   0    2.15    0.13
   4  12   0    0.05    0.09
   4 -12   0   -0.01    0.11
  -4  12   0   -0.06    0.11
   4  12   0    0.23    0.11
  -4  12   0    0.07    0.12
   4  12   0   -0.01    0.10
  -4 -12   0    0.05    0.09
   5 -12   0    0.82    0.13
  -5 -12   0    1.05    0.11
   5  12   0    0.91    0.12
  -5  12   0    0.87    0.14
   5  12   0    0.88    0.12
   5  12   0    0.89    0.11
  -5  12   0    0.88    0.10
  -5  12   0    0.71    0.15
  -6  12   0    0.81    0.16
   6 -12   0    0.97    0.15
   6  12   0    0.87    0.13
  -6  12   0    1.11    0.12
   6  12   0    0.97    0.12
  -6 -12   0    1.06    0.12
  -6  12   0    0.85    0.15
   7  12   0    4.51    0.23
   7  12   0    4.13    0.24
  -7  12   0    3.95    0.27
  -7  12   0    4.03    0.22
  -7  12   0    3.86    0.30
   7 -12   0    4.01    0.26
  -7 -12   0    4.62    0.23
  -8  12   0   40.96    0.72
  -8  12   0   41.70    0.82
   8  12   0   42.48    0.77
   8  12   0   42.53    0.78
  -8  12   0   42.02    0.81
  -8 -12   0   42.03    0.73
   8 -12   0   42.32    0.76
  -9  12   0    1.81    0.18
  -9  12   0    1.60    0.22
   9 -12   0    1.78    0.20
  -9  12   0    1.76    0.20
  -9 -12   0    2.01    0.18
   9  12   0    1.58    0.17
   9  12   0    1.77    0.18
  10  12   0    0.42    0.17
 -10  12   0    0.57    0.21
  10  12   0    0.53    0.17
 -10 -12   0    0.47    0.18
 -10  12   0    0.72    0.18
  10 -12   0    0.41    0.18
 -11  12   0   -0.02    0.21
  11  12   0   -0.06    0.18
 -11 -12   0    0.07    0.19
  11 -12   0   -0.13    0.19
  11  12   0   -0.06    0.17
  12 -12   0    0.82    0.22
  12  12   0    0.68    0.19
 -12 -12   0    0.47    0.20
  13  12   0    2.85    0.24
 -13 -12   0    3.30    0.26
  13 -12   0    3.15    0.26
  14 -12   0    0.07    0.24
  14  12   0    0.18    0.22
 -14 -12   0    0.03    0.23
  15 -12   0    0.14    0.26
  15  12   0   -0.20    0.22
 -15 -12   0    0.17    0.25
  16 -12   0    0.42    0.28
 -16 -12   0    0.38    0.28
 -17 -12   0    0.30    0.29
  17 -12   0    0.03    0.31
   0 -13   0    0.21    0.09
   0  13   0    0.65    0.11
  -1  13   0    3.10    0.19
  -1  13   0    3.12    0.19
   1  13   0    2.74    0.17
   1 -13   0    3.02    0.17
  -1 -13   0    2.61    0.16
   1  13   0    2.64    0.18
  -2  13   0    1.47    0.13
  -2  13   0    1.22    0.13
   2 -13   0    1.43    0.12
   2  13   0    1.27    0.13
   2  13   0    1.23    0.12
  -2 -13   0    1.15    0.10
  -2 -13   0    1.13    0.10
   3  13   0   -0.14    0.10
   3  13   0   -0.02    0.11
  -3 -13   0   -0.09    0.09
  -3  13   0   -0.07    0.12
   3 -13   0   -0.13    0.11
  -3  13   0   -0.02    0.12
  -4 -13   0   18.82    0.36
  -4  13   0   18.89    0.43
  -4  13   0   18.80    0.42
   4 -13   0   18.74    0.39
   4  13   0   19.77    0.40
   4  13   0   18.71    0.38
  -5  13   0    9.76    0.32
   5 -13   0   10.11    0.30
   5  13   0    9.66    0.28
  -5  13   0    9.59    0.33
  -5 -13   0    9.87    0.26
   5  13   0    9.78    0.27
   5  13   0   10.48    0.29
   6  13   0   10.63    0.29
  -6  13   0   10.47    0.36
   6  13   0   10.53    0.31
  -6 -13   0   10.32    0.28
   6  13   0   10.58    0.31
  -6  13   0   10.17    0.34
   6 -13   0   10.39    0.33
  -7  13   0    9.22    0.37
  -7  13   0    9.11    0.35
   7  13   0    9.84    0.31
  -7 -13   0    9.28    0.29
   7 -13   0    8.78    0.33
   7  13   0    9.39    0.29
   8  13   0    1.23    0.17
   8  13   0    1.33    0.16
  -8  13   0    1.35    0.19
  -8  13   0    1.16    0.20
  -8 -13   0    1.34    0.16
   8 -13   0    1.39    0.19
  -9 -13   0    5.39    0.29
   9  13   0    4.35    0.31
  -9  13   0    5.96    0.38
   9 -13   0    4.65    0.33
   9  13   0    5.43    0.30
  10 -13   0    1.55    0.21
 -10  13   0    0.97    0.22
  10  13   0    1.12    0.18
 -10 -13   0    1.13    0.19
  10  13   0    1.30    0.19
  11 -13   0    2.06    0.23
 -11 -13   0    2.02    0.21
  11  13   0    1.98    0.20
  11  13   0    2.03    0.22
 -11  13   0    2.36    0.26
 -12 -13   0    0.63    0.21
  12  13   0    0.57    0.20
  12 -13   0    0.83    0.23
 -13 -13   0    9.24    0.43
  13 -13   0    9.17    0.45
  13  13   0    8.79    0.41
  14 -13   0    2.41    0.28
  14  13   0    2.79    0.26
 -14 -13   0    2.87    0.27
 -15 -13   0   -0.60    0.24
  15  13   0    0.23    0.23
  15 -13   0   -0.18    0.26
  16 -13   0    0.01    0.29
 -16 -13   0    0.27    0.27
   0  14   0    2.85    0.19
   0  14   0    2.87    0.20
   0 -14   0    2.92    0.18
   1  14   0    0.37    0.11
   1  14   0    0.37    0.12
  -1  14   0    0.38    0.12
  -1  14   0    0.48    0.12
  -1 -14   0    0.58    0.10
   1 -14   0    0.48    0.11
   2  14   0   10.94    0.30
  -2  14   0   11.29    0.30
  -2  14   0   11.47    0.31
   2  14   0   11.21    0.29
   2 -14   0   11.56    0.28
  -2 -14   0   11.62    0.26
   3  14   0    2.40    0.15
  -3 -14   0    2.20    0.18
  -3  14   0    2.25    0.16
   3 -14   0    2.30    0.15
   3  14   0    2.45    0.19
  -3  14   0    2.28    0.16
   4  14   0    1.33    0.14
   4 -14   0    0.97    0.14
  -4 -14   0    1.47    0.12
  -4  14   0    0.82    0.15
  -4  14   0    1.05    0.16
   4  14   0    1.28    0.12
  -5  14   0   25.06    0.53
   5 -14   0   25.17    0.50
  -5  14   0   24.57    0.54
   5  14   0   25.11    0.49
  -5 -14   0   24.34    0.46
   5  14   0   24.99    0.51
   6  14   0   13.34    0.34
  -6 -14   0   13.33    0.33
  -6  14   0   13.92    0.41
  -6  14   0   13.88    0.39
   6  14   0   13.68    0.35
   6  14   0   13.61    0.36
   6 -14   0   13.55    0.37
  -7  14   0    0.03    0.18
  -7 -14   0   -0.04    0.14
   7  14   0    0.42    0.15
  -7  14   0    0.32    0.17
   7  14   0    0.21    0.16
   7  14   0    0.07    0.14
   7 -14   0    0.48    0.17
   8 -14   0    2.95    0.22
  -8  14   0    3.06    0.22
  -8  14   0    3.07    0.24
  -8 -14   0    3.87    0.26
   8  14   0    3.64    0.27
   8  14   0    3.34    0.21
  -9  14   0   -0.11    0.20
   9 -14   0   -0.18    0.18
   9  14   0   -0.24    0.15
   9  14   0   -0.25    0.16
  -9 -14   0   -0.27    0.16
  10  14   0    6.16    0.33
  10  14   0    5.94    0.34
  10 -14   0    5.87    0.36
 -10 -14   0    6.37    0.33
 -10  14   0    5.99    0.41
 -11 -14   0    0.46    0.19
  11  14   0    0.58    0.19
  11 -14   0    0.10    0.21
  11  14   0    0.03    0.18
 -11  14   0    0.26    0.23
  12 -14   0    1.08    0.23
  12  14   0    0.79    0.21
 -12 -14   0    1.00    0.21
 -13 -14   0    0.57    0.23
  13  14   0    0.80    0.22
  13 -14   0    0.62    0.25
  14 -14   0   -0.04    0.26
  14  14   0    0.44    0.23
 -14 -14   0    0.24    0.24
 -15 -14   0    0.72    0.27
  15  14   0    0.78    0.25
  15 -14   0    0.68    0.28
 -16 -14   0    1.58    0.31
  16 -14   0    1.06    0.31
   0  15   0   -0.27    0.12
   0  15   0   -0.20    0.12
   0 -15   0    0.14    0.11
   1  15   0    0.20    0.12
   1 -15   0    0.25    0.12
   1  15   0    0.14    0.12
  -1 -15   0    0.30    0.11
  -1  15   0    0.12    0.13
  -1  15   0    0.26    0.13
  -2  15   0    4.55    0.25
   2 -15   0    4.55    0.23
  -2  15   0    4.60    0.26
  -2 -15   0    4.89    0.21
   2  15   0    4.98    0.23
   2  15   0    4.60    0.23
  -3  15   0   20.29    0.45
   3  15   0   19.28    0.43
  -3 -15   0   20.32    0.38
   3  15   0   19.40    0.41
   3 -15   0   20.17    0.42
  -3  15   0   19.85    0.45
  -4  15   0    3.87    0.28
   4  15   0    4.59    0.23
   4  15   0    4.56    0.25
  -4 -15   0    4.47    0.22
  -4  15   0    3.93    0.27
   4 -15   0    4.15    0.26
   5 -15   0   26.16    0.52
   5  15   0   25.66    0.51
   5  15   0   26.02    0.53
  -5 -15   0   25.20    0.48
  -5  15   0   26.45    0.56
  -5  15   0   25.54    0.57
  -6 -15   0   -0.16    0.13
   6  15   0    0.07    0.15
   6 -15   0    0.06    0.16
  -6  15   0    0.26    0.18
  -6  15   0    0.05    0.16
   6  15   0    0.02    0.14
   7 -15   0   17.35    0.45
   7  15   0   17.38    0.43
   7  15   0   17.37    0.41
  -7  15   0   17.33    0.47
  -7  15   0   16.84    0.48
   7  15   0   17.69    0.44
  -7 -15   0   17.09    0.40
   8  15   0    0.40    0.17
   8  15   0    0.39    0.17
  -8  15   0    0.51    0.21
  -8 -15   0    0.39    0.16
  -8  15   0    0.36    0.18
   8  15   0    0.24    0.15
   8 -15   0    0.12    0.18
   9  15   0    0.30    0.17
  -9  15   0    0.14    0.21
   9  15   0    0.04    0.16
  -9 -15   0    0.22    0.17
   9 -15   0    0.39    0.19
   9  15   0    0.10    0.18
  10 -15   0    1.41    0.22
  10  15   0    1.21    0.19
 -10  15   0    1.54    0.24
  10  15   0    1.23    0.20
 -10 -15   0    1.38    0.19
  10  15   0    1.11    0.20
 -11  15   0   -0.37    0.23
  11  15   0    0.03    0.18
  11 -15   0    0.00    0.21
 -11 -15   0    0.13    0.19
  11  15   0   -0.06    0.19
  12 -15   0    1.12    0.24
 -12 -15   0    0.90    0.22
  12  15   0    0.98    0.21
 -13 -15   0    5.60    0.40
  13  15   0    5.75    0.40
  13 -15   0    5.68    0.44
  14  15   0    0.58    0.23
 -14 -15   0    0.89    0.25
  14 -15   0    0.83    0.27
 -15 -15   0    0.00    0.26
  15  15   0    0.14    0.24
  15 -15   0    0.11    0.29
   0  16   0   15.80    0.38
   0 -16   0   16.00    0.35
   0  16   0   16.26    0.37
   1  16   0    2.33    0.16
  -1  16   0    2.22    0.17
   1  16   0    2.44    0.16
  -1  16   0    2.23    0.17
  -1 -16   0    2.50    0.15
   1 -16   0    2.19    0.15
   2  16   0    2.02    0.16
  -2  16   0    1.71    0.17
  -2  16   0    1.81    0.17
  -2 -16   0    2.23    0.14
   2 -16   0    1.89    0.16
   2  16   0    1.79    0.16
  -3 -16   0    0.30    0.12
   3  16   0    0.24    0.13
  -3  16   0   -0.20    0.15
   3 -16   0    0.01    0.14
  -3  16   0   -0.11    0.16
   3  16   0    0.23    0.13
   4  16   0    3.02    0.23
   4 -16   0    2.07    0.18
  -4  16   0    1.90    0.19
   4  16   0    2.38    0.18
  -4  16   0    1.74    0.19
  -4 -16   0    2.31    0.15
  -5  16   0   19.23    0.48
   5  16   0   19.58    0.46
   5  16   0   19.28    0.43
  -5  16   0   19.33    0.48
   5 -16   0   19.75    0.45
  -5 -16   0   19.35    0.41
   6 -16   0    3.45    0.21
   6  16   0    2.97    0.25
   6  16   0    3.51    0.21
  -6  16   0    4.12    0.32
  -6 -16   0    3.33    0.25
  -6  16   0    3.11    0.22
  -7  16   0    1.72    0.20
  -7 -16   0    2.07    0.17
   7 -16   0    1.80    0.20
   7  16   0    1.55    0.19
  -7  16   0    1.90    0.23
   7  16   0    1.76    0.17
  -8  16   0   14.21    0.47
   8  16   0   13.85    0.39
   8  16   0   13.85    0.40
   8 -16   0   14.39    0.43
   8  16   0   13.62    0.41
  -8 -16   0   13.85    0.38
  -9 -16   0    2.98    0.21
   9 -16   0    3.16    0.24
   9  16   0    2.78    0.22
  -9  16   0    2.55    0.25
   9  16   0    2.66    0.22
   9  16   0    2.67    0.20
  10 -16   0    0.17    0.21
 -10 -16   0    0.15    0.18
 -10  16   0    0.10    0.22
  10  16   0    0.00    0.18
  10  16   0    0.05    0.17
  10  16   0   -0.06    0.19
 -11  16   0   -0.29    0.23
  11  16   0    0.05    0.20
  11 -16   0    0.35    0.22
  11  16   0    0.04    0.19
  11  16   0    0.30    0.19
 -11 -16   0    0.14    0.20
 -12 -16   0    0.24    0.22
  12  16   0    0.24    0.20
  12 -16   0   -0.06    0.23
 -13 -16   0    0.68    0.24
  13  16   0    0.72    0.23
  13 -16   0    0.69    0.26
  14  16   0    0.68    0.24
 -14 -16   0    0.70    0.26
  14 -16   0    0.49    0.27
  15 -16   0    0.14    0.30
  15  16   0    0.49    0.26
   0  17   0   -0.15    0.14
   0  17   0   -0.03    0.14
   0 -17   0   -0.09    0.13
   1 -17   0    0.67    0.14
  -1  17   0    0.60    0.16
   1  17   0    0.52    0.15
  -1 -17   0    0.59    0.14
   1  17   0    0.43    0.14
  -1  17   0    0.63    0.15
   2  17   0    2.70    0.18
   2 -17   0    2.64    0.17
  -2  17   0    2.55    0.19
  -2 -17   0    2.77    0.22
   2  17   0    2.35    0.17
  -2  17   0    2.59    0.19
   3  17   0    7.33    0.28
   3 -17   0    6.87    0.30
  -3  17   0    6.68    0.32
  -3  17   0    7.46    0.32
   3  17   0    7.37    0.30
  -3 -17   0    6.95    0.26
   4  17   0   26.06    0.54
   4  17   0   24.88    0.51
  -4  17   0   26.00    0.57
  -4 -17   0   24.81    0.48
  -4  17   0   25.24    0.56
   4 -17   0   25.68    0.52
  -5 -17   0   11.47    0.33
   5  17   0   11.23    0.37
  -5  17   0   11.24    0.39
   5 -17   0   12.12    0.37
   5  17   0   11.17    0.34
  -5  17   0   12.25    0.41
   6  17   0    1.80    0.17
  -6  17   0    1.77    0.20
   6 -17   0    1.75    0.20
   6  17   0    1.82    0.19
  -6 -17   0    1.63    0.17
  -6  17   0    1.55    0.21
   7  17   0    0.20    0.17
  -7 -17   0    0.14    0.15
   7  17   0    0.20    0.15
   7 -17   0    0.10    0.19
  -7  17   0    0.30    0.19
  -7  17   0   -0.07    0.19
   8  17   0    2.19    0.19
  -8  17   0    2.17    0.25
   8  17   0    2.34    0.21
  -8 -17   0    2.33    0.19
   8 -17   0    2.18    0.22
   9  17   0   -0.07    0.18
   9  17   0    0.13    0.17
  -9  17   0   -0.25    0.21
  -9 -17   0   -0.04    0.17
   9 -17   0    0.18    0.21
  10  17   0    1.48    0.22
 -10  17   0    1.71    0.26
  10  17   0    1.46    0.20
  10 -17   0    1.72    0.24
 -10 -17   0    1.74    0.21
  10  17   0    1.57    0.20
  11  17   0    1.35    0.23
  11  17   0    1.55    0.22
  11 -17   0    0.85    0.24
 -11 -17   0    1.36    0.22
  11  17   0    1.57    0.22
  12 -17   0   -0.01    0.25
  12  17   0    0.13    0.21
 -12 -17   0    0.47    0.22
 -13 -17   0    0.87    0.25
  13  17   0    0.71    0.24
  13 -17   0    0.56    0.27
 -14 -17   0   -0.31    0.25
  14 -17   0   -0.25    0.28
  14  17   0   -0.20    0.24
   0 -18   0    6.64    0.27
   0  18   0    6.80    0.29
   0  18   0    6.25    0.29
  -1  18   0    1.37    0.17
   1  18   0    1.39    0.17
   1  18   0    1.45    0.16
  -1  18   0    1.15    0.17
  -1 -18   0    1.42    0.15
   1 -18   0    1.28    0.16
  -2  18   0    1.01    0.18
   2  18   0    1.39    0.16
  -2 -18   0    1.17    0.15
  -2  18   0    1.25    0.18
   2 -18   0    1.12    0.16
   2  18   0    1.22    0.16
   3  18   0   23.16    0.50
  -3  18   0   22.66    0.53
   3 -18   0   22.42    0.49
   3  18   0   22.79    0.48
  -3  18   0   22.28    0.53
  -3 -18   0   23.16    0.46
  -4  18   0    0.54    0.18
  -4  18   0    0.58    0.19
   4  18   0    0.96    0.15
   4  18   0    1.05    0.17
   5  18   0    4.21    0.31
  -5 -18   0    4.30    0.26
  -5  18   0    4.77    0.34
   5 -18   0    4.22    0.31
  -5  18   0    4.15    0.31
   5  18   0    3.99    0.27
   6  18   0    7.74    0.31
   6 -18   0    8.45    0.35
  -6  18   0    7.87    0.39
  -6 -18   0    7.74    0.30
   6  18   0    7.80    0.35
  -6  18   0    8.21    0.37
   7 -18   0   20.80    0.50
  -7 -18   0   19.37    0.45
   7  18   0   19.54    0.50
  -7  18   0   20.14    0.54
  -7  18   0   19.88    0.56
   7  18   0   19.61    0.47
   8 -18   0    1.00    0.22
   8  18   0    0.72    0.19
  -8 -18   0    0.90    0.18
   8  18   0    0.92    0.17
  -8  18   0    0.95    0.23
  -9  18   0    0.26    0.23
   9 -18   0    0.66    0.22
  -9 -18   0    0.62    0.18
   9  18   0    0.54    0.18
   9  18   0    0.40    0.20
 -10  18   0    1.33    0.25
  10  18   0    1.97    0.21
 -10 -18   0    1.55    0.21
  10 -18   0    0.96    0.24
  10  18   0    1.49    0.23
  11 -18   0    2.34    0.27
 -11 -18   0    2.83    0.24
  11  18   0    2.89    0.24
  12  18   0    9.91    0.45
  12 -18   0   11.11    0.50
 -12 -18   0    9.62    0.44
  13  18   0    0.12    0.23
  13 -18   0   -0.14    0.27
 -13 -18   0    0.00    0.24
   0  19   0   -0.03    0.15
   0  19   0   -0.29    0.15
   0 -19   0   -0.07    0.14
   1  19   0   -0.23    0.16
   1  19   0   -0.25    0.15
  -1  19   0   -0.05    0.16
  -1 -19   0   -0.22    0.13
   1 -19   0   -0.17    0.15
  -1  19   0   -0.13    0.16
  -2  19   0    4.06    0.30
   2  19   0    4.07    0.28
  -2 -19   0    4.65    0.25
   2  19   0    4.53    0.28
   2 -19   0    3.82    0.28
  -2  19   0    3.69    0.30
  -3  19   0   -0.03    0.17
  -3  19   0   -0.08    0.17
   3 -19   0    0.17    0.17
   3  19   0    0.26    0.16
  -3 -19   0    0.13    0.14
   3  19   0    0.30    0.15
   4  19   0    0.51    0.17
   4 -19   0    0.46    0.18
  -4  19   0    0.30    0.19
  -4 -19   0    0.52    0.15
   4  19   0    0.71    0.16
  -4  19   0    0.32    0.18
   5  19   0    4.53    0.30
  -5 -19   0    4.30    0.27
  -5  19   0    4.28    0.35
   5  19   0    4.06    0.28
  -5  19   0    3.82    0.32
   5 -19   0    4.57    0.32
  -6  19   0    0.14    0.19
   6 -19   0    0.15    0.19
  -6  19   0    0.08    0.20
   6  19   0    0.14    0.18
   6  19   0    0.14    0.15
  -6 -19   0    0.29    0.16
   7  19   0    3.67    0.29
  -7  19   0    3.99    0.27
   7 -19   0    3.65    0.24
  -7 -19   0    3.99    0.29
   7  19   0    3.38    0.24
   8  19   0    0.31    0.19
  -8 -19   0    0.27    0.18
   8 -19   0    0.82    0.22
   8  19   0    0.23    0.17
  -8  19   0    0.37    0.22
  -9  19   0    2.04    0.26
   9  19   0    1.67    0.21
  -9 -19   0    2.02    0.21
   9  19   0    1.73    0.23
   9 -19   0    1.84    0.25
 -10 -19   0   -0.24    0.19
 -10  19   0    0.07    0.25
  10  19   0   -0.33    0.21
  10  19   0   -0.05    0.19
  10 -19   0   -0.28    0.23
  11 -19   0    7.74    0.47
  11  19   0    7.45    0.41
 -11 -19   0    7.20    0.40
 -12 -19   0   -0.10    0.22
  12 -19   0    0.33    0.27
  12  19   0   -0.01    0.22
   0  20   0    6.89    0.33
   0 -20   0    7.20    0.29
   0  20   0    7.44    0.33
   1 -20   0    3.89    0.27
  -1  20   0    4.14    0.31
  -1 -20   0    4.26    0.26
  -1  20   0    4.53    0.30
   1  20   0    3.73    0.29
   1  20   0    4.21    0.30
  -2 -20   0    8.51    0.30
   2  20   0    9.07    0.33
  -2  20   0    9.10    0.37
  -2  20   0    9.56    0.37
   2  20   0    8.64    0.34
   2 -20   0    9.04    0.33
  -3 -20   0    0.59    0.16
  -3  20   0    0.57    0.19
   3  20   0    0.75    0.17
  -3  20   0    0.65    0.19
   3  20   0    0.78    0.17
   3 -20   0    0.59    0.18
  -4  20   0    0.24    0.19
   4 -20   0   -0.02    0.18
  -4 -20   0    0.31    0.16
  -4  20   0    0.33    0.19
   4  20   0    0.34    0.17
   4  20   0    0.42    0.16
  -5  20   0    6.08    0.36
  -5  20   0    7.08    0.38
   5  20   0    6.20    0.31
   5 -20   0    6.83    0.35
  -5 -20   0    6.95    0.30
   5  20   0    6.81    0.34
  -6  20   0    3.49    0.27
   6  20   0    3.78    0.32
   6 -20   0    3.75    0.25
  -6 -20   0    3.93    0.28
   6  20   0    3.95    0.29
  -6  20   0    3.14    0.27
  -7  20   0    4.61    0.30
  -7 -20   0    4.93    0.31
   7  20   0    5.02    0.31
   7  20   0    5.05    0.36
   7 -20   0    5.63    0.37
  -8  20   0    0.76    0.24
   8  20   0    0.74    0.19
   8  20   0    0.57    0.21
   8 -20   0    0.77    0.23
  -8 -20   0    0.58    0.19
  -9  20   0    0.62    0.25
   9  20   0    0.61    0.20
  -9 -20   0    0.64    0.20
   9 -20   0    0.48    0.24
   9  20   0    0.43    0.22
  10  20   0    0.56    0.23
  10 -20   0    1.03    0.26
 -10 -20   0    0.55    0.21
  10  20   0    0.50    0.21
 -10  20   0    0.69    0.27
 -11 -20   0   -0.11    0.21
  11  20   0   -0.27    0.21
  11 -20   0   -0.23    0.26
   0 -21   0    0.17    0.16
   0  21   0    0.10    0.17
   0  21   0    0.13    0.17
   1  21   0    0.09    0.17
   1  21   0    0.27    0.17
  -1  21   0    0.30    0.18
   1 -21   0    0.09    0.16
  -1 -21   0    0.29    0.16
  -1  21   0   -0.03    0.17
   2  21   0    0.75    0.18
  -2  21   0    0.56    0.19
   2  21   0    0.66    0.17
  -2  21   0    0.70    0.19
   2 -21   0    0.91    0.18
  -2 -21   0    0.61    0.16
  -3  21   0    1.28    0.20
  -3 -21   0    0.99    0.17
   3  21   0    1.25    0.19
  -3  21   0    0.74    0.20
   3 -21   0    0.75    0.19
   3  21   0    1.07    0.18
  -4  21   0    1.39    0.22
   4  21   0    1.18    0.17
  -4 -21   0    0.99    0.17
   4  21   0    1.08    0.19
   4 -21   0    0.89    0.20
  -4  21   0    1.26    0.21
   5  21   0    0.50    0.19
  -5 -21   0    0.36    0.17
   5 -21   0    0.48    0.21
   5  21   0    0.46    0.17
  -5  21   0    0.18    0.20
  -5  21   0    0.50    0.21
  -6 -21   0    0.24    0.17
  -6  21   0   -0.22    0.21
   6  21   0    0.19    0.17
   6 -21   0   -0.06    0.20
   6  21   0   -0.05    0.18
  -7 -21   0    0.43    0.18
   7  21   0    0.36    0.18
   7  21   0    0.14    0.20
  -7  21   0    0.34    0.23
   7 -21   0    0.38    0.22
  -8 -21   0    0.02    0.19
   8  21   0   -0.17    0.18
  -8  21   0   -0.09    0.24
   8 -21   0    0.02    0.22
   8  21   0   -0.08    0.21
   9  21   0    1.03    0.25
   9  21   0    1.17    0.21
  -9  21   0    1.41    0.28
  -9 -21   0    1.14    0.22
   9 -21   0    1.60    0.26
  10  21   0    1.53    0.23
 -10 -21   0    1.72    0.24
  10 -21   0    1.82    0.29
   0  22   0    0.09    0.20
   0  22   0    0.07    0.18
   0 -22   0    0.08    0.16
   1  22   0    0.04    0.18
  -1  22   0    0.34    0.19
   1  22   0   -0.01    0.17
  -1 -22   0    0.23    0.16
   1 -22   0    0.05    0.17
  -1  22   0   -0.35    0.18
  -2 -22   0    2.38    0.19
  -2  22   0    2.06    0.22
  -2  22   0    2.02    0.23
   2 -22   0    2.51    0.21
   2  22   0    2.06    0.20
   2  22   0    2.62    0.21
   3  22   0    0.02    0.18
  -3  22   0    0.01    0.19
  -3  22   0    0.12    0.19
  -3 -22   0   -0.14    0.16
   3  22   0   -0.19    0.17
   3 -22   0    0.09    0.19
  -4 -22   0    0.37    0.17
  -4  22   0    0.36    0.21
   4  22   0    0.38    0.18
  -4  22   0    0.23    0.21
   4 -22   0    0.33    0.20
   4  22   0    0.25    0.19
  -5 -22   0   11.01    0.36
   5 -22   0   11.13    0.42
   5  22   0   10.73    0.41
   5  22   0   10.41    0.38
  -5  22   0   11.32    0.46
   6  22   0    0.49    0.18
   6  22   0    0.10    0.20
  -6 -22   0    0.17    0.18
   6 -22   0    0.45    0.22
  -6  22   0    0.54    0.23
   7 -22   0   -0.03    0.22
   7  22   0    0.07    0.18
  -7  22   0   -0.14    0.24
   7  22   0    0.17    0.20
  -7 -22   0    0.26    0.19
  -8  22   0   -0.12    0.25
  -8 -22   0   -0.05    0.19
   8 -22   0    0.42    0.25
   8  22   0    0.15    0.22
   8  22   0   -0.15    0.19
   9 -22   0    1.21    0.27
  -9 -22   0    1.81    0.23
   9  22   0    1.53    0.22
   9  22   0    1.16    0.25
  -9  22   0    1.45    0.29
   0  23   0   -0.09    0.20
   0 -23   0   -0.23    0.17
   0  23   0   -0.13    0.19
  -1  23   0    0.38    0.20
   1 -23   0    0.14    0.18
  -1 -23   0   -0.06    0.17
   1  23   0   -0.05    0.19
  -1  23   0   -0.09    0.19
   1  23   0    0.19    0.18
   2  23   0    1.89    0.21
   2  23   0    1.88    0.22
  -2  23   0    1.55    0.23
  -2  23   0    2.00    0.23
  -2 -23   0    1.53    0.19
   2 -23   0    2.02    0.22
   3  23   0    0.06    0.19
   3 -23   0    0.29    0.20
  -3  23   0   -0.05    0.20
  -3  23   0    0.01    0.21
   3  23   0   -0.03    0.18
  -3 -23   0    0.22    0.17
  -4  23   0    0.32    0.22
   4  23   0    0.22    0.19
  -4 -23   0    0.41    0.18
   4  23   0    0.55    0.20
   4 -23   0    0.43    0.21
  -4  23   0    0.25    0.22
   5 -23   0    0.43    0.22
  -5 -23   0    0.50    0.19
  -5  23   0    0.21    0.23
   5  23   0    0.23    0.18
   5  23   0    0.21    0.20
  -6 -23   0    1.29    0.21
  -6  23   0    1.28    0.26
   6 -23   0    1.23    0.24
   6  23   0    1.14    0.23
   6  23   0    1.44    0.21
  -7  23   0   -0.11    0.25
   7 -23   0    0.00    0.23
  -7 -23   0   -0.04    0.19
   7  23   0   -0.19    0.19
   7  23   0   -0.18    0.21
   8  23   0    0.45    0.23
   8  23   0    0.70    0.21
   0 -24   0    0.91    0.20
   0  24   0    0.65    0.22
   0  24   0    1.09    0.22
  -1  24   0    0.25    0.22
  -1  24   0    0.35    0.21
   1  24   0    0.24    0.20
   1  24   0    0.14    0.20
   1 -24   0    0.04    0.19
  -1 -24   0    0.12    0.18
  -2  24   0    0.29    0.22
   2  24   0    0.33    0.20
   2 -24   0    0.35    0.21
  -2 -24   0    0.37    0.19
   2  24   0    0.46    0.19
  -2  24   0    0.57    0.22
  -3  24   0    0.01    0.21
   3  24   0    0.16    0.20
   3 -24   0    0.08    0.21
  -3  24   0    0.03    0.22
  -3 -24   0   -0.12    0.18
   3  24   0   -0.11    0.19
   4 -24   0   -0.07    0.21
   4  24   0    0.08    0.19
  -4  24   0   -0.06    0.22
  -4 -24   0    0.06    0.18
   4  24   0   -0.08    0.21
   5  24   0    0.09    0.21
  -5 -24   0    0.03    0.19
   5 -24   0    0.29    0.23
   5  24   0    0.26    0.19
  -5  24   0    0.03    0.24
   6  24   0    0.13    0.22
   6  24   0   -0.30    0.19
   0  25   0    0.00    0.22
   0 -25   0   -0.16    0.20
   0  25   0   -0.22    0.21
   1 -25   0    1.17    0.22
   1  25   0    1.26    0.22
  -1  25   0    1.23    0.24
   1  25   0    0.94    0.23
  -1 -25   0    1.40    0.21
  -1  25   0    1.14    0.24
   2  25   0    0.04    0.21
  -2  25   0    0.19    0.22
  -2 -25   0    0.24    0.19
   2  25   0   -0.01    0.20
  -2  25   0   -0.20    0.22
   2 -25   0    0.57    0.22
   3  25   0   -0.09    0.20
   3  25   0   -0.14    0.21
  -1   0  -1  153.46    2.29
   1   0   1  155.64    2.46
   1   0  -1  156.86    2.46
   1   0   1  153.81    2.29
   1   0  -1  156.30    2.29
  -1   0  -1  154.61    2.45
  -1   0   1  149.79    2.45
  -1   0   1  153.13    2.29
   2   0  -1    2.03    0.09
  -2   0   1    2.00    0.08
  -2   0   1    2.07    0.10
   2   0   1    2.00    0.08
   2   0  -1    2.01    0.09
   2   0   1    2.16    0.10
  -2   0  -1    1.98    0.08
   2   0  -1    1.96    0.08
  -2   0   1    2.03    0.09
   3   0  -1  682.89   10.09
  -3   0  -1  688.48   10.82
   3   0  -1  680.09   10.83
   3   0   1  672.76   10.84
   3   0   1  679.79   10.10
   3   0  -1  673.38   10.82
  -3   0  -1  692.55   10.83
   3   0   1  688.40   10.82
  -3   0   1  686.04   10.82
  -3   0  -1  684.67   10.10
  -3   0   1  675.74   10.10
  -5   0   1   -0.02    0.09
   5   0  -1   -0.05    0.09
   5   0  -1    0.09    0.07
   5   0   1    0.01    0.08
  -5   0   1   -0.06    0.09
   5   0   1   -0.03    0.09
  -5   0  -1   -0.17    0.09
   5   0  -1    0.13    0.08
  -5   0  -1   -0.20    0.09
   5   0   1    0.02    0.07
   6   0  -1    2.90    0.17
   6   0  -1    3.01    0.19
  -6   0  -1    2.40    0.17
  -6   0  -1    2.75    0.18
   6   0   1    2.88    0.16
   6   0   1    2.83    0.19
  -6   0   1    3.22    0.18
  -6   0   1    2.87    0.18
   6   0   1    2.83    0.17
   6   0  -1    2.69    0.15
  -6   0   1    2.86    0.18
  -7   0  -1   10.19    0.28
   7   0   1   10.35    0.29
   7   0  -1   10.37    0.27
   7   0  -1   10.89    0.25
   7   0  -1   10.74    0.30
  -7   0   1   10.31    0.28
   7   0   1   10.18    0.27
   7   0   1   10.64    0.26
  -7   0  -1   10.37    0.29
  -7   0   1   10.32    0.28
   8   0  -1    1.82    0.14
  -8   0  -1    1.44    0.14
   8   0   1    1.40    0.14
   8   0   1    1.25    0.12
   8   0   1    1.61    0.12
   8   0  -1    1.76    0.15
   8   0  -1    1.63    0.12
  -8   0  -1    1.64    0.14
  -8   0   1    1.75    0.15
   9   0   1    1.89    0.15
  -9   0  -1    1.97    0.17
   9   0  -1    1.80    0.15
  -9   0   1    2.03    0.16
   9   0   1    1.93    0.14
  -9   0  -1    1.51    0.15
   9   0  -1    1.69    0.15
   9   0  -1    1.85    0.14
 -10   0   1    1.62    0.17
 -10   0  -1    1.59    0.17
  10   0  -1    1.07    0.15
  10   0  -1    1.40    0.16
  10   0   1    1.60    0.14
  10   0   1    1.44    0.15
  10   0  -1    1.49    0.14
  11   0   1    5.21    0.26
  11   0   1    4.75    0.27
  11   0  -1    4.92    0.28
 -11   0  -1    5.12    0.30
 -11   0   1    4.48    0.30
  11   0  -1    4.97    0.26
  12   0   1    0.09    0.15
  12   0   1    0.18    0.16
 -12   0   1   -0.07    0.19
  12   0  -1   -0.13    0.16
 -12   0  -1   -0.26    0.18
  12   0  -1   -0.18    0.15
 -13   0  -1   32.34    0.68
 -13   0   1   31.47    0.68
  13   0  -1   31.66    0.63
  13   0   1   32.25    0.64
 -14   0  -1    1.03    0.24
  14   0  -1    1.24    0.20
 -14   0   1    0.63    0.24
  14   0   1    1.09    0.21
  15   0   1   -0.14    0.19
 -15   0  -1   -0.40    0.23
  15   0  -1    0.13    0.19
 -15   0   1    0.00    0.24
  16   0  -1    0.13    0.21
 -16   0  -1   -0.23    0.25
  16   0   1   -0.05    0.21
 -16   0   1   -0.08    0.26
  17   0  -1    0.64    0.23
  17   0   1    0.55    0.23
 -17   0   1    0.47    0.28
 -17   0  -1    0.90    0.28
 -18   0   1    2.04    0.32
 -18   0  -1    1.91    0.33
  18   0   1    2.03    0.27
 -19   0  -1    3.07    0.37
 -19   0   1    2.84    0.37
   0  -1  -1   91.59    1.37
   0  -1  -1   92.97    1.47
   1   1  -1   23.68    0.37
  -1  -1  -1   22.88    0.38
  -1   1   1   25.12    0.35
   1   1  -1   22.96    0.34
  -1  -1  -1   23.03    0.35
   1  -1   1   23.22    0.35
  -1  -1  -1   21.96    0.35
   1  -1   1   22.61    0.37
  -1   1   1   25.18    0.38
   1   1  -1   23.18    0.34
   1   1  -1   22.97    0.37
   1  -1  -1   24.00    0.35
  -1  -1   1   23.05    0.35
   1   1   1   23.01    0.38
  -1   1  -1   23.29    0.38
   1   1   1   22.84    0.35
  -1   1  -1   22.41    0.37
   1   1   1   22.37    0.38
  -1  -1   1   22.92    0.35
   1  -1  -1   24.26    0.38
   1   1   1   21.29    0.38
  -1   1  -1   23.14    0.35
   2   1  -1  115.44    1.72
   2  -1   1  116.53    1.73
  -2  -1  -1  114.49    1.71
  -2   1   1  116.40    1.84
   2   1  -1  114.17    1.84
   2   1  -1  114.71    1.83
  -2   1   1  116.78    1.72
   2  -1   1  118.07    1.84
  -2   1   1  115.38    1.84
   2  -1   1  115.21    1.85
  -2  -1  -1  117.10    1.84
  -2  -1  -1  115.65    1.84
  -2   1  -1  115.02    1.71
   2  -1  -1  117.09    1.84
  -2   1  -1  116.00    1.85
   2   1   1  113.63    1.85
   2  -1  -1  115.75    1.84
  -2   1  -1  115.89    1.84
   2   1   1  114.35    1.73
   2  -1  -1  117.60    1.72
  -2  -1   1  114.09    1.71
   2   1   1  115.14    1.84
  -2  -1   1  113.09    1.71
  -3  -1  -1   43.91    0.68
  -3  -1  -1   44.91    0.73
  -3   1   1   44.26    0.73
   3  -1   1   44.63    0.74
   3   1  -1   43.37    0.72
   3   1  -1   42.75    0.67
   3  -1   1   42.99    0.72
   3  -1   1   43.57    0.67
   3   1  -1   43.20    0.73
  -3   1   1   43.47    0.68
  -3   1   1   42.49    0.72
   3   1   1   43.32    0.72
   3   1   1   44.47    0.67
  -3   1  -1   45.34    0.73
   3   1   1   43.52    0.73
   3  -1  -1   45.07    0.73
  -3   1  -1   42.69    0.72
  -3  -1   1   42.81    0.67
  -3   1  -1   44.79    0.68
   3  -1  -1   43.93    0.73
   3  -1  -1   44.77    0.68
  -4  -1  -1  199.86    3.17
   4  -1   1  196.93    3.17
   4  -1   1  199.00    2.95
   4   1  -1  200.41    3.17
  -4  -1  -1  198.93    2.95
  -4   1   1  200.20    3.17
  -4   1   1  198.04    2.95
   4   1  -1  202.65    2.95
   4   1  -1  198.21    3.16
  -4  -1   1  197.19    2.95
  -4   1  -1  199.39    2.95
   4   1   1  198.35    2.98
  -4   1  -1  197.22    3.16
   4  -1  -1  201.60    2.96
   4   1   1  196.99    3.16
   4  -1  -1  198.68    3.17
   4  -1  -1  202.51    3.17
  -4   1  -1  202.02    3.17
   4   1   1  202.68    3.17
  -5  -1  -1    4.14    0.18
   5   1  -1    4.33    0.15
   5   1  -1    3.84    0.16
   5  -1   1    4.03    0.16
  -5   1   1    4.12    0.19
  -5  -1  -1    4.53    0.18
   5  -1   1    3.87    0.16
  -5   1   1    4.02    0.18
   5   1  -1    3.88    0.17
   5   1   1    4.17    0.15
  -5   1  -1    3.57    0.19
   5  -1  -1    3.90    0.16
   5  -1  -1    4.04    0.17
   5  -1  -1    3.99    0.18
  -5   1  -1    3.72    0.17
   5   1   1    4.39    0.18
  -5   1  -1    3.75    0.16
   5   1   1    4.51    0.17
  -5  -1   1    3.84    0.17
  -6   1   1    9.64    0.25
  -6   1   1    9.67    0.25
   6   1  -1    9.87    0.25
  -6  -1  -1    9.74    0.25
   6   1  -1   10.03    0.27
   6  -1   1    9.58    0.25
   6  -1   1    9.76    0.24
   6   1  -1    9.82    0.23
  -6   1   1    9.66    0.27
   6   1   1   10.05    0.23
  -6   1  -1    9.60    0.25
   6   1   1   10.20    0.25
   6  -1  -1   10.11    0.27
   6  -1  -1   10.41    0.24
   6  -1  -1    9.86    0.25
  -6  -1   1    9.74    0.25
  -6   1  -1   10.00    0.27
  -6  -1   1    9.45    0.24
   6   1   1    9.77    0.27
   7   1  -1   31.23    0.58
  -7   1   1   30.59    0.58
  -7   1   1   30.77    0.54
   7  -1   1   30.75    0.53
   7   1  -1   30.60    0.52
  -7  -1  -1   30.04    0.54
   7  -1   1   30.53    0.57
   7   1  -1   30.17    0.56
  -7   1   1   31.15    0.54
   7  -1  -1   30.65    0.53
  -7  -1   1   30.62    0.54
   7  -1  -1   30.77    0.57
  -7   1  -1   30.71    0.54
   7   1   1   31.10    0.52
  -7  -1   1   30.75    0.54
  -7   1  -1   30.05    0.58
   7   1   1   30.50    0.56
   7  -1  -1   30.57    0.58
   7   1   1   30.69    0.58
   8  -1   1   14.27    0.31
   8  -1   1   13.90    0.34
   8   1  -1   14.49    0.35
   8   1  -1   14.76    0.34
  -8   1   1   14.90    0.34
  -8   1   1   14.45    0.34
  -8  -1  -1   14.58    0.34
  -8   1   1   14.68    0.36
   8   1  -1   14.58    0.31
   8  -1  -1   14.83    0.32
   8   1   1   14.54    0.34
   8  -1  -1   14.39    0.35
  -8  -1   1   14.73    0.34
   8   1   1   14.93    0.31
  -8   1  -1   14.60    0.34
   8  -1  -1   14.10    0.36
   8   1   1   14.49    0.36
  -8   1  -1   14.41    0.36
  -9  -1  -1    0.57    0.14
  -9   1   1    0.45    0.13
   9  -1   1    0.66    0.13
   9  -1   1    0.53    0.12
   9   1  -1    0.54    0.13
  -9   1   1    0.43    0.14
   9   1  -1    0.59    0.13
   9   1  -1    0.62    0.12
  -9   1  -1    0.39    0.14
   9  -1  -1    0.59    0.13
  -9  -1   1    0.56    0.14
   9   1   1    0.45    0.11
   9   1   1    0.62    0.12
   9   1   1    0.45    0.13
   9  -1  -1    0.73    0.12
  -9   1  -1    0.68    0.14
 -10   1   1    1.60    0.17
 -10  -1  -1    1.69    0.17
  10  -1   1    1.61    0.15
  10   1  -1    1.81    0.16
  10  -1   1    1.77    0.16
  10   1  -1    1.88    0.17
  10   1  -1    1.37    0.14
 -10  -1   1    1.93    0.17
  10  -1  -1    1.62    0.15
 -10   1  -1    1.72    0.17
  10   1   1    1.33    0.17
  10  -1  -1    1.45    0.15
  10   1   1    1.72    0.16
 -10   1  -1    1.65    0.17
  10   1   1    1.52    0.14
 -11   1   1    4.43    0.30
  11   1  -1    3.51    0.28
  11   1  -1    3.76    0.24
  11  -1   1    4.18    0.26
  11  -1   1    3.49    0.26
 -11  -1  -1    3.54    0.22
  11   1  -1    3.83    0.27
  11   1   1    3.51    0.23
 -11  -1   1    3.70    0.29
  11   1   1    3.95    0.25
 -11   1  -1    3.92    0.22
  11   1   1    4.07    0.26
 -11   1  -1    3.78    0.30
  11  -1  -1    4.24    0.25
  12   1  -1    6.95    0.30
  12   1  -1    6.91    0.34
 -12  -1  -1    6.51    0.36
  12  -1   1    6.80    0.31
 -12   1   1    6.94    0.36
  12  -1  -1    6.64    0.33
 -12   1  -1    6.68    0.36
  12   1   1    6.98    0.32
 -12  -1   1    6.54    0.36
  12   1   1    7.11    0.31
  12  -1  -1    7.07    0.31
  13  -1   1   13.17    0.40
 -13   1   1   12.36    0.45
  13   1  -1   13.33    0.39
  13   1  -1   13.53    0.44
 -13  -1  -1   12.81    0.45
  13   1   1   12.26    0.39
 -13  -1   1   12.72    0.45
 -13   1  -1   12.74    0.45
  13  -1  -1   13.28    0.40
 -14   1   1    2.39    0.26
  14   1  -1    2.70    0.22
 -14  -1  -1    2.64    0.26
  14  -1   1    2.39    0.23
 -14   1  -1    2.39    0.26
  14   1   1    2.86    0.22
  14  -1  -1    2.64    0.22
 -14  -1   1    2.40    0.26
 -15   1   1    2.21    0.27
  15  -1   1    1.99    0.23
 -15  -1  -1    2.22    0.27
  15   1  -1    2.14    0.22
  15   1   1    2.38    0.23
  15  -1  -1    2.21    0.23
 -15   1  -1    1.49    0.27
 -15  -1   1    2.12    0.27
  16  -1   1    1.41    0.24
 -16  -1  -1    1.07    0.27
 -16   1   1    1.05    0.27
  16   1  -1    1.21    0.22
  16   1   1    1.63    0.23
  16  -1  -1    1.15    0.22
 -16   1  -1    1.15    0.28
 -16  -1   1    1.45    0.28
  17  -1   1    2.26    0.26
 -17  -1  -1    3.18    0.33
 -17   1   1    2.85    0.32
  17  -1  -1    2.40    0.26
 -17  -1   1    3.03    0.32
  17   1   1    2.49    0.26
 -17   1  -1    2.95    0.32
 -18  -1  -1    1.75    0.33
  18  -1   1    1.52    0.28
 -18   1   1    1.32    0.32
  18  -1  -1    1.07    0.26
 -18   1  -1    1.30    0.32
 -18  -1   1    1.45    0.32
 -19  -1  -1    0.81    0.34
 -19   1   1    0.29    0.33
 -19  -1   1    0.15    0.33
 -19   1  -1    0.59    0.33
   0  -2  -1    4.49    0.10
   0   2   1    4.53    0.09
   0  -2  -1    4.53    0.09
   0   2   1    4.53    0.10
   0   2   1    4.59    0.10
   0  -2  -1    4.54    0.09
  -1   2   1   61.14    0.94
   1  -2   1   62.26    0.94
  -1   2   1   64.07    1.02
  -1  -2  -1   63.13    0.94
   1  -2   1   63.75    0.94
  -1  -2  -1   61.65    0.94
  -1   2   1   63.10    1.01
  -1  -2  -1   63.45    1.01
   1   2   1   63.50    1.01
  -1   2  -1   65.51    0.94
   1  -2  -1   65.00    0.95
  -1   2  -1   63.79    1.01
   1   2   1   61.83    0.94
   1  -2  -1   64.72    1.02
   1   2   1   66.37    1.01
  -1   2  -1   63.07    1.01
   1  -2  -1   63.05    0.95
   1   2   1   62.93    1.01
  -2  -2  -1   42.87    0.66
  -2   2   1   42.85    0.71
   2  -2   1   42.85    0.65
   2   2  -1   43.37    0.64
  -2   2   1   42.97    0.71
   2   2  -1   43.48    0.69
   2   2  -1   42.45    0.70
  -2   2   1   42.14    0.66
   2  -2   1   43.73    0.71
  -2   2  -1   43.25    0.71
  -2   2  -1   42.58    0.66
   2  -2  -1   43.51    0.71
   2   2   1   42.89    0.65
   2  -2  -1   43.78    0.66
   2   2   1   43.58    0.71
   2   2   1   43.06    0.70
  -2  -2   1   42.63    0.65
  -2   2  -1   42.48    0.70
  -2  -2   1   42.77    0.65
   3  -2   1  341.78    5.08
   3  -2   1  338.41    5.43
  -3   2   1  345.81    5.06
   3   2  -1  336.90    5.41
  -3  -2  -1  335.74    5.06
  -3   2   1  335.94    5.41
  -3   2   1  340.30    5.43
   3   2  -1  342.70    5.06
   3   2  -1  341.80    5.44
   3   2   1  345.85    5.08
  -3  -2   1  334.95    5.06
   3   2   1  341.91    5.39
  -3   2  -1  344.21    5.43
  -3   2  -1  330.39    5.42
   3   2   1  347.03    5.44
   3  -2  -1  347.21    5.08
   3  -2  -1  345.84    5.42
  -3   2  -1  341.31    5.06
   4   2  -1    7.30    0.16
  -4   2   1    6.95    0.19
  -4   2   1    6.96    0.21
   4   2  -1    7.12    0.19
   4   2  -1    7.45    0.18
   4  -2   1    6.62    0.19
   4  -2   1    6.79    0.18
  -4   2   1    6.98    0.19
  -4  -2  -1    7.57    0.19
   4  -2  -1    7.05    0.19
   4   2   1    7.06    0.17
  -4   2  -1    7.17    0.19
  -4   2  -1    7.07    0.21
   4   2   1    7.41    0.19
   4   2   1    7.11    0.20
   4  -2  -1    7.45    0.21
  -4   2  -1    6.64    0.19
  -4  -2   1    7.24    0.18
   5   2  -1   14.30    0.26
  -5   2   1   13.67    0.29
   5   2  -1   14.07    0.30
  -5  -2  -1   13.89    0.28
   5  -2   1   13.77    0.29
   5  -2   1   13.98    0.27
   5   2  -1   13.85    0.29
  -5   2   1   13.61    0.29
  -5   2   1   13.90    0.31
   5  -2  -1   13.88    0.28
  -5   2  -1   14.02    0.29
  -5   2  -1   13.83    0.29
   5   2   1   14.28    0.27
   5  -2  -1   14.22    0.30
  -5  -2   1   13.55    0.28
  -5  -2   1   13.30    0.28
   5   2   1   14.01    0.31
  -5   2  -1   14.38    0.31
   5   2   1   14.20    0.29
   6   2  -1   41.95    0.71
   6   2  -1   40.91    0.72
  -6   2   1   40.93    0.68
   6   2  -1   41.34    0.65
   6  -2   1   40.62    0.71
  -6  -2  -1   41.18    0.67
   6  -2   1   41.59    0.67
  -6   2   1   41.03    0.72
  -6   2   1   41.35    0.68
  -6   2  -1   40.43    0.67
  -6  -2   1   40.58    0.67
  -6  -2   1   40.12    0.67
   6   2   1   41.18    0.66
  -6   2  -1   41.14    0.71
  -6   2  -1   40.64    0.72
   6  -2  -1   41.52    0.67
   6   2   1   40.70    0.71
   6  -2  -1   41.00    0.72
   6   2   1   41.72    0.72
  -7   2   1    7.32    0.26
  -7   2   1    7.40    0.25
  -7  -2  -1    7.36    0.24
   7  -2   1    7.39    0.23
   7   2  -1    7.45    0.21
   7   2  -1    7.43    0.25
   7   2  -1    7.27    0.23
  -7   2   1    7.44    0.25
   7  -2  -1    7.46    0.25
   7   2   1    7.13    0.25
   7  -2  -1    7.84    0.23
  -7  -2   1    7.33    0.24
   7   2   1    7.12    0.23
  -7   2  -1    7.25    0.27
   7   2   1    7.13    0.21
  -7  -2   1    7.75    0.24
  -7   2  -1    7.58    0.25
   8  -2   1    0.18    0.11
   8  -2   1    0.09    0.10
   8   2  -1    0.09    0.12
   8   2  -1    0.19    0.11
  -8  -2  -1   -0.01    0.12
  -8   2   1    0.15    0.13
   8   2  -1    0.17    0.09
  -8   2   1    0.13    0.12
  -8   2   1    0.17    0.12
   8  -2  -1    0.11    0.11
   8   2   1    0.12    0.10
   8   2   1    0.03    0.12
  -8  -2   1    0.12    0.12
   8   2   1    0.24    0.11
  -8   2  -1   -0.13    0.12
   8  -2  -1    0.25    0.11
  -8   2  -1    0.24    0.12
   9   2  -1    9.17    0.29
  -9   2   1    8.43    0.29
  -9  -2  -1    8.79    0.29
  -9   2   1    8.39    0.30
   9  -2   1    8.86    0.27
   9   2  -1    8.93    0.30
   9  -2   1    8.83    0.29
   9   2  -1    8.85    0.25
   9   2   1    9.22    0.26
  -9   2  -1    9.00    0.29
  -9  -2   1    8.85    0.28
   9  -2  -1    8.44    0.27
   9   2   1    8.90    0.28
   9  -2  -1    9.09    0.29
   9   2   1    8.55    0.30
  -9   2  -1    8.82    0.31
  10   2  -1    7.55    0.28
  10   2  -1    7.26    0.30
  10   2  -1    7.50    0.25
  10  -2   1    7.51    0.27
 -10   2   1    7.25    0.30
 -10   2   1    7.22    0.30
 -10  -2  -1    7.25    0.30
  10  -2   1    7.16    0.29
  10   2   1    7.66    0.28
 -10   2  -1    7.02    0.31
  10   2   1    7.44    0.30
  10  -2  -1    7.67    0.29
  10   2   1    7.42    0.26
 -10  -2   1    7.05    0.29
  10  -2  -1    7.29    0.27
 -10   2  -1    7.59    0.30
  11  -2   1   17.86    0.41
 -11   2   1   17.63    0.43
 -11  -2  -1   17.30    0.44
  11  -2   1   17.32    0.44
  11   2  -1   17.29    0.39
  11   2  -1   16.86    0.44
  11   2  -1   16.36    0.45
  11  -2  -1   17.19    0.44
 -11   2  -1   17.06    0.43
  11   2   1   17.69    0.40
 -11  -2   1   17.21    0.43
  11  -2  -1   17.80    0.41
  11   2   1   16.17    0.42
  11   2   1   16.38    0.45
 -11   2  -1   16.86    0.45
  12  -2   1    2.49    0.20
  12   2  -1    2.49    0.20
  12   2  -1    2.71    0.18
 -12  -2  -1    2.74    0.23
 -12   2   1    2.23    0.22
 -12   2  -1    2.27    0.22
  12  -2  -1    2.19    0.19
 -12  -2   1    2.31    0.22
  12   2   1    2.77    0.20
  12   2   1    2.58    0.19
 -13   2   1   10.02    0.43
  13   2  -1    9.32    0.39
 -13  -2  -1    9.69    0.41
  13   2  -1   10.17    0.35
  13  -2   1   10.22    0.38
 -13   2  -1   10.26    0.42
  13   2   1    9.79    0.35
  13   2   1    9.78    0.40
 -13  -2   1   10.20    0.41
  13  -2  -1    9.12    0.37
 -14  -2  -1    0.14    0.23
 -14   2   1   -0.66    0.22
  14   2  -1    0.24    0.18
  14  -2   1   -0.18    0.19
 -14   2  -1    0.13    0.23
  14   2   1    0.11    0.18
 -14  -2   1    0.19    0.22
  14  -2  -1   -0.03    0.19
 -15   2   1    1.05    0.26
  15   2  -1    1.44    0.20
 -15  -2  -1    1.74    0.26
  15  -2   1    1.08    0.22
  15  -2  -1    1.22    0.22
 -15  -2   1    1.38    0.26
  15   2   1    1.33    0.21
 -15   2  -1    0.80    0.26
 -16   2   1    1.77    0.28
 -16  -2  -1    1.63    0.28
  16   2  -1    1.80    0.22
  16  -2   1    1.52    0.24
  16  -2  -1    1.71    0.24
 -16  -2   1    1.88    0.28
 -16   2  -1    1.50    0.28
  16   2   1    1.72    0.22
  17  -2   1    3.33    0.28
 -17   2   1    3.46    0.33
 -17  -2  -1    3.86    0.33
  17  -2  -1    3.40    0.28
 -17   2  -1    3.06    0.32
 -17  -2   1    3.53    0.32
  18  -2   1    0.98    0.26
 -18  -2  -1    1.13    0.32
 -18   2   1    1.83    0.33
 -18   2  -1    0.81    0.31
  18  -2  -1    0.91    0.26
 -18  -2   1    1.28    0.32
  19  -2   1    1.69    0.30
 -19   2   1    1.96    0.36
 -19  -2  -1    1.70    0.36
 -19  -2   1    2.12    0.36
 -19   2  -1    1.86    0.36
   0  -3  -1  157.20    2.33
   0  -3  -1  159.36    2.33
   0   3   1  158.52    2.51
   0   3   1  155.29    2.33
   0   3   1  159.26    2.50
  -1   3   1  114.74    1.72
  -1   3   1  115.56    1.84
   1  -3   1  116.37    1.71
  -1   3   1  116.08    1.85
  -1  -3  -1  116.49    1.71
   1  -3   1  117.16    1.71
  -1  -3  -1  115.66    1.71
   1  -3  -1  114.64    1.72
   1   3   1  114.54    1.84
  -1   3  -1  118.03    1.71
  -1   3  -1  116.61    1.84
   1   3   1  115.68    1.71
   1   3   1  116.75    1.84
   1   3   1  117.57    1.84
   1  -3  -1  116.93    1.72
  -1   3  -1  117.28    1.84
  -2   3   1   22.28    0.39
  -2   3   1   21.12    0.38
   2  -3   1   21.19    0.35
  -2  -3  -1   23.04    0.35
  -2   3   1   21.38    0.36
   2   3  -1   19.86    0.35
   2   3  -1   20.42    0.36
  -2  -3   1   20.49    0.33
  -2   3  -1   21.87    0.38
  -2  -3   1   21.16    0.33
   2  -3  -1   20.85    0.39
   2   3   1   21.04    0.34
   2   3   1   21.42    0.37
  -2   3  -1   20.54    0.37
   2  -3  -1   22.54    0.36
  -2   3  -1   22.34    0.35
   2   3   1   21.81    0.37
  -3   3   1  113.24    1.82
   3  -3   1  115.42    1.69
   3   3  -1  114.45    1.80
   3   3  -1  111.92    1.81
   3   3  -1  114.40    1.68
  -3   3   1  114.20    1.70
  -3   3   1  113.85    1.82
  -3  -3  -1  113.53    1.69
   3  -3  -1  113.19    1.82
   3  -3  -1  114.52    1.70
  -3  -3   1  110.62    1.68
  -3  -3   1  112.49    1.68
  -3   3  -1  113.28    1.82
   3   3   1  114.36    1.81
  -3   3  -1  112.45    1.69
  -3   3  -1  113.75    1.82
   3   3   1  114.57    1.82
   3   3   1  113.12    1.69
  -4   3   1   20.24    0.39
   4   3  -1   20.41    0.34
   4   3  -1   20.76    0.38
  -4  -3  -1   20.25    0.36
  -4   3   1   20.60    0.37
   4  -3   1   20.40    0.36
   4   3  -1   20.38    0.37
  -4   3   1   20.57    0.38
  -4  -3   1   20.23    0.35
   4  -3  -1   20.72    0.39
  -4   3  -1   20.58    0.39
  -4   3  -1   20.55    0.38
   4   3   1   20.45    0.38
   4  -3  -1   20.34    0.36
   4   3   1   20.88    0.37
   4   3   1   20.79    0.35
  -4   3  -1   20.75    0.36
   5  -3   1    8.70    0.21
   5   3  -1    8.69    0.19
   5   3  -1    8.18    0.22
  -5  -3  -1    8.76    0.22
   5   3  -1    8.20    0.21
  -5   3   1    8.08    0.22
   5  -3   1    8.41    0.22
  -5   3   1    8.36    0.22
  -5   3   1    8.19    0.25
   5  -3  -1    8.34    0.23
  -5  -3   1    8.25    0.21
   5   3   1    8.66    0.23
   5   3   1    9.07    0.22
  -5  -3   1    8.07    0.21
  -5   3  -1    8.69    0.22
   5   3   1    8.85    0.20
   5  -3  -1    8.81    0.22
  -5   3  -1    8.72    0.24
  -5   3  -1    8.55    0.22
  -6   3   1   10.08    0.26
   6   3  -1   10.87    0.23
   6   3  -1   10.36    0.25
  -6   3   1   10.82    0.27
  -6   3   1   10.82    0.27
  -6  -3  -1   10.44    0.26
   6  -3   1   10.39    0.25
   6   3  -1   10.56    0.27
   6  -3   1   10.47    0.26
  -6   3   1   10.28    0.29
   6   3   1   10.07    0.23
  -6   3  -1   10.26    0.26
   6   3   1   10.69    0.28
  -6  -3   1   10.44    0.25
  -6   3  -1   10.32    0.26
   6  -3  -1   10.27    0.28
   6  -3  -1    9.82    0.25
   6   3   1   10.53    0.26
  -6  -3   1   10.60    0.26
  -6   3  -1   10.82    0.29
   7   3  -1   42.28    0.67
  -7   3   1   41.38    0.70
   7  -3   1   41.71    0.69
  -7  -3  -1   41.85    0.70
   7   3  -1   41.89    0.74
  -7   3   1   42.01    0.71
   7   3  -1   41.50    0.73
   7  -3   1   42.02    0.74
  -7   3   1   41.81    0.75
   7   3   1   42.20    0.73
  -7   3  -1   41.74    0.75
  -7  -3   1   40.84    0.69
  -7   3  -1   41.03    0.74
  -7   3  -1   41.25    0.70
   7   3   1   41.20    0.68
   7  -3  -1   42.18    0.75
   7   3   1   42.48    0.75
   7  -3  -1   42.59    0.69
   8  -3   1    0.02    0.11
   8   3  -1    0.02    0.10
  -8   3   1   -0.07    0.12
   8  -3   1    0.02    0.11
   8   3  -1    0.00    0.09
  -8  -3  -1   -0.08    0.12
   8   3  -1    0.06    0.12
  -8   3   1    0.04    0.12
  -8   3  -1    0.09    0.13
  -8  -3   1    0.07    0.12
   8   3   1    0.00    0.09
   8  -3  -1    0.07    0.11
   8   3   1    0.11    0.12
   8   3   1   -0.05    0.10
   8  -3  -1    0.13    0.11
  -8   3  -1    0.06    0.12
   9   3  -1   16.98    0.40
   9  -3   1   16.16    0.39
   9   3  -1   17.29    0.35
   9  -3   1   16.50    0.37
  -9   3   1   17.01    0.39
  -9  -3  -1   16.95    0.39
  -9   3   1   16.65    0.41
   9   3  -1   17.06    0.39
   9   3   1   16.75    0.39
  -9  -3   1   16.45    0.38
   9  -3  -1   16.99    0.40
  -9   3  -1   16.48    0.38
   9   3   1   16.63    0.41
   9   3   1   16.67    0.35
  -9   3  -1   17.03    0.42
   9  -3  -1   16.33    0.37
 -10  -3  -1    0.46    0.16
  10   3  -1    0.51    0.15
 -10   3   1    0.56    0.16
  10   3  -1    0.53    0.12
  10  -3   1    0.54    0.14
  10  -3   1    0.64    0.14
  10   3  -1    0.54    0.13
 -10   3   1    0.50    0.15
 -10  -3   1    0.68    0.15
 -10   3  -1    0.41    0.15
  10  -3  -1    0.53    0.15
  10  -3  -1    0.46    0.13
  10   3   1    0.49    0.12
  10   3   1    0.34    0.15
 -10   3  -1    0.29    0.14
  10   3   1    0.70    0.14
  11   3  -1   19.37    0.46
 -11   3   1   18.92    0.46
 -11   3   1   18.61    0.48
  11   3  -1   19.33    0.41
  11  -3   1   18.68    0.46
  11   3  -1   19.55    0.48
 -11  -3  -1   19.27    0.46
  11  -3   1   19.62    0.44
  11   3   1   18.61    0.41
  11   3   1   18.27    0.48
 -11   3  -1   19.16    0.46
  11  -3  -1   19.65    0.44
 -11   3  -1   19.11    0.48
 -11  -3   1   19.55    0.46
  11   3   1   19.03    0.46
  11  -3  -1   19.11    0.48
  12  -3   1    0.49    0.17
  12   3  -1    0.54    0.15
  12   3  -1    0.68    0.17
 -12  -3  -1    0.47    0.19
 -12   3   1    0.37    0.19
 -12  -3   1    0.49    0.19
  12   3   1    0.25    0.15
 -12   3  -1    0.23    0.19
  12   3   1    0.45    0.16
  12  -3  -1    0.45    0.17
  13   3  -1    4.22    0.28
  13   3  -1    3.93    0.34
  13  -3   1    4.07    0.25
 -13   3   1    4.09    0.28
 -13  -3  -1    4.16    0.27
 -13   3  -1    3.70    0.26
  13   3   1    4.34    0.34
  13  -3  -1    4.21    0.33
  13   3   1    4.21    0.29
 -13  -3   1    4.05    0.26
  14  -3   1    3.35    0.25
 -14  -3  -1    3.36    0.27
  14   3  -1    3.51    0.22
 -14   3   1    3.19    0.28
 -14   3  -1    3.75    0.28
  14   3   1    3.93    0.31
  14  -3  -1    3.69    0.25
 -14  -3   1    3.29    0.27
  15   3  -1    1.48    0.20
 -15  -3  -1    1.33    0.26
 -15   3   1    1.88    0.27
  15  -3   1    1.35    0.23
  15  -3  -1    1.23    0.22
 -15  -3   1    1.66    0.26
 -15   3  -1    1.19    0.26
  15   3   1    1.88    0.21
 -16   3   1    2.31    0.30
 -16  -3  -1    2.41    0.29
  16  -3   1    1.86    0.26
 -16   3  -1    1.61    0.29
  16   3   1    2.00    0.24
  16  -3  -1    1.92    0.25
 -16  -3   1    2.50    0.29
  17  -3   1    0.39    0.25
 -17   3   1    0.07    0.28
 -17  -3  -1    0.47    0.28
 -17  -3   1    0.45    0.28
 -17   3  -1    0.15    0.28
  17  -3  -1    0.34    0.23
  18  -3   1    0.65    0.27
 -18   3   1    1.02    0.32
 -18  -3  -1    1.02    0.32
 -18  -3   1    0.90    0.32
  18  -3  -1    0.96    0.27
 -18   3  -1    0.95    0.31
 -19  -3  -1    1.60    0.35
  19  -3   1    1.02    0.29
 -19   3   1    1.55    0.35
 -19   3  -1    1.09    0.34
 -19  -3   1    1.19    0.35
  19  -3  -1    1.14    0.29
   0   4   1    9.94    0.21
   0  -4  -1    9.91    0.19
   0   4   1   10.24    0.18
   0  -4  -1   10.41    0.19
   0   4   1   10.39    0.20
   1  -4   1    3.05    0.10
  -1   4   1    2.82    0.13
   1  -4   1    2.96    0.09
  -1  -4  -1    2.86    0.11
  -1   4   1    2.68    0.11
  -1  -4  -1    2.98    0.11
  -1   4   1    2.84    0.14
  -1   4  -1    2.91    0.10
   1   4   1    2.63    0.12
   1  -4  -1    2.68    0.12
  -1   4  -1    2.95    0.10
   1   4   1    2.83    0.10
   1   4   1    3.12    0.13
   2   4  -1    8.84    0.17
   2   4  -1    9.10    0.17
   3   4  -1  131.16    2.13
  -3   4   1  134.61    2.15
  -3  -4  -1  133.13    1.99
  -3   4   1  133.72    2.00
   3  -4   1  134.17    1.99
  -3   4   1  133.28    2.14
   3   4  -1  133.84    2.12
   3   4  -1  138.71    1.97
   3   4   1  132.84    2.13
  -3   4  -1  137.30    2.14
   3   4   1  132.88    1.98
  -3   4  -1  134.79    2.14
   3   4   1  135.02    2.14
  -3  -4   1  133.41    1.98
  -3  -4   1  133.51    1.98
   3  -4  -1  133.57    2.00
  -3   4  -1  133.92    1.99
  -4  -4  -1   22.97    0.39
  -4   4   1   22.90    0.43
  -4   4   1   22.90    0.40
   4   4  -1   22.90    0.36
   4  -4   1   22.55    0.39
   4   4  -1   22.82    0.40
  -4   4   1   22.23    0.42
   4   4  -1   22.55    0.41
   4   4   1   22.87    0.42
  -4   4  -1   23.01    0.43
   4   4   1   23.11    0.38
  -4   4  -1   22.76    0.42
   4  -4  -1   22.68    0.39
  -4  -4   1   22.19    0.38
  -4  -4   1   22.02    0.38
   4   4   1   23.10    0.41
  -4   4  -1   22.48    0.39
   5  -4   1    6.34    0.19
  -5   4   1    6.46    0.23
  -5  -4  -1    6.01    0.19
   5   4  -1    5.83    0.20
   5   4  -1    5.90    0.15
  -5   4   1    5.87    0.20
  -5   4   1    5.82    0.20
   5   4  -1    6.05    0.18
  -5   4   1    6.07    0.20
   5   4   1    6.30    0.19
  -5  -4   1    6.07    0.18
   5   4   1    6.26    0.21
  -5   4  -1    5.97    0.19
  -5   4  -1    6.07    0.20
  -5   4  -1    5.94    0.22
   5  -4  -1    5.91    0.21
   5  -4  -1    6.06    0.19
   5   4   1    6.02    0.17
  -5  -4   1    6.23    0.18
   6  -4   1   34.84    0.58
  -6   4   1   33.94    0.63
   6   4  -1   34.98    0.61
  -6   4   1   34.97    0.64
   6   4  -1   34.81    0.56
   6   4  -1   35.05    0.62
  -6   4   1   34.97    0.59
  -6   4   1   35.04    0.59
  -6  -4  -1   34.96    0.58
  -6  -4   1   34.93    0.58
  -6   4  -1   34.69    0.59
  -6   4  -1   35.12    0.64
   6   4   1   35.26    0.62
   6  -4  -1   34.40    0.58
  -6   4  -1   34.21    0.62
   6   4   1   34.75    0.63
  -6  -4   1   34.96    0.58
   6  -4  -1   34.80    0.63
   6   4   1   35.02    0.57
  -7   4   1   22.76    0.44
   7   4  -1   22.82    0.44
  -7  -4  -1   22.31    0.42
   7   4  -1   22.22    0.45
   7  -4   1   22.49    0.42
   7   4  -1   22.90    0.40
  -7   4   1   21.77    0.43
  -7   4   1   22.27    0.47
  -7   4   1   21.38    0.45
  -7   4  -1   22.59    0.47
  -7  -4   1   22.02    0.42
  -7   4  -1   22.21    0.44
   7   4   1   22.97    0.40
   7  -4  -1   22.73    0.43
   7   4   1   22.07    0.45
   7  -4  -1   22.43    0.46
   7   4   1   22.32    0.44
  -7   4  -1   21.70    0.43
   8  -4   1    1.72    0.14
  -8   4   1    1.77    0.15
   8   4  -1    1.75    0.13
   8   4  -1    1.85    0.14
  -8   4   1    1.96    0.15
  -8  -4  -1    1.49    0.14
   8   4  -1    2.09    0.16
  -8   4  -1    1.74    0.13
   8  -4  -1    2.01    0.14
  -8   4  -1    1.95    0.15
   8   4   1    2.01    0.12
   8   4   1    1.86    0.15
  -8   4  -1    1.81    0.15
   8  -4  -1    1.99    0.14
  -8  -4   1    1.75    0.14
   8   4   1    1.98    0.14
   9   4  -1    9.72    0.25
   9   4  -1    9.64    0.31
  -9  -4  -1    9.50    0.30
   9   4  -1    9.67    0.29
  -9   4   1    9.36    0.33
   9  -4   1    9.59    0.29
  -9   4   1    8.97    0.30
   9   4   1    9.01    0.30
   9  -4  -1    9.03    0.30
  -9   4  -1    9.13    0.30
   9   4   1    9.89    0.29
   9  -4  -1    9.53    0.29
   9   4   1    9.87    0.26
  -9   4  -1    9.24    0.32
  -9  -4   1    9.50    0.29
 -10   4   1    1.21    0.18
 -10  -4  -1    1.44    0.17
  10  -4   1    1.20    0.15
  10   4  -1    1.52    0.15
  10   4  -1    1.18    0.16
  10   4  -1    1.42    0.13
  10  -4   1    1.25    0.16
 -10   4   1    1.31    0.17
  10   4   1    1.35    0.15
 -10   4  -1    1.07    0.16
  10  -4  -1    1.39    0.16
 -10  -4   1    1.22    0.16
  10  -4  -1    1.19    0.15
  10   4   1    1.26    0.13
  10   4   1    1.39    0.17
 -10   4  -1    1.02    0.15
 -11  -4  -1    6.28    0.32
  11   4  -1    6.50    0.25
  11  -4   1    6.74    0.30
  11   4  -1    6.46    0.30
  11   4  -1    6.28    0.32
 -11   4   1    6.56    0.32
 -11   4   1    6.20    0.34
  11  -4  -1    6.54    0.30
  11   4   1    6.37    0.26
 -11   4  -1    6.43    0.32
  11   4   1    6.42    0.29
 -11   4  -1    6.18    0.32
  11   4   1    5.86    0.32
 -11  -4   1    7.11    0.32
  12   4  -1   14.52    0.42
  12  -4   1   13.67    0.40
 -12   4   1   12.94    0.43
  12   4  -1   13.67    0.36
 -12  -4  -1   13.91    0.43
  12   4   1   13.86    0.37
 -12   4  -1   14.14    0.43
  12  -4  -1   13.26    0.41
  12   4   1   13.49    0.41
 -12  -4   1   14.26    0.43
 -13  -4  -1   18.05    0.50
  13  -4   1   16.95    0.47
 -13   4   1   16.95    0.51
  13   4  -1   17.91    0.49
  13   4  -1   17.79    0.42
  13   4   1   18.10    0.43
 -13  -4   1   17.34    0.49
  13   4   1   17.23    0.49
 -13   4  -1   16.88    0.50
  13  -4  -1   17.70    0.48
  14   4  -1    1.71    0.23
  14  -4   1    1.37    0.22
 -14   4   1    1.24    0.25
  14   4  -1    1.60    0.19
 -14  -4  -1    1.70    0.25
 -14  -4   1    1.37    0.24
  14  -4  -1    1.15    0.21
  14   4   1    1.48    0.19
 -14   4  -1    1.24    0.24
  15  -4   1    1.17    0.23
 -15  -4  -1    1.91    0.26
 -15   4   1    0.92    0.26
 -15  -4   1    1.32    0.25
  15   4   1    1.20    0.19
  15  -4  -1    1.44    0.23
 -15   4  -1    1.25    0.26
  16  -4   1    2.60    0.27
 -16   4   1    2.20    0.30
 -16  -4  -1    2.51    0.29
 -16  -4   1    3.18    0.30
  16  -4  -1    2.44    0.26
 -16   4  -1    2.64    0.29
 -17  -4  -1    2.78    0.32
  17  -4   1    3.21    0.29
 -17   4   1    3.07    0.33
 -17   4  -1    3.08    0.32
 -17  -4   1    3.21    0.32
  17  -4  -1    2.80    0.29
 -18  -4  -1    0.14    0.30
  18  -4   1    0.11    0.26
 -18   4   1   -0.13    0.30
  18  -4  -1    0.32    0.27
 -18   4  -1    0.25    0.31
 -18  -4   1   -0.04    0.31
 -19   4   1    0.53    0.33
  19  -4   1    0.70    0.29
 -19  -4  -1    0.42    0.33
 -19  -4   1    0.78    0.34
 -19   4  -1    0.67    0.33
  19  -4  -1    0.68    0.29
   0   5   1    0.26    0.07
   0   5   1    0.27    0.06
   0  -5  -1    0.18    0.06
   0  -5  -1    0.25    0.06
   0   5   1    0.31    0.05
   1  -5   1   14.86    0.25
   1  -5   1   14.79    0.25
  -1   5   1   15.14    0.26
   1  -5   1   15.33    0.25
  -1  -5  -1   15.28    0.26
  -1  -5  -1   14.90    0.26
  -1   5   1   15.51    0.29
  -1   5   1   15.44    0.29
   1   5   1   14.74    0.25
  -1   5  -1   15.40    0.27
   1  -5  -1   15.73    0.27
   1   5   1   15.14    0.28
  -1   5  -1   15.35    0.27
   1   5   1   15.58    0.28
  -2  -5  -1    6.75    0.15
   2  -5   1    6.03    0.15
  -2   5   1    6.45    0.16
  -2  -5  -1    5.97    0.14
  -2   5   1    6.63    0.18
   2  -5   1    6.49    0.15
   2   5  -1    6.11    0.13
  -2   5   1    6.98    0.19
   2  -5  -1    6.46    0.17
  -2   5  -1    6.09    0.16
   2   5   1    6.36    0.16
  -2   5  -1    6.74    0.14
   2   5   1    6.09    0.13
   2   5   1    6.44    0.16
  -2   5  -1    6.22    0.17
  -3   5   1  103.61    1.67
  -3   5   1  103.74    1.55
  -3  -5  -1  102.99    1.54
  -3   5   1  105.46    1.67
   3  -5   1  103.10    1.55
   3   5  -1  103.04    1.64
   3   5  -1  101.99    1.64
  -3   5  -1  105.90    1.66
  -3   5  -1  103.51    1.66
   3   5   1  102.93    1.66
  -3  -5   1  100.66    1.53
   3   5   1  104.50    1.65
  -3   5  -1  102.99    1.54
  -3  -5   1  102.79    1.53
   3   5   1  103.22    1.53
  -3  -5   1  102.57    1.53
   3  -5  -1  102.78    1.55
   4   5  -1   17.90    0.33
   4  -5   1   18.09    0.33
   4   5  -1   18.05    0.34
  -4  -5  -1   18.63    0.33
  -4   5   1   18.22    0.37
  -4   5   1   18.57    0.37
  -4   5   1   18.37    0.34
   4   5  -1   18.05    0.29
  -4   5  -1   18.48    0.33
  -4   5  -1   17.11    0.35
   4   5   1   18.43    0.31
   4  -5  -1   18.99    0.34
   4   5   1   18.62    0.34
   4   5   1   18.61    0.36
  -4  -5   1   18.29    0.32
  -4   5  -1   18.24    0.37
  -4  -5   1   17.92    0.32
  -5  -5  -1    8.04    0.21
   5   5  -1    7.49    0.20
   5   5  -1    7.14    0.16
  -5   5   1    7.36    0.23
  -5   5   1    7.71    0.25
  -5   5   1    7.01    0.22
   5   5  -1    7.76    0.21
  -5   5   1    7.24    0.22
   5  -5   1    6.98    0.21
  -5  -5   1    7.27    0.20
   5  -5  -1    7.10    0.22
  -5   5  -1    6.46    0.22
   5   5   1    7.75    0.23
  -5   5  -1    7.05    0.24
   5   5   1    7.15    0.20
  -5   5  -1    7.18    0.21
   5   5   1    7.06    0.18
   6   5  -1   10.69    0.26
  -6   5   1   10.59    0.28
  -6   5   1   10.51    0.30
  -6   5   1   10.89    0.28
  -6   5   1   10.06    0.29
  -6  -5  -1   10.94    0.27
   6   5  -1   10.74    0.22
   6  -5   1   10.96    0.27
   6   5  -1   10.47    0.27
   6   5   1   10.90    0.26
   6   5   1   10.98    0.23
  -6   5  -1   11.08    0.31
  -6  -5   1   10.72    0.26
  -6   5  -1   10.67    0.28
   6   5   1   11.44    0.29
   6  -5  -1   10.27    0.27
  -6   5  -1   11.06    0.27
  -7  -5  -1   37.03    0.63
   7   5  -1   38.08    0.60
   7   5  -1   37.12    0.67
  -7   5   1   36.49    0.68
  -7   5   1   38.17    0.64
  -7   5   1   37.95    0.64
  -7   5   1   37.73    0.70
   7   5  -1   37.67    0.66
   7  -5   1   37.25    0.63
  -7  -5   1   36.57    0.63
  -7   5  -1   37.55    0.69
  -7   5  -1   37.09    0.64
   7   5   1   37.76    0.61
   7   5   1   37.43    0.67
  -7   5  -1   37.65    0.68
   7  -5  -1   36.75    0.64
   7   5   1   37.02    0.68
  -8  -5  -1    2.31    0.16
   8  -5   1    2.53    0.15
  -8   5   1    2.73    0.18
   8   5  -1    2.78    0.16
   8   5  -1    2.79    0.20
  -8   5   1    2.45    0.17
   8   5  -1    2.83    0.21
  -8   5   1    2.75    0.20
   8   5   1    2.50    0.16
   8   5   1    2.71    0.17
   8  -5  -1    2.34    0.15
  -8   5  -1    2.51    0.17
  -8   5  -1    2.66    0.20
   8   5   1    2.56    0.20
  -8   5  -1    2.72    0.16
  -8  -5   1    2.53    0.15
   9  -5   1    7.20    0.27
   9   5  -1    7.74    0.26
   9   5  -1    7.35    0.22
  -9   5   1    6.95    0.30
  -9  -5  -1    7.27    0.28
  -9   5   1    7.16    0.28
   9   5  -1    7.53    0.29
  -9   5  -1    7.50    0.27
  -9   5  -1    7.55    0.31
  -9  -5   1    7.47    0.27
   9   5   1    7.54    0.27
   9  -5  -1    7.58    0.28
  -9   5  -1    7.24    0.28
   9   5   1    7.27    0.29
   9   5   1    7.56    0.23
 -10   5   1    3.11    0.21
 -10  -5  -1    3.32    0.26
  10   5  -1    3.22    0.26
  10   5  -1    3.01    0.19
 -10   5   1    3.16    0.20
  10  -5   1    2.93    0.18
  10   5  -1    3.35    0.24
 -10  -5   1    3.03    0.19
  10   5   1    3.36    0.24
  10   5   1    3.21    0.27
 -10   5  -1    2.89    0.19
 -10   5  -1    3.41    0.27
  10  -5  -1    3.52    0.26
  10   5   1    3.21    0.21
  11   5  -1    4.47    0.28
 -11  -5  -1    4.80    0.32
  11   5  -1    5.20    0.31
  11  -5   1    4.45    0.30
  11   5  -1    4.72    0.23
 -11   5   1    4.54    0.32
 -11   5   1    5.26    0.32
  11   5   1    5.01    0.28
  11   5   1    4.82    0.25
 -11  -5   1    4.55    0.31
 -11   5  -1    4.39    0.32
  11  -5  -1    5.19    0.30
  11   5   1    4.95    0.31
 -11   5  -1    4.94    0.31
  12  -5   1    0.76    0.18
  12   5  -1    0.93    0.14
  12   5  -1    0.76    0.17
 -12   5   1    0.67    0.20
 -12  -5  -1    0.75    0.20
  12  -5  -1    0.99    0.19
  12   5   1    0.78    0.18
  12   5   1    0.75    0.15
 -12  -5   1    0.62    0.19
 -12   5  -1    0.51    0.20
 -13   5   1   12.63    0.45
  13   5  -1   12.46    0.36
 -13  -5  -1   12.97    0.45
  13  -5   1   12.37    0.42
  13   5  -1   12.88    0.43
  13   5   1   13.02    0.37
  13   5   1   13.23    0.44
  13  -5  -1   12.50    0.42
 -13   5  -1   11.96    0.45
 -13  -5   1   13.21    0.43
 -14   5   1    1.44    0.25
 -14  -5  -1    1.10    0.24
  14  -5   1    1.54    0.22
  14   5  -1    1.42    0.23
 -14   5  -1    1.40    0.24
 -14  -5   1    1.26    0.24
  14   5   1    1.38    0.19
  14  -5  -1    2.05    0.24
 -15   5   1    2.24    0.28
  15  -5   1    2.12    0.25
 -15  -5  -1    2.39    0.27
  15  -5  -1    1.96    0.25
 -15  -5   1    1.97    0.26
 -15   5  -1    2.23    0.27
 -16   5   1    1.18    0.28
  16  -5   1    1.19    0.25
 -16  -5  -1    1.25    0.27
  16  -5  -1    1.31    0.25
 -16   5  -1    0.85    0.27
 -16  -5   1    1.11    0.27
  17  -5   1    1.78    0.28
 -17  -5  -1    2.00    0.30
 -17   5   1    1.70    0.30
  17  -5  -1    1.77    0.27
 -17   5  -1    1.52    0.30
 -17  -5   1    1.38    0.29
 -18  -5  -1    0.37    0.31
  18  -5   1    0.14    0.27
 -18   5   1    0.36    0.31
  18  -5  -1    0.21    0.27
 -18   5  -1    0.81    0.31
 -18  -5   1    0.15    0.31
 -19  -5  -1   -0.03    0.33
  19  -5   1   -0.08    0.29
 -19   5   1    0.50    0.34
 -19   5  -1    0.12    0.33
  19  -5  -1   -0.06    0.29
 -19  -5   1   -0.16    0.33
   0   6   1    0.53    0.07
   0  -6  -1    0.58    0.06
   0  -6  -1    0.55    0.07
   0   6   1    0.38    0.07
   0   6   1    0.55    0.05
   1  -6   1   46.03    0.70
  -1   6   1   45.57    0.76
  -1   6   1   45.95    0.76
  -1  -6  -1   46.50    0.70
  -1   6   1   45.94    0.70
  -1  -6  -1   46.09    0.70
   1  -6   1   46.36    0.70
  -1   6  -1   46.17    0.75
   1   6   1   45.14    0.76
   1  -6  -1   45.80    0.71
  -1   6  -1   47.91    0.75
   1   6   1   47.02    0.76
  -2  -6  -1    1.83    0.11
  -2  -6  -1    1.80    0.10
  -2   6   1    2.01    0.14
   2  -6   1    1.93    0.11
   2  -6   1    2.01    0.11
  -2   6   1    2.00    0.12
  -2   6   1    1.84    0.14
  -2   6  -1    1.92    0.12
   2   6   1    1.89    0.13
   2   6   1    1.74    0.12
   2  -6  -1    1.85    0.13
  -2   6  -1    1.91    0.12
   2   6   1    1.77    0.12
  -2   6  -1    1.95    0.09
   3   6  -1   23.50    0.40
  -3   6   1   23.63    0.44
  -3  -6  -1   23.62    0.39
   3  -6   1   23.67    0.40
   3   6  -1   23.74    0.40
  -3   6   1   23.69    0.40
  -3   6   1   23.99    0.44
  -3  -6   1   23.51    0.38
  -3   6  -1   23.71    0.43
   3   6   1   23.53    0.42
  -3  -6   1   23.59    0.37
  -3   6  -1   23.98    0.39
   3   6   1   23.68    0.38
   3   6   1   23.59    0.42
   3  -6  -1   23.90    0.41
  -3   6  -1   23.75    0.43
  -4   6   1   38.25    0.61
  -4   6   1   37.79    0.66
   4   6  -1   37.68    0.62
  -4  -6  -1   37.14    0.60
  -4   6   1   37.59    0.60
   4   6  -1   36.92    0.63
   4  -6   1   37.09    0.60
  -4   6   1   37.06    0.65
   4   6   1   37.42    0.63
  -4  -6   1   36.24    0.58
   4   6   1   38.14    0.64
  -4   6  -1   37.85    0.60
  -4   6  -1   37.69    0.65
   4  -6  -1   37.39    0.61
  -4  -6   1   36.58    0.59
   4   6   1   36.68    0.58
  -4   6  -1   37.16    0.65
  -5   6   1   18.83    0.36
  -5  -6  -1   18.52    0.35
   5   6  -1   19.47    0.31
   5   6  -1   19.07    0.37
  -5   6   1   19.13    0.36
   5   6  -1   18.84    0.36
  -5   6   1   18.69    0.40
   5  -6   1   18.67    0.36
  -5   6   1   19.64    0.41
   5  -6  -1   19.19    0.37
   5   6   1   18.83    0.33
  -5   6  -1   19.06    0.39
   5   6   1   19.27    0.37
  -5  -6   1   18.88    0.34
  -5   6  -1   18.92    0.40
   5   6   1   18.70    0.38
  -5   6  -1   19.28    0.36
  -6   6   1    3.61    0.21
   6   6  -1    4.23    0.18
  -6   6   1    3.68    0.23
   6  -6   1    3.49    0.20
  -6  -6  -1    3.66    0.19
   6   6  -1    4.15    0.13
  -6   6   1    3.70    0.21
  -6   6   1    3.71    0.20
   6   6  -1    4.26    0.20
  -6   6  -1    3.34    0.23
  -6  -6   1    3.79    0.18
   6   6   1    3.99    0.15
   6  -6  -1    3.99    0.21
  -6   6  -1    3.75    0.20
   6   6   1    3.66    0.21
  -6   6  -1    3.57    0.20
   6   6   1    3.69    0.19
   7   6  -1   82.59    1.25
  -7  -6  -1   82.02    1.28
   7   6  -1   82.82    1.37
  -7   6   1   82.60    1.29
  -7   6   1   84.02    1.39
  -7   6   1   81.33    1.38
   7  -6   1   82.08    1.28
   7   6  -1   82.66    1.36
   7   6   1   82.90    1.36
   7   6   1   82.70    1.26
   7  -6  -1   81.56    1.28
  -7   6  -1   82.19    1.38
  -7  -6   1   80.78    1.27
  -7   6  -1   82.00    1.38
  -7   6  -1   82.24    1.28
   7   6   1   81.50    1.37
  -8   6   1    7.53    0.26
   8  -6   1    7.43    0.26
   8   6  -1    7.41    0.27
  -8  -6  -1    7.00    0.25
   8   6  -1    7.08    0.20
  -8   6   1    7.46    0.27
  -8   6   1    7.31    0.30
   8   6  -1    7.26    0.24
  -8   6  -1    7.30    0.26
   8  -6  -1    7.32    0.26
   8   6   1    7.08    0.21
   8   6   1    7.01    0.25
  -8  -6   1    7.27    0.25
  -8   6  -1    7.16    0.30
  -8   6  -1    7.19    0.26
   8   6   1    7.26    0.27
  -9   6   1    0.55    0.16
  -9   6   1    0.55    0.13
   9  -6   1    0.63    0.14
   9   6  -1    0.81    0.14
  -9   6   1    0.65    0.15
   9   6  -1    0.81    0.13
  -9  -6  -1    0.69    0.14
   9   6  -1    0.61    0.10
  -9   6  -1    0.60    0.14
  -9   6  -1    0.60    0.14
   9  -6  -1    0.68    0.14
  -9   6  -1    0.58    0.12
  -9  -6   1    0.38    0.14
   9   6   1    0.55    0.12
   9   6   1    0.71    0.11
   9   6   1    0.68    0.15
  10   6  -1    0.82    0.14
 -10  -6  -1    0.66    0.16
  10   6  -1    0.69    0.11
 -10   6   1    0.51    0.16
 -10   6   1    0.52    0.16
  10  -6   1    0.38    0.15
  10   6  -1    0.64    0.15
 -10   6  -1    0.71    0.14
 -10   6  -1    0.50    0.16
 -10  -6   1    0.61    0.16
  10   6   1    0.77    0.12
  10   6   1    0.56    0.15
  10   6   1    0.57    0.16
 -10   6  -1    0.70    0.16
  10  -6  -1    0.68    0.16
  11   6  -1    2.93    0.20
  11   6  -1    2.93    0.21
 -11  -6  -1    2.89    0.21
 -11   6   1    2.80    0.22
 -11   6   1    2.94    0.21
  11  -6   1    2.88    0.21
  11   6  -1    3.05    0.22
 -11   6  -1    3.08    0.22
  11   6   1    2.88    0.20
  11  -6  -1    2.72    0.20
  11   6   1    3.05    0.22
 -11   6  -1    3.10    0.23
 -11  -6   1    2.78    0.21
  11   6   1    2.96    0.21
  12   6  -1    2.42    0.21
 -12  -6  -1    2.38    0.22
 -12   6   1    2.27    0.23
  12   6  -1    2.67    0.17
  12  -6   1    1.95    0.21
  12   6   1    2.71    0.17
 -12   6  -1    1.97    0.22
  12  -6  -1    2.49    0.22
 -12  -6   1    1.88    0.21
  12   6   1    2.08    0.20
  13  -6   1    2.99    0.24
  13   6  -1    3.17    0.24
 -13  -6  -1    3.01    0.25
 -13   6   1    3.24    0.26
  13  -6  -1    3.24    0.24
 -13  -6   1    3.29    0.25
  13   6   1    3.01    0.24
  13   6   1    3.07    0.20
 -13   6  -1    2.93    0.25
  14   6  -1    4.01    0.27
  14  -6   1    4.91    0.37
 -14  -6  -1    5.00    0.39
 -14   6   1    4.28    0.29
 -14   6  -1    3.87    0.28
  14  -6  -1    4.07    0.27
  14   6   1    3.97    0.27
 -14  -6   1    4.16    0.28
  15  -6   1    0.44    0.22
 -15   6   1    0.50    0.25
 -15  -6  -1    0.40    0.24
  15  -6  -1    0.96    0.23
 -15  -6   1    0.32    0.24
 -15   6  -1    0.93    0.25
  16  -6   1    0.67    0.25
 -16   6   1    0.22    0.26
 -16  -6  -1    0.26    0.26
 -16  -6   1    0.42    0.26
 -16   6  -1    0.62    0.26
  16  -6  -1    0.17    0.23
 -17  -6  -1    0.41    0.28
 -17   6   1   -0.29    0.27
  17  -6   1    0.66    0.27
 -17   6  -1    0.54    0.28
 -17  -6   1    0.80    0.28
  17  -6  -1    0.61    0.27
  18  -6   1    0.84    0.29
 -18   6   1    0.84    0.31
 -18  -6  -1    1.39    0.33
 -18  -6   1    1.03    0.32
 -18   6  -1    0.77    0.31
  18  -6  -1    1.06    0.29
   0   7   1   24.95    0.44
   0   7   1   25.82    0.44
   0  -7  -1   24.98    0.41
   0   7  -1   25.57    0.42
   0  -7  -1   25.59    0.41
   1  -7   1   57.15    0.87
  -1   7   1   57.50    0.95
  -1  -7  -1   58.23    0.88
   1  -7   1   57.91    0.87
  -1  -7  -1   59.25    0.88
  -1   7   1   57.08    0.87
  -1   7   1   57.01    0.95
   1   7   1   58.12    0.94
  -1   7  -1   57.28    0.93
  -1   7  -1   58.05    0.94
   1  -7  -1   57.87    0.88
   1   7   1   57.90    0.94
  -2   7   1   39.94    0.68
  -2  -7  -1   39.70    0.62
  -2  -7  -1   39.49    0.61
  -2   7   1   40.36    0.62
   2  -7   1   39.52    0.62
   2  -7   1   39.38    0.62
  -2   7   1   39.83    0.68
   2   7  -1   38.89    0.64
  -2   7  -1   39.27    0.66
  -2   7  -1   39.47    0.67
   2   7   1   39.84    0.66
   2   7   1   39.63    0.66
   2   7   1   40.26    0.67
   2  -7  -1   40.19    0.63
  -3   7   1   30.21    0.49
  -3  -7  -1   30.37    0.49
  -3   7   1   30.67    0.54
   3   7  -1   30.43    0.51
  -3   7   1   30.83    0.54
   3   7  -1   29.87    0.51
  -3   7   1   30.11    0.49
   3  -7   1   30.97    0.50
   3   7   1   29.98    0.53
  -3   7  -1   30.88    0.54
  -3  -7   1   29.86    0.47
  -3   7  -1   30.10    0.53
   3   7   1   30.84    0.52
  -3  -7   1   29.77    0.47
   3  -7  -1   30.42    0.50
  -3   7  -1   30.30    0.48
  -4   7   1   12.94    0.27
  -4   7   1   12.92    0.30
   4   7  -1   13.36    0.26
   4   7  -1   13.09    0.27
  -4   7   1   13.05    0.31
   4  -7   1   12.54    0.27
  -4  -7  -1   12.83    0.26
  -4   7   1   12.86    0.27
   4  -7  -1   12.66    0.28
  -4   7  -1   12.97    0.30
  -4  -7   1   12.83    0.25
  -4   7  -1   12.66    0.26
   4   7   1   12.89    0.29
  -4   7  -1   12.91    0.29
   4   7   1   12.96    0.27
   4   7   1   12.83    0.23
  -4  -7   1   12.84    0.24
  -5   7   1    1.89    0.13
   5   7  -1    1.87    0.14
   5   7  -1    1.89    0.16
  -5  -7  -1    1.88    0.12
  -5   7   1    1.99    0.12
  -5   7   1    1.79    0.14
   5  -7   1    1.24    0.12
  -5   7   1    2.26    0.17
  -5   7  -1    1.31    0.13
  -5  -7   1    2.18    0.15
  -5   7  -1    1.46    0.14
   5   7   1    1.88    0.12
   5   7   1    1.96    0.13
   5   7   1    1.86    0.16
  -5   7  -1    1.46    0.11
   5  -7  -1    1.80    0.13
  -6  -7  -1    6.02    0.21
  -6   7   1    5.78    0.23
   6   7  -1    6.08    0.15
  -6   7   1    5.60    0.22
  -6   7   1    5.77    0.26
  -6   7   1    5.71    0.22
   6   7  -1    5.93    0.20
   6   7  -1    5.82    0.21
   6  -7   1    5.94    0.22
   6   7   1    5.94    0.17
   6  -7  -1    6.01    0.23
  -6   7  -1    6.09    0.21
   6   7   1    5.88    0.22
  -6   7  -1    5.69    0.22
  -6  -7   1    5.74    0.20
  -6   7  -1    6.26    0.25
   6   7   1    6.29    0.21
   7   7  -1    6.58    0.17
  -7   7   1    6.20    0.28
   7   7  -1    6.69    0.24
  -7   7   1    6.59    0.25
   7   7  -1    7.02    0.22
   7  -7   1    6.83    0.24
  -7  -7  -1    6.66    0.24
  -7   7   1    6.16    0.24
  -7   7  -1    7.18    0.28
   7   7   1    6.51    0.25
  -7  -7   1    6.86    0.23
   7   7   1    6.55    0.23
  -7   7  -1    6.95    0.24
   7  -7  -1    6.74    0.25
   7   7   1    6.93    0.19
  -7   7  -1    6.72    0.25
   8   7  -1   22.97    0.47
  -8   7   1   22.44    0.48
   8   7  -1   21.81    0.39
  -8  -7  -1   22.87    0.45
   8  -7   1   22.69    0.45
  -8   7   1   23.03    0.46
  -8   7   1   22.82    0.51
   8   7  -1   22.62    0.45
   8   7   1   22.15    0.46
   8   7   1   22.53    0.48
   8  -7  -1   23.03    0.46
   8   7   1   22.53    0.41
  -8   7  -1   22.96    0.45
  -8   7  -1   22.89    0.48
  -8   7  -1   23.10    0.50
  -8  -7   1   22.48    0.44
  -9   7   1   17.06    0.40
   9   7  -1   17.59    0.42
  -9   7   1   17.87    0.45
  -9   7   1   17.41    0.42
   9   7  -1   17.14    0.33
  -9  -7  -1   17.47    0.40
   9   7  -1   17.06    0.39
   9  -7   1   17.20    0.40
  -9  -7   1   17.28    0.40
  -9   7  -1   17.15    0.44
  -9   7  -1   18.17    0.40
  -9   7  -1   17.16    0.41
   9  -7  -1   17.54    0.41
   9   7   1   17.63    0.35
   9   7   1   17.85    0.40
   9   7   1   17.40    0.42
  10  -7   1    5.91    0.29
  10   7  -1    5.55    0.21
  10   7  -1    5.29    0.29
 -10   7   1    5.71    0.30
 -10  -7  -1    5.86    0.30
 -10   7   1    5.40    0.32
  10   7  -1    5.70    0.27
  10   7   1    5.67    0.22
 -10   7  -1    6.07    0.28
  10   7   1    5.54    0.30
  10  -7  -1    5.50    0.30
 -10  -7   1    5.52    0.29
 -10   7  -1    5.85    0.33
  10   7   1    5.35    0.27
 -10   7  -1    5.62    0.30
 -11   7   1    5.28    0.33
  11  -7   1    4.21    0.31
 -11   7   1    5.20    0.35
 -11  -7  -1    4.79    0.31
  11   7  -1    4.81    0.32
  11   7  -1    4.61    0.30
  11   7  -1    4.61    0.22
  11   7   1    4.31    0.30
  11  -7  -1    4.99    0.31
  11   7   1    4.91    0.32
  11   7   1    4.65    0.24
 -11   7  -1    4.63    0.35
 -11   7  -1    5.02    0.32
 -11  -7   1    4.31    0.31
  12  -7   1    4.48    0.25
  12   7  -1    5.17    0.36
  12   7  -1    4.72    0.32
 -12   7   1    4.87    0.36
 -12  -7  -1    5.07    0.35
  12  -7  -1    4.81    0.34
  12   7   1    5.04    0.26
  12   7   1    5.40    0.33
 -12   7  -1    4.74    0.27
 -12  -7   1    5.04    0.34
  13  -7   1    5.95    0.37
 -13   7   1    6.84    0.41
  13   7  -1    6.69    0.36
 -13  -7  -1    6.49    0.38
 -13   7  -1    6.01    0.38
 -13  -7   1    6.75    0.39
  13  -7  -1    6.59    0.38
  13   7   1    5.73    0.36
  14  -7   1    3.01    0.25
  14   7  -1    3.03    0.26
 -14   7   1    3.95    0.28
 -14  -7  -1    3.17    0.26
  14   7   1    4.10    0.34
  14  -7  -1    3.69    0.27
 -14  -7   1    2.92    0.26
 -14   7  -1    3.51    0.28
 -15   7   1   10.21    0.48
 -15  -7  -1    9.06    0.46
  15  -7   1   10.26    0.45
  15  -7  -1   10.52    0.45
 -15  -7   1    9.74    0.47
 -15   7  -1   10.28    0.47
 -16  -7  -1    2.00    0.29
  16  -7   1    2.00    0.27
 -16   7   1    1.95    0.29
  16  -7  -1    2.10    0.28
 -16  -7   1    1.85    0.29
 -16   7  -1    1.84    0.28
  17  -7   1    0.84    0.28
 -17  -7  -1    1.44    0.30
 -17   7   1    1.43    0.29
 -17   7  -1    1.25    0.28
  17  -7  -1    1.53    0.28
 -17  -7   1    0.98    0.29
 -18  -7  -1    0.96    0.33
 -18   7   1    1.56    0.32
  18  -7   1    1.12    0.30
  18  -7  -1    1.07    0.30
 -18   7  -1    1.06    0.31
 -18  -7   1    1.37    0.32
   0   8   1    0.81    0.09
   0  -8  -1    0.93    0.08
   0   8  -1    0.66    0.07
   0  -8  -1    0.73    0.08
   0   8  -1    0.59    0.06
   0   8   1    0.77    0.08
   0  -8   1    0.75    0.06
  -1   8   1    4.08    0.17
  -1   8   1    4.19    0.17
   1  -8   1    4.21    0.13
   1  -8   1    4.61    0.13
  -1   8   1    4.36    0.12
  -1  -8  -1    4.29    0.14
  -1  -8  -1    4.54    0.14
   1   8   1    4.50    0.17
   1  -8  -1    3.98    0.16
  -1   8  -1    4.12    0.14
  -1   8  -1    4.39    0.15
   1   8   1    4.49    0.15
   2   8  -1   69.06    1.09
  -2  -8  -1   67.76    1.03
  -2   8   1   68.50    1.12
   2  -8   1   67.52    1.03
   2  -8   1   68.44    1.03
  -2  -8  -1   67.28    1.03
   2   8  -1   67.44    1.09
  -2   8   1   67.76    1.03
  -2   8   1   67.27    1.03
  -2   8   1   68.87    1.12
  -2   8  -1   68.15    1.11
   2  -8  -1   68.16    1.04
  -2   8  -1   68.79    1.11
   2   8   1   67.41    1.11
   2   8   1   68.67    1.11
  -3   8   1   59.75    0.91
   3   8  -1   59.50    0.96
   3   8  -1   59.22    0.96
  -3   8   1   59.26    0.99
   3  -8   1   59.37    0.91
  -3  -8  -1   58.58    0.91
  -3   8   1   58.87    0.91
  -3   8   1   58.75    0.99
   3   8   1   60.79    0.98
  -3   8  -1   59.57    0.98
   3   8   1   59.50    0.98
  -3  -8   1   58.92    0.89
   3   8   1   59.01    0.97
  -3   8  -1   58.74    0.98
  -3  -8   1   58.71    0.89
   3  -8  -1   58.74    0.92
  -3   8  -1   59.14    0.90
   4   8  -1    4.24    0.16
  -4   8   1    3.99    0.18
   4  -8   1    3.39    0.18
  -4   8   1    4.02    0.21
   4   8  -1    4.22    0.15
  -4   8   1    4.41    0.18
  -4  -8  -1    4.13    0.17
  -4   8   1    4.15    0.20
  -4  -8   1    4.15    0.15
  -4   8  -1    3.37    0.20
   4  -8  -1    4.05    0.19
   4   8   1    3.91    0.17
  -4   8  -1    3.30    0.19
   4   8   1    4.02    0.18
  -4   8  -1    3.43    0.15
  -4  -8   1    3.96    0.13
   5   8  -1   66.18    1.07
  -5   8   1   64.86    1.11
   5   8  -1   65.64    1.08
  -5  -8  -1   65.00    1.02
  -5   8   1   66.38    1.02
  -5   8   1   66.60    1.11
   5  -8   1   65.12    1.03
   5  -8  -1   65.22    1.03
  -5   8  -1   64.89    1.01
  -5   8  -1   65.99    1.11
  -5  -8   1   65.90    1.01
   5   8   1   64.63    0.99
   5   8   1   65.33    1.08
   5   8   1   65.55    1.09
  -5   8  -1   65.06    1.11
   6   8  -1   21.53    0.42
  -6   8   1   22.09    0.46
  -6   8   1   21.84    0.41
   6   8  -1   21.24    0.42
   6  -8   1   21.71    0.42
  -6   8   1   22.42    0.47
  -6  -8  -1   21.90    0.41
  -6   8  -1   21.75    0.41
  -6  -8   1   21.47    0.40
   6   8   1   22.01    0.44
   6  -8  -1   21.88    0.43
  -6   8  -1   21.54    0.46
  -6   8  -1   21.34    0.45
   6   8   1   22.38    0.43
   6   8   1   21.45    0.37
   7   8  -1   31.68    0.58
   7   8  -1   31.52    0.59
  -7  -8  -1   31.85    0.56
  -7   8   1   32.00    0.57
  -7   8   1   32.24    0.63
   7  -8   1   31.54    0.57
  -7   8   1   32.07    0.61
  -7  -8   1   31.42    0.55
  -7   8  -1   31.09    0.62
   7   8   1   32.47    0.59
  -7   8  -1   31.81    0.56
  -7   8  -1   31.98    0.61
   7   8   1   31.58    0.52
   7  -8  -1   32.21    0.57
   7   8   1   31.80    0.60
   8   8  -1   18.72    0.40
  -8  -8  -1   18.06    0.39
  -8   8   1   18.43    0.45
  -8   8   1   18.04    0.40
   8  -8   1   18.53    0.40
  -8   8   1   17.97    0.43
   8   8  -1   18.48    0.41
   8   8  -1   17.78    0.32
   8   8   1   17.75    0.34
   8  -8  -1   18.08    0.40
   8   8   1   18.23    0.42
  -8   8  -1   18.08    0.44
   8   8   1   18.11    0.40
  -8   8  -1   18.35    0.39
  -8   8  -1   17.81    0.41
  -8  -8   1   18.29    0.38
  -9   8   1    5.81    0.32
  -9   8   1    5.91    0.28
  -9   8   1    5.89    0.28
   9   8  -1    6.16    0.28
   9   8  -1    5.83    0.18
   9  -8   1    5.78    0.27
  -9  -8  -1    5.54    0.27
   9   8  -1    6.30    0.26
  -9   8  -1    6.18    0.27
   9   8   1    5.77    0.20
  -9   8  -1    5.87    0.31
   9   8   1    5.99    0.27
   9   8   1    5.95    0.29
  -9  -8   1    6.05    0.27
  -9   8  -1    5.90    0.27
   9  -8  -1    6.04    0.29
  10   8  -1   -0.04    0.14
  10   8  -1    0.07    0.09
 -10   8   1    0.09    0.16
  10   8  -1   -0.23    0.15
  10  -8   1   -0.17    0.16
 -10   8   1    0.06    0.18
 -10  -8  -1    0.01    0.16
  10  -8  -1    0.03    0.16
  10   8   1   -0.14    0.15
 -10   8  -1    0.21    0.14
  10   8   1    0.26    0.15
  10   8   1    0.09    0.11
 -10   8  -1    0.16    0.17
 -10   8  -1   -0.07    0.16
 -10  -8   1   -0.24    0.15
  11   8  -1    3.57    0.30
 -11   8   1    4.62    0.33
 -11  -8  -1    4.01    0.31
 -11   8   1    4.01    0.25
  11   8  -1    4.02    0.24
  11  -8   1    3.56    0.23
 -11   8  -1    4.26    0.35
  11   8   1    3.88    0.23
  11   8   1    4.44    0.30
 -11  -8   1    3.85    0.23
 -11   8  -1    3.92    0.23
  11   8   1    4.11    0.32
  11  -8  -1    4.32    0.33
 -12  -8  -1    0.22    0.20
  12  -8   1   -0.08    0.19
  12   8  -1    0.19    0.19
  12   8  -1    0.13    0.17
 -12   8   1    0.19    0.20
  12   8   1    0.45    0.18
 -12   8  -1    0.24    0.19
 -12  -8   1    0.12    0.19
  12  -8  -1    0.28    0.20
 -13   8   1    2.40    0.25
 -13  -8  -1    2.37    0.24
  13  -8   1    2.60    0.24
  13   8  -1    2.79    0.23
  13   8   1    2.61    0.22
 -13  -8   1    2.41    0.24
  13  -8  -1    2.56    0.23
 -13   8  -1    2.71    0.25
  14   8  -1   14.78    0.49
 -14  -8  -1   15.21    0.50
  14  -8   1   14.64    0.49
 -14   8   1   15.68    0.50
  14   8   1   14.81    0.47
 -14  -8   1   15.21    0.49
 -14   8  -1   15.48    0.50
  14  -8  -1   14.85    0.50
  15  -8   1    1.27    0.25
 -15   8   1    1.40    0.26
 -15  -8  -1    1.65    0.27
  15  -8  -1    1.74    0.26
 -15  -8   1    1.07    0.25
 -15   8  -1    1.40    0.25
 -16  -8  -1    0.84    0.27
 -16   8   1    0.28    0.26
  16  -8   1    0.85    0.26
 -16   8  -1    0.51    0.26
 -16  -8   1    0.58    0.27
  16  -8  -1    0.54    0.25
 -17  -8  -1    0.34    0.29
  17  -8   1    0.56    0.27
 -17   8   1    0.87    0.29
 -17   8  -1    0.55    0.28
 -17  -8   1   -0.13    0.28
  17  -8  -1    0.46    0.27
  18  -8   1    1.54    0.31
 -18   8   1    1.23    0.32
 -18  -8  -1    1.15    0.33
 -18  -8   1    1.38    0.33
  18  -8  -1    1.31    0.30
   0   9   1    7.08    0.20
   0  -9   1    7.18    0.16
   0  -9  -1    7.02    0.19
   0  -9   1    6.90    0.15
   0   9   1    7.21    0.20
   0  -9  -1    6.64    0.18
   0   9  -1    6.99    0.17
   0   9  -1    7.03    0.17
   1   9  -1    5.07    0.14
  -1  -9  -1    4.54    0.15
   1  -9   1    4.76    0.14
   1   9  -1    5.36    0.15
   1  -9   1    4.95    0.15
  -1   9   1    4.76    0.18
  -1  -9  -1    4.74    0.16
  -1   9   1    5.01    0.18
   1  -9  -1    4.81    0.17
   1   9   1    4.84    0.18
  -1  -9   1    4.95    0.12
  -1   9  -1    4.92    0.16
   1   9   1    4.94    0.17
  -1  -9   1    4.91    0.12
  -1   9  -1    4.67    0.16
  -2  -9  -1   33.18    0.53
  -2   9   1   32.80    0.59
  -2  -9  -1   31.97    0.53
   2   9  -1   33.87    0.55
   2  -9   1   32.66    0.53
   2   9  -1   32.89    0.55
  -2   9   1   32.81    0.52
  -2   9   1   32.91    0.59
   2  -9   1   33.27    0.53
   2  -9  -1   33.50    0.55
  -2   9  -1   33.56    0.58
   2   9   1   33.80    0.58
  -2  -9   1   33.07    0.51
  -2  -9   1   33.17    0.51
   2   9   1   33.45    0.57
  -2   9  -1   33.65    0.58
   3  -9   1    7.39    0.21
  -3   9   1    7.80    0.24
   3   9  -1    7.44    0.18
  -3   9   1    7.47    0.24
  -3  -9  -1    7.34    0.19
  -3   9   1    7.90    0.19
   3   9  -1    7.69    0.19
  -3   9  -1    7.33    0.22
   3   9   1    7.83    0.21
  -3   9  -1    7.16    0.16
   3  -9  -1    7.60    0.22
   3   9   1    7.80    0.21
   3   9   1    7.71    0.22
  -3  -9   1    7.26    0.16
  -3  -9   1    7.40    0.17
  -3   9  -1    7.61    0.23
  -4  -9  -1    3.89    0.17
  -4   9   1    3.90    0.20
  -4   9   1    4.24    0.17
   4   9  -1    4.29    0.16
   4  -9   1    4.17    0.18
  -4   9   1    4.67    0.22
   4   9  -1    4.37    0.16
   4   9   1    4.28    0.18
  -4  -9   1    4.41    0.15
   4   9   1    4.14    0.18
   4  -9  -1    4.02    0.20
  -4   9  -1    4.38    0.15
  -4   9  -1    4.10    0.19
  -4  -9   1    4.07    0.14
  -4   9  -1    4.63    0.20
  -5   9   1    2.89    0.20
  -5  -9  -1    3.75    0.18
   5   9  -1    3.60    0.17
   5   9  -1    3.22    0.16
  -5   9   1    3.39    0.18
   5  -9   1    3.21    0.20
  -5   9   1    3.27    0.23
   5  -9  -1    2.96    0.21
  -5   9  -1    3.83    0.22
  -5   9  -1    3.43    0.17
   5   9   1    3.63    0.18
  -5  -9   1    3.62    0.16
  -5   9  -1    3.37    0.21
   5   9   1    3.74    0.19
  -6   9   1   19.44    0.39
  -6  -9  -1   20.79    0.39
   6  -9   1   20.40    0.40
   6   9  -1   20.94    0.39
  -6   9   1   19.97    0.45
  -6   9   1   19.72    0.44
   6   9  -1   20.85    0.40
   6   9   1   19.48    0.34
  -6  -9   1   20.16    0.37
   6   9   1   20.46    0.42
   6  -9  -1   19.64    0.41
   6   9   1   20.10    0.40
  -6   9  -1   20.16    0.38
  -6   9  -1   19.88    0.43
  -6   9  -1   20.40    0.44
  -7   9   1   59.46    1.04
   7  -9   1   59.03    0.96
   7   9  -1   59.27    0.99
  -7   9   1   58.27    0.95
   7   9  -1   58.27    1.00
  -7  -9  -1   57.97    0.94
  -7   9   1   59.48    1.03
   7   9   1   59.03    1.01
  -7   9  -1   58.53    1.03
  -7  -9   1   58.54    0.93
  -7   9  -1   59.44    1.03
  -7   9  -1   58.37    0.94
   7   9   1   59.20    1.00
   7  -9  -1   59.18    0.96
   7   9   1   57.41    0.90
   8   9  -1    1.46    0.15
   8  -9   1    1.18    0.15
   8   9  -1    1.10    0.13
  -8   9   1    1.48    0.18
  -8   9   1    1.32    0.15
  -8   9   1    1.31    0.15
  -8  -9  -1    1.47    0.15
   8   9   1    1.44    0.15
  -8   9  -1    1.14    0.17
   8   9   1    1.58    0.10
   8  -9  -1    1.45    0.16
   8   9   1    1.29    0.14
  -8  -9   1    1.38    0.14
  -8   9  -1    1.51    0.15
  -8   9  -1    1.37    0.15
   9   9  -1    7.13    0.28
   9  -9   1    7.33    0.30
   9   9  -1    7.56    0.30
  -9  -9  -1    6.83    0.29
  -9   9   1    6.89    0.30
  -9   9   1    7.18    0.35
  -9   9   1    7.28    0.29
   9  -9  -1    7.57    0.31
   9   9   1    6.78    0.31
   9   9   1    6.88    0.21
  -9   9  -1    7.34    0.34
   9   9   1    7.04    0.28
  -9   9  -1    7.24    0.28
  -9   9  -1    7.49    0.30
  -9  -9   1    7.40    0.28
  10   9  -1   49.51    0.91
  10  -9   1   51.20    0.88
 -10   9   1   50.41    0.88
 -10  -9  -1   50.52    0.88
 -10   9   1   50.78    0.97
  10   9  -1   50.99    0.94
  10   9   1   50.00    0.92
 -10   9  -1   50.23    0.96
 -10  -9   1   50.56    0.87
  10  -9  -1   50.75    0.89
 -10   9  -1   51.63    0.88
  10   9   1   51.32    0.94
  11   9  -1   10.15    0.40
  11  -9   1   10.81    0.38
 -11  -9  -1   10.53    0.39
 -11   9   1   10.58    0.39
  11   9  -1   10.32    0.37
 -11   9   1   10.87    0.43
  11   9   1   10.97    0.40
 -11   9  -1   11.02    0.38
  11  -9  -1   11.08    0.39
  11   9   1   10.72    0.37
 -11   9  -1   10.73    0.44
 -11  -9   1   10.57    0.38
 -12   9   1    7.83    0.37
  12  -9   1    7.56    0.38
  12   9  -1    8.13    0.38
 -12  -9  -1    8.45    0.38
  12   9  -1    8.05    0.38
  12  -9  -1    7.93    0.39
  12   9   1    8.04    0.35
 -12   9  -1    7.66    0.37
 -12  -9   1    7.36    0.37
  13  -9   1    0.53    0.21
  13   9  -1    0.54    0.19
 -13   9   1    0.56    0.22
 -13  -9  -1    0.64    0.21
  13  -9  -1    0.56    0.22
 -13   9  -1    0.80    0.22
 -13  -9   1    0.68    0.22
  13   9   1    0.49    0.19
 -14   9   1    6.21    0.42
  14   9  -1    6.53    0.38
  14  -9   1    6.20    0.40
 -14  -9  -1    6.22    0.41
 -14   9  -1    6.58    0.40
  14  -9  -1    5.60    0.41
  14   9   1    5.68    0.39
 -14  -9   1    6.93    0.41
  15  -9   1    0.26    0.24
 -15   9   1    0.12    0.24
 -15  -9  -1    0.20    0.24
  15   9  -1    0.28    0.22
 -15  -9   1    0.36    0.24
 -15   9  -1    0.21    0.24
  15  -9  -1   -0.11    0.23
  16  -9   1    1.68    0.28
 -16   9   1    2.09    0.28
 -16  -9  -1    2.02    0.29
 -16  -9   1    2.03    0.29
  16  -9  -1    1.91    0.28
  17  -9   1    0.34    0.28
 -17  -9  -1    0.25    0.29
  17  -9  -1    0.70    0.28
 -17  -9   1    0.72    0.29
 -18  -9  -1    1.41    0.34
  18  -9   1    0.85    0.32
  18  -9  -1    1.46    0.31
 -18  -9   1    1.49    0.33
   0  10   1   46.05    0.78
   0 -10  -1   45.80    0.72
   0  10  -1   46.08    0.76
   0  10   1   45.67    0.77
   0 -10   1   46.07    0.70
   0 -10   1   44.76    0.70
   0  10  -1   45.80    0.75
   1 -10   1    4.46    0.14
  -1  10   1    4.68    0.19
   1  10  -1    4.87    0.15
  -1  10   1    4.54    0.19
  -1 -10  -1    4.81    0.16
  -1 -10  -1    4.72    0.16
   1  10  -1    4.75    0.16
   1 -10   1    4.73    0.15
  -1  10  -1    4.98    0.17
  -1 -10   1    4.80    0.13
  -1  10  -1    4.74    0.17
   1  10   1    4.87    0.17
   1 -10  -1    4.87    0.17
   1  10   1    4.83    0.18
  -2 -10  -1   20.39    0.36
   2 -10   1   20.55    0.36
  -2  10   1   20.08    0.40
  -2  10   1   20.33    0.41
  -2 -10  -1   20.08    0.35
   2  10  -1   19.80    0.36
  -2  10   1   19.81    0.33
   2  10  -1   20.21    0.36
   2  10  -1   21.17    0.37
   2  10   1   20.67    0.38
   2  10   1   21.21    0.39
   2 -10  -1   19.91    0.37
  -2 -10   1   20.37    0.33
  -2  10  -1   20.38    0.39
  -2 -10   1   20.15    0.33
  -2  10  -1   20.40    0.39
  -3  10   1    0.49    0.11
   3  10  -1    0.63    0.08
  -3 -10  -1    0.63    0.09
   3 -10   1    0.42    0.10
  -3  10   1    0.61    0.11
   3  10  -1    0.59    0.08
  -3  10  -1    0.67    0.11
  -3  10  -1    0.45    0.10
  -3 -10   1    0.61    0.07
   3  10   1    0.58    0.10
   3  10   1    0.65    0.10
  -3 -10   1    0.59    0.07
   3 -10  -1    0.58    0.11
   4  10  -1    5.05    0.17
  -4  10   1    4.65    0.22
  -4  10   1    4.73    0.17
   4 -10   1    4.70    0.20
  -4  10   1    4.28    0.24
  -4 -10  -1    4.74    0.17
   4  10  -1    4.97    0.17
   4 -10  -1    4.42    0.21
  -4 -10   1    4.89    0.14
   4  10   1    5.02    0.19
   4  10   1    4.97    0.20
  -4  10  -1    4.55    0.20
   4  10   1    4.63    0.19
  -4  10  -1    4.61    0.15
  -4  10  -1    4.62    0.22
  -4 -10   1    5.00    0.15
  -5  10   1   66.97    1.13
   5  10  -1   66.72    1.09
   5  10  -1   67.35    1.10
  -5 -10  -1   65.68    1.03
  -5  10   1   64.93    1.03
  -5  10   1   67.05    1.13
   5 -10   1   65.52    1.05
  -5 -10   1   66.33    1.02
   5  10   1   66.30    1.11
   5 -10  -1   67.10    1.05
  -5  10  -1   66.05    1.02
   5  10   1   65.55    1.10
  -5  10  -1   67.08    1.13
  -5  10  -1   66.70    1.13
   6 -10   1    4.28    0.22
  -6  10   1    3.93    0.25
   6  10  -1    3.93    0.18
   6  10  -1    4.09    0.20
  -6  10   1    3.83    0.24
  -6 -10  -1    3.82    0.20
  -6  10   1    3.91    0.20
  -6  10  -1    4.16    0.23
  -6  10  -1    4.23    0.19
  -6 -10   1    3.82    0.18
   6  10   1    3.74    0.20
   6  10   1    3.93    0.22
   6 -10  -1    3.85    0.23
  -6  10  -1    3.94    0.24
  -7  10   1   20.70    0.48
  -7 -10  -1   21.28    0.42
   7  10  -1   21.48    0.44
  -7  10   1   20.53    0.42
  -7  10   1   20.68    0.47
   7  10  -1   20.95    0.42
   7 -10   1   21.49    0.44
   7  10   1   21.70    0.44
   7  10   1   21.42    0.45
  -7  10  -1   21.52    0.48
  -7 -10   1   22.02    0.41
   7 -10  -1   20.41    0.44
  -7  10  -1   21.09    0.41
  -7  10  -1   21.24    0.46
   8  10  -1    4.91    0.26
  -8 -10  -1    5.25    0.26
  -8  10   1    4.61    0.27
  -8  10   1    5.03    0.25
  -8  10   1    4.97    0.30
   8  10  -1    4.99    0.23
   8 -10   1    5.07    0.27
  -8 -10   1    4.90    0.24
   8  10   1    4.73    0.25
   8  10   1    5.06    0.27
  -8  10  -1    4.70    0.30
  -8  10  -1    4.72    0.24
   8 -10  -1    5.05    0.27
   8  10   1    4.78    0.17
  -8  10  -1    5.23    0.26
   9 -10   1    1.68    0.18
   9  10  -1    1.58    0.16
  -9  10   1    1.48    0.20
  -9 -10  -1    1.69    0.17
  -9  10   1    1.67    0.17
  -9  10   1    1.54    0.18
   9  10  -1    1.61    0.17
   9  10   1    1.78    0.17
  -9  10  -1    2.02    0.20
  -9  10  -1    1.99    0.17
  -9  10  -1    1.75    0.18
   9  10   1    1.39    0.17
  -9 -10   1    1.73    0.17
   9 -10  -1    1.38    0.18
  10  10  -1    1.52    0.18
 -10 -10  -1    1.75    0.19
 -10  10   1    1.34    0.21
  10 -10   1    1.89    0.19
 -10  10   1    1.35    0.20
  10  10  -1    1.41    0.19
 -10  10  -1    1.80    0.22
  10  10   1    1.65    0.18
 -10  10  -1    2.02    0.19
  10 -10  -1    1.39    0.20
 -10 -10   1    1.58    0.19
  10  10   1    1.37    0.19
 -11  10   1   13.12    0.47
  11  10  -1   13.30    0.43
 -11 -10  -1   12.56    0.41
  11  10  -1   12.10    0.39
 -11  10   1   13.43    0.41
  11 -10   1   13.19    0.42
 -11  10  -1   13.22    0.39
 -11  10  -1   12.79    0.46
 -11 -10   1   12.93    0.40
  11  10   1   13.31    0.41
  11  10   1   12.89    0.42
  11 -10  -1   13.24    0.42
 -12  10   1    7.02    0.38
  12 -10   1    7.08    0.39
  12  10  -1    8.17    0.39
  12  10  -1    7.71    0.36
 -12 -10  -1    7.70    0.37
 -12 -10   1    7.26    0.36
 -12  10  -1    7.04    0.37
  12  10   1    7.24    0.35
  12 -10  -1    7.31    0.39
 -13 -10  -1    0.28    0.21
 -13  10   1    0.54    0.22
  13 -10   1    0.06    0.21
  13  10  -1    0.42    0.20
 -13  10  -1    0.66    0.21
 -13 -10   1    0.38    0.21
  13 -10  -1    0.42    0.22
  13  10   1    0.59    0.20
 -14 -10  -1    4.50    0.29
  14 -10   1    4.12    0.28
  14  10  -1    3.54    0.26
 -14  10   1    3.95    0.28
 -14  10  -1    4.08    0.28
 -14 -10   1    4.02    0.28
  14 -10  -1    3.92    0.29
  14  10   1    4.64    0.38
  15  10  -1    5.02    0.40
 -15  10   1    3.61    0.29
 -15 -10  -1    3.98    0.30
  15 -10   1    3.79    0.31
  15 -10  -1    4.65    0.32
 -15 -10   1    4.15    0.30
 -16 -10  -1    0.19    0.26
  16 -10   1    0.21    0.27
 -16 -10   1    0.39    0.26
  16 -10  -1    0.39    0.27
  17 -10   1    0.38    0.28
 -17 -10  -1    0.29    0.29
  17 -10  -1    0.36    0.29
 -17 -10   1    0.74    0.29
   0  11   1   -0.01    0.09
   0 -11   1    0.00    0.06
   0  11  -1    0.11    0.08
   0  11   1    0.00    0.09
   0  11  -1    0.12    0.08
   0 -11  -1    0.22    0.09
   0 -11   1    0.05    0.07
  -1  11   1    1.87    0.13
   1  11  -1    2.08    0.13
  -1 -11  -1    1.84    0.14
  -1  11   1    1.91    0.12
   1 -11   1    1.90    0.12
   1 -11   1    1.97    0.14
   1  11  -1    2.22    0.14
   1  11   1    2.02    0.16
  -1  11  -1    1.84    0.15
   1 -11  -1    1.99    0.16
  -1 -11   1    1.93    0.11
  -1 -11   1    2.09    0.11
   1  11   1    1.99    0.12
  -1  11  -1    2.13    0.15
  -2  11   1   26.46    0.50
   2  11  -1   27.42    0.47
  -2  11   1   26.52    0.50
   2  11  -1   26.33    0.46
  -2 -11  -1   26.48    0.45
   2 -11   1   26.87    0.45
  -2 -11   1   26.83    0.43
  -2 -11   1   25.90    0.43
   2  11   1   26.09    0.49
  -2  11  -1   27.20    0.49
   2 -11  -1   26.82    0.46
   2  11   1   26.92    0.49
  -2  11  -1   26.35    0.49
   3 -11   1    1.41    0.11
  -3  11   1    1.53    0.13
   3  11  -1    1.79    0.13
  -3  11   1    1.65    0.13
  -3 -11  -1    1.64    0.11
   3  11  -1    1.64    0.10
  -3  11   1    1.58    0.12
   3 -11  -1    1.55    0.12
   3  11   1    1.69    0.11
   3  11   1    1.48    0.12
  -3 -11   1    1.58    0.09
  -3  11  -1    1.57    0.12
  -3 -11   1    1.42    0.11
  -3  11  -1    1.48    0.12
  -4  11   1   15.29    0.36
  -4  11   1   14.79    0.35
   4  11  -1   15.12    0.31
  -4  11   1   14.75    0.29
   4  11  -1   14.52    0.30
   4 -11   1   15.02    0.32
  -4 -11  -1   15.31    0.30
   4  11   1   14.71    0.32
   4  11   1   15.20    0.33
  -4 -11   1   14.83    0.28
   4 -11  -1   15.18    0.33
  -4 -11   1   14.37    0.27
   4  11   1   15.18    0.33
  -4  11  -1   15.30    0.34
  -4  11  -1   14.50    0.34
  -5  11   1    2.36    0.16
   5  11  -1    2.55    0.17
  -5  11   1    2.29    0.16
   5 -11   1    2.36    0.15
  -5 -11  -1    2.61    0.18
  -5  11   1    2.42    0.17
   5  11  -1    2.49    0.16
  -5  11  -1    2.26    0.15
   5  11   1    2.73    0.18
   5  11   1    2.62    0.20
   5 -11  -1    2.30    0.15
   5  11   1    2.50    0.19
  -5  11  -1    2.20    0.15
  -5 -11   1    2.60    0.16
  -5  11  -1    2.45    0.16
  -6  11   1    5.73    0.22
  -6  11   1    5.71    0.26
  -6  11   1    5.79    0.29
   6  11  -1    6.11    0.23
  -6 -11  -1    5.94    0.22
   6  11  -1    5.77    0.21
   6 -11   1    5.71    0.24
  -6  11  -1    5.80    0.26
  -6  11  -1    5.26    0.27
  -6 -11   1    5.71    0.20
  -6  11  -1    5.65    0.20
   6 -11  -1    5.77    0.26
   6  11   1    6.01    0.24
   6  11   1    5.56    0.22
  -7  11   1    8.51    0.32
  -7 -11  -1    8.96    0.28
  -7  11   1    9.03    0.28
  -7  11   1    8.64    0.33
   7  11  -1    9.35    0.29
   7  11  -1    9.37    0.27
   7 -11   1    9.13    0.30
   7  11   1    9.40    0.28
  -7  11  -1    9.06    0.26
   7 -11  -1    8.70    0.30
   7  11   1    8.90    0.29
  -7 -11   1    9.09    0.26
  -7  11  -1    8.95    0.31
  -7  11  -1    9.01    0.33
   8 -11   1   11.53    0.34
   8  11  -1   11.58    0.32
   8  11  -1   11.55    0.34
  -8  11   1   11.35    0.39
  -8  11   1   11.64    0.36
  -8  11   1   11.55    0.33
  -8 -11  -1   11.58    0.33
  -8  11  -1   11.42    0.36
   8 -11  -1   11.58    0.36
  -8  11  -1   11.56    0.39
  -8 -11   1   11.60    0.31
   8  11   1   11.59    0.35
  -8  11  -1   11.39    0.31
   8  11   1   11.66    0.33
   9  11  -1   17.01    0.44
   9 -11   1   17.91    0.44
  -9  11   1   16.57    0.46
   9  11  -1   16.94    0.41
  -9  11   1   16.78    0.48
  -9  11   1   17.23    0.42
  -9 -11  -1   17.62    0.42
  -9  11  -1   17.32    0.49
   9  11   1   16.99    0.44
  -9  11  -1   17.55    0.41
   9 -11  -1   17.28    0.44
   9  11   1   17.21    0.43
  -9  11  -1   17.28    0.45
  -9 -11   1   17.62    0.41
 -10  11   1    0.23    0.17
  10  11  -1    0.03    0.15
 -10 -11  -1    0.49    0.18
  10  11  -1   -0.15    0.17
  10 -11   1    0.49    0.18
 -10  11   1    0.23    0.20
 -10 -11   1    0.19    0.17
  10  11   1    0.02    0.16
  10 -11  -1    0.15    0.19
  10  11   1    0.03    0.17
 -10  11  -1    0.64    0.20
 -10  11  -1    0.44    0.17
 -11 -11  -1   -0.46    0.18
 -11  11   1    0.08    0.18
  11 -11   1   -0.02    0.19
  11  11  -1    0.10    0.18
 -11  11   1    0.04    0.20
  11  11  -1   -0.05    0.17
  11 -11  -1   -0.13    0.19
  11  11   1    0.01    0.17
 -11  11  -1   -0.08    0.17
  11  11   1    0.10    0.18
 -11  11  -1   -0.12    0.19
 -11 -11   1    0.05    0.18
  12  11  -1    0.39    0.18
  12  11  -1    0.34    0.19
 -12  11   1    0.39    0.20
 -12 -11  -1    0.03    0.20
  12 -11   1    0.37    0.20
 -12  11  -1    0.11    0.20
  12 -11  -1    0.14    0.21
 -12 -11   1    0.17    0.20
  12  11   1    0.32    0.18
 -13  11   1    0.74    0.22
  13 -11   1    0.47    0.22
  13  11  -1    0.63    0.20
 -13 -11  -1    0.88    0.22
  13  11   1    0.83    0.20
  13 -11  -1    0.40    0.22
 -13 -11   1    0.59    0.21
  14 -11   1    2.39    0.27
 -14 -11  -1    2.57    0.26
  14  11  -1    2.45    0.24
 -14 -11   1    2.29    0.26
  14  11   1    2.39    0.24
  14 -11  -1    2.36    0.27
  15 -11   1    0.54    0.26
 -15 -11  -1    0.65    0.26
  15  11  -1    0.29    0.22
  15 -11  -1    0.25    0.26
 -15 -11   1    0.64    0.25
 -16 -11  -1    1.31    0.28
  16 -11   1    0.88    0.29
  16 -11  -1    1.45    0.29
 -16 -11   1    1.59    0.29
  17 -11   1    0.56    0.30
 -17 -11  -1    0.59    0.30
 -17 -11   1    0.87    0.30
  17 -11  -1    0.42    0.30
   0 -12   1   13.94    0.27
   0 -12   1   14.57    0.27
   0  12   1   14.45    0.32
   0  12   1   14.42    0.32
   0  12  -1   14.86    0.30
   0  12  -1   14.42    0.29
   0 -12  -1   14.10    0.29
   1 -12   1    9.61    0.22
  -1  12   1    9.42    0.26
   1  12  -1    9.87    0.23
  -1 -12  -1    9.16    0.23
   1  12  -1    9.87    0.22
   1 -12   1    9.63    0.22
  -1  12   1    9.86    0.26
  -1 -12   1    9.62    0.21
  -1  12  -1    9.62    0.24
  -1  12  -1    9.40    0.24
  -1 -12   1    9.50    0.20
   1  12   1    9.27    0.25
   1  12   1    9.07    0.25
   1 -12  -1    9.56    0.24
  -2 -12  -1    2.15    0.12
   2  12  -1    2.05    0.14
   2  12  -1    2.14    0.15
  -2  12   1    2.35    0.19
  -2  12   1    2.56    0.19
   2 -12   1    2.14    0.16
   2  12   1    1.88    0.13
  -2 -12   1    2.04    0.13
  -2  12  -1    2.21    0.17
  -2  12  -1    1.93    0.13
   2 -12  -1    2.36    0.18
   2  12   1    2.05    0.13
  -2 -12   1    1.99    0.12
  -3 -12  -1    4.64    0.18
   3  12  -1    5.12    0.18
   3 -12   1    4.40    0.19
  -3  12   1    4.51    0.22
  -3  12   1    4.75    0.23
   3  12  -1    4.71    0.17
   3  12  -1    4.73    0.17
  -3  12  -1    4.42    0.21
   3  12   1    4.70    0.19
  -3 -12   1    4.66    0.15
   3 -12  -1    4.83    0.21
  -3 -12   1    4.67    0.15
  -3  12  -1    4.82    0.21
   3  12   1    4.74    0.22
   4  12  -1    3.00    0.16
  -4 -12  -1    3.64    0.18
  -4  12   1    2.81    0.14
  -4  12   1    2.98    0.21
   4 -12   1    2.81    0.19
   4  12  -1    3.27    0.17
  -4  12   1    3.09    0.23
  -4  12  -1    3.03    0.22
  -4 -12   1    2.97    0.14
   4  12   1    3.39    0.21
  -4 -12   1    3.32    0.15
   4 -12  -1    3.19    0.21
   4  12   1    2.93    0.19
  -4  12  -1    2.76    0.20
  -5  12   1    0.41    0.14
  -5 -12  -1    0.71    0.11
  -5  12   1    0.58    0.14
   5 -12   1    0.64    0.13
  -5  12   1    0.77    0.10
   5  12  -1    0.85    0.10
   5  12  -1    1.00    0.12
   5  12   1    0.78    0.12
   5 -12  -1    0.52    0.14
  -5  12  -1    0.78    0.14
  -5  12  -1    0.81    0.13
   5  12   1    0.81    0.12
  -5 -12   1    0.92    0.10
   5  12   1    0.91    0.13
  -5  12  -1    0.84    0.09
   6  12  -1   31.36    0.58
  -6 -12  -1   31.71    0.56
   6 -12   1   32.89    0.58
  -6  12   1   31.11    0.55
  -6  12   1   31.59    0.64
   6  12  -1   32.91    0.59
  -6  12   1   31.64    0.63
  -6  12  -1   32.88    0.63
   6  12   1   32.30    0.60
   6 -12  -1   32.18    0.59
  -6 -12   1   31.33    0.55
   6  12   1   32.57    0.61
   6  12   1   32.13    0.61
  -6  12  -1   32.99    0.64
  -6  12  -1   31.18    0.54
   7  12  -1    3.59    0.22
  -7  12   1    3.12    0.20
   7  12  -1    4.05    0.23
  -7 -12  -1    3.78    0.23
   7 -12   1    3.01    0.19
  -7  12   1    3.45    0.22
  -7  12   1    3.42    0.21
   7 -12  -1    3.00    0.19
  -7  12  -1    3.52    0.20
  -7  12  -1    3.30    0.21
   7  12   1    3.46    0.23
  -7  12  -1    3.49    0.26
   7  12   1    3.11    0.24
  -7 -12   1    3.46    0.22
   8  12  -1   14.14    0.36
  -8  12   1   13.64    0.44
  -8 -12  -1   13.93    0.36
   8  12  -1   14.27    0.38
  -8  12   1   13.36    0.35
   8 -12   1   14.00    0.39
  -8  12   1   14.28    0.41
  -8  12  -1   13.52    0.34
  -8  12  -1   14.31    0.44
  -8 -12   1   14.36    0.35
   8 -12  -1   13.79    0.39
   8  12   1   14.12    0.39
   8  12   1   14.03    0.37
  -8  12  -1   13.72    0.40
  -9 -12  -1   16.77    0.42
  -9  12   1   16.07    0.49
   9  12  -1   16.63    0.41
   9 -12   1   16.96    0.44
   9  12  -1   16.26    0.44
  -9  12   1   15.91    0.41
   9  12   1   16.27    0.44
   9 -12  -1   16.71    0.44
  -9 -12   1   16.77    0.40
  -9  12  -1   17.46    0.49
  -9  12  -1   16.86    0.41
  -9  12  -1   16.96    0.46
   9  12   1   16.54    0.43
 -10  12   1    2.90    0.25
 -10  12   1    2.95    0.21
  10  12  -1    2.59    0.20
 -10 -12  -1    2.46    0.21
  10  12  -1    2.74    0.22
  10 -12   1    2.76    0.22
  10 -12  -1    2.69    0.22
  10  12   1    2.58    0.20
 -10  12  -1    3.07    0.24
 -10 -12   1    2.25    0.20
  10  12   1    2.55    0.22
  11  12  -1    0.63    0.18
  11 -12   1    0.62    0.20
 -11 -12  -1    0.51    0.19
  11  12  -1    0.79    0.19
 -11  12   1    0.49    0.20
 -11  12   1    0.63    0.22
  11  12   1    0.41    0.19
 -11 -12   1    0.49    0.19
  11 -12  -1    0.41    0.20
  11  12   1    0.22    0.18
 -11  12  -1    0.45    0.21
  12  12  -1    0.11    0.20
  12  12  -1    0.23    0.18
  12 -12   1    0.47    0.21
 -12 -12  -1    0.41    0.21
 -12 -12   1    0.31    0.20
  12 -12  -1    0.24    0.21
  12  12   1    0.21    0.19
  13  12  -1   -0.09    0.19
 -13 -12  -1   -0.12    0.21
  13 -12   1    0.38    0.22
  13  12   1    0.40    0.19
  13 -12  -1    0.14    0.22
 -13 -12   1   -0.03    0.21
 -14 -12  -1    1.18    0.25
  14 -12   1    1.01    0.25
  14  12  -1    0.75    0.22
 -14 -12   1    0.87    0.24
  14  12   1    0.96    0.23
  14 -12  -1    1.19    0.26
  15 -12   1    0.45    0.27
 -15 -12  -1    0.12    0.25
  15  12  -1    0.60    0.23
  15  12   1    0.06    0.24
 -15 -12   1    0.40    0.25
  15 -12  -1   -0.08    0.25
 -16 -12  -1    0.59    0.28
  16 -12   1    0.74    0.29
 -16 -12   1    0.30    0.27
  16 -12  -1   -0.33    0.28
 -17 -12  -1    2.84    0.34
  17 -12   1    3.47    0.35
 -17 -12   1    2.96    0.33
  17 -12  -1    2.79    0.35
   0  13  -1   44.63    0.76
   0  13   1   44.02    0.78
   0  13   1   44.76    0.77
   0 -13  -1   44.61    0.72
   0  13  -1   44.70    0.75
   0 -13   1   44.30    0.70
   0 -13   1   43.64    0.70
  -1 -13  -1    2.52    0.13
   1  13  -1    2.22    0.17
  -1  13   1    2.82    0.19
   1  13  -1    2.24    0.16
   1 -13   1    2.86    0.16
  -1  13   1    2.70    0.20
  -1  13  -1    2.89    0.18
   1  13   1    2.51    0.19
  -1 -13   1    2.33    0.15
   1 -13  -1    2.64    0.18
  -1  13  -1    2.76    0.17
  -1 -13   1    2.08    0.14
   1  13   1    2.35    0.19
   2 -13   1    0.16    0.10
   2  13  -1    0.22    0.10
   2  13  -1    0.27    0.09
  -2 -13  -1    0.16    0.10
  -2  13   1    0.18    0.12
  -2  13   1    0.31    0.12
  -2 -13   1    0.26    0.08
   2 -13  -1    0.18    0.11
  -2 -13   1    0.18    0.08
  -2  13  -1    0.28    0.11
   2  13   1    0.15    0.11
   2  13   1    0.14    0.11
  -2  13  -1    0.25    0.11
   3  13  -1    0.00    0.10
   3 -13   1   -0.11    0.11
  -3 -13  -1    0.06    0.10
   3  13  -1   -0.04    0.10
  -3  13   1   -0.16    0.12
  -3  13   1    0.09    0.13
   3 -13  -1    0.12    0.12
  -3  13  -1   -0.12    0.11
  -3  13  -1   -0.05    0.11
  -3 -13   1    0.00    0.07
   3  13   1   -0.02    0.10
   3  13   1    0.05    0.12
  -3 -13   1    0.09    0.08
  -4  13   1    1.49    0.10
  -4  13   1    1.34    0.15
   4  13  -1    1.40    0.12
   4 -13   1    1.54    0.14
  -4  13   1    1.60    0.16
  -4 -13  -1    1.44    0.12
   4  13  -1    1.56    0.11
   4  13  -1    1.61    0.12
  -4  13  -1    1.04    0.14
   4  13   1    1.34    0.14
   4 -13  -1    1.20    0.14
  -4 -13   1    1.41    0.10
  -4  13  -1    1.19    0.14
   4  13   1    1.43    0.12
  -4 -13   1    1.56    0.11
  -5 -13  -1   23.97    0.45
   5  13  -1   24.35    0.47
  -5  13   1   24.57    0.52
   5 -13   1   25.54    0.48
  -5  13   1   23.13    0.43
  -5  13   1   25.07    0.52
   5  13  -1   23.97    0.46
  -5  13  -1   25.28    0.51
   5  13   1   24.27    0.48
   5 -13  -1   24.64    0.49
  -5  13  -1   24.74    0.52
  -5 -13   1   24.25    0.44
   5  13   1   24.62    0.50
  -6  13   1    5.07    0.29
   6  13  -1    4.89    0.22
  -6 -13  -1    5.10    0.24
   6 -13   1    5.11    0.27
  -6  13   1    4.51    0.20
  -6  13   1    5.00    0.30
   6  13  -1    4.51    0.23
  -6  13  -1    4.79    0.28
  -6 -13   1    4.84    0.21
   6 -13  -1    5.10    0.28
   6  13   1    5.29    0.24
  -6  13  -1    4.78    0.30
   6  13   1    5.09    0.26
   6  13   1    4.96    0.25
  -7  13   1    3.05    0.22
   7  13  -1    3.38    0.23
  -7 -13  -1    3.15    0.24
  -7  13   1    3.47    0.22
   7  13  -1    2.97    0.24
  -7  13   1    2.95    0.22
   7 -13   1    3.04    0.20
   7  13   1    4.04    0.26
  -7  13  -1    3.07    0.20
  -7 -13   1    3.49    0.22
   7  13   1    3.18    0.27
  -7  13  -1    3.21    0.21
   7 -13  -1    3.35    0.21
   7  13   1    3.37    0.25
   8 -13   1    1.41    0.18
   8  13  -1    1.19    0.16
  -8 -13  -1    1.61    0.17
   8  13  -1    1.23    0.15
  -8  13   1    1.18    0.19
  -8  13   1    1.52    0.21
  -8  13  -1    1.51    0.20
   8 -13  -1    1.38    0.19
   8  13   1    1.47    0.18
   8  13   1    1.41    0.16
  -8  13  -1    1.36    0.19
   8  13   1    1.43    0.17
  -8 -13   1    1.49    0.16
   9 -13   1    9.96    0.36
  -9  13   1    9.44    0.42
   9  13  -1    9.74    0.35
   9  13  -1    9.37    0.33
  -9 -13  -1    9.61    0.34
   9  13   1    9.35    0.36
   9 -13  -1    9.43    0.38
  -9  13  -1    8.70    0.37
   9  13   1    9.33    0.35
  -9 -13   1   10.13    0.33
  -9  13  -1    9.74    0.41
  10  13  -1    2.74    0.20
  10  13  -1    3.17    0.21
 -10  13   1    2.69    0.25
 -10 -13  -1    2.93    0.21
  10 -13   1    2.57    0.22
  10 -13  -1    2.61    0.23
 -10  13  -1    3.10    0.26
 -10 -13   1    2.84    0.21
  10  13   1    3.03    0.23
  10  13   1    2.46    0.20
  11  13  -1    2.86    0.23
  11  13  -1    2.66    0.21
 -11 -13  -1    2.62    0.23
 -11  13   1    2.86    0.26
  11 -13   1    2.81    0.24
 -11  13  -1    2.66    0.26
  11  13   1    2.65    0.23
  11  13   1    2.82    0.22
 -11 -13   1    2.83    0.22
  11 -13  -1    3.16    0.25
  12  13  -1    5.90    0.35
  12  13  -1    5.11    0.37
  12 -13   1    5.54    0.39
 -12 -13  -1    5.40    0.36
  12 -13  -1    5.39    0.38
  12  13   1    5.12    0.36
 -12 -13   1    5.69    0.36
  13  13  -1    2.60    0.24
 -13 -13  -1    3.30    0.26
  13 -13   1    2.57    0.26
  13  13   1    2.46    0.23
 -13 -13   1    2.59    0.25
  13 -13  -1    2.66    0.27
 -14 -13  -1    0.17    0.24
  14  13  -1    0.27    0.22
  14 -13   1   -0.14    0.25
  14  13   1    0.18    0.22
  14 -13  -1   -0.01    0.24
 -14 -13   1    0.26    0.24
  15  13  -1    0.76    0.24
 -15 -13  -1    0.83    0.26
  15 -13   1    0.96    0.28
 -15 -13   1    0.91    0.27
  15  13   1    1.07    0.26
  15 -13  -1    1.05    0.28
 -16 -13  -1    0.13    0.28
  16 -13   1    0.22    0.30
  16 -13  -1    0.09    0.29
 -16 -13   1    0.55    0.28
   0 -14  -1    0.60    0.11
   0  14  -1    0.42    0.11
   0 -14   1    0.67    0.10
   0  14   1    0.30    0.12
   0  14  -1    0.25    0.11
   0 -14   1    0.33    0.09
   0  14   1    0.48    0.12
   1 -14   1    1.88    0.12
  -1 -14  -1    1.79    0.13
  -1  14   1    1.72    0.14
   1  14  -1    1.92    0.12
  -1  14   1    1.74    0.15
   1  14  -1    2.10    0.17
   1  14   1    1.88    0.14
   1  14   1    1.64    0.14
   1 -14  -1    2.01    0.14
  -1  14  -1    1.78    0.13
  -1 -14   1    1.95    0.14
  -1  14  -1    1.81    0.13
  -1 -14   1    1.73    0.11
  -2 -14  -1   10.63    0.26
  -2  14   1   10.98    0.31
   2 -14   1   10.52    0.27
   2  14  -1   10.43    0.26
   2  14  -1   10.66    0.27
  -2  14   1   10.65    0.31
  -2  14  -1   10.48    0.30
   2  14   1   10.45    0.28
  -2 -14   1    9.89    0.23
   2  14   1   10.26    0.29
  -2 -14   1   10.74    0.24
   2 -14  -1   10.59    0.28
  -2  14  -1   10.73    0.29
   3  14  -1   14.35    0.32
  -3  14   1   14.13    0.37
  -3 -14  -1   13.83    0.31
   3 -14   1   14.32    0.33
  -3  14   1   14.32    0.37
   3  14  -1   14.76    0.33
  -3  14  -1   14.65    0.36
  -3  14  -1   14.73    0.36
   3  14   1   14.47    0.36
   3  14   1   14.50    0.34
  -3 -14   1   14.12    0.29
   3 -14  -1   14.42    0.34
   4  14  -1   16.27    0.36
   4  14  -1   15.91    0.34
   4 -14   1   16.11    0.36
  -4  14   1   16.31    0.40
  -4  14   1   15.83    0.40
  -4 -14  -1   16.02    0.34
  -4  14  -1   15.93    0.39
   4 -14  -1   15.81    0.37
  -4  14  -1   16.43    0.39
   4  14   1   16.27    0.39
  -4 -14   1   16.01    0.32
   4  14   1   16.09    0.37
   5  14  -1   20.17    0.43
  -5  14   1   20.54    0.48
   5 -14   1   20.39    0.44
  -5 -14  -1   21.13    0.41
   5  14  -1   20.00    0.42
  -5  14   1   20.42    0.48
   5  14  -1   20.62    0.43
  -5  14  -1   20.73    0.46
  -5 -14   1   20.46    0.39
  -5  14  -1   20.57    0.48
   5  14   1   20.96    0.46
   5  14   1   20.84    0.44
   5 -14  -1   21.03    0.45
  -6  14   1    4.02    0.30
  -6 -14  -1    3.93    0.24
   6 -14   1    3.76    0.28
   6  14  -1    3.67    0.22
  -6  14   1    4.14    0.29
   6  14  -1    3.92    0.24
   6 -14  -1    3.97    0.29
   6  14   1    3.69    0.25
  -6  14  -1    3.87    0.30
   6  14   1    3.41    0.27
  -6 -14   1    3.74    0.22
  -6  14  -1    4.00    0.29
   7  14  -1    5.89    0.27
   7 -14   1    5.96    0.31
   7  14  -1    5.60    0.26
  -7 -14  -1    6.27    0.28
  -7  14   1    5.94    0.33
  -7  14   1    6.28    0.35
  -7  14  -1    5.83    0.31
  -7 -14   1    5.83    0.26
   7  14   1    5.84    0.27
   7  14   1    6.14    0.30
   7 -14  -1    5.64    0.32
  -7  14  -1    6.11    0.34
   7  14   1    6.10    0.29
   8 -14   1    5.26    0.33
   8  14  -1    5.38    0.28
   8  14  -1    5.19    0.29
  -8 -14  -1    5.82    0.29
  -8  14   1    4.88    0.36
  -8  14   1    4.96    0.33
   8 -14  -1    5.56    0.33
  -8  14  -1    4.76    0.36
   8  14   1    5.05    0.28
  -8 -14   1    4.92    0.27
   8  14   1    5.59    0.31
  -8  14  -1    5.13    0.32
   8  14   1    5.27    0.31
  -9 -14  -1    6.20    0.32
   9  14  -1    6.12    0.31
   9 -14   1    5.65    0.34
   9  14  -1    6.15    0.30
  -9  14   1    6.12    0.40
   9  14   1    6.03    0.33
   9 -14  -1    5.70    0.35
   9  14   1    5.40    0.34
   9  14   1    5.87    0.31
  -9 -14   1    5.93    0.30
  -9  14  -1    5.46    0.38
  10 -14   1    3.57    0.24
  10  14  -1    3.64    0.31
 -10  14   1    4.02    0.28
  10  14  -1    4.33    0.30
 -10 -14  -1    4.63    0.32
  10 -14  -1    3.81    0.25
  10  14   1    3.68    0.24
  10  14   1    4.28    0.31
 -10  14  -1    3.80    0.27
  10  14   1    3.74    0.25
 -10 -14   1    3.92    0.23
 -11  14   1    0.63    0.23
  11  14  -1    0.70    0.19
  11 -14   1    0.77    0.21
 -11 -14  -1    0.46    0.20
  11  14  -1    0.84    0.19
 -11  14  -1    0.55    0.23
  11  14   1    0.77    0.20
  11  14   1    0.97    0.20
  11  14   1    0.47    0.20
  11 -14  -1    0.65    0.22
 -11 -14   1    0.61    0.19
  12  14  -1    1.05    0.20
  12 -14   1    1.17    0.23
 -12 -14  -1    1.20    0.22
  12  14   1    1.12    0.21
  12 -14  -1    1.44    0.24
 -12 -14   1    1.22    0.22
 -13 -14  -1    0.19    0.22
  13  14  -1    0.50    0.21
  13 -14   1    0.42    0.24
 -13 -14   1    0.39    0.22
  13 -14  -1    0.46    0.24
  13  14   1    0.52    0.21
  14 -14   1    0.74    0.26
  14  14  -1    1.05    0.23
 -14 -14  -1    1.24    0.26
 -14 -14   1    0.75    0.24
  14  14   1    0.93    0.23
  14 -14  -1    1.19    0.27
 -15 -14  -1    0.84    0.27
  15  14  -1    0.87    0.25
  15 -14   1    0.31    0.28
  15  14   1    0.48    0.25
 -15 -14   1    0.70    0.27
  15 -14  -1    0.91    0.29
  16 -14   1    0.05    0.29
 -16 -14  -1    0.24    0.28
  16 -14  -1   -0.10    0.30
 -16 -14   1    0.18    0.28
   0  15   1    3.52    0.23
   0 -15  -1    3.29    0.21
   0  15   1    3.43    0.23
   0  15  -1    3.64    0.21
   0 -15   1    3.59    0.19
   0  15  -1    3.24    0.20
  -1 -15  -1    2.03    0.14
  -1  15   1    1.94    0.16
  -1  15   1    1.94    0.16
   1 -15   1    1.83    0.13
   1  15  -1    2.02    0.14
   1  15  -1    1.82    0.13
   1  15   1    1.97    0.15
  -1  15  -1    1.91    0.15
   1  15   1    2.04    0.15
   1 -15  -1    1.75    0.14
  -1 -15   1    2.22    0.13
  -1  15  -1    1.79    0.15
  -2 -15  -1    5.52    0.22
  -2  15   1    5.00    0.26
   2  15  -1    5.15    0.22
   2 -15   1    4.86    0.22
  -2  15   1    5.39    0.27
   2  15  -1    5.17    0.22
   2 -15  -1    5.19    0.24
   2  15   1    5.30    0.25
  -2  15  -1    5.15    0.24
  -2  15  -1    5.35    0.25
  -2 -15   1    5.46    0.20
   2  15   1    5.39    0.25
   3  15  -1    3.19    0.22
   3 -15   1    2.76    0.16
  -3  15   1    2.71    0.19
   3  15  -1    3.14    0.20
  -3 -15  -1    2.81    0.21
  -3  15   1    2.67    0.19
  -3 -15   1    2.63    0.18
   3  15   1    3.12    0.23
   3  15   1    3.30    0.24
  -3  15  -1    2.77    0.18
  -3  15  -1    3.15    0.24
   3 -15  -1    3.05    0.18
   4 -15   1   17.34    0.39
  -4  15   1   17.35    0.44
  -4  15   1   17.06    0.43
   4  15  -1   17.03    0.39
   4  15  -1   17.44    0.37
  -4 -15  -1   17.60    0.37
   4  15   1   17.80    0.40
   4  15   1   17.10    0.41
  -4  15  -1   16.85    0.42
   4 -15  -1   17.66    0.41
  -4  15  -1   17.04    0.43
  -4 -15   1   17.37    0.35
  -5 -15  -1   14.92    0.36
  -5  15   1   15.96    0.44
  -5  15   1   15.73    0.43
   5  15  -1   15.48    0.38
   5  15  -1   15.56    0.36
   5 -15   1   14.94    0.38
  -5  15  -1   15.80    0.42
   5 -15  -1   16.16    0.40
  -5  15  -1   15.82    0.42
  -5 -15   1   15.78    0.34
   5  15   1   15.61    0.38
   5  15   1   15.81    0.40
  -6  15   1   16.73    0.44
   6  15  -1   16.50    0.40
  -6 -15  -1   16.16    0.39
  -6  15   1   16.51    0.46
   6  15  -1   16.18    0.38
   6 -15   1   16.79    0.42
   6  15  -1   16.54    0.39
  -6  15  -1   17.07    0.44
   6  15   1   16.51    0.43
  -6  15  -1   17.04    0.46
  -6 -15   1   16.11    0.36
   6  15   1   16.90    0.40
   6 -15  -1   16.93    0.43
   7  15  -1    2.35    0.17
  -7  15   1    2.54    0.23
   7  15  -1    3.32    0.26
  -7  15   1    2.50    0.22
   7  15  -1    2.57    0.19
  -7 -15  -1    2.90    0.19
   7 -15   1    2.74    0.20
  -7  15  -1    2.74    0.21
   7  15   1    2.46    0.18
  -7  15  -1    2.86    0.23
  -7 -15   1    2.81    0.17
   7  15   1    2.79    0.20
   7 -15  -1    2.54    0.22
   8  15  -1    7.36    0.31
  -8 -15  -1    6.79    0.31
  -8  15   1    6.69    0.40
   8 -15   1    6.59    0.34
   8  15  -1    7.34    0.29
   8  15   1    6.08    0.30
   8  15   1    6.53    0.34
   8  15   1    7.12    0.32
   8 -15  -1    6.89    0.34
  -8  15  -1    6.85    0.35
  -8 -15   1    6.65    0.29
  -8  15  -1    6.19    0.37
   9  15  -1    2.64    0.20
  -9 -15  -1    2.57    0.21
  -9  15   1    2.31    0.25
   9  15  -1    2.12    0.19
   9 -15   1    2.31    0.22
   9  15   1    2.35    0.21
  -9 -15   1    2.52    0.19
   9 -15  -1    2.31    0.23
  -9  15  -1    2.56    0.25
   9  15   1    2.50    0.20
   9  15   1    2.71    0.22
  10  15  -1    0.42    0.17
 -10 -15  -1    0.38    0.18
 -10  15   1    0.52    0.22
  10  15  -1    0.61    0.18
  10 -15   1    0.34    0.20
  10 -15  -1    0.34    0.21
 -10  15  -1    0.50    0.22
 -10 -15   1    0.44    0.18
  10  15   1    0.10    0.19
  10  15   1    0.54    0.19
  10  15   1    0.41    0.18
  11  15  -1    3.53    0.23
 -11 -15  -1    5.16    0.35
  11  15  -1    3.47    0.24
  11 -15   1    3.90    0.27
  11  15   1    3.57    0.27
  11  15   1    3.61    0.26
  11  15   1    4.81    0.35
  11 -15  -1    3.64    0.27
 -11  15  -1    3.71    0.29
 -11 -15   1    4.28    0.33
  12 -15   1    4.36    0.29
  12  15  -1    5.10    0.36
 -12 -15  -1    5.77    0.38
  12 -15  -1    4.33    0.30
  12  15   1    4.97    0.38
 -12 -15   1    5.29    0.36
 -13 -15  -1    1.08    0.25
  13 -15   1    0.81    0.25
  13  15  -1    0.82    0.22
  13 -15  -1    0.67    0.25
  13  15   1    0.51    0.22
 -13 -15   1    1.14    0.23
  14 -15   1    1.73    0.29
 -14 -15  -1    1.40    0.27
  14  15  -1    1.38    0.25
  14 -15  -1    1.60    0.29
  14  15   1    1.57    0.25
 -14 -15   1    1.42    0.26
 -15 -15  -1    0.72    0.28
  15 -15   1    0.30    0.28
  15  15  -1    0.99    0.26
 -15 -15   1    0.45    0.27
  15 -15  -1    0.58    0.30
  15  15   1    0.68    0.26
   0 -16  -1    0.06    0.13
   0  16  -1   -0.01    0.13
   0  16  -1    0.16    0.12
   0 -16   1    0.12    0.11
   0  16   1    0.17    0.14
   0  16   1    0.12    0.14
   1 -16   1    2.49    0.15
  -1  16   1    2.57    0.18
   1  16  -1    2.72    0.16
  -1  16   1    2.43    0.18
  -1 -16  -1    2.79    0.21
   1  16  -1    2.58    0.20
  -1  16  -1    2.67    0.22
   1  16   1    2.97    0.24
  -1  16  -1    2.51    0.17
   1  16   1    2.59    0.17
   1 -16  -1    2.50    0.16
  -1 -16   1    2.47    0.19
   2  16  -1    4.12    0.23
  -2  16   1    3.42    0.27
  -2  16   1    3.25    0.20
   2  16  -1    3.87    0.24
   2 -16   1    3.75    0.23
  -2 -16  -1    4.43    0.23
   2  16   1    4.16    0.25
  -2  16  -1    3.87    0.26
   2 -16  -1    3.48    0.25
  -2 -16   1    3.82    0.20
   2  16   1    4.22    0.25
  -2  16  -1    3.46    0.25
  -3 -16  -1   28.62    0.53
  -3  16   1   28.76    0.60
   3 -16   1   29.60    0.54
   3  16  -1   28.48    0.56
  -3  16   1   28.70    0.60
   3  16  -1   28.50    0.54
   3  16   1   29.28    0.58
  -3  16  -1   29.04    0.59
  -3 -16   1   28.63    0.51
   3 -16  -1   28.86    0.56
   3  16   1   29.20    0.57
  -3  16  -1   29.58    0.58
  -4  16   1   24.12    0.55
   4 -16   1   25.10    0.49
  -4  16   1   24.14    0.54
  -4 -16  -1   24.06    0.47
   4  16  -1   23.60    0.48
   4  16  -1   24.33    0.50
   4  16   1   23.51    0.50
   4 -16  -1   24.42    0.51
  -4 -16   1   24.17    0.45
   4  16   1   23.76    0.53
  -4  16  -1   25.04    0.53
  -4  16  -1   24.58    0.53
   5  16  -1   11.81    0.34
  -5  16   1   11.69    0.38
   5  16  -1   11.30    0.32
   5 -16   1   12.01    0.36
  -5  16   1   11.44    0.40
  -5 -16  -1   11.44    0.32
   5  16   1   11.64    0.37
  -5  16  -1   11.96    0.39
   5 -16  -1   11.13    0.36
  -5  16  -1   11.95    0.37
   5  16   1   11.23    0.34
  -5 -16   1   10.95    0.30
   6 -16   1    3.89    0.29
   6  16  -1    3.94    0.27
  -6  16   1    4.46    0.34
   6  16  -1    3.78    0.25
  -6 -16  -1    4.29    0.26
  -6  16   1    4.58    0.31
   6  16   1    3.76    0.30
   6 -16  -1    4.66    0.31
   6  16   1    4.23    0.27
  -6 -16   1    4.13    0.24
  -6  16  -1    4.28    0.33
  -6  16  -1    3.81    0.31
   7  16  -1   10.60    0.33
   7  16  -1   10.93    0.34
  -7 -16  -1   10.78    0.34
  -7  16   1   12.06    0.42
   7  16  -1   10.61    0.36
  -7  16   1   10.43    0.40
   7 -16   1   11.48    0.38
   7 -16  -1   10.76    0.39
   7  16   1   11.02    0.35
   7  16   1   11.19    0.39
  -7  16  -1   10.59    0.39
  -7 -16   1   10.24    0.32
  -7  16  -1   10.44    0.42
  -8  16   1    0.97    0.21
   8 -16   1    1.79    0.21
  -8 -16  -1    1.61    0.18
   8  16  -1    1.68    0.17
   8  16  -1    1.40    0.19
   8  16  -1    1.40    0.18
  -8  16  -1    1.24    0.20
  -8  16  -1    1.51    0.23
   8  16   1    1.46    0.20
   8 -16  -1    1.41    0.21
   8  16   1    1.47    0.18
  -8 -16   1    1.83    0.17
   9  16  -1    6.35    0.34
   9  16  -1    6.63    0.34
   9 -16   1    7.08    0.37
   9  16  -1    6.44    0.32
  -9  16   1    5.93    0.40
  -9 -16  -1    6.32    0.33
   9 -16  -1    6.63    0.37
  -9 -16   1    6.54    0.31
   9  16   1    6.48    0.36
   9  16   1    6.26    0.34
   9  16   1    6.81    0.34
  -9  16  -1    6.76    0.42
  10  16  -1    1.43    0.21
  10  16  -1    1.80    0.20
  10 -16   1    2.12    0.24
 -10  16   1    1.80    0.26
 -10 -16  -1    2.18    0.22
  10  16  -1    1.61    0.21
 -10 -16   1    1.88    0.20
  10  16   1    1.69    0.21
  10  16   1    1.86    0.22
  10  16   1    1.72    0.20
  10 -16  -1    1.67    0.24
 -10  16  -1    2.12    0.25
  11  16  -1    0.75    0.20
 -11 -16  -1    0.92    0.21
  11 -16   1    0.40    0.22
  11  16  -1    0.82    0.20
  11 -16  -1    0.94    0.24
 -11 -16   1    0.90    0.20
  11  16   1    0.66    0.20
  11  16   1    0.66    0.22
 -11  16  -1    0.89    0.25
 -12 -16  -1    0.68    0.22
  12 -16   1    0.02    0.23
  12  16  -1    0.45    0.21
  12  16   1    0.05    0.20
  12 -16  -1    0.46    0.25
 -12 -16   1    0.39    0.21
  13 -16   1    2.54    0.28
  13  16  -1    2.64    0.25
 -13 -16  -1    3.01    0.28
  13 -16  -1    2.42    0.29
 -13 -16   1    2.44    0.26
  13  16   1    2.32    0.26
 -14 -16  -1    0.43    0.26
  14  16  -1    0.49    0.24
  14 -16   1    0.49    0.28
  14 -16  -1    0.33    0.28
 -14 -16   1    0.49    0.25
  14  16   1    0.54    0.24
  15  16  -1    1.26    0.27
  15  16   1    1.29    0.27
   0 -17  -1    1.19    0.15
   0  17   1    1.33    0.17
   0  17  -1    1.15    0.15
   0 -17   1    1.03    0.14
   0  17   1    1.05    0.16
   0  17  -1    0.92    0.15
  -1 -17  -1   14.39    0.35
  -1  17   1   14.36    0.39
   1  17  -1   14.14    0.36
  -1  17   1   14.37    0.39
   1  17  -1   14.29    0.35
   1 -17   1   14.24    0.34
   1  17   1   14.45    0.38
  -1  17  -1   14.05    0.36
  -1  17  -1   13.78    0.37
   1  17   1   14.71    0.39
  -1 -17   1   14.67    0.33
   1 -17  -1   14.10    0.35
  -2 -17  -1   10.75    0.31
  -2  17   1   11.30    0.36
  -2  17   1   11.20    0.36
   2  17  -1   11.12    0.32
   2 -17   1   11.25    0.32
   2  17  -1   10.99    0.32
  -2  17  -1   11.33    0.34
  -2  17  -1   11.23    0.35
  -2 -17   1   11.35    0.29
   2  17   1   10.97    0.34
   2 -17  -1   10.89    0.33
   2  17   1   11.32    0.35
   3 -17   1    1.23    0.16
   3  17  -1    1.32    0.14
   3  17  -1    1.49    0.15
  -3  17   1    1.05    0.18
  -3 -17  -1    1.42    0.15
  -3  17   1    1.12    0.18
   3 -17  -1    1.30    0.17
  -3 -17   1    1.47    0.14
   3  17   1    1.54    0.17
  -3  17  -1    1.04    0.17
   3  17   1    1.34    0.16
  -3  17  -1    1.10    0.17
  -4 -17  -1    7.08    0.28
   4  17  -1    7.02    0.30
  -4  17   1    7.09    0.34
  -4  17   1    6.69    0.35
   4 -17   1    7.45    0.31
   4  17  -1    6.94    0.27
  -4  17  -1    7.13    0.32
   4  17   1    7.20    0.30
   4  17   1    7.16    0.31
  -4  17  -1    7.38    0.33
   4 -17  -1    6.89    0.32
  -4 -17   1    7.06    0.26
  -5  17   1   26.65    0.60
  -5  17   1   26.41    0.59
   5 -17   1   26.51    0.54
   5  17  -1   26.80    0.55
  -5 -17  -1   25.56    0.51
   5  17  -1   25.25    0.52
   5  17   1   25.25    0.54
  -5  17  -1   27.16    0.58
  -5 -17   1   26.42    0.50
   5  17   1   26.40    0.58
   5 -17  -1   26.41    0.55
  -5  17  -1   26.26    0.58
  -6  17   1   10.81    0.42
   6  17  -1   10.62    0.32
   6 -17   1   10.95    0.37
  -6 -17  -1   10.96    0.34
  -6  17   1   11.30    0.39
   6  17  -1   10.59    0.36
  -6 -17   1   10.54    0.32
   6  17   1   10.81    0.35
   6 -17  -1   11.12    0.39
   6  17   1   11.23    0.38
  -6  17  -1   10.88    0.39
  -6  17  -1   11.54    0.41
   7  17  -1    6.62    0.32
   7 -17   1    6.76    0.33
  -7 -17  -1    7.32    0.31
  -7  17   1    6.26    0.37
  -7  17   1    6.70    0.38
   7  17  -1    7.07    0.29
   7  17   1    7.19    0.31
  -7  17  -1    7.56    0.38
  -7  17  -1    7.06    0.35
   7 -17  -1    6.92    0.36
  -7 -17   1    6.93    0.28
   7  17   1    6.66    0.35
   8  17  -1    0.66    0.16
  -8 -17  -1    0.85    0.18
  -8  17   1    0.78    0.23
   8 -17   1    0.61    0.20
   8  17  -1    0.83    0.18
   8  17  -1    0.65    0.17
   8  17   1    0.55    0.17
   8  17   1    0.61    0.20
  -8 -17   1    0.81    0.16
  -8  17  -1    0.50    0.21
   8 -17  -1    0.74    0.20
   9  17  -1    0.42    0.19
   9  17  -1    0.72    0.18
   9  17  -1    0.43    0.17
   9 -17   1    0.97    0.22
  -9  17   1    0.80    0.23
  -9 -17  -1    0.87    0.19
   9  17   1    0.65    0.18
  -9 -17   1    0.93    0.18
  -9  17  -1    0.57    0.23
   9 -17  -1    0.81    0.22
   9  17   1    0.90    0.21
 -10  17   1    0.59    0.23
 -10 -17  -1    0.94    0.20
  10 -17   1    0.93    0.22
  10  17  -1    0.68    0.20
  10  17  -1    1.12    0.19
  10  17  -1    0.97    0.20
 -10 -17   1    1.19    0.20
 -10  17  -1    0.71    0.24
  10  17   1    0.97    0.20
  10  17   1    0.49    0.21
  10 -17  -1    1.08    0.23
  11  17  -1    0.39    0.21
  11 -17   1    0.70    0.24
 -11 -17  -1    1.07    0.21
  11  17  -1    0.60    0.21
  11  17  -1    1.07    0.20
  11  17   1    1.09    0.21
 -11 -17   1    0.87    0.21
 -11  17  -1    0.57    0.25
  11 -17  -1    0.46    0.24
  12 -17   1    6.20    0.44
  12  17  -1    6.77    0.40
 -12 -17  -1    6.54    0.40
  12  17   1    6.90    0.42
 -12 -17   1    6.81    0.40
  12 -17  -1    6.76    0.46
 -13 -17  -1    0.19    0.24
  13  17  -1   -0.23    0.22
  13 -17   1    0.13    0.26
  13 -17  -1    0.23    0.26
 -13 -17   1    0.56    0.24
  13  17   1    0.31    0.23
 -14 -17  -1    0.41    0.26
  14 -17   1    0.61    0.28
  14  17  -1    0.37    0.24
  14 -17  -1    0.72    0.29
  14  17   1    0.32    0.25
 -14 -17   1    0.16    0.26
   0  18   1    3.90    0.28
   0  18   1    3.84    0.28
   0 -18  -1    3.61    0.25
   0 -18   1    4.11    0.23
   0  18  -1    3.75    0.25
   0  18  -1    3.56    0.26
   1 -18   1    8.69    0.28
   1  18  -1    8.43    0.30
   1  18  -1    8.73    0.30
  -1  18   1    8.20    0.33
  -1 -18  -1    8.88    0.29
  -1  18   1    8.74    0.33
  -1 -18   1    8.89    0.27
   1  18   1    8.16    0.35
   1  18   1    8.56    0.33
  -1  18  -1    8.50    0.31
  -1  18  -1    8.68    0.31
   1 -18  -1    8.49    0.31
   2 -18   1    2.94    0.18
   2  18  -1    3.55    0.25
  -2  18   1    2.96    0.21
  -2 -18  -1    3.09    0.24
  -2  18   1    2.62    0.21
   2  18  -1    3.24    0.25
  -2  18  -1    2.79    0.20
  -2 -18   1    3.10    0.22
   2 -18  -1    2.73    0.19
  -2  18  -1    3.00    0.20
   2  18   1    3.33    0.26
   2  18   1    3.26    0.28
   3  18  -1   26.50    0.53
  -3  18   1   25.61    0.58
   3 -18   1   25.95    0.52
  -3  18   1   25.03    0.58
   3  18  -1   26.23    0.52
  -3 -18  -1   25.94    0.51
   3  18   1   26.15    0.54
   3 -18  -1   25.14    0.53
  -3 -18   1   26.02    0.49
  -3  18  -1   26.12    0.56
  -3  18  -1   26.01    0.56
   3  18   1   26.53    0.55
   4  18  -1   35.32    0.66
  -4 -18  -1   36.04    0.64
   4 -18   1   36.20    0.66
  -4  18   1   36.21    0.73
   4  18  -1   35.67    0.68
  -4  18   1   35.02    0.72
  -4  18  -1   35.64    0.71
   4  18   1   35.22    0.68
   4 -18  -1   35.94    0.68
   4  18   1   36.15    0.70
  -4 -18   1   35.25    0.62
  -4  18  -1   35.29    0.71
   5  18  -1    1.29    0.18
   5  18  -1    1.42    0.16
  -5 -18  -1    1.18    0.17
  -5  18   1    0.98    0.19
  -5  18   1    1.06    0.20
   5 -18   1    1.47    0.19
  -5  18  -1    1.47    0.19
   5 -18  -1    1.17    0.19
   5  18   1    1.21    0.17
  -5 -18   1    1.21    0.15
  -5  18  -1    1.42    0.20
   5  18   1    1.36    0.19
  -6  18   1    1.20    0.21
  -6 -18  -1    1.43    0.17
   6  18  -1    1.36    0.18
   6  18  -1    1.26    0.16
   6 -18   1    1.40    0.19
  -6  18   1    1.40    0.21
   6  18   1    1.37    0.20
  -6  18  -1    1.23    0.21
   6  18   1    1.26    0.17
  -6 -18   1    1.69    0.16
  -6  18  -1    1.57    0.20
   6 -18  -1    1.72    0.21
   7  18  -1    3.55    0.26
   7  18  -1    3.77    0.30
  -7 -18  -1    3.27    0.21
  -7  18   1    3.77    0.27
   7 -18   1    3.55    0.23
   7 -18  -1    3.50    0.25
   7  18   1    3.48    0.29
  -7  18  -1    3.68    0.25
  -7 -18   1    3.79    0.27
  -7  18  -1    3.20    0.24
   7  18   1    3.08    0.23
   8  18  -1   -0.06    0.16
   8 -18   1    0.38    0.20
  -8 -18  -1    0.11    0.18
   8  18  -1   -0.25    0.18
  -8  18   1    0.21    0.22
  -8  18  -1   -0.21    0.20
   8  18   1    0.22    0.19
   8  18   1    0.02    0.17
  -8 -18   1    0.08    0.16
   8 -18  -1    0.33    0.20
   9  18  -1    0.23    0.19
   9  18  -1    0.32    0.17
   9 -18   1    0.24    0.21
  -9  18   1    0.39    0.23
  -9 -18  -1    0.43    0.19
   9  18   1    0.09    0.18
  -9 -18   1    0.38    0.17
   9 -18  -1    0.15    0.22
  -9  18  -1    0.35    0.22
  10 -18   1    0.60    0.23
 -10  18   1    0.54    0.25
  10  18  -1    0.54    0.19
  10  18  -1   -0.03    0.20
 -10 -18  -1    0.39    0.20
  10  18  -1    0.42    0.19
  10  18   1    0.35    0.19
  10  18   1    0.43    0.22
 -10  18  -1    0.41    0.24
  10 -18  -1    0.20    0.23
 -10 -18   1    0.52    0.19
 -11 -18  -1    1.40    0.23
  11  18  -1    1.48    0.23
  11  18  -1    1.30    0.22
  11  18  -1    1.18    0.22
  11 -18   1    1.54    0.25
  11  18   1    1.44    0.22
  11 -18  -1    1.37    0.26
 -11 -18   1    1.34    0.22
 -12 -18  -1    2.08    0.26
  12  18  -1    2.22    0.25
  12 -18   1    2.61    0.29
 -12 -18   1    2.39    0.25
  12  18   1    2.28    0.26
  12 -18  -1    2.70    0.30
 -13 -18  -1    1.58    0.27
  13 -18   1    1.39    0.29
  13  18  -1    1.64    0.26
  13 -18  -1    1.58    0.30
 -13 -18   1    1.80    0.26
  13  18   1    1.50    0.26
   0  19   1   -0.10    0.16
   0 -19   1   -0.02    0.13
   0  19  -1    0.29    0.15
   0 -19  -1   -0.15    0.15
   0  19  -1    0.05    0.15
   0  19   1   -0.01    0.16
  -1  19   1    2.58    0.20
  -1 -19  -1    2.68    0.18
   1 -19   1    2.66    0.18
   1  19  -1    3.05    0.26
   1  19  -1    2.50    0.17
  -1  19   1    2.67    0.20
   1 -19  -1    2.44    0.19
  -1 -19   1    2.99    0.23
  -1  19  -1    2.34    0.19
  -1  19  -1    2.59    0.19
   1  19   1    2.66    0.20
   1  19   1    2.59    0.20
  -2  19   1    2.33    0.21
   2  19  -1    2.28    0.17
   2 -19   1    2.22    0.18
   2  19  -1    2.17    0.18
  -2  19   1    1.77    0.20
  -2 -19  -1    2.18    0.17
   2 -19  -1    2.10    0.19
  -2 -19   1    2.60    0.16
   2  19   1    2.50    0.19
   2  19   1    2.31    0.19
  -2  19  -1    2.25    0.20
  -2  19  -1    2.08    0.19
   3 -19   1    1.73    0.18
  -3  19   1    1.42    0.20
  -3 -19  -1    1.71    0.17
   3  19  -1    1.54    0.17
  -3  19   1    1.68    0.20
   3  19  -1    1.49    0.16
  -3 -19   1    1.84    0.15
   3 -19  -1    1.98    0.19
   3  19   1    1.65    0.19
  -3  19  -1    1.40    0.19
  -3  19  -1    1.73    0.19
   3  19   1    1.70    0.17
   4 -19   1    5.83    0.31
   4  19  -1    5.77    0.29
  -4 -19  -1    6.01    0.29
   4  19  -1    5.82    0.28
  -4  19   1    6.00    0.34
  -4  19   1    5.81    0.35
   4  19   1    5.94    0.29
   4 -19  -1    5.83    0.33
  -4  19  -1    5.68    0.33
  -4  19  -1    5.53    0.34
   4  19   1    5.44    0.32
  -4 -19   1    5.90    0.26
  -5  19   1    0.88    0.19
   5 -19   1    0.65    0.18
   5  19  -1    0.92    0.18
  -5 -19  -1    0.95    0.17
  -5  19   1    0.73    0.20
   5  19  -1    0.79    0.15
   5  19   1    0.77    0.18
   5 -19  -1    0.80    0.19
  -5 -19   1    0.77    0.15
   5  19   1    0.96    0.17
  -5  19  -1    0.89    0.20
  -5  19  -1    0.41    0.18
  -6  19   1    4.51    0.34
  -6 -19  -1    4.14    0.29
  -6  19   1    4.65    0.38
   6 -19   1    4.72    0.33
   6  19  -1    3.71    0.31
   6  19  -1    3.99    0.27
  -6  19  -1    3.92    0.26
  -6  19  -1    4.51    0.34
   6  19   1    4.32    0.30
   6  19   1    4.07    0.34
  -6 -19   1    4.07    0.27
   6 -19  -1    4.00    0.25
   7  19  -1    0.53    0.18
   7 -19   1    1.03    0.20
   7  19  -1    0.56    0.16
  -7  19   1    1.05    0.23
  -7 -19  -1    0.84    0.18
   7  19   1    0.98    0.18
   7 -19  -1    0.87    0.22
  -7  19  -1    0.63    0.21
   7  19   1    0.80    0.20
  -7 -19   1    0.65    0.17
   8 -19   1    1.30    0.22
  -8  19   1    1.17    0.25
   8  19  -1    1.20    0.18
   8  19  -1    0.72    0.20
  -8 -19  -1    1.13    0.20
  -8  19  -1    1.48    0.24
  -8 -19   1    1.33    0.18
   8  19   1    1.25    0.19
   8 -19  -1    1.36    0.23
   8  19   1    0.87    0.21
   9  19  -1    1.14    0.19
   9  19  -1    0.92    0.21
  -9  19   1    1.10    0.25
   9 -19   1    1.07    0.23
  -9 -19  -1    1.46    0.21
   9 -19  -1    1.08    0.24
   9  19   1    1.21    0.22
   9  19   1    1.22    0.20
  -9  19  -1    1.31    0.25
  -9 -19   1    1.39    0.19
  10  19  -1   -0.08    0.19
 -10 -19  -1    0.05    0.20
 -10  19   1   -0.01    0.25
  10 -19   1   -0.05    0.23
  10  19  -1   -0.04    0.21
 -10 -19   1    0.09    0.19
 -10  19  -1    0.11    0.24
  10 -19  -1   -0.09    0.23
  10  19   1    0.00    0.20
  10  19   1   -0.15    0.21
  11  19  -1    0.94    0.22
  11 -19   1    0.78    0.26
 -11 -19  -1    0.62    0.22
  11  19  -1    0.44    0.23
 -11 -19   1    1.01    0.21
  11  19   1    0.93    0.23
  11 -19  -1    1.04    0.27
 -12 -19  -1   -0.04    0.23
  12  19  -1    0.24    0.22
  12 -19   1    0.22    0.27
  12 -19  -1    0.32    0.28
  12  19   1    0.31    0.23
 -12 -19   1    0.43    0.22
   0 -20  -1   -0.12    0.16
   0  20  -1   -0.07    0.16
   0 -20   1    0.07    0.14
   0  20  -1    0.01    0.16
   0  20   1   -0.19    0.17
   0  20   1   -0.04    0.17
  -1  20   1    0.02    0.18
   1  20  -1    0.12    0.16
   1 -20   1    0.16    0.15
  -1 -20  -1    0.20    0.15
   1  20  -1    0.13    0.16
  -1  20   1    0.01    0.18
   1 -20  -1    0.02    0.16
   1  20   1    0.18    0.17
  -1  20  -1    0.14    0.17
  -1 -20   1    0.35    0.14
   1  20   1    0.11    0.17
  -1  20  -1    0.16    0.16
   2 -20   1    0.03    0.16
  -2  20   1    0.13    0.18
   2  20  -1    0.35    0.16
   2  20  -1    0.15    0.15
  -2  20   1    0.12    0.18
  -2 -20  -1    0.25    0.15
   2  20   1    0.46    0.17
   2 -20  -1    0.06    0.17
   2  20   1    0.25    0.17
  -2  20  -1    0.09    0.17
  -2  20  -1    0.12    0.17
  -2 -20   1    0.43    0.14
   3 -20   1    1.99    0.19
   3  20  -1    2.53    0.18
   3  20  -1    2.25    0.19
  -3  20   1    2.20    0.22
  -3  20   1    2.17    0.22
  -3 -20  -1    2.59    0.19
  -3  20  -1    2.40    0.21
   3  20   1    2.54    0.20
  -3  20  -1    2.13    0.21
   3  20   1    2.13    0.19
  -3 -20   1    2.47    0.17
   3 -20  -1    2.37    0.20
  -4 -20  -1    0.17    0.16
   4  20  -1    0.15    0.15
   4 -20   1    0.15    0.17
  -4  20   1   -0.01    0.19
   4  20  -1    0.19    0.16
  -4  20   1   -0.06    0.19
   4  20   1    0.13    0.16
  -4  20  -1    0.04    0.18
   4  20   1    0.16    0.17
  -4  20  -1    0.08    0.19
   4 -20  -1    0.06    0.18
  -4 -20   1    0.11    0.15
  -5 -20  -1   13.20    0.38
  -5  20   1   13.24    0.45
   5  20  -1   13.20    0.40
   5 -20   1   14.26    0.41
   5  20  -1   12.78    0.37
  -5  20   1   13.53    0.46
   5  20   1   13.40    0.42
  -5  20  -1   13.44    0.43
   5 -20  -1   13.17    0.42
   5  20   1   13.09    0.40
  -5 -20   1   13.68    0.36
  -5  20  -1   13.10    0.45
  -6  20   1    7.62    0.42
   6  20  -1    8.08    0.32
   6 -20   1    8.44    0.37
   6  20  -1    7.27    0.36
  -6 -20  -1    7.77    0.33
  -6  20  -1    8.25    0.39
   6  20   1    7.54    0.34
  -6  20  -1    7.92    0.41
   6 -20  -1    8.29    0.39
  -6 -20   1    7.46    0.31
   6  20   1    7.71    0.37
   7  20  -1    5.54    0.31
   7 -20   1    5.63    0.36
  -7 -20  -1    5.24    0.32
  -7  20   1    6.24    0.42
   7  20  -1    5.20    0.35
   7 -20  -1    5.86    0.39
  -7  20  -1    5.63    0.40
  -7 -20   1    4.84    0.30
   7  20   1    5.76    0.33
   7  20   1    5.11    0.38
   8  20  -1    0.87    0.21
   8 -20   1    0.94    0.23
   8  20  -1    0.86    0.18
  -8 -20  -1    1.15    0.20
  -8  20   1    1.30    0.26
  -8 -20   1    1.23    0.19
   8 -20  -1    0.90    0.23
   8  20   1    0.94    0.20
   8  20   1    1.01    0.22
  -8  20  -1    0.85    0.24
  -9  20   1    0.37    0.25
   9  20  -1    0.01    0.20
   9 -20   1    0.14    0.23
   9  20  -1    0.08    0.18
  -9 -20  -1    0.31    0.20
  -9  20  -1    0.24    0.24
   9  20   1    0.34    0.19
   9  20   1   -0.20    0.22
   9 -20  -1    0.23    0.23
  -9 -20   1    0.32    0.18
  10  20  -1    0.87    0.21
  10  20  -1    0.75    0.23
 -10 -20  -1    1.04    0.23
  10 -20   1    1.35    0.26
  10 -20  -1    1.25    0.27
  10  20   1    0.90    0.22
 -10  20  -1    1.20    0.27
 -10 -20   1    0.73    0.21
  11 -20   1    0.03    0.25
  11  20  -1    0.32    0.21
 -11 -20  -1    0.76    0.23
  11 -20  -1    0.23    0.27
 -11 -20   1    0.52    0.22
  11  20   1    0.86    0.23
   0  21   1    0.02    0.20
   0  21  -1   -0.01    0.17
   0 -21  -1    0.11    0.16
   0  21  -1   -0.24    0.16
   0 -21   1    0.16    0.15
   0  21   1   -0.05    0.17
  -1  21   1    0.92    0.20
  -1  21   1    0.57    0.20
   1  21  -1    0.70    0.18
  -1 -21  -1    0.75    0.17
   1 -21   1    0.65    0.16
   1  21  -1    0.64    0.18
  -1  21  -1    0.67    0.18
   1  21   1    0.36    0.18
  -1  21  -1    0.53    0.18
  -1 -21   1    0.52    0.15
   1 -21  -1    0.78    0.18
   1  21   1    0.36    0.18
  -2 -21  -1    1.94    0.18
  -2  21   1    2.02    0.22
   2 -21   1    1.82    0.19
   2  21  -1    2.01    0.19
  -2  21   1    1.96    0.22
   2  21  -1    1.93    0.19
   2  21   1    1.95    0.21
  -2 -21   1    2.10    0.17
   2  21   1    2.15    0.20
  -2  21  -1    1.97    0.21
  -2  21  -1    2.15    0.22
   2 -21  -1    1.77    0.20
  -3  21   1    4.34    0.34
  -3  21   1    3.78    0.25
  -3 -21  -1    3.29    0.20
   3  21  -1    4.14    0.30
   3 -21   1    3.71    0.22
   3  21  -1    3.31    0.20
   3 -21  -1    3.60    0.23
  -3  21  -1    3.77    0.24
  -3 -21   1    3.74    0.26
  -3  21  -1    3.53    0.24
   3  21   1    3.70    0.31
   3  21   1    3.19    0.22
  -4  21   1    0.50    0.21
  -4 -21  -1    0.43    0.17
   4  21  -1    0.39    0.16
   4 -21   1    0.43    0.18
   4  21  -1    0.27    0.17
  -4  21   1    0.36    0.20
   4  21   1    0.53    0.18
  -4 -21   1    0.23    0.16
  -4  21  -1    0.36    0.20
   4  21   1    0.58    0.19
  -4  21  -1    0.42    0.19
   4 -21  -1    0.61    0.20
  -5  21   1    0.71    0.22
   5 -21   1    0.39    0.19
   5  21  -1    0.73    0.17
   5  21  -1    0.70    0.18
  -5 -21  -1    0.88    0.18
   5 -21  -1    0.46    0.20
  -5  21  -1    0.48    0.21
   5  21   1    0.72    0.18
  -5  21  -1    0.64    0.20
  -5 -21   1    0.46    0.16
  -6 -21  -1    1.00    0.19
  -6  21   1    0.81    0.23
   6 -21   1    1.06    0.22
   6  21  -1    1.16    0.19
   6  21  -1    1.17    0.18
   6 -21  -1    1.32    0.23
   6  21   1    1.26    0.19
  -6  21  -1    0.99    0.23
   6  21   1    1.22    0.21
  -6 -21   1    1.20    0.18
   7 -21   1   -0.13    0.20
  -7  21   1   -0.08    0.23
  -7 -21  -1   -0.06    0.18
   7  21  -1    0.41    0.20
   7  21  -1    0.00    0.17
   7 -21  -1   -0.17    0.22
  -7  21  -1    0.22    0.23
   7  21   1   -0.02    0.18
  -7 -21   1    0.04    0.17
   7  21   1    0.25    0.20
   8  21  -1    0.15    0.21
  -8  21   1   -0.19    0.23
   8 -21   1   -0.06    0.22
   8  21  -1   -0.16    0.17
  -8 -21  -1    0.12    0.19
  -8 -21   1   -0.14    0.18
  -8  21  -1   -0.02    0.24
   8  21   1   -0.19    0.22
   8  21   1   -0.30    0.19
   8 -21  -1   -0.04    0.23
   9  21  -1    0.70    0.23
  -9 -21  -1    0.97    0.22
  -9  21   1    1.08    0.27
   9  21  -1    0.91    0.20
   9 -21   1    0.83    0.25
   9  21   1    0.64    0.21
  -9  21  -1    0.51    0.26
   9  21   1    0.35    0.23
   9 -21  -1    0.71    0.25
  -9 -21   1    0.83    0.20
  10  21  -1    1.28    0.25
  10 -21   1    1.74    0.28
  10  21  -1    1.61    0.22
 -10 -21  -1    1.87    0.24
 -10 -21   1    1.07    0.22
  10  21   1    1.39    0.23
 -10  21  -1    1.71    0.29
  10 -21  -1    1.10    0.28
   0  22  -1    0.29    0.17
   0  22   1    0.15    0.18
   0  22  -1   -0.05    0.17
   0 -22   1    0.17    0.16
   0  22   1    0.26    0.20
   0 -22  -1   -0.09    0.17
  -1 -22  -1    1.13    0.18
   1 -22   1    0.89    0.18
  -1  22   1    1.03    0.21
   1  22  -1    1.07    0.19
  -1  22   1    1.06    0.20
   1  22  -1    0.96    0.19
  -1  22  -1    0.83    0.19
   1  22   1    1.21    0.20
  -1  22  -1    1.11    0.20
   1 -22  -1    1.27    0.19
  -1 -22   1    1.36    0.17
   2  22  -1    3.90    0.30
   2  22  -1    2.89    0.21
  -2 -22  -1    3.10    0.21
  -2  22   1    2.98    0.24
  -2  22   1    3.21    0.25
   2 -22   1    3.47    0.22
  -2  22  -1    3.25    0.23
   2  22   1    2.66    0.22
   2  22   1    3.82    0.32
  -2 -22   1    2.98    0.19
   2 -22  -1    2.79    0.22
  -2  22  -1    2.63    0.23
   3  22  -1    0.67    0.17
   3  22  -1    0.44    0.18
  -3  22   1    0.07    0.20
  -3  22   1    0.08    0.20
   3 -22   1    0.44    0.19
  -3 -22  -1    0.64    0.18
   3 -22  -1    0.47    0.20
   3  22   1    0.66    0.19
  -3  22  -1    1.01    0.20
  -3 -22   1    0.65    0.16
  -3  22  -1    0.60    0.20
   3  22   1    0.69    0.19
  -4 -22  -1    0.47    0.18
   4  22  -1    0.45    0.19
  -4  22   1    0.54    0.22
   4 -22   1    0.58    0.20
  -4  22   1    0.40    0.22
   4  22  -1    0.41    0.17
  -4 -22   1    0.44    0.17
  -4  22  -1    0.64    0.21
   4  22   1    0.28    0.20
  -4  22  -1    0.44    0.20
   4 -22  -1    0.53    0.21
   4  22   1    0.35    0.19
   5  22  -1    0.34    0.19
  -5  22   1    0.39    0.23
   5  22  -1    0.36    0.17
  -5 -22  -1    0.66    0.19
   5 -22   1    0.23    0.20
  -5  22  -1    0.30    0.20
   5 -22  -1    0.16    0.21
   5  22   1    0.26    0.18
  -5  22  -1    0.47    0.22
  -5 -22   1    0.22    0.17
   5  22   1    0.21    0.20
   6  22  -1    0.18    0.17
  -6  22   1    0.08    0.23
   6  22  -1    0.11    0.19
   6 -22   1   -0.14    0.21
  -6 -22  -1    0.09    0.19
   6  22   1   -0.08    0.20
   6  22   1    0.06    0.18
   6 -22  -1   -0.10    0.22
  -6  22  -1    0.14    0.23
  -6 -22   1   -0.06    0.17
   7 -22   1   -0.04    0.22
  -7  22   1    0.11    0.24
   7  22  -1    0.08    0.18
  -7 -22  -1   -0.08    0.19
   7  22  -1    0.02    0.20
  -7  22  -1   -0.42    0.24
   7  22   1   -0.11    0.21
   7 -22  -1    0.25    0.24
  -7 -22   1    0.21    0.18
   7  22   1    0.07    0.19
  -8  22   1    1.18    0.27
   8  22  -1    1.12    0.24
   8 -22   1    1.40    0.25
  -8 -22  -1    1.30    0.22
   8  22  -1    1.29    0.20
   8  22   1    0.79    0.21
   8 -22  -1    1.36    0.25
  -8  22  -1    0.97    0.26
   8  22   1    1.24    0.24
  -8 -22   1    1.31    0.20
  -9 -22  -1    1.40    0.23
   9  22  -1    1.21    0.25
   9 -22   1    1.62    0.27
   9  22  -1    1.34    0.21
  -9  22   1    0.98    0.28
   9 -22  -1    1.30    0.27
  -9  22  -1    1.24    0.28
  -9 -22   1    1.37    0.22
   9  22   1    1.18    0.23
   0  23  -1    0.52    0.19
   0 -23  -1   -0.03    0.18
   0 -23   1    0.27    0.17
   0  23  -1    0.26    0.21
   0  23   1    0.15    0.20
   0  23   1    0.21    0.20
   1 -23   1    0.49    0.18
  -1 -23  -1    0.57    0.19
  -1  23   1    0.86    0.21
   1  23  -1    0.36    0.19
   1  23  -1    0.47    0.19
  -1  23   1    0.57    0.22
  -1  23  -1    0.39    0.20
   1  23   1    0.76    0.20
  -1  23  -1    0.54    0.19
   1 -23  -1    0.66    0.20
  -1 -23   1    0.63    0.17
   1  23   1    0.71    0.20
   2  23  -1    9.16    0.36
  -2 -23  -1    9.40    0.36
   2 -23   1    9.38    0.37
  -2  23   1    9.35    0.43
  -2  23   1    9.09    0.43
   2  23  -1    9.61    0.38
   2  23   1    9.42    0.40
  -2 -23   1    9.41    0.34
   2 -23  -1    9.19    0.39
   2  23   1    9.39    0.39
  -2  23  -1    9.44    0.40
  -2  23  -1    9.41    0.40
   3  23  -1    0.78    0.19
   3  23  -1    0.65    0.19
  -3  23   1    0.79    0.22
   3 -23   1    0.90    0.20
  -3  23   1    0.94    0.23
  -3 -23  -1    0.92    0.19
   3  23   1    0.84    0.21
  -3  23  -1    0.65    0.21
   3  23   1    0.57    0.19
  -3  23  -1    1.02    0.21
   3 -23  -1    1.12    0.22
  -3 -23   1    0.92    0.18
   4 -23   1    1.70    0.22
  -4  23   1    1.50    0.24
   4  23  -1    1.55    0.21
   4  23  -1    1.50    0.19
  -4 -23  -1    1.78    0.20
  -4 -23   1    1.54    0.19
   4  23   1    1.37    0.21
   4  23   1    1.45    0.22
   4 -23  -1    1.64    0.23
  -4  23  -1    1.29    0.23
  -4  23  -1    1.36    0.23
   5  23  -1    1.05    0.19
  -5 -23  -1    1.18    0.21
   5  23  -1    1.26    0.21
  -5  23   1    1.18    0.25
   5 -23   1    1.29    0.23
  -5 -23   1    1.17    0.19
   5  23   1    1.34    0.20
  -5  23  -1    1.08    0.24
   5  23   1    0.91    0.22
   5 -23  -1    1.37    0.24
   6  23  -1    0.74    0.19
  -6 -23  -1    0.61    0.21
  -6  23   1    0.90    0.25
   6  23  -1    0.80    0.21
   6 -23   1    0.62    0.23
  -6 -23   1    0.97    0.19
   6 -23  -1    0.30    0.24
   6  23   1    0.47    0.22
  -6  23  -1    0.58    0.24
   6  23   1    0.75    0.21
  -7  23   1   -0.09    0.24
   7  23  -1    0.41    0.19
   7 -23   1   -0.06    0.23
  -7 -23  -1   -0.01    0.20
   7  23  -1    0.00    0.21
  -7  23  -1    0.25    0.25
   7  23   1    0.24    0.20
   7 -23  -1    0.09    0.24
   7  23   1    0.14    0.22
  -7 -23   1    0.07    0.19
   8  23  -1    0.10    0.22
   8  23  -1   -0.18    0.19
   8  23   1    0.13    0.23
   8  23   1    0.05    0.21
   0  24  -1    0.52    0.21
   0 -24   1    0.60    0.19
   0  24   1    0.30    0.21
   0 -24  -1    0.51    0.20
   0  24  -1    0.36    0.20
   0  24   1    0.56    0.22
  -1  24   1    0.07    0.22
  -1  24   1    0.28    0.22
  -1 -24  -1    0.13    0.19
   1  24  -1   -0.15    0.19
   1  24  -1    0.19    0.19
   1 -24   1    0.11    0.19
   1  24   1    0.29    0.21
  -1  24  -1    0.25    0.20
  -1 -24   1    0.27    0.18
   1 -24  -1    0.20    0.20
  -1  24  -1    0.32    0.21
   1  24   1    0.35    0.20
   2  24  -1    0.18    0.19
  -2  24   1    0.13    0.22
   2  24  -1    0.18    0.19
   2 -24   1    0.11    0.20
  -2 -24  -1    0.43    0.19
  -2  24   1    0.47    0.22
  -2  24  -1    0.26    0.21
   2  24   1    0.21    0.20
   2 -24  -1    0.18    0.21
   2  24   1    0.21    0.20
  -2  24  -1   -0.06    0.20
  -2 -24   1    0.29    0.18
  -3 -24  -1    0.75    0.20
  -3  24   1    1.36    0.24
   3 -24   1    1.18    0.22
   3  24  -1    1.30    0.21
   3  24  -1    0.59    0.19
   3  24   1    1.03    0.21
  -3  24  -1    1.00    0.23
   3 -24  -1    1.18    0.23
   3  24   1    1.34    0.23
  -3 -24   1    1.05    0.19
  -3  24  -1    1.15    0.23
   4  24  -1    0.26    0.19
   4  24  -1    0.23    0.20
   4 -24   1    0.24    0.21
  -4 -24  -1   -0.09    0.19
  -4  24   1    0.14    0.23
   4 -24  -1    0.19    0.22
  -4  24  -1    0.16    0.22
   4  24   1    0.07    0.20
  -4 -24   1    0.10    0.18
   4  24   1    0.03    0.21
  -5 -24  -1   -0.11    0.20
  -5  24   1    0.07    0.24
   5  24  -1   -0.03    0.18
   5 -24   1   -0.06    0.22
   5  24  -1    0.09    0.20
  -5  24  -1   -0.09    0.23
   5  24   1   -0.03    0.19
   5  24   1    0.04    0.22
   5 -24  -1    0.13    0.23
  -5 -24   1   -0.43    0.18
   6  24  -1    2.12    0.22
   6  24  -1    1.90    0.24
   6  24   1    1.86    0.23
   6  24   1    1.86    0.25
   0  25  -1    4.65    0.37
   0  25   1    4.38    0.29
   0  25   1    3.99    0.28
   0  25  -1    3.97    0.27
   0 -25  -1    4.28    0.26
   0 -25   1    3.97    0.25
  -1  25   1    2.71    0.27
   1 -25   1    2.38    0.23
   1  25  -1    2.30    0.23
   1  25  -1    2.26    0.24
  -1 -25  -1    2.27    0.23
  -1  25   1    2.49    0.27
  -1 -25   1    2.44    0.22
  -1  25  -1    2.23    0.26
   1  25   1    2.37    0.25
   1  25   1    2.18    0.25
  -1  25  -1    2.20    0.26
   1 -25  -1    2.60    0.25
  -2 -25  -1    5.31    0.36
   2  25  -1    6.16    0.38
  -2  25   1    6.11    0.45
   2 -25   1    6.09    0.37
   2  25  -1    5.26    0.36
   2 -25  -1    5.93    0.39
  -2 -25   1    5.60    0.33
   2  25   1    5.58    0.38
  -2  25  -1    6.20    0.41
  -2  25  -1    5.81    0.40
   2  25   1    4.86    0.39
   3  25  -1   -0.18    0.21
   3  25  -1    0.07    0.19
   3  25   1    0.25    0.21
   3  25   1   -0.19    0.22
  -3  25  -1    0.07    0.23
   0   0   2  100.60    1.50
   0   0  -2  100.64    1.49
   0   0   2  103.23    1.61
   0   0  -2  101.99    1.60
   0   0  -2   97.84    1.61
  -1   0  -2    2.73    0.07
  -1   0   2    2.13    0.07
   1   0  -2    2.25    0.07
  -1   0   2    2.22    0.07
   1   0  -2    2.34    0.07
  -1   0  -2    2.76    0.09
  -2   0  -2   78.29    1.20
  -2   0   2   80.15    1.20
   2   0  -2   79.44    1.19
  -2   0  -2   79.58    1.28
   2   0   2   80.33    1.28
   2   0  -2   79.90    1.28
  -2   0  -2   80.34    1.29
  -2   0   2   79.02    1.28
   2   0  -2   80.42    1.28
   2   0   2   81.30    1.29
   2   0   2   80.92    1.19
  -3   0  -2  189.96    2.96
  -3   0  -2  188.43    2.76
   3   0   2  184.52    2.95
   3   0  -2  181.54    2.95
   3   0   2  187.80    2.77
  -3   0  -2  188.03    2.95
  -3   0   2  185.42    2.95
  -3   0   2  184.68    2.76
   3   0   2  191.70    2.96
   3   0  -2  184.35    2.76
   3   0  -2  185.17    2.97
  -4   0  -2   45.26    0.77
  -4   0  -2   45.30    0.76
   4   0   2   45.70    0.76
  -4   0   2   44.95    0.72
   4   0  -2   45.73    0.77
   4   0   2   46.01    0.71
  -4   0  -2   45.20    0.72
  -4   0   2   46.13    0.77
   4   0  -2   45.95    0.71
   4   0  -2   46.14    0.76
   4   0   2   46.68    0.78
  -5   0  -2   83.65    1.28
   5   0  -2   84.25    1.27
   5   0  -2   83.89    1.37
  -5   0   2   82.69    1.28
   5   0   2   83.55    1.38
  -5   0   2   86.82    1.39
   5   0  -2   84.24    1.37
   5   0   2   83.90    1.37
   5   0   2   83.96    1.28
  -5   0  -2   82.65    1.37
   6   0   2    0.50    0.09
  -6   0  -2    0.27    0.11
   6   0   2    0.24    0.11
   6   0  -2    0.44    0.09
   6   0   2    0.38    0.09
   6   0  -2    0.57    0.09
  -6   0   2    0.51    0.10
  -6   0  -2    0.61    0.11
   6   0  -2    0.47    0.11
   7   0   2   36.08    0.69
   7   0  -2   36.48    0.61
   7   0   2   36.47    0.66
  -7   0  -2   37.32    0.63
  -7   0   2   35.45    0.62
   7   0  -2   36.76    0.67
  -7   0  -2   36.31    0.67
   7   0   2   36.82    0.61
   7   0  -2   36.81    0.66
  -8   0   2    9.46    0.28
   8   0   2    9.33    0.26
   8   0  -2    9.93    0.26
   8   0  -2    9.78    0.28
  -8   0  -2    9.23    0.29
   8   0   2   10.04    0.28
  -8   0   2    9.35    0.28
  -8   0  -2    9.74    0.28
   8   0  -2    9.61    0.30
  -9   0   2    7.98    0.29
  -9   0  -2    7.66    0.28
  -9   0  -2    7.67    0.28
  -9   0   2    8.28    0.28
   9   0   2    7.97    0.27
   9   0  -2    8.07    0.30
   9   0  -2    8.24    0.25
   9   0  -2    7.97    0.28
   9   0   2    7.92    0.26
 -10   0  -2    1.83    0.18
  10   0  -2    2.17    0.18
  10   0   2    1.77    0.15
 -10   0  -2    1.63    0.17
  10   0  -2    1.87    0.17
  10   0   2    1.86    0.16
  10   0  -2    1.69    0.14
 -10   0   2    2.05    0.18
 -11   0   2    4.05    0.30
  11   0   2    4.38    0.27
  11   0  -2    4.74    0.26
 -11   0  -2    4.81    0.31
  11   0   2    4.54    0.26
  11   0  -2    4.13    0.29
  11   0  -2    3.96    0.28
 -12   0   2   -0.25    0.18
  12   0  -2    0.28    0.16
  12   0   2    0.26    0.16
  12   0  -2    0.45    0.17
 -12   0  -2    0.04    0.19
  12   0   2    0.25    0.16
  13   0   2    0.88    0.19
  13   0  -2    1.04    0.18
 -13   0  -2    0.70    0.22
 -13   0   2    1.24    0.22
  14   0  -2    1.26    0.20
 -14   0  -2    1.08    0.24
 -14   0   2    1.41    0.24
  14   0   2    0.75    0.20
  15   0   2   -0.38    0.20
  15   0  -2    0.08    0.19
 -15   0  -2   -0.55    0.23
 -15   0   2   -0.20    0.23
 -16   0   2    3.35    0.30
 -16   0  -2    3.59    0.31
  16   0  -2    3.16    0.25
  16   0   2    3.13    0.26
  17   0  -2    1.73    0.24
 -17   0  -2    1.84    0.30
 -17   0   2    2.00    0.31
  17   0   2    1.93    0.25
  18   0   2    1.11    0.25
 -18   0  -2    1.67    0.33
 -18   0   2    1.88    0.33
 -19   0  -2    0.48    0.33
 -19   0   2    0.55    0.33
   0  -1   2   -0.21    0.02
   0   1   2   -0.28    0.03
   0   1  -2   -0.23    0.02
   0  -1  -2   -0.23    0.03
   0  -1  -2   -0.20    0.04
   0   1  -2   -0.22    0.03
   0  -1   2   -0.23    0.02
   0   1   2   -0.22    0.03
   0   1   2   -0.19    0.04
   0  -1  -2   -0.22    0.03
   1   1  -2   50.91    0.79
  -1   1   2   49.07    0.80
   1   1  -2   49.94    0.74
  -1  -1  -2   49.86    0.80
   1  -1   2   47.77    0.80
   1   1  -2   48.61    0.79
  -1   1   2   49.97    0.80
  -1  -1  -2   50.80    0.81
   1  -1   2   50.22    0.74
  -1   1   2   49.25    0.75
   1  -1   2   49.80    0.74
  -1  -1  -2   50.48    0.75
   1  -1  -2   51.30    0.75
   1  -1  -2   49.01    0.80
   1  -1  -2   51.96    0.81
  -1  -1   2   50.82    0.74
  -1  -1   2   49.21    0.74
   1   1   2   50.26    0.80
  -1   1  -2   49.40    0.80
   1   1   2   50.14    0.81
  -1   1  -2   50.67    0.74
   1   1   2   50.30    0.75
  -2   1   2    7.50    0.17
  -2  -1  -2    7.97    0.19
   2  -1   2    7.61    0.16
   2   1  -2    7.55    0.17
  -2  -1  -2    7.98    0.18
   2   1  -2    7.26    0.16
   2   1  -2    7.53    0.15
   2  -1   2    7.61    0.17
  -2   1   2    7.69    0.19
  -2  -1  -2    8.38    0.17
  -2   1   2    8.33    0.18
  -2  -1   2    7.70    0.16
   2   1   2    8.21    0.19
   2   1   2    8.62    0.20
   2  -1  -2    7.57    0.19
   2   1   2    8.23    0.17
   2  -1  -2    8.46    0.17
  -2   1  -2    7.64    0.17
   2  -1  -2    8.72    0.19
   2   1   2    8.20    0.17
  -2   1  -2    7.83    0.17
  -2   1  -2    7.98    0.19
  -2  -1   2    7.32    0.15
  -3   1   2   68.89    1.05
   3   1  -2   68.11    1.11
   3   1  -2   69.48    1.04
   3  -1   2   69.47    1.04
  -3  -1  -2   68.59    1.13
  -3   1   2   69.35    1.13
   3   1  -2   68.37    1.12
  -3  -1  -2   68.55    1.05
  -3   1   2   68.79    1.12
   3  -1   2   68.72    1.12
   3  -1  -2   70.35    1.05
   3  -1  -2   70.32    1.12
   3   1   2   69.52    1.13
  -3   1  -2   70.02    1.05
   3   1   2   70.20    1.12
  -3  -1   2   68.03    1.04
   3  -1  -2   68.78    1.13
  -3   1  -2   69.06    1.12
   3   1   2   70.08    1.04
  -3   1  -2   69.28    1.13
  -4  -1  -2   73.28    1.20
   4   1  -2   73.86    1.19
   4   1  -2   74.01    1.11
   4   1  -2   72.83    1.20
   4  -1   2   72.36    1.19
   4  -1   2   73.25    1.11
  -4  -1  -2   73.65    1.12
  -4   1   2   71.88    1.12
  -4   1   2   73.50    1.20
  -4   1  -2   72.93    1.12
   4   1   2   74.56    1.20
  -4   1  -2   73.33    1.20
   4   1   2   74.67    1.21
   4  -1  -2   74.16    1.12
   4   1   2   75.01    1.11
  -4   1  -2   72.34    1.19
   4  -1  -2   73.85    1.20
   4  -1  -2   73.68    1.20
  -4  -1   2   73.66    1.12
   5  -1   2   20.01    0.36
   5   1  -2   20.22    0.35
   5   1  -2   20.24    0.38
  -5   1   2   20.18    0.37
   5   1  -2   20.07    0.39
  -5  -1  -2   20.36    0.37
   5  -1   2   19.53    0.38
  -5  -1  -2   19.78    0.39
  -5   1   2   20.65    0.40
   5   1   2   20.47    0.40
  -5   1  -2   19.92    0.37
  -5  -1   2   20.07    0.36
   5   1   2   20.53    0.36
   5  -1  -2   20.21    0.39
  -5   1  -2   19.83    0.38
   5  -1  -2   20.51    0.40
  -5   1  -2   19.71    0.40
   5  -1  -2   20.13    0.36
   5   1   2   20.25    0.38
   6   1  -2    7.28    0.24
   6  -1   2    7.23    0.21
   6   1  -2    7.25    0.22
  -6  -1  -2    7.21    0.22
  -6   1   2    7.25    0.24
   6   1  -2    7.29    0.19
  -6  -1  -2    7.23    0.24
   6  -1   2    7.19    0.21
  -6   1   2    7.22    0.23
   6   1   2    7.66    0.22
   6   1   2    7.52    0.20
  -6   1  -2    7.45    0.23
  -6  -1   2    7.48    0.22
  -6   1  -2    7.23    0.24
   6  -1  -2    7.20    0.20
   6  -1  -2    7.40    0.23
   6   1   2    7.59    0.24
   6  -1  -2    7.56    0.24
   7   1  -2    8.89    0.25
  -7  -1  -2    8.37    0.26
  -7   1   2    8.60    0.27
  -7   1   2    8.43    0.26
   7  -1   2    8.57    0.24
   7   1  -2    8.49    0.27
   7   1  -2    8.73    0.23
   7  -1   2    8.54    0.25
  -7  -1  -2    8.61    0.27
   7  -1  -2    8.67    0.26
   7  -1  -2    8.36    0.28
  -7  -1   2    8.30    0.25
   7   1   2    8.65    0.25
   7   1   2    8.67    0.24
  -7   1  -2    8.37    0.28
   7  -1  -2    8.78    0.24
   7   1   2    8.51    0.27
  -7   1  -2    8.42    0.26
   8  -1   2   33.56    0.63
   8   1  -2   33.95    0.57
  -8  -1  -2   32.71    0.60
  -8   1   2   33.81    0.64
   8  -1   2   34.58    0.59
   8   1  -2   34.12    0.63
   8   1  -2   33.78    0.63
  -8   1   2   33.09    0.60
  -8   1   2   33.62    0.60
   8  -1  -2   33.60    0.64
  -8  -1   2   33.57    0.59
   8  -1  -2   33.82    0.63
   8   1   2   34.44    0.63
   8   1   2   33.73    0.64
   8  -1  -2   34.17    0.58
  -8   1  -2   33.92    0.60
  -8   1  -2   33.28    0.64
   8   1   2   33.91    0.58
  -8  -1   2   33.58    0.59
  -9   1   2   30.38    0.58
   9   1  -2   31.59    0.55
   9  -1   2   31.17    0.56
  -9   1   2   31.20    0.58
   9   1  -2   32.14    0.61
  -9  -1  -2   30.99    0.58
   9  -1   2   31.36    0.60
   9   1  -2   31.55    0.62
   9   1   2   32.08    0.56
  -9  -1   2   30.37    0.58
   9  -1  -2   30.91    0.62
   9   1   2   30.80    0.60
  -9  -1   2   31.50    0.58
   9   1   2   30.70    0.61
  -9   1  -2   31.17    0.62
  -9   1  -2   31.77    0.58
   9  -1  -2   31.75    0.56
   9  -1  -2   31.11    0.61
  10   1  -2    7.21    0.31
  10  -1   2    7.49    0.27
  10   1  -2    7.21    0.28
 -10  -1  -2    6.94    0.30
  10  -1   2    7.23    0.28
 -10   1   2    6.79    0.30
  10   1  -2    7.48    0.26
 -10   1  -2    7.11    0.30
  10  -1  -2    6.94    0.30
  10  -1  -2    7.15    0.26
 -10  -1   2    6.86    0.30
  10   1   2    7.36    0.27
 -10   1  -2    7.27    0.31
  10   1   2    7.06    0.27
 -11   1   2    9.56    0.35
  11  -1   2    8.75    0.32
  11   1  -2    9.68    0.33
  11   1  -2    9.19    0.29
 -11  -1  -2    9.12    0.35
  11  -1   2    9.00    0.32
  11   1  -2    8.56    0.34
 -11  -1   2    9.07    0.35
  11   1   2    9.49    0.33
 -11   1  -2    8.49    0.34
  11  -1  -2    9.63    0.31
 -11   1  -2    9.04    0.35
  11  -1  -2    8.71    0.34
  11   1   2    9.34    0.31
  12  -1   2    2.88    0.20
 -12   1   2    3.09    0.23
  12   1  -2    2.64    0.20
 -12  -1  -2    2.84    0.23
  12   1  -2    2.75    0.19
  12  -1  -2    2.76    0.22
  12   1   2    2.67    0.20
  12  -1  -2    2.77    0.19
 -12  -1   2    2.60    0.23
  12   1   2    2.81    0.20
 -12   1  -2    2.83    0.23
 -13  -1  -2    2.13    0.24
  13   1  -2    2.27    0.19
  13   1  -2    1.96    0.21
 -13   1   2    1.81    0.24
  13  -1   2    2.44    0.21
  13  -1  -2    2.04    0.20
 -13   1  -2    1.85    0.23
 -13  -1   2    2.06    0.24
  13   1   2    1.95    0.20
  14  -1   2    1.29    0.21
  14   1  -2    1.64    0.20
 -14  -1  -2    1.46    0.25
 -14   1   2    1.68    0.25
  14  -1  -2    1.67    0.21
 -14   1  -2    1.49    0.25
 -14  -1   2    1.36    0.25
  14   1   2    1.68    0.21
 -15  -1  -2    2.82    0.28
  15   1  -2    3.57    0.24
  15  -1   2    3.30    0.26
 -15   1   2    3.58    0.29
 -15   1  -2    3.23    0.29
  15  -1  -2    3.51    0.25
  15   1   2    3.34    0.24
 -15  -1   2    3.39    0.28
 -16  -1  -2    0.17    0.26
  16   1  -2    0.31    0.20
  16  -1   2   -0.02    0.22
 -16   1   2    0.53    0.26
  16   1   2    0.27    0.21
  16  -1  -2    0.18    0.21
 -16  -1   2    0.31    0.26
 -16   1  -2    0.09    0.26
 -17   1   2    6.88    0.50
 -17  -1  -2    6.32    0.50
  17  -1   2    6.70    0.44
  17  -1  -2    6.41    0.41
 -17   1  -2    6.65    0.50
 -17  -1   2    7.97    0.50
  17   1   2    6.08    0.41
  18  -1   2    0.54    0.25
 -18  -1  -2    0.86    0.32
 -18   1   2    0.76    0.32
 -18  -1   2    0.78    0.31
 -18   1  -2    0.44    0.31
  19  -1   2    1.71    0.30
 -19   1   2    3.09    0.37
 -19  -1  -2    2.59    0.36
 -19   1  -2    2.72    0.37
 -19  -1   2    2.18    0.36
   0   2   2   79.96    1.27
   0   2   2   80.42    1.27
   0  -2  -2   78.72    1.27
   0   2   2   78.76    1.18
   0  -2  -2   79.32    1.27
   0  -2  -2   79.95    1.18
  -1   2   2  291.51    4.68
  -1   2   2  288.88    4.66
  -1   2   2  288.22    4.37
  -1  -2  -2  299.02    4.66
   1  -2   2  296.26    4.34
   1  -2   2  294.05    4.33
  -1  -2  -2  294.40    4.36
  -1   2  -2  290.57    4.66
   1  -2  -2  295.21    4.66
   1   2   2  294.43    4.68
   1   2   2  300.53    4.66
  -1   2  -2  299.19    4.33
  -1   2  -2  295.44    4.66
   1  -2  -2  293.27    4.68
   1   2   2  290.84    4.36
   1  -2  -2  290.01    4.36
   2   2  -2   10.04    0.20
  -2   2   2   11.90    0.24
   2  -2   2   10.23    0.20
  -2  -2  -2   11.11    0.22
  -2  -2  -2   10.77    0.24
   2   2  -2   10.20    0.18
   2   2  -2   10.34    0.20
  -2   2   2   11.60    0.22
  -2   2   2   12.18    0.23
  -2  -2   2   10.31    0.19
   2   2   2   11.03    0.24
   2   2   2   11.59    0.24
   2   2   2   11.43    0.21
   2  -2  -2   10.70    0.24
  -2   2  -2   11.22    0.21
   2  -2  -2   12.34    0.24
   2  -2  -2   12.11    0.22
  -2   2  -2   10.55    0.23
   2   2   2   11.49    0.22
  -2  -2   2   10.54    0.19
  -2   2  -2   10.26    0.22
   3   2  -2  191.96    2.84
   3  -2   2  190.54    2.84
  -3  -2  -2  189.66    2.84
   3   2  -2  189.84    3.06
  -3   2   2  190.71    2.84
   3  -2   2  189.20    3.05
  -3   2   2  196.38    3.05
  -3  -2  -2  190.93    3.05
   3   2  -2  190.42    3.04
  -3   2   2  192.68    3.05
   3  -2  -2  191.58    2.84
  -3  -2   2  190.15    2.83
   3  -2  -2  197.76    3.05
  -3   2  -2  193.27    3.04
  -3   2  -2  194.51    3.05
  -3   2  -2  192.89    2.84
   3   2   2  194.02    3.05
   3   2   2  194.03    2.84
   3   2   2  192.84    3.06
   3  -2  -2  191.15    3.05
   4  -2   2  214.64    3.48
  -4   2   2  219.81    3.49
   4   2  -2  221.33    3.25
  -4   2   2  220.17    3.25
   4  -2   2  219.28    3.28
  -4  -2  -2  219.56    3.25
  -4   2   2  220.35    3.49
   4   2  -2  217.33    3.48
   4   2  -2  222.35    3.48
  -4   2  -2  219.26    3.25
  -4   2  -2  221.12    3.48
  -4  -2   2  217.30    3.24
   4  -2  -2  218.03    3.49
   4   2   2  220.78    3.25
   4  -2  -2  220.89    3.25
   4   2   2  221.94    3.49
   4  -2  -2  223.80    3.49
   4   2   2  216.81    3.50
  -4   2  -2  220.44    3.49
   5   2  -2   13.82    0.30
  -5  -2  -2   13.90    0.29
   5  -2   2   13.72    0.29
  -5   2   2   13.43    0.29
   5  -2   2   13.87    0.28
   5   2  -2   14.01    0.29
  -5   2   2   13.68    0.31
   5   2  -2   14.10    0.26
   5  -2  -2   14.20    0.28
   5   2   2   14.31    0.31
  -5   2  -2   13.68    0.29
  -5  -2   2   13.74    0.28
   5  -2  -2   14.35    0.31
   5   2   2   14.11    0.27
  -5   2  -2   13.83    0.31
   5  -2  -2   13.94    0.33
   5   2   2   14.28    0.29
  -5   2  -2   13.87    0.29
   6   2  -2   -0.01    0.10
   6   2  -2    0.00    0.08
  -6   2   2    0.02    0.11
   6   2  -2    0.05    0.09
  -6   2   2    0.18    0.11
  -6  -2  -2    0.10    0.10
   6  -2   2    0.03    0.09
   6  -2   2    0.15    0.09
  -6   2  -2    0.17    0.11
   6  -2  -2    0.31    0.11
  -6   2  -2    0.14    0.11
  -6   2  -2    0.13    0.09
   6   2   2    0.14    0.11
  -6  -2   2    0.08    0.10
   6  -2  -2    0.15    0.09
   6   2   2    0.22    0.08
   6   2   2    0.15    0.08
   7  -2   2    6.15    0.22
  -7   2   2    6.14    0.24
  -7   2   2    5.35    0.25
   7   2  -2    5.63    0.24
   7  -2   2    6.27    0.22
   7   2  -2    5.79    0.19
  -7  -2  -2    6.17    0.23
   7   2  -2    5.65    0.21
   7   2   2    5.70    0.22
   7   2   2    5.74    0.20
  -7  -2   2    5.98    0.22
   7  -2  -2    5.81    0.21
  -7   2  -2    6.24    0.21
   7  -2  -2    5.72    0.24
   7   2   2    5.87    0.25
  -7   2  -2    6.00    0.25
  -7   2  -2    5.93    0.23
   8  -2   2   10.84    0.28
   8   2  -2   10.56    0.30
  -8   2   2   10.97    0.30
  -8   2   2   10.67    0.31
  -8   2   2   11.03    0.30
   8  -2   2   10.61    0.29
   8   2  -2   10.34    0.28
   8   2  -2   11.27    0.25
  -8  -2  -2   10.11    0.30
  -8  -2   2   10.78    0.29
  -8  -2   2   10.51    0.29
   8   2   2   10.53    0.27
   8   2   2   10.34    0.28
   8   2   2   10.46    0.31
   8  -2  -2   10.75    0.30
   8  -2  -2   10.59    0.28
  -8   2  -2   10.30    0.31
  -8   2  -2   10.41    0.29
   9  -2   2   10.29    0.30
  -9   2   2   10.32    0.31
  -9   2   2   10.75    0.32
  -9   2   2   10.73    0.32
   9   2  -2   10.79    0.27
   9   2  -2   10.00    0.32
  -9  -2  -2   10.05    0.31
   9  -2   2   10.66    0.29
   9   2  -2   10.33    0.30
   9   2   2   10.73    0.31
  -9  -2   2   10.40    0.31
   9  -2  -2   10.48    0.32
   9  -2  -2   10.53    0.29
   9   2   2   10.55    0.32
  -9   2  -2   10.20    0.31
  -9  -2   2   10.54    0.31
  -9   2  -2   10.16    0.32
   9   2   2   10.55    0.28
 -10  -2  -2   17.77    0.42
  10   2  -2   17.66    0.42
  10   2  -2   17.06    0.43
  10  -2   2   17.17    0.41
  10   2  -2   18.06    0.37
 -10   2   2   17.12    0.42
 -10   2   2   16.84    0.43
  10  -2   2   17.60    0.40
 -10   2  -2   17.89    0.42
  10   2   2   17.44    0.44
  10   2   2   17.19    0.38
  10  -2  -2   17.69    0.43
 -10  -2   2   17.07    0.41
  10   2   2   17.67    0.42
  10  -2  -2   17.70    0.39
 -10   2  -2   16.65    0.43
 -11   2   2    1.70    0.19
  11   2  -2    1.51    0.17
  11   2  -2    1.36    0.18
  11   2  -2    1.59    0.15
  11  -2   2    1.51    0.17
 -11  -2  -2    1.51    0.19
  11  -2   2    1.61    0.16
 -11  -2   2    1.22    0.18
 -11   2  -2    1.43    0.19
  11   2   2    1.52    0.16
 -11   2  -2    1.24    0.17
  11  -2  -2    1.61    0.16
  11  -2  -2    1.64    0.18
  11   2   2    1.55    0.16
  11   2   2    1.33    0.20
 -12  -2  -2    3.35    0.24
  12   2  -2    3.72    0.26
  12   2  -2    3.70    0.30
 -12   2   2    3.07    0.23
  12  -2   2    2.89    0.21
 -12   2  -2    3.35    0.23
  12  -2  -2    3.66    0.29
  12   2   2    3.53    0.27
 -12  -2   2    2.99    0.23
  12   2   2    2.83    0.20
  13   2  -2    2.02    0.22
 -13   2   2    1.93    0.24
 -13  -2  -2    1.67    0.23
  13   2  -2    2.17    0.19
  13  -2   2    1.90    0.20
  13  -2  -2    1.89    0.20
 -13  -2   2    2.27    0.24
  13   2   2    2.14    0.20
 -13   2  -2    1.98    0.24
 -14   2   2   -0.03    0.23
  14   2  -2    0.65    0.18
 -14  -2  -2    0.72    0.24
  14  -2   2    0.22    0.20
 -14  -2   2    0.28    0.23
  14  -2  -2    0.35    0.19
  14   2   2    0.51    0.19
 -14   2  -2    0.14    0.23
 -15  -2  -2    1.21    0.26
  15   2  -2    1.45    0.21
  15  -2   2    1.18    0.23
 -15   2   2    1.22    0.26
 -15   2  -2    1.25    0.26
 -15  -2   2    1.50    0.26
  15   2   2    1.50    0.21
  15  -2  -2    1.30    0.22
 -16   2   2    3.18    0.31
 -16  -2  -2    3.09    0.30
  16  -2   2    3.21    0.27
 -16  -2   2    3.23    0.30
  16  -2  -2    3.51    0.26
 -16   2  -2    2.96    0.30
  16   2   2    3.61    0.25
  17  -2   2    0.72    0.25
 -17  -2  -2    1.00    0.29
 -17   2   2    1.21    0.30
  17  -2  -2    0.53    0.23
 -17   2  -2    0.80    0.29
  17   2   2    0.69    0.23
 -17  -2   2    1.16    0.29
 -18  -2  -2    0.22    0.30
 -18   2   2    0.17    0.31
  18  -2   2    0.56    0.26
 -18   2  -2    0.11    0.31
  18  -2  -2   -0.10    0.24
 -18  -2   2    0.32    0.31
 -19   2   2    1.15    0.34
  19  -2   2    1.30    0.29
 -19  -2  -2    2.07    0.36
 -19   2  -2    1.26    0.35
 -19  -2   2    1.64    0.35
   0  -3  -2    6.08    0.16
   0   3   2    6.02    0.17
  -1  -3  -2   88.51    1.33
   1  -3   2   91.30    1.31
  -1   3   2   89.40    1.43
  -1   3   2   87.38    1.43
  -1   3   2   88.44    1.33
   1  -3   2   89.07    1.31
   1   3   2   89.34    1.42
   1  -3  -2   88.35    1.43
   1  -3  -2   88.17    1.33
   1   3   2   90.10    1.43
   1   3   2   88.45    1.32
  -1   3  -2   89.82    1.41
  -1   3  -2   89.97    1.41
   2   3  -2   45.89    0.75
   2   3  -2   46.25    0.75
   2  -3   2   46.02    0.71
  -2   3   2   47.02    0.78
  -2   3   2   47.94    0.78
  -2  -3  -2   46.30    0.72
   2  -3   2   46.35    0.71
  -2   3   2   46.40    0.72
   2   3   2   46.62    0.71
  -2  -3   2   45.79    0.70
   2  -3  -2   47.61    0.72
   2   3   2   47.36    0.77
  -2   3  -2   45.53    0.76
  -2   3  -2   48.06    0.71
   2  -3  -2   47.84    0.78
  -2   3  -2   46.24    0.77
   2   3   2   47.62    0.77
   2   3   2   48.18    0.78
   3   3  -2  122.01    1.97
  -3   3   2  122.74    1.85
  -3  -3  -2  123.51    1.85
  -3   3   2  126.22    1.99
  -3   3   2  123.93    1.99
   3   3  -2  125.49    1.96
   3   3  -2  124.21    1.83
   3  -3   2  122.16    1.84
  -3  -3   2  122.94    1.83
  -3  -3   2  124.01    1.83
  -3   3  -2  123.70    1.98
   3  -3  -2  125.93    1.99
   3   3   2  123.06    1.84
   3   3   2  125.26    1.98
  -3   3  -2  124.74    1.84
  -3   3  -2  122.12    1.98
   3  -3  -2  124.89    1.85
   3   3   2  124.04    1.98
  -4  -3  -2    9.69    0.22
   4   3  -2    9.39    0.18
   4   3  -2    9.67    0.22
  -4   3   2    9.45    0.23
  -4   3   2    9.75    0.23
   4   3  -2    9.32    0.20
  -4   3   2    9.77    0.25
   4  -3   2    9.41    0.21
  -4   3  -2    9.33    0.22
   4  -3  -2    9.79    0.24
  -4   3  -2    9.63    0.22
  -4  -3   2    9.44    0.20
   4   3   2    9.74    0.22
   4  -3  -2    9.77    0.22
   4   3   2    9.81    0.24
  -4   3  -2    9.41    0.24
   4   3   2    9.70    0.20
   5   3  -2   13.05    0.24
   5  -3   2   12.84    0.26
  -5  -3  -2   12.70    0.27
   5   3  -2   12.67    0.28
   5   3  -2   12.70    0.26
  -5   3   2   12.77    0.28
  -5   3   2   12.33    0.28
  -5   3   2   12.85    0.30
  -5   3  -2   12.48    0.28
  -5   3  -2   13.04    0.27
   5  -3  -2   12.47    0.26
  -5   3  -2   13.00    0.30
   5  -3  -2   12.50    0.29
   5   3   2   12.81    0.26
   5   3   2   12.59    0.28
   5   3   2   12.85    0.30
  -5  -3   2   12.47    0.26
   6  -3   2   43.83    0.71
  -6   3   2   41.84    0.77
  -6  -3  -2   42.74    0.71
   6   3  -2   43.88    0.69
   6   3  -2   44.17    0.75
  -6   3   2   43.33    0.72
   6   3  -2   43.48    0.75
  -6   3   2   43.77    0.77
   6   3   2   44.58    0.77
  -6   3  -2   43.67    0.71
   6  -3  -2   44.02    0.71
  -6  -3   2   43.16    0.70
  -6   3  -2   43.05    0.75
   6  -3  -2   43.23    0.77
   6   3   2   44.11    0.75
   6   3   2   43.99    0.70
  -6   3  -2   44.37    0.77
   7   3  -2   32.75    0.54
   7  -3   2   32.79    0.56
  -7   3   2   32.58    0.58
   7   3  -2   31.80    0.60
   7   3  -2   32.60    0.59
  -7  -3  -2   32.56    0.57
   7  -3   2   32.15    0.60
  -7   3   2   33.04    0.62
   7   3   2   32.86    0.61
  -7  -3   2   31.67    0.56
  -7   3  -2   32.32    0.61
  -7  -3   2   31.84    0.56
  -7   3  -2   32.12    0.59
   7  -3  -2   33.06    0.61
   7  -3  -2   33.03    0.56
  -7   3  -2   32.86    0.57
   7   3   2   32.82    0.60
   7   3   2   32.79    0.55
  -8   3   2   16.73    0.38
   8   3  -2   17.48    0.39
  -8   3   2   16.70    0.38
   8   3  -2   16.72    0.37
   8  -3   2   16.81    0.38
  -8  -3  -2   16.67    0.37
   8   3  -2   17.43    0.33
  -8   3   2   16.88    0.40
   8  -3   2   16.75    0.36
   8   3   2   17.04    0.35
  -8  -3   2   16.76    0.36
   8   3   2   17.15    0.40
  -8   3  -2   16.97    0.40
   8  -3  -2   16.70    0.36
  -8   3  -2   16.38    0.37
  -8  -3   2   17.65    0.37
   8   3   2   16.96    0.37
  -8   3  -2   17.00    0.37
   8  -3  -2   17.48    0.40
  -9   3   2    3.23    0.25
  -9   3   2    3.36    0.25
   9  -3   2    3.55    0.22
  -9   3   2    3.72    0.25
   9   3  -2    3.68    0.22
   9  -3   2    3.62    0.22
   9   3  -2    3.36    0.24
  -9  -3  -2    3.38    0.24
   9   3  -2    3.71    0.19
  -9  -3   2    3.48    0.23
  -9   3  -2    3.68    0.26
   9   3   2    3.57    0.23
   9   3   2    3.82    0.20
  -9   3  -2    3.49    0.24
   9  -3  -2    3.90    0.25
   9  -3  -2    3.74    0.23
  -9  -3   2    2.91    0.23
   9   3   2    3.70    0.24
  10  -3   2   18.75    0.41
 -10   3   2   18.20    0.43
  10  -3   2   17.70    0.43
  10   3  -2   18.70    0.45
  10   3  -2   18.85    0.38
 -10  -3  -2   18.48    0.44
  10   3  -2   18.40    0.43
 -10   3   2   18.10    0.45
 -10  -3   2   18.37    0.43
  10   3   2   18.50    0.43
  10   3   2   18.50    0.40
  10  -3  -2   18.91    0.44
  10   3   2   17.64    0.45
 -10   3  -2   19.13    0.43
  10  -3  -2   18.37    0.41
 -10   3  -2   18.37    0.46
 -11   3   2    3.53    0.29
  11  -3   2    4.36    0.27
  11   3  -2    4.08    0.23
 -11  -3  -2    3.98    0.30
  11   3  -2    4.23    0.30
 -11   3   2    3.90    0.30
  11   3  -2    4.37    0.28
  11   3   2    4.31    0.25
 -11  -3   2    4.67    0.30
  11  -3  -2    3.88    0.28
  11   3   2    4.09    0.30
 -11   3  -2    4.24    0.30
 -11   3  -2    4.08    0.30
  11   3   2    4.13    0.28
  11  -3  -2    3.98    0.27
 -12   3   2   11.75    0.41
  12  -3   2   12.19    0.39
 -12  -3  -2   12.00    0.42
  12   3  -2   12.13    0.39
  12   3  -2   12.00    0.34
  12  -3  -2   12.12    0.38
  12   3   2   12.29    0.36
 -12  -3   2   11.93    0.39
  12   3   2   12.10    0.39
 -12   3  -2   12.09    0.41
 -13   3   2    1.42    0.23
 -13  -3  -2    1.21    0.23
  13   3  -2    1.53    0.20
  13  -3   2    1.31    0.20
  13   3  -2    1.61    0.18
  13  -3  -2    1.10    0.19
 -13  -3   2    1.54    0.22
  13   3   2    1.63    0.19
  13   3   2    1.33    0.19
 -13   3  -2    1.32    0.23
  14  -3   2    4.33    0.26
 -14  -3  -2    4.78    0.29
 -14   3   2    4.09    0.29
  14   3  -2    4.61    0.31
 -14  -3   2    4.40    0.29
  14   3   2    5.03    0.32
 -14   3  -2    4.19    0.29
  14  -3  -2    4.38    0.35
  15   3  -2    0.44    0.19
  15  -3   2    0.48    0.22
 -15  -3  -2    0.37    0.24
 -15   3   2    0.57    0.26
 -15   3  -2    0.13    0.24
  15  -3  -2    0.30    0.21
  15   3   2    0.85    0.19
 -15  -3   2    0.48    0.24
 -16   3   2    1.74    0.29
 -16  -3  -2    2.05    0.29
  16  -3   2    1.51    0.25
  16  -3  -2    1.79    0.25
 -16  -3   2    2.08    0.28
 -16   3  -2    1.70    0.28
  16   3   2    1.89    0.22
  17  -3   2    2.66    0.28
 -17  -3  -2    3.09    0.33
 -17   3   2    2.91    0.33
  17  -3  -2    2.48    0.27
 -17   3  -2    2.65    0.32
 -17  -3   2    3.07    0.32
 -18  -3  -2    3.77    0.36
 -18   3   2    3.78    0.37
  18  -3   2    3.15    0.31
 -18  -3   2    3.88    0.36
  18  -3  -2    3.28    0.30
 -18   3  -2    4.45    0.37
 -19  -3  -2    1.50    0.35
  19  -3   2    1.08    0.29
 -19   3   2    1.42    0.35
 -19   3  -2    1.40    0.34
  19  -3  -2    1.14    0.29
 -19  -3   2    1.85    0.36
   0   4   2    3.57    0.14
   0   4   2    3.07    0.12
   0  -4  -2    3.88    0.14
   0   4   2    3.83    0.15
  -1   4   2   15.82    0.30
  -1   4   2   15.40    0.28
  -1  -4  -2   15.84    0.28
  -1   4   2   15.53    0.30
   1  -4   2   15.87    0.25
  -1   4  -2   15.95    0.27
   1   4   2   15.55    0.27
   1  -4  -2   15.77    0.28
  -1   4  -2   16.19    0.27
   1   4   2   15.91    0.30
   1   4   2   15.84    0.29
  -2   4   2   35.48    0.57
   2  -4   2   35.80    0.56
  -2   4   2   35.70    0.61
   2  -4   2   36.29    0.55
  -2  -4  -2   36.12    0.56
  -2   4   2   35.92    0.61
   2   4   2   36.81    0.61
  -2   4  -2   36.35    0.60
   2   4   2   35.87    0.56
   2   4   2   36.69    0.61
  -2   4  -2   36.17    0.55
  -2   4  -2   36.21    0.60
   2  -4  -2   35.30    0.57
   2   4   2   36.25    0.60
   3   4  -2   69.47    1.12
  -3   4   2   70.06    1.15
  -3  -4  -2   69.65    1.07
   3   4  -2   70.27    1.12
   3  -4   2   69.85    1.06
  -3   4   2   70.99    1.15
  -3   4   2   70.63    1.07
  -3   4  -2   70.42    1.14
   3   4   2   70.41    1.06
  -3  -4   2   69.43    1.05
   3  -4  -2   70.51    1.07
   3   4   2   71.24    1.14
  -3   4  -2   70.89    1.14
  -3   4  -2   70.96    1.06
   3   4   2   70.77    1.15
  -3  -4   2   69.23    1.05
  -4   4   2   66.55    1.12
   4   4  -2   68.48    1.09
   4   4  -2   68.55    1.01
   4   4  -2   67.50    1.10
  -4  -4  -2   67.14    1.04
  -4   4   2   67.72    1.04
   4  -4   2   67.32    1.04
  -4   4   2   68.34    1.12
  -4   4  -2   67.52    1.03
  -4   4  -2   68.37    1.12
  -4   4  -2   66.35    1.11
   4   4   2   68.85    1.11
  -4  -4   2   67.50    1.02
   4  -4  -2   68.93    1.04
   4  -4  -2   66.64    1.12
   4   4   2   68.42    1.12
   4   4   2   67.83    1.03
  -5  -4  -2   30.31    0.53
   5   4  -2   31.84    0.54
   5   4  -2   31.75    0.50
  -5   4   2   31.58    0.54
   5   4  -2   31.37    0.55
  -5   4   2   31.65    0.57
  -5   4   2   31.13    0.57
   5  -4   2   31.23    0.52
  -5  -4   2   31.29    0.52
   5  -4  -2   31.56    0.57
   5  -4  -2   31.66    0.53
   5   4   2   31.42    0.57
   5   4   2   32.02    0.51
  -5   4  -2   31.75    0.58
  -5   4  -2   31.44    0.56
   5   4   2   32.02    0.56
  -5   4  -2   31.81    0.53
  -6  -4  -2   44.24    0.73
  -6   4   2   44.47    0.74
   6  -4   2   45.56    0.73
  -6   4   2   45.72    0.80
   6   4  -2   44.47    0.78
   6   4  -2   44.78    0.77
   6   4  -2   45.62    0.70
  -6   4   2   44.46    0.79
  -6  -4   2   44.93    0.72
   6   4   2   44.55    0.77
  -6   4  -2   44.22    0.78
  -6   4  -2   45.47    0.79
  -6   4  -2   45.71    0.73
   6   4   2   46.07    0.79
   6  -4  -2   44.89    0.79
   6  -4  -2   45.51    0.74
   6   4   2   45.26    0.72
  -7   4   2   39.10    0.67
   7  -4   2   39.21    0.66
  -7   4   2   38.53    0.71
   7   4  -2   40.20    0.63
   7   4  -2   39.61    0.70
   7   4  -2   39.80    0.69
  -7   4   2   39.73    0.72
  -7  -4  -2   38.59    0.66
   7   4   2   39.12    0.64
  -7  -4   2   39.33    0.66
  -7   4  -2   38.44    0.70
  -7   4  -2   38.68    0.72
  -7  -4   2   39.17    0.65
   7  -4  -2   39.90    0.72
  -7   4  -2   38.72    0.66
   7   4   2   39.25    0.71
   7   4   2   39.17    0.70
   7  -4  -2   39.31    0.66
  -8   4   2    1.73    0.15
   8  -4   2    1.64    0.14
  -8   4   2    1.43    0.15
   8   4  -2    1.83    0.13
   8   4  -2    1.96    0.15
  -8   4   2    1.66    0.15
   8   4  -2    1.84    0.14
  -8  -4  -2    1.70    0.15
  -8   4  -2    1.51    0.15
  -8   4  -2    1.55    0.13
   8  -4  -2    1.70    0.14
   8   4   2    1.78    0.14
  -8  -4   2    1.60    0.14
  -8  -4   2    1.74    0.14
   8   4   2    1.73    0.12
   8  -4  -2    1.63    0.14
   8   4   2    1.60    0.14
  -8   4  -2    1.54    0.16
   9   4  -2   22.28    0.47
  -9   4   2   22.51    0.47
  -9  -4  -2   22.43    0.46
  -9   4   2   23.04    0.47
   9   4  -2   23.02    0.42
  -9   4   2   22.51    0.51
   9   4  -2   23.05    0.49
   9  -4   2   22.50    0.45
   9   4   2   23.22    0.43
  -9   4  -2   23.14    0.47
  -9   4  -2   22.13    0.47
  -9   4  -2   22.66    0.51
   9   4   2   22.90    0.47
   9   4   2   22.57    0.49
   9  -4  -2   22.55    0.46
  -9  -4   2   22.27    0.45
   9  -4  -2   21.79    0.49
 -10   4   2   17.39    0.45
  10  -4   2   18.40    0.41
 -10  -4  -2   18.25    0.43
  10   4  -2   18.12    0.44
  10   4  -2   18.49    0.43
 -10   4   2   17.97    0.43
  10   4  -2   18.59    0.37
  10  -4  -2   18.01    0.45
  10   4   2   18.13    0.43
  10   4   2   18.01    0.39
  10  -4  -2   17.96    0.42
 -10   4  -2   17.95    0.45
 -10   4  -2   18.37    0.43
  10   4   2   18.14    0.45
 -10  -4   2   18.09    0.42
 -11   4   2   10.56    0.38
  11   4  -2   10.86    0.30
  11   4  -2   10.80    0.36
 -11  -4  -2   11.09    0.37
  11   4  -2   11.12    0.36
  11  -4   2   11.06    0.35
 -11   4   2   10.87    0.37
 -11   4  -2   10.36    0.38
  11   4   2   10.79    0.35
  11  -4  -2   10.90    0.35
 -11   4  -2   11.60    0.38
 -11  -4   2   11.32    0.36
  11   4   2   11.31    0.32
  11   4   2   11.00    0.37
  11  -4  -2   11.09    0.40
  12   4  -2    2.60    0.17
 -12  -4  -2    2.63    0.23
 -12   4   2    2.37    0.22
  12  -4   2    2.76    0.21
  12   4  -2    2.44    0.20
  12   4   2    2.19    0.19
  12  -4  -2    2.43    0.20
 -12  -4   2    2.34    0.22
  12   4   2    2.63    0.18
 -12   4  -2    2.43    0.22
  13  -4   2    2.13    0.22
  13   4  -2    2.91    0.19
 -13  -4  -2    2.48    0.24
 -13   4   2    2.35    0.25
  13   4  -2    2.73    0.23
 -13   4  -2    2.49    0.24
  13   4   2    2.56    0.20
  13   4   2    2.55    0.22
 -13  -4   2    2.46    0.24
  13  -4  -2    2.46    0.23
  14  -4   2    1.37    0.22
 -14  -4  -2    1.30    0.24
  14   4  -2    1.25    0.22
  14   4  -2    1.32    0.18
 -14   4   2    1.31    0.25
 -14  -4   2    1.16    0.24
  14  -4  -2    1.37    0.21
  14   4   2    1.24    0.19
 -14   4  -2    0.69    0.23
  15  -4   2   10.92    0.44
 -15   4   2   12.16    0.50
 -15  -4  -2   11.20    0.47
 -15   4  -2    9.66    0.47
 -15  -4   2   10.77    0.47
  15   4   2   10.63    0.38
  15  -4  -2   10.88    0.44
 -16   4   2    5.25    0.34
 -16  -4  -2    5.17    0.33
  16  -4   2    5.16    0.41
  16  -4  -2    4.32    0.29
 -16  -4   2    5.99    0.45
 -16   4  -2    4.49    0.32
 -17  -4  -2    0.32    0.28
 -17   4   2    0.22    0.29
  17  -4   2    0.70    0.25
 -17  -4   2    1.40    0.29
  17  -4  -2    0.48    0.24
 -17   4  -2    0.26    0.28
 -18   4   2    0.39    0.32
 -18  -4  -2    0.82    0.31
  18  -4   2    0.31    0.27
  18  -4  -2    0.29    0.26
 -18  -4   2    0.48    0.31
 -18   4  -2    0.26    0.31
  19  -4   2    2.70    0.33
 -19  -4  -2    2.53    0.37
 -19   4   2    2.79    0.37
 -19  -4   2    2.26    0.36
 -19   4  -2    2.11    0.36
  19  -4  -2    2.35    0.31
   0   5   2   71.85    1.08
   0  -5  -2   72.45    1.08
   0   5   2   72.29    1.16
   0   5   2   71.01    1.16
  -1   5   2  178.33    2.83
  -1  -5  -2  178.00    2.63
  -1   5   2  180.10    2.83
  -1   5   2  175.58    2.63
   1   5   2  177.30    2.63
  -1   5  -2  181.49    2.81
   1  -5  -2  176.57    2.63
  -1   5  -2  179.76    2.81
   1   5   2  176.37    2.83
   1   5   2  179.28    2.82
   2  -5   2  126.33    1.84
  -2   5   2  124.85    1.99
  -2  -5  -2  123.14    1.85
  -2   5   2  122.40    1.85
  -2   5   2  126.36    1.99
   2  -5   2  125.21    1.84
   2   5   2  122.76    1.84
  -2   5  -2  125.00    1.83
  -2   5  -2  125.25    1.98
   2   5   2  125.92    1.99
   2   5   2  122.65    1.98
   2  -5  -2  121.91    1.85
  -2   5  -2  125.02    1.98
   3   5  -2    7.62    0.15
  -3  -5  -2    7.42    0.18
  -3   5   2    7.73    0.19
   3   5  -2    7.53    0.16
  -3   5   2    7.65    0.22
   3  -5   2    7.35    0.18
  -3   5   2    7.42    0.21
  -3   5  -2    7.44    0.17
  -3   5  -2    7.34    0.19
   3   5   2    7.95    0.20
   3   5   2    7.34    0.17
   3  -5  -2    7.32    0.19
   3   5   2    7.62    0.19
  -3  -5   2    7.38    0.14
   3   5   2    7.84    0.21
  -3   5  -2    7.70    0.20
  -3  -5   2    7.46    0.15
  -4   5   2   86.65    1.39
  -4  -5  -2   83.83    1.29
  -4   5   2   85.39    1.39
   4   5  -2   85.28    1.36
  -4   5   2   85.32    1.29
   4  -5   2   84.98    1.28
   4   5  -2   83.92    1.36
   4   5   2   84.53    1.37
  -4  -5   2   84.10    1.27
  -4  -5   2   82.84    1.27
  -4   5  -2   85.06    1.38
   4  -5  -2   84.40    1.29
  -4   5  -2   84.30    1.38
   4   5   2   85.28    1.28
   4   5   2   85.61    1.38
  -4   5  -2   84.99    1.28
  -5   5   2   55.17    0.94
  -5   5   2   55.46    0.88
  -5   5   2   55.61    0.94
   5   5  -2   56.07    0.91
   5  -5   2   54.83    0.87
   5   5  -2   55.83    0.83
   5   5  -2   55.72    0.92
  -5  -5  -2   54.54    0.87
  -5   5  -2   55.34    0.87
   5   5   2   54.39    0.92
  -5   5  -2   55.83    0.94
  -5  -5   2   55.27    0.86
  -5   5  -2   55.16    0.93
   5   5   2   54.63    0.93
   5  -5  -2   55.40    0.87
   5   5   2   54.62    0.85
  -6   5   2    2.30    0.15
   6   5  -2    2.90    0.12
   6   5  -2    3.23    0.17
  -6  -5  -2    2.67    0.19
  -6   5   2    2.45    0.16
  -6   5   2    2.19    0.15
   6   5  -2    2.97    0.19
   6  -5   2    2.53    0.18
   6   5   2    2.81    0.21
  -6   5  -2    2.81    0.22
   6  -5  -2    2.30    0.14
   6   5   2    2.59    0.15
  -6   5  -2    2.41    0.18
  -6   5  -2    2.54    0.14
  -6  -5   2    2.94    0.17
  -6  -5   2    2.79    0.17
   6   5   2    2.98    0.18
  -7   5   2    4.79    0.24
   7  -5   2    4.85    0.21
   7   5  -2    4.44    0.20
   7   5  -2    4.40    0.16
  -7   5   2    4.51    0.22
  -7   5   2    4.68    0.22
  -7  -5  -2    4.93    0.22
  -7   5   2    4.57    0.22
   7   5  -2    4.53    0.22
  -7  -5   2    4.79    0.21
   7   5   2    4.71    0.23
   7  -5  -2    4.82    0.22
  -7   5  -2    4.49    0.22
  -7   5  -2    4.52    0.21
   7   5   2    4.68    0.18
  -7   5  -2    4.63    0.24
   7   5   2    4.52    0.21
  -7  -5   2    4.50    0.21
  -8   5   2   10.93    0.33
   8  -5   2   11.15    0.30
   8   5  -2   11.30    0.25
   8   5  -2   11.20    0.29
   8   5  -2   11.38    0.32
  -8   5   2   11.47    0.32
  -8  -5  -2   11.50    0.31
  -8   5   2   11.02    0.30
  -8   5   2   11.40    0.32
  -8   5  -2   11.38    0.31
   8  -5  -2   11.10    0.30
  -8   5  -2   11.80    0.34
   8  -5  -2   11.09    0.32
  -8  -5   2   11.52    0.29
   8   5   2   11.49    0.27
   8   5   2   11.49    0.31
   8   5   2   11.80    0.32
  -8   5  -2   11.36    0.31
   9  -5   2    3.21    0.23
   9   5  -2    3.49    0.24
   9   5  -2    3.37    0.17
  -9   5   2    2.86    0.20
  -9   5   2    3.09    0.18
  -9   5   2    2.97    0.18
   9   5  -2    3.43    0.22
  -9  -5  -2    3.40    0.25
   9  -5  -2    3.19    0.19
  -9  -5   2    3.17    0.23
   9   5   2    3.23    0.22
   9  -5  -2    3.09    0.23
   9   5   2    3.69    0.25
   9   5   2    3.50    0.20
  -9   5  -2    3.11    0.25
  -9   5  -2    2.95    0.19
  -9   5  -2    3.75    0.22
  10   5  -2    0.39    0.15
 -10  -5  -2    0.18    0.15
 -10   5   2    0.13    0.16
  10   5  -2    0.29    0.11
 -10   5   2    0.01    0.16
  10   5  -2    0.16    0.14
  10  -5   2    0.12    0.14
  10   5   2    0.43    0.12
  10  -5  -2    0.01    0.14
  10  -5  -2    0.09    0.14
 -10   5  -2    0.03    0.14
 -10   5  -2    0.12    0.12
  10   5   2    0.41    0.15
  10   5   2    0.28    0.14
 -10  -5   2    0.19    0.15
 -10   5  -2    0.13    0.16
 -11   5   2    2.18    0.20
 -11  -5  -2    2.07    0.20
  11   5  -2    2.20    0.18
  11   5  -2    2.05    0.19
  11  -5   2    2.31    0.19
  11   5  -2    2.32    0.15
 -11   5   2    1.80    0.19
  11   5   2    2.19    0.18
 -11   5  -2    1.84    0.18
  11   5   2    1.87    0.15
 -11   5  -2    2.17    0.20
  11   5   2    2.07    0.20
  11  -5  -2    2.13    0.19
 -11  -5   2    2.25    0.19
 -12  -5  -2    0.13    0.19
  12   5  -2    0.22    0.17
  12   5  -2    0.08    0.13
  12  -5   2   -0.08    0.17
 -12   5   2    0.08    0.19
  12   5  -2    0.08    0.18
 -12   5  -2   -0.12    0.19
  12   5   2    0.08    0.17
  12  -5  -2    0.06    0.18
 -12  -5   2    0.23    0.19
  12   5   2    0.35    0.15
 -13  -5  -2    1.97    0.24
  13  -5   2    1.56    0.21
 -13   5   2    2.17    0.25
  13   5  -2    2.21    0.22
  13   5  -2    2.13    0.17
 -13   5  -2    1.49    0.23
  13   5   2    2.09    0.22
  13   5   2    1.98    0.19
 -13  -5   2    1.89    0.23
  13  -5  -2    2.10    0.22
  14   5  -2    1.19    0.22
 -14   5   2    1.27    0.25
  14  -5   2    1.37    0.22
 -14  -5  -2    1.37    0.24
 -14   5  -2    0.90    0.23
 -14  -5   2    0.98    0.23
  14   5   2    1.34    0.18
  14  -5  -2    1.24    0.22
 -15  -5  -2    1.54    0.26
  15  -5   2    1.46    0.24
 -15   5   2    1.98    0.27
 -15   5  -2    1.77    0.26
 -15  -5   2    1.84    0.26
  15  -5  -2    1.97    0.25
 -16  -5  -2    0.54    0.27
  16  -5   2    0.52    0.24
 -16   5   2    0.25    0.27
  16  -5  -2    0.48    0.23
 -16  -5   2    0.53    0.26
 -16   5  -2    0.45    0.25
 -17  -5  -2    1.17    0.30
  17  -5   2    1.19    0.27
 -17   5   2    0.43    0.29
 -17  -5   2    1.29    0.29
 -17   5  -2    0.75    0.29
  17  -5  -2    0.09    0.26
  18  -5   2    0.01    0.27
 -18   5   2    0.51    0.32
 -18  -5  -2    0.36    0.31
 -18   5  -2    0.20    0.30
  18  -5  -2    0.04    0.27
 -18  -5   2    0.03    0.30
   0   6   2    3.01    0.15
  -1  -6  -2    0.38    0.07
  -1   6   2    0.46    0.09
  -1   6   2    0.69    0.07
  -1   6   2    0.47    0.08
   1  -6  -2    0.56    0.08
   1   6   2    0.49    0.09
  -1   6  -2    0.58    0.05
   1   6   2    0.36    0.06
   1   6   2    0.39    0.09
  -1   6  -2    0.61    0.06
  -3  -6  -2    0.65    0.08
   3   6  -2    0.83    0.06
   3  -6   2    0.82    0.08
  -3   6   2    0.61    0.10
  -3   6   2    0.63    0.10
   3   6  -2    0.75    0.05
  -3   6   2    0.68    0.09
  -3  -6   2    0.67    0.05
   3   6   2    0.81    0.09
   3   6   2    0.88    0.10
   3  -6  -2    0.62    0.09
  -3   6  -2    0.90    0.07
  -3  -6   2    0.92    0.07
  -3   6  -2    0.75    0.09
   3   6   2    0.82    0.09
  -3   6  -2    0.81    0.08
   3   6   2    0.60    0.07
   4   6  -2    8.89    0.19
  -4   6   2    8.49    0.24
  -4   6   2    8.73    0.26
   4  -6   2    8.89    0.21
   4   6  -2    8.92    0.20
  -4  -6  -2    9.21    0.22
  -4   6   2    8.67    0.22
   4  -6  -2    8.61    0.23
  -4   6  -2    8.80    0.21
  -4  -6   2    8.97    0.19
  -4   6  -2    8.92    0.24
  -4   6  -2    8.91    0.23
   4   6   2    8.86    0.22
  -4  -6   2    9.06    0.18
   4   6   2    8.82    0.19
   4   6   2    9.27    0.23
   5   6  -2   41.30    0.71
   5  -6   2   41.75    0.68
  -5   6   2   42.18    0.74
   5   6  -2   42.16    0.70
  -5   6   2   41.58    0.69
  -5   6   2   42.09    0.74
  -5  -6  -2   41.97    0.68
  -5   6  -2   41.70    0.73
   5   6   2   42.17    0.73
  -5   6  -2   40.70    0.72
  -5  -6   2   41.15    0.66
   5   6   2   42.21    0.72
   5  -6  -2   41.98    0.69
   5   6   2   41.48    0.66
  -5   6  -2   41.63    0.67
   6   6  -2   86.77    1.42
   6   6  -2   88.14    1.41
  -6   6   2   86.19    1.44
  -6  -6  -2   86.39    1.34
  -6   6   2   87.48    1.35
  -6   6   2   87.76    1.45
   6   6  -2   85.87    1.30
   6  -6   2   87.65    1.34
  -6  -6   2   85.53    1.32
   6   6   2   88.00    1.43
  -6  -6   2   85.26    1.33
  -6   6  -2   86.01    1.44
  -6   6  -2   87.01    1.44
   6  -6  -2   87.18    1.35
   6   6   2   87.26    1.32
  -6   6  -2   87.75    1.34
   6   6   2   86.65    1.44
  -7   6   2    9.11    0.28
   7   6  -2    8.94    0.25
  -7  -6  -2    9.48    0.27
   7   6  -2    8.76    0.27
   7  -6   2    8.97    0.27
   7   6  -2    8.95    0.20
  -7   6   2    9.12    0.30
  -7   6   2    8.81    0.27
  -7   6   2    9.32    0.28
   7  -6  -2    9.23    0.27
  -7   6  -2    9.12    0.30
  -7  -6   2    8.68    0.25
   7   6   2    8.98    0.26
  -7   6  -2    8.88    0.26
  -7  -6   2    8.07    0.25
   7   6   2    9.48    0.28
   7   6   2    9.01    0.22
  -7   6  -2    9.33    0.26
  -8   6   2    5.93    0.28
   8  -6   2    5.80    0.24
  -8  -6  -2    5.26    0.24
   8   6  -2    5.80    0.22
  -8   6   2    5.84    0.25
  -8   6   2    5.49    0.26
   8   6  -2    5.44    0.24
   8   6  -2    5.48    0.17
  -8   6   2    5.56    0.26
  -8   6  -2    5.73    0.29
  -8  -6   2    5.50    0.23
  -8   6  -2    5.19    0.24
   8   6   2    5.56    0.24
   8   6   2    5.23    0.25
   8   6   2    5.63    0.20
  -8   6  -2    5.61    0.24
   8  -6  -2    5.68    0.25
   9   6  -2    5.96    0.27
  -9  -6  -2    6.20    0.28
  -9   6   2    6.42    0.30
  -9   6   2    6.30    0.28
  -9   6   2    5.97    0.27
  -9   6   2    6.17    0.28
   9   6  -2    6.36    0.25
   9  -6   2    6.29    0.26
   9   6  -2    6.17    0.20
  -9  -6   2    5.82    0.26
   9  -6  -2    6.16    0.27
   9   6   2    6.55    0.26
   9   6   2    5.74    0.28
  -9   6  -2    6.20    0.26
  -9   6  -2    6.19    0.27
  -9   6  -2    6.21    0.31
   9   6   2    6.12    0.22
  10   6  -2    4.74    0.25
 -10   6   2    4.70    0.30
 -10   6   2    4.37    0.29
  10   6  -2    4.51    0.20
  10  -6   2    4.67    0.28
  10   6  -2    5.14    0.28
 -10  -6  -2    4.57    0.29
  10   6   2    4.82    0.23
  10   6   2    5.11    0.26
 -10   6  -2    4.68    0.28
  10   6   2    5.15    0.30
 -10   6  -2    4.79    0.31
 -10   6  -2    4.25    0.26
 -10  -6   2    5.32    0.28
  10  -6  -2    4.64    0.28
 -11  -6  -2    4.80    0.32
 -11   6   2    5.24    0.32
  11  -6   2    4.50    0.30
  11   6  -2    4.52    0.31
 -11   6   2    5.05    0.33
  11   6  -2    4.66    0.22
  11   6  -2    4.88    0.29
  11   6   2    4.93    0.25
 -11   6  -2    4.13    0.32
  11  -6  -2    4.66    0.30
 -11   6  -2    4.87    0.31
 -11  -6   2    4.32    0.31
  11   6   2    5.15    0.29
  11   6   2    4.83    0.32
 -12  -6  -2    0.10    0.19
  12   6  -2    0.09    0.17
  12  -6   2    0.16    0.18
  12   6  -2    0.20    0.18
 -12   6   2    0.50    0.20
  12   6  -2    0.47    0.13
 -12   6  -2   -0.28    0.19
  12   6   2    0.34    0.14
  12   6   2    0.35    0.17
  12  -6  -2    0.25    0.18
 -12  -6   2    0.12    0.19
  13  -6   2    1.51    0.22
  13   6  -2    1.73    0.21
 -13  -6  -2    1.68    0.23
 -13   6   2    1.55    0.24
  13   6   2    1.75    0.21
  13   6   2    1.81    0.18
 -13  -6   2    1.57    0.22
  13  -6  -2    1.50    0.21
 -13   6  -2    1.69    0.23
 -14   6   2   16.41    0.52
  14  -6   2   15.83    0.49
  14   6  -2   15.67    0.50
 -14  -6  -2   15.68    0.51
 -14   6  -2   16.01    0.50
 -14  -6   2   15.35    0.50
  14  -6  -2   16.35    0.49
 -15  -6  -2    0.32    0.24
  15  -6   2    0.24    0.22
 -15   6   2    0.07    0.25
 -15  -6   2    0.06    0.24
 -15   6  -2    0.04    0.23
  15  -6  -2    0.55    0.23
 -16  -6  -2    1.31    0.28
 -16   6   2    1.24    0.28
  16  -6   2    1.25    0.26
  16  -6  -2    1.37    0.26
 -16  -6   2    0.85    0.27
 -16   6  -2    1.05    0.27
 -17  -6  -2    0.22    0.29
 -17   6   2   -0.39    0.28
  17  -6   2    0.39    0.26
 -17   6  -2    0.09    0.28
 -17  -6   2   -0.21    0.27
  17  -6  -2   -0.23    0.25
  18  -6   2    1.04    0.29
 -18  -6  -2    1.21    0.32
 -18   6   2    1.40    0.32
 -18   6  -2    1.36    0.32
 -18  -6   2    0.85    0.32
  18  -6  -2    0.89    0.28
   0   7   2    8.57    0.18
   0   7   2    8.94    0.21
   0   7   2    8.65    0.22
   0  -7  -2    8.58    0.20
  -1   7   2    0.97    0.10
  -1   7   2    0.97    0.08
  -1   7   2    0.89    0.09
   1   7   2    0.97    0.09
   1   7   2    0.99    0.07
  -1   7  -2    1.14    0.10
  -1   7  -2    0.88    0.06
   1   7   2    0.99    0.09
   2  -7   2   82.49    1.22
  -2   7   2   80.92    1.33
   2  -7   2   81.96    1.22
  -2   7   2   82.29    1.34
  -2   7   2   81.96    1.23
   2  -7   2   83.30    1.22
  -2  -7  -2   81.07    1.23
   2  -7  -2   80.56    1.24
  -2   7  -2   81.76    1.31
   2   7   2   82.29    1.33
  -2   7  -2   81.93    1.31
   2   7   2   80.24    1.32
   2   7   2   80.29    1.22
  -3   7   2   16.65    0.34
   3   7  -2   16.44    0.28
  -3   7   2   15.95    0.34
  -3   7   2   16.75    0.31
  -3  -7  -2   16.84    0.30
   3  -7   2   15.83    0.30
   3   7  -2   15.83    0.28
  -3   7  -2   16.03    0.32
   3   7   2   16.70    0.33
   3  -7  -2   15.77    0.32
   3   7   2   16.05    0.28
  -3   7  -2   15.92    0.28
   3   7   2   16.50    0.33
  -3   7  -2   16.15    0.33
   3   7   2   15.98    0.32
  -4   7   2   62.72    0.97
   4   7  -2   62.19    1.01
  -4  -7  -2   61.57    0.96
  -4   7   2   62.49    1.05
   4  -7   2   62.86    0.96
  -4   7   2   62.53    1.04
   4   7  -2   61.55    1.00
   4  -7  -2   61.81    0.97
   4   7   2   61.38    1.02
   4   7   2   62.58    1.03
  -4   7  -2   61.80    0.95
  -4   7  -2   61.32    1.03
  -4  -7   2   61.02    0.93
   4   7   2   61.23    0.94
  -4   7  -2   62.37    1.03
  -4  -7   2   61.07    0.94
   5   7  -2   33.81    0.58
  -5  -7  -2   33.04    0.57
  -5   7   2   34.11    0.57
   5   7  -2   33.82    0.58
   5  -7   2   33.34    0.56
  -5   7   2   34.14    0.62
  -5   7   2   34.50    0.63
  -5   7  -2   33.55    0.61
  -5   7  -2   34.51    0.62
  -5   7  -2   34.09    0.55
   5   7   2   32.70    0.61
  -5  -7   2   33.94    0.54
   5   7   2   32.74    0.60
  -5  -7   2   33.70    0.55
   5   7   2   32.76    0.54
   5  -7  -2   33.63    0.58
   6   7  -2   21.80    0.42
   6   7  -2   21.52    0.40
  -6   7   2   21.62    0.45
  -6   7   2   21.14    0.41
  -6  -7  -2   21.15    0.41
  -6   7   2   22.01    0.46
   6  -7   2   21.79    0.41
  -6   7   2   21.23    0.42
  -6   7  -2   21.69    0.40
  -6   7  -2   21.71    0.43
   6   7   2   21.34    0.38
  -6  -7   2   21.43    0.39
   6  -7  -2   22.10    0.42
   6   7   2   21.20    0.42
  -6   7  -2   21.50    0.45
   6   7   2   20.81    0.44
  -7   7   2   29.23    0.59
   7  -7   2   30.87    0.54
   7   7  -2   29.21    0.48
  -7   7   2   30.49    0.55
  -7  -7  -2   29.51    0.54
   7   7  -2   30.60    0.56
  -7   7   2   29.68    0.58
  -7   7   2   29.92    0.54
   7   7  -2   29.86    0.55
  -7   7  -2   30.01    0.53
   7  -7  -2   30.59    0.55
  -7   7  -2   30.67    0.59
  -7   7  -2   31.03    0.57
   7   7   2   29.35    0.57
   7   7   2   30.85    0.57
  -7  -7   2   29.60    0.52
   7   7   2   29.83    0.51
   8  -7   2    4.30    0.23
  -8   7   2    4.49    0.25
   8   7  -2    4.22    0.23
  -8  -7  -2    4.05    0.24
  -8   7   2    4.25    0.25
  -8   7   2    4.30    0.24
   8   7  -2    4.14    0.21
  -8   7   2    3.90    0.26
   8   7  -2    4.20    0.15
  -8  -7   2    4.13    0.22
  -8   7  -2    4.52    0.23
   8   7   2    3.98    0.24
  -8   7  -2    4.53    0.27
   8  -7  -2    4.31    0.24
   8   7   2    4.27    0.18
   8   7   2    4.05    0.22
  -8   7  -2    4.56    0.23
   9  -7   2    1.99    0.16
  -9   7   2    1.86    0.16
   9   7  -2    1.92    0.16
  -9   7   2    1.78    0.18
  -9  -7  -2    2.08    0.17
   9   7  -2    1.98    0.15
   9   7  -2    1.98    0.11
  -9   7   2    2.04    0.17
  -9  -7   2    1.99    0.16
  -9   7  -2    1.94    0.19
   9  -7  -2    1.75    0.16
  -9   7  -2    2.17    0.17
  -9   7  -2    1.96    0.16
   9   7   2    1.87    0.15
   9   7   2    2.06    0.13
   9   7   2    2.05    0.17
  10  -7   2   16.32    0.41
 -10   7   2   15.56    0.44
  10   7  -2   16.03    0.42
  10   7  -2   16.73    0.40
  10   7  -2   15.39    0.32
 -10  -7  -2   15.46    0.41
 -10   7   2   16.13    0.41
 -10   7  -2   16.20    0.40
 -10  -7   2   16.11    0.39
  10   7   2   16.38    0.43
 -10   7  -2   15.93    0.41
  10   7   2   16.30    0.35
 -10   7  -2   16.09    0.45
  10   7   2   15.53    0.41
  10  -7  -2   15.84    0.41
  11   7  -2    9.39    0.36
 -11   7   2    9.33    0.40
  11   7  -2    9.30    0.34
  11  -7   2    9.07    0.36
 -11  -7  -2   10.04    0.36
 -11   7   2    9.81    0.37
 -11   7  -2    9.45    0.36
  11   7   2    9.01    0.37
  11   7   2    9.33    0.29
 -11   7  -2    9.63    0.39
  11   7   2    9.75    0.35
 -11  -7   2    8.78    0.35
  11  -7  -2    9.37    0.36
 -12  -7  -2    0.19    0.20
  12   7  -2   -0.04    0.16
 -12   7   2    0.11    0.20
  12  -7   2   -0.54    0.18
  12   7  -2    0.04    0.18
  12  -7  -2   -0.05    0.18
  12   7   2    0.28    0.17
  12   7   2    0.07    0.14
 -12   7  -2   -0.23    0.19
 -12  -7   2    0.11    0.19
  13   7  -2    2.68    0.22
 -13   7   2    2.87    0.26
  13  -7   2    2.92    0.24
 -13  -7  -2    2.84    0.25
 -13  -7   2    2.54    0.24
  13  -7  -2    2.67    0.24
 -13   7  -2    3.11    0.25
  13   7   2    3.06    0.23
  14   7  -2    2.54    0.25
 -14   7   2    2.56    0.26
  14  -7   2    2.71    0.24
 -14  -7  -2    2.63    0.26
 -14  -7   2    2.49    0.25
 -14   7  -2    2.15    0.25
  14  -7  -2    2.61    0.25
  14   7   2    2.29    0.26
 -15  -7  -2    6.82    0.45
  15  -7   2    6.45    0.41
 -15   7   2    7.17    0.44
 -15   7  -2    6.42    0.41
 -15  -7   2    6.47    0.44
  15  -7  -2    6.08    0.42
 -16   7   2   -0.14    0.26
  16  -7   2    0.49    0.25
 -16  -7  -2   -0.03    0.26
 -16   7  -2   -0.16    0.25
  16  -7  -2    0.34    0.24
 -16  -7   2    0.12    0.26
 -17   7   2    0.51    0.29
 -17  -7  -2    0.19    0.28
  17  -7   2    0.59    0.27
 -17   7  -2    0.17    0.28
  17  -7  -2    0.48    0.27
 -17  -7   2    0.31    0.28
  18  -7   2    0.96    0.30
 -18   7   2    0.68    0.30
 -18  -7  -2    0.03    0.31
 -18  -7   2    0.49    0.31
 -18   7  -2    0.15    0.30
  18  -7  -2    0.23    0.28
   0  -8  -2   18.02    0.32
   0   8   2   18.15    0.35
   0   8   2   17.95    0.35
   0   8   2   17.32    0.30
  -1   8   2    5.51    0.19
  -1   8   2    5.52    0.20
   1  -8   2    5.93    0.14
  -1  -8  -2    5.69    0.17
  -1   8   2    5.32    0.15
   1  -8   2    5.74    0.13
  -1   8  -2    5.63    0.15
   1   8   2    5.63    0.19
   1   8   2    5.76    0.13
   1  -8  -2    5.48    0.18
   1   8   2    5.83    0.19
  -1   8  -2    5.90    0.15
  -2   8   2   28.28    0.51
   2  -8   2   28.46    0.45
  -2  -8  -2   28.22    0.47
   2  -8   2   28.26    0.45
  -2   8   2   28.45    0.46
  -2   8   2   28.17    0.52
  -2   8  -2   28.41    0.49
   2   8   2   28.10    0.50
   2  -8  -2   28.14    0.48
   2   8   2   28.53    0.51
   2   8   2   27.87    0.44
  -2   8  -2   27.95    0.49
  -3  -8  -2    6.23    0.18
  -3   8   2    6.11    0.22
  -3   8   2    6.23    0.22
  -3   8   2    6.04    0.18
   3  -8   2    5.51    0.18
  -3   8  -2    5.59    0.20
   3   8   2    6.52    0.21
  -3   8  -2    5.44    0.19
  -3   8  -2    5.39    0.14
   3   8   2    6.07    0.19
   3  -8  -2    6.11    0.20
   3   8   2    5.95    0.14
  -4   8   2    1.00    0.12
   4  -8   2    0.39    0.10
  -4   8   2    1.02    0.13
   4   8  -2    0.80    0.08
  -4  -8  -2    0.98    0.10
   4   8  -2    0.99    0.08
  -4   8   2    1.00    0.11
  -4  -8   2    0.84    0.08
  -4   8  -2    0.54    0.12
   4  -8  -2    0.90    0.12
   4   8   2    1.10    0.08
   4   8   2    1.02    0.12
  -4   8  -2    0.34    0.11
  -4  -8   2    1.02    0.07
   4   8   2    1.10    0.10
  -4   8  -2    0.53    0.09
   4   8   2    0.95    0.11
  -5   8   2   70.02    1.18
  -5   8   2   69.93    1.18
   5   8  -2   69.63    1.14
  -5   8   2   70.19    1.09
   5  -8   2   69.68    1.09
   5   8  -2   69.62    1.14
  -5  -8  -2   70.43    1.08
   5  -8  -2   70.30    1.10
  -5  -8   2   67.81    1.06
  -5   8  -2   70.28    1.17
  -5   8  -2   68.99    1.17
   5   8   2   69.95    1.16
   5   8   2   69.15    1.06
   5   8   2   70.94    1.17
  -5   8  -2   69.54    1.07
  -5  -8   2   69.92    1.06
  -6  -8  -2   28.92    0.51
  -6   8   2   28.91    0.57
  -6   8   2   29.07    0.52
   6   8  -2   28.40    0.53
  -6   8   2   29.00    0.56
   6  -8   2   29.08    0.51
   6   8  -2   28.48    0.52
  -6   8   2   29.36    0.52
  -6   8  -2   29.05    0.55
  -6  -8   2   28.29    0.49
   6   8   2   28.92    0.54
   6   8   2   27.93    0.47
  -6   8  -2   29.13    0.56
   6   8   2   29.42    0.55
   6  -8  -2   29.03    0.53
  -6   8  -2   28.72    0.50
   7   8  -2    8.39    0.26
  -7   8   2    8.86    0.32
  -7   8   2    8.66    0.27
  -7  -8  -2    8.63    0.26
   7  -8   2    8.16    0.26
   7   8  -2    8.04    0.24
  -7   8   2    8.61    0.27
  -7   8   2    8.56    0.29
  -7   8  -2    8.86    0.31
   7   8   2    8.53    0.28
   7  -8  -2    8.03    0.27
   7   8   2    8.24    0.21
  -7  -8   2    8.49    0.24
   7   8   2    8.58    0.26
  -7   8  -2    8.14    0.26
  -7   8  -2    7.94    0.27
  -8  -8  -2   15.32    0.36
   8  -8   2   15.53    0.36
   8   8  -2   14.71    0.28
  -8   8   2   15.25    0.40
   8   8  -2   15.08    0.35
  -8   8   2   15.19    0.37
   8   8  -2   15.44    0.37
  -8   8   2   15.17    0.38
   8   8   2   15.37    0.31
   8   8   2   15.88    0.37
  -8   8  -2   15.93    0.41
  -8  -8   2   15.34    0.34
  -8   8  -2   15.75    0.38
   8  -8  -2   15.03    0.37
  -8   8  -2   15.88    0.35
   8   8   2   15.49    0.38
   9   8  -2    0.86    0.13
  -9   8   2    0.55    0.17
   9   8  -2    0.89    0.15
  -9  -8  -2    0.90    0.16
  -9   8   2    0.80    0.14
   9  -8   2    0.88    0.15
   9   8  -2    0.97    0.09
  -9   8   2    0.79    0.16
   9   8   2    0.53    0.15
   9  -8  -2    0.69    0.16
  -9   8  -2    0.87    0.15
  -9   8  -2    0.90    0.16
   9   8   2    0.66    0.14
  -9  -8   2    0.96    0.15
  -9   8  -2    1.06    0.14
   9   8   2    0.93    0.11
  10  -8   2    1.99    0.19
 -10  -8  -2    2.24    0.19
  10   8  -2    2.21    0.18
 -10   8   2    2.29    0.19
 -10   8   2    2.48    0.22
  10   8  -2    2.07    0.17
  10   8   2    1.94    0.18
  10  -8  -2    2.00    0.19
 -10   8  -2    2.33    0.18
  10   8   2    2.33    0.15
 -10   8  -2    2.23    0.21
 -10   8  -2    2.26    0.19
 -10  -8   2    1.83    0.18
  10   8   2    2.06    0.19
 -11   8   2    6.10    0.36
 -11  -8  -2    6.27    0.34
 -11   8   2    6.16    0.34
  11  -8   2    6.09    0.33
  11   8  -2    5.30    0.34
  11   8  -2    5.01    0.31
 -11   8  -2    5.38    0.33
  11   8   2    6.15    0.32
 -11  -8   2    4.66    0.32
  11   8   2    5.78    0.25
  11  -8  -2    6.32    0.34
 -11   8  -2    5.47    0.36
  11   8   2    6.25    0.34
 -12   8   2    1.49    0.22
  12   8  -2    1.61    0.19
  12   8  -2    1.47    0.21
  12  -8   2    1.20    0.21
 -12  -8  -2    1.64    0.22
 -12   8  -2    1.63    0.21
 -12  -8   2    1.56    0.21
  12   8   2    1.83    0.20
  12  -8  -2    1.96    0.22
 -13   8   2    3.70    0.27
  13  -8   2    3.60    0.26
 -13  -8  -2    3.59    0.26
  13   8  -2    4.52    0.34
 -13   8  -2    3.65    0.26
 -13  -8   2    4.58    0.36
  13  -8  -2    3.32    0.26
  13   8   2    3.83    0.26
 -14   8   2   -0.02    0.23
  14  -8   2   -0.06    0.21
 -14  -8  -2    0.48    0.23
  14   8  -2    0.26    0.21
 -14  -8   2    0.26    0.22
  14  -8  -2   -0.02    0.21
  14   8   2    0.08    0.20
 -14   8  -2   -0.20    0.21
  15   8  -2   -0.01    0.21
 -15  -8  -2    0.12    0.24
  15  -8   2   -0.05    0.23
 -15   8   2    0.36    0.25
 -15  -8   2   -0.09    0.23
 -15   8  -2   -0.13    0.23
  15  -8  -2   -0.13    0.23
 -16   8   2    5.39    0.34
  16  -8   2    5.19    0.32
 -16  -8  -2    5.23    0.34
  16  -8  -2    6.00    0.45
 -16  -8   2    5.19    0.33
 -16   8  -2    5.74    0.44
 -17   8   2    0.94    0.30
  17  -8   2    0.67    0.28
 -17  -8  -2    0.52    0.29
  17  -8  -2    0.66    0.27
 -17  -8   2    0.53    0.29
 -18   8   2    0.01    0.30
  18  -8   2   -0.04    0.30
 -18  -8  -2    0.27    0.32
  18  -8  -2    0.27    0.29
 -18  -8   2   -0.35    0.31
   0   9   2   42.96    0.73
   0  -9  -2   42.73    0.68
   0   9   2   42.80    0.65
   0   9   2   43.25    0.73
  -1  -9  -2    0.35    0.09
  -1   9   2    0.66    0.07
   1  -9   2    0.45    0.07
   1  -9   2    0.52    0.06
  -1   9   2    0.37    0.10
  -1   9   2    0.81    0.11
   1   9   2    0.25    0.09
   1  -9  -2    0.68    0.10
  -1   9  -2    0.26    0.07
  -1   9  -2    0.34    0.08
   1   9   2    0.49    0.10
   2  -9   2    6.23    0.17
  -2  -9  -2    6.43    0.19
  -2   9   2    6.76    0.23
   2  -9   2    6.59    0.17
  -2   9   2    6.49    0.17
  -2   9   2    6.64    0.23
   2  -9  -2    6.74    0.21
  -2   9  -2    6.33    0.19
  -2   9  -2    6.45    0.19
   2   9   2    6.72    0.22
   2   9   2    6.55    0.21
  -3   9   2   38.46    0.69
  -3   9   2   39.02    0.62
  -3  -9  -2   38.69    0.63
   3  -9   2   38.90    0.62
   3   9  -2   37.84    0.63
  -3   9   2   38.73    0.69
   3   9  -2   39.14    0.63
  -3   9  -2   39.19    0.67
  -3   9  -2   39.01    0.67
   3  -9  -2   38.59    0.64
   3   9   2   38.86    0.67
   3   9   2   38.41    0.68
  -4  -9  -2    3.31    0.17
  -4   9   2    3.34    0.22
  -4   9   2    3.43    0.20
   4   9  -2    3.54    0.14
   4  -9   2    3.29    0.17
  -4   9   2    3.95    0.17
   4   9  -2    3.57    0.14
  -4  -9   2    3.39    0.12
   4   9   2    3.36    0.19
  -4   9  -2    3.49    0.13
   4   9   2    3.29    0.18
  -4  -9   2    3.51    0.13
  -4   9  -2    3.18    0.20
   4  -9  -2    2.93    0.19
   4   9   2    3.52    0.12
  -4   9  -2    3.07    0.18
   4   9   2    3.52    0.18
  -5   9   2   34.82    0.59
  -5  -9  -2   35.24    0.59
   5  -9   2   35.24    0.59
  -5   9   2   34.52    0.65
  -5   9   2   35.25    0.59
   5   9  -2   35.39    0.61
  -5   9   2   34.98    0.65
   5   9  -2   34.97    0.60
  -5   9  -2   35.79    0.65
   5  -9  -2   34.88    0.60
   5   9   2   36.01    0.64
  -5   9  -2   35.33    0.57
  -5  -9   2   34.94    0.56
  -5  -9   2   33.82    0.56
   5   9   2   35.01    0.62
  -5   9  -2   34.46    0.64
   5   9   2   36.06    0.64
   5   9   2   34.92    0.55
   6   9  -2    6.91    0.22
  -6   9   2    6.82    0.24
  -6  -9  -2    6.78    0.23
   6  -9   2    7.31    0.24
   6   9  -2    7.20    0.21
  -6   9   2    7.03    0.29
  -6   9   2    6.59    0.24
  -6   9   2    6.35    0.27
  -6   9  -2    7.28    0.25
   6  -9  -2    6.88    0.26
   6   9   2    6.83    0.18
  -6   9  -2    7.02    0.21
  -6   9  -2    7.24    0.28
   6   9   2    6.93    0.23
   6   9   2    6.72    0.24
  -6  -9   2    6.99    0.20
  -7   9   2    4.01    0.23
   7   9  -2    3.82    0.21
   7  -9   2    3.87    0.23
  -7   9   2    3.65    0.24
  -7  -9  -2    4.03    0.22
  -7   9   2    4.58    0.23
   7   9  -2    3.68    0.19
  -7   9   2    3.77    0.27
   7  -9  -2    3.74    0.24
   7   9   2    3.84    0.23
  -7   9  -2    4.24    0.21
   7   9   2    3.68    0.16
  -7   9  -2    3.74    0.23
   7   9   2    3.84    0.22
  -7   9  -2    3.71    0.26
  -7  -9   2    3.74    0.20
   8   9  -2    0.37    0.12
  -8  -9  -2    0.57    0.14
  -8   9   2    0.59    0.14
  -8   9   2    0.32    0.16
   8  -9   2    0.55    0.14
  -8   9   2    0.48    0.14
   8   9  -2    0.55    0.13
   8  -9  -2    0.39    0.15
  -8  -9   2    0.62    0.13
  -8   9  -2    0.67    0.15
  -8   9  -2    0.59    0.13
   8   9   2    0.73    0.10
   8   9   2    0.60    0.13
  -8   9  -2    0.56    0.13
   8   9   2    0.63    0.14
  -9   9   2    1.37    0.17
   9   9  -2    1.46    0.16
  -9  -9  -2    1.39    0.17
  -9   9   2    1.42    0.17
   9   9  -2    1.32    0.14
  -9   9   2    1.28    0.19
   9  -9   2    1.16    0.16
  -9   9  -2    1.36    0.16
  -9   9  -2    1.27    0.15
   9   9   2    1.38    0.12
   9   9   2    1.37    0.16
  -9  -9   2    1.54    0.16
   9   9   2    1.26    0.17
   9  -9  -2    1.31    0.17
  -9   9  -2    1.02    0.17
  10  -9   2   13.32    0.39
 -10   9   2   13.14    0.39
 -10   9   2   12.91    0.44
  10   9  -2   12.79    0.37
  10   9  -2   12.46    0.39
 -10  -9  -2   12.41    0.39
  10   9   2   13.11    0.41
 -10   9  -2   13.32    0.43
  10  -9  -2   13.00    0.39
 -10  -9   2   12.40    0.37
  10   9   2   12.55    0.31
 -10   9  -2   12.98    0.37
  10   9   2   12.58    0.39
  11  -9   2    1.25    0.20
  11   9  -2    1.33    0.19
 -11  -9  -2    1.73    0.21
 -11   9   2    1.77    0.21
  11   9  -2    1.35    0.18
 -11   9   2    1.47    0.22
 -11  -9   2    1.03    0.19
  11   9   2    1.49    0.20
  11  -9  -2    1.38    0.20
 -11   9  -2    1.41    0.20
 -11   9  -2    1.44    0.22
  11   9   2    1.45    0.18
  12   9  -2    0.20    0.19
  12  -9   2    0.14    0.19
  12   9  -2    0.48    0.18
 -12   9   2    0.07    0.20
 -12  -9  -2    0.34    0.20
 -12   9  -2    0.06    0.19
  12  -9  -2    0.20    0.20
  12   9   2    0.38    0.18
 -12  -9   2    0.38    0.20
 -13   9   2    0.77    0.23
  13  -9   2    0.69    0.21
 -13  -9  -2    1.02    0.22
  13   9  -2    1.07    0.20
  13   9   2    0.75    0.20
 -13   9  -2    0.83    0.21
 -13  -9   2    1.29    0.22
  13  -9  -2    0.91    0.22
  14  -9   2    4.50    0.29
  14   9  -2    4.88    0.37
 -14   9   2    3.74    0.29
 -14  -9  -2    5.17    0.39
  14   9   2    4.97    0.38
  14  -9  -2    4.29    0.29
 -14  -9   2    4.26    0.28
 -14   9  -2    4.15    0.28
 -15  -9  -2   -0.10    0.24
  15  -9   2   -0.42    0.23
 -15   9   2   -0.05    0.24
  15   9  -2    0.13    0.23
  15  -9  -2    0.05    0.24
 -15   9  -2    0.00    0.24
 -15  -9   2    0.07    0.24
 -16  -9  -2    0.69    0.28
 -16   9   2    0.81    0.27
  16  -9   2    0.81    0.27
  16  -9  -2    0.90    0.27
 -16  -9   2    0.85    0.27
  17  -9   2    1.90    0.31
 -17  -9  -2    1.20    0.31
 -17   9   2    1.74    0.31
 -17  -9   2    1.43    0.30
  17  -9  -2    2.05    0.31
 -18  -9  -2    0.13    0.32
  18  -9   2    0.33    0.31
  18  -9  -2    1.04    0.31
 -18  -9   2    0.42    0.31
   0  10  -2    5.22    0.15
   0  10   2    5.41    0.20
   0 -10  -2    5.41    0.18
   0  10   2    5.56    0.20
  -1  10   2   69.23    1.15
   1 -10   2   68.50    1.04
  -1  10   2   69.28    1.15
  -1 -10  -2   69.24    1.06
  -1  10   2   68.80    1.04
   1 -10   2   69.73    1.04
   1  10   2   69.67    1.15
   1 -10  -2   69.45    1.07
   1  10   2   68.98    1.14
  -1  10  -2   70.19    1.13
  -1  10  -2   69.10    1.12
  -2  10   2    3.74    0.20
   2 -10   2    3.91    0.14
  -2  10   2    3.72    0.20
   2 -10   2    3.84    0.15
  -2 -10  -2    3.66    0.17
  -2  10   2    4.07    0.14
   2  10   2    3.96    0.20
   2  10   2    3.93    0.19
  -2  10  -2    3.98    0.17
   2 -10  -2    3.55    0.18
  -2  10  -2    3.95    0.17
  -3  10   2   25.78    0.50
  -3  10   2   25.80    0.50
   3 -10   2   26.03    0.44
  -3  10   2   25.91    0.44
   3  10  -2   26.31    0.44
  -3 -10  -2   25.51    0.45
  -3  10  -2   26.01    0.48
   3 -10  -2   26.17    0.47
   3  10   2   26.07    0.49
  -3  10  -2   25.86    0.48
   3  10   2   26.06    0.48
   4  10  -2    3.81    0.15
   4  10  -2    3.64    0.14
  -4 -10  -2    3.78    0.18
  -4  10   2    3.49    0.21
  -4  10   2    3.78    0.17
   4 -10   2    3.54    0.18
  -4  10   2    3.49    0.22
  -4  10   2    4.02    0.17
  -4  10  -2    3.70    0.21
   4  10   2    3.62    0.19
  -4 -10   2    3.68    0.13
   4 -10  -2    3.07    0.20
  -4 -10   2    3.62    0.12
  -4  10  -2    3.59    0.18
   4  10   2    3.66    0.20
   5  10  -2   27.65    0.49
   5 -10   2   27.48    0.49
  -5 -10  -2   27.72    0.48
   5  10  -2   27.61    0.48
  -5  10   2   27.15    0.49
  -5  10   2   27.49    0.55
  -5  10   2   27.24    0.54
  -5  10   2   26.71    0.49
   5  10   2   28.23    0.53
   5 -10  -2   26.51    0.50
   5  10   2   28.27    0.52
  -5  10  -2   28.02    0.53
  -5 -10   2   26.30    0.45
  -5  10  -2   27.50    0.53
  -5  10  -2   27.24    0.46
  -5 -10   2   27.78    0.46
   5  10   2   27.29    0.51
  -6  10   2    7.92    0.28
  -6  10   2    7.50    0.25
  -6  10   2    7.35    0.30
   6  10  -2    7.84    0.22
  -6 -10  -2    7.83    0.25
   6 -10   2    7.74    0.25
   6  10  -2    7.92    0.23
  -6 -10   2    7.50    0.22
   6  10   2    7.90    0.27
   6  10   2    7.23    0.18
   6  10   2    7.69    0.25
   6 -10  -2    7.47    0.27
  -6  10  -2    7.89    0.26
  -6  10  -2    7.64    0.22
  -6  10  -2    7.81    0.28
   6  10   2    7.88    0.27
  -7 -10  -2    7.48    0.26
  -7  10   2    6.86    0.32
   7 -10   2    7.73    0.27
  -7  10   2    7.02    0.30
   7  10  -2    7.71    0.24
  -7  10   2    7.00    0.27
   7  10  -2    8.03    0.26
  -7  10  -2    8.17    0.28
   7 -10  -2    7.58    0.28
  -7  10  -2    7.83    0.24
   7  10   2    7.84    0.26
  -7  10  -2    7.44    0.30
  -7 -10   2    7.71    0.24
   7  10   2    7.54    0.28
   7  10   2    7.23    0.19
  -8  10   2   28.31    0.54
  -8 -10  -2   28.35    0.54
   8 -10   2   28.06    0.54
  -8  10   2   28.80    0.61
  -8  10   2   28.15    0.59
   8  10  -2   28.06    0.54
   8  10  -2   27.57    0.55
   8 -10  -2   28.38    0.55
   8  10   2   28.72    0.58
  -8  10  -2   28.31    0.52
   8  10   2   28.04    0.56
  -8 -10   2   28.57    0.52
  -8  10  -2   27.93    0.58
   8  10   2   27.22    0.48
  -8  10  -2   27.43    0.59
   9  10  -2   13.00    0.35
   9 -10   2   13.43    0.37
  -9  10   2   12.78    0.43
  -9 -10  -2   13.10    0.37
  -9  10   2   12.96    0.37
   9  10  -2   13.36    0.37
  -9  10   2   12.42    0.39
  -9 -10   2   13.68    0.35
  -9  10  -2   13.66    0.38
  -9  10  -2   13.46    0.35
   9  10   2   12.61    0.39
   9 -10  -2   12.48    0.38
   9  10   2   13.13    0.37
  -9  10  -2   12.86    0.41
 -10 -10  -2   49.04    0.86
  10  10  -2   48.43    0.89
 -10  10   2   48.07    0.86
  10  10  -2   47.91    0.91
  10 -10   2   49.33    0.87
 -10  10   2   48.52    0.95
 -10  10  -2   50.07    0.95
 -10  10  -2   49.22    0.84
 -10 -10   2   48.58    0.84
  10  10   2   48.50    0.92
  10 -10  -2   49.00    0.87
  10  10   2   48.66    0.90
 -11 -10  -2    1.40    0.21
  11  10  -2    1.13    0.19
 -11  10   2    1.62    0.21
  11  10  -2    1.17    0.20
  11 -10   2    1.47    0.20
 -11  10   2    1.17    0.22
  11 -10  -2    1.08    0.20
 -11  10  -2    1.47    0.19
 -11 -10   2    1.14    0.20
  11  10   2    1.54    0.21
 -11  10  -2    1.56    0.23
  11  10   2    1.30    0.19
  12 -10   2    1.86    0.22
  12  10  -2    2.05    0.22
 -12  10   2    2.14    0.23
 -12 -10  -2    1.93    0.23
  12  10  -2    2.43    0.21
 -12  10  -2    2.10    0.22
  12  10   2    1.75    0.21
 -12 -10   2    1.83    0.22
  12 -10  -2    2.22    0.23
 -13 -10  -2    1.09    0.23
 -13  10   2    0.99    0.23
  13 -10   2    0.71    0.22
  13  10  -2    0.98    0.21
 -13  10  -2    0.90    0.22
 -13 -10   2    1.01    0.22
  13 -10  -2    0.75    0.22
  13  10   2    1.07    0.21
  14 -10   2    0.85    0.24
 -14 -10  -2    1.01    0.24
  14  10  -2    0.80    0.21
 -14  10   2    0.60    0.24
 -14 -10   2    0.73    0.23
  14  10   2    0.87    0.21
  14 -10  -2    0.67    0.25
  15 -10   2    2.92    0.29
 -15  10   2    2.83    0.29
  15  10  -2    2.98    0.26
 -15 -10  -2    2.49    0.28
 -15 -10   2    3.35    0.29
  15 -10  -2    2.55    0.29
 -16 -10  -2    1.11    0.28
  16 -10   2    0.64    0.26
  16 -10  -2    1.12    0.28
 -16 -10   2    0.80    0.27
 -17 -10  -2    2.15    0.32
  17 -10   2    2.44    0.31
 -17 -10   2    2.38    0.32
  17 -10  -2    1.78    0.31
   0  11  -2   13.62    0.27
   0 -11  -2   13.78    0.29
   0  11  -2   13.53    0.26
   0 -11   2   13.71    0.24
   0  11   2   13.51    0.31
   0  11   2   13.81    0.31
  -1  11   2   13.91    0.32
  -1  11   2   13.86    0.32
   1 -11   2   13.62    0.25
  -1 -11  -2   13.71    0.28
   1 -11   2   13.85    0.26
   1  11  -2   13.82    0.26
   1 -11  -2   13.42    0.29
  -1  11  -2   13.14    0.28
   1  11   2   14.25    0.31
   1  11   2   13.85    0.31
  -1  11  -2   13.71    0.28
  -2  11   2   14.11    0.26
  -2  11   2   14.27    0.33
   2 -11   2   14.31    0.27
  -2  11   2   14.04    0.33
   2 -11   2   13.84    0.27
  -2 -11  -2   13.82    0.29
  -2  11   2   13.50    0.26
  -2  11  -2   14.19    0.30
   2  11   2   14.15    0.32
  -2  11  -2   14.12    0.30
   2 -11  -2   14.05    0.30
   2  11   2   14.20    0.31
   3  11  -2   10.83    0.23
  -3  11   2   11.09    0.24
  -3  11   2   10.85    0.23
  -3 -11  -2   10.99    0.26
   3 -11   2   11.02    0.25
  -3  11   2   11.25    0.30
  -3  11   2   10.84    0.30
   3  11   2   10.41    0.27
  -3  11  -2   11.29    0.27
   3  11   2   11.11    0.29
   3 -11  -2   10.70    0.27
  -3 -11   2   10.97    0.21
  -3  11  -2   11.37    0.27
  -4 -11  -2    3.87    0.19
  -4  11   2    3.51    0.18
   4  11  -2    3.56    0.16
   4  11  -2    3.75    0.15
   4 -11   2    3.60    0.18
  -4  11   2    3.74    0.22
  -4  11   2    3.52    0.22
   4  11   2    4.03    0.22
  -4 -11   2    3.82    0.13
  -4 -11   2    3.76    0.14
   4 -11  -2    4.09    0.21
   4  11   2    4.03    0.20
  -4  11  -2    3.78    0.20
  -4  11  -2    3.66    0.21
  -5  11   2    1.90    0.13
   5 -11   2    1.35    0.13
  -5  11   2    1.56    0.15
   5  11  -2    1.90    0.16
  -5  11   2    1.66    0.15
   5  11  -2    1.86    0.14
  -5 -11  -2    1.58    0.13
  -5  11  -2    1.73    0.15
  -5 -11   2    1.56    0.12
  -5  11  -2    1.62    0.10
   5  11   2    1.74    0.14
  -5 -11   2    1.59    0.10
   5 -11  -2    1.78    0.15
   5  11   2    1.79    0.14
   5  11   2    1.56    0.13
  -5  11  -2    1.54    0.14
  -6 -11  -2    0.96    0.13
   6  11  -2    0.99    0.10
  -6  11   2    1.07    0.15
  -6  11   2    1.05    0.13
   6  11  -2    0.98    0.12
   6 -11   2    0.98    0.13
  -6  11   2    1.07    0.16
   6  11   2    1.15    0.13
   6  11   2    0.97    0.14
  -6  11  -2    1.14    0.11
   6  11   2    1.22    0.14
  -6  11  -2    1.06    0.15
  -6 -11   2    1.03    0.11
   6 -11  -2    0.97    0.15
  -6  11  -2    1.00    0.14
  -7 -11  -2    7.73    0.27
   7 -11   2    7.12    0.28
  -7  11   2    7.49    0.33
   7  11  -2    7.22    0.26
  -7  11   2    7.96    0.27
  -7  11   2    7.18    0.30
   7  11  -2    7.47    0.24
  -7 -11   2    7.60    0.24
  -7  11  -2    7.44    0.31
   7  11   2    7.56    0.29
   7  11   2    7.41    0.27
   7 -11  -2    7.30    0.29
  -7  11  -2    7.24    0.24
   7  11   2    7.79    0.30
  -7  11  -2    7.17    0.29
   8  11  -2    0.33    0.12
   8  11  -2    0.22    0.14
  -8  11   2    0.21    0.17
  -8  11   2    0.28    0.15
  -8  11   2    0.66    0.14
   8 -11   2    0.31    0.15
  -8 -11  -2    0.45    0.15
  -8  11  -2    0.27    0.15
  -8  11  -2    0.46    0.13
  -8  11  -2    0.39    0.17
   8  11   2    0.25    0.15
   8  11   2    0.32    0.14
   8 -11  -2    0.34    0.16
  -8 -11   2    0.53    0.13
  -9 -11  -2    5.29    0.30
   9  11  -2    4.96    0.27
   9 -11   2    5.41    0.31
   9  11  -2    5.41    0.29
  -9  11   2    4.68    0.30
  -9  11   2    4.79    0.35
  -9  11  -2    5.15    0.27
  -9 -11   2    5.11    0.27
   9  11   2    5.59    0.30
  -9  11  -2    5.76    0.31
   9 -11  -2    4.97    0.32
   9  11   2    4.56    0.30
  -9  11  -2    4.95    0.35
 -10  11   2    7.62    0.40
  10  11  -2    8.36    0.33
  10 -11   2    8.44    0.35
 -10  11   2    8.04    0.35
  10  11  -2    8.02    0.35
 -10 -11  -2    8.86    0.35
  10  11   2    8.50    0.37
  10  11   2    8.96    0.36
 -10  11  -2    8.97    0.40
 -10  11  -2    8.58    0.32
 -10 -11   2    8.14    0.33
  10 -11  -2    7.74    0.37
  11 -11   2    6.60    0.35
 -11  11   2    6.92    0.36
 -11 -11  -2    6.64    0.35
  11  11  -2    6.85    0.33
 -11  11   2    6.98    0.41
  11  11  -2    6.58    0.35
  11  11   2    6.24    0.35
  11 -11  -2    6.28    0.38
  11  11   2    5.59    0.34
 -11  11  -2    6.51    0.40
 -11 -11   2    6.51    0.33
 -11  11  -2    6.54    0.34
  12 -11   2    7.28    0.39
 -12  11   2    8.10    0.38
  12  11  -2    7.61    0.38
  12  11  -2    7.45    0.36
 -12 -11  -2    7.70    0.38
  12 -11  -2    7.53    0.39
 -12 -11   2    7.71    0.37
  12  11   2    6.90    0.37
 -13  11   2    1.48    0.23
  13  11  -2    1.69    0.21
  13 -11   2    1.40    0.23
 -13 -11  -2    1.48    0.23
  13 -11  -2    1.43    0.24
  13  11   2    1.42    0.22
 -13 -11   2    1.46    0.22
  14  11  -2    0.92    0.21
 -14 -11  -2    0.65    0.24
  14 -11   2    0.95    0.25
  14 -11  -2    0.34    0.25
 -14 -11   2    0.67    0.23
  14  11   2    0.61    0.22
  15 -11   2    0.16    0.25
  15  11  -2    0.84    0.23
 -15 -11  -2    1.06    0.26
  15 -11  -2    0.66    0.26
 -15 -11   2    0.54    0.25
 -16 -11  -2    1.83    0.29
  16 -11   2    1.35    0.29
  16 -11  -2    1.82    0.30
 -16 -11   2    1.91    0.29
 -17 -11  -2    0.58    0.30
  17 -11   2    0.07    0.29
  17 -11  -2   -0.23    0.30
 -17 -11   2    0.16    0.29
   0 -12   2    1.51    0.09
   0 -12   2    1.38    0.08
   0  12   2    1.73    0.13
   0  12  -2    1.27    0.09
   0  12  -2    1.52    0.10
   0  12   2    1.51    0.12
   0 -12  -2    1.48    0.12
  -1 -12  -2    8.66    0.24
   1  12  -2    8.46    0.21
   1 -12   2    8.78    0.20
   1 -12   2    9.02    0.20
   1  12  -2    8.71    0.20
  -1  12   2    9.26    0.27
  -1  12   2    8.81    0.26
   1  12   2    8.73    0.26
  -1  12  -2    8.83    0.22
   1  12   2    8.94    0.25
   1 -12  -2    8.82    0.24
  -1  12  -2    9.09    0.23
  -2 -12  -2   14.12    0.30
   2  12  -2   14.29    0.27
   2  12  -2   14.57    0.28
  -2  12   2   15.06    0.34
   2 -12   2   14.33    0.28
  -2  12   2   14.38    0.34
   2  12   2   14.22    0.32
  -2  12  -2   13.66    0.31
   2 -12  -2   14.36    0.31
  -2  12  -2   14.10    0.31
   2  12   2   13.99    0.33
   3  12  -2    1.54    0.13
  -3  12   2    1.31    0.14
   3 -12   2    0.98    0.11
  -3  12   2    1.25    0.09
  -3  12   2    1.12    0.13
  -3 -12  -2    1.19    0.12
   3 -12  -2    1.14    0.13
  -3 -12   2    1.14    0.08
  -3  12  -2    1.21    0.12
  -3  12  -2    1.24    0.12
  -3 -12   2    1.17    0.08
   3  12   2    1.25    0.13
   3  12   2    1.13    0.12
   4 -12   2    1.43    0.12
   4  12  -2    1.74    0.14
  -4 -12  -2    1.60    0.13
  -4  12   2    1.94    0.15
  -4  12   2    1.69    0.15
  -4  12   2    1.78    0.15
   4  12  -2    1.73    0.11
   4  12   2    1.75    0.13
  -4  12  -2    1.78    0.14
  -4 -12   2    1.63    0.13
  -4  12  -2    1.71    0.14
   4 -12  -2    1.71    0.14
  -4 -12   2    1.70    0.12
   4  12   2    1.73    0.15
   5  12  -2   10.70    0.25
  -5 -12  -2   10.98    0.28
   5  12  -2   11.06    0.27
  -5  12   2   11.01    0.26
  -5  12   2   10.87    0.33
  -5  12   2   11.45    0.33
   5 -12   2   11.09    0.29
  -5 -12   2   11.24    0.24
  -5 -12   2   10.27    0.23
   5 -12  -2   11.17    0.31
   5  12   2   10.59    0.29
  -5  12  -2   11.63    0.31
  -5  12  -2   10.35    0.32
   5  12   2   10.72    0.32
   6 -12   2    4.06    0.23
   6  12  -2    4.59    0.21
  -6 -12  -2    4.27    0.23
  -6  12   2    4.36    0.26
  -6  12   2    4.56    0.28
   6  12  -2    4.10    0.19
  -6  12   2    4.54    0.21
  -6 -12   2    4.15    0.19
   6  12   2    4.49    0.26
  -6  12  -2    4.39    0.27
  -6  12  -2    4.27    0.25
   6  12   2    4.32    0.24
  -6  12  -2    4.32    0.17
   6 -12  -2    4.29    0.26
   6  12   2    4.34    0.23
  -7  12   2   17.64    0.38
   7  12  -2   17.49    0.38
  -7  12   2   17.38    0.46
   7  12  -2   17.64    0.39
   7 -12   2   17.74    0.41
  -7 -12  -2   17.85    0.40
  -7  12   2   17.53    0.45
   7  12   2   17.73    0.43
  -7 -12   2   17.90    0.36
  -7  12  -2   17.83    0.46
   7  12   2   17.69    0.42
   7 -12  -2   17.18    0.42
   7  12   2   17.38    0.41
  -7  12  -2   17.18    0.43
  -7  12  -2   16.85    0.35
  -8  12   2    6.12    0.34
   8 -12   2    6.29    0.30
  -8  12   2    6.05    0.32
   8  12  -2    5.82    0.28
   8  12  -2    6.19    0.26
  -8  12   2    6.04    0.28
  -8 -12  -2    6.33    0.29
   8 -12  -2    5.90    0.31
  -8 -12   2    6.94    0.26
  -8  12  -2    6.07    0.31
  -8  12  -2    6.01    0.35
   8  12   2    6.79    0.31
   8  12   2    6.21    0.29
   8  12   2    5.94    0.32
   9  12  -2   21.93    0.48
   9  12  -2   22.15    0.51
  -9  12   2   21.81    0.49
  -9  12   2   22.26    0.57
  -9 -12  -2   21.31    0.49
   9 -12   2   22.56    0.50
  -9 -12   2   21.94    0.47
   9  12   2   22.06    0.53
  -9  12  -2   21.78    0.52
   9  12   2   21.67    0.50
   9  12   2   21.68    0.52
  -9  12  -2   22.33    0.55
   9 -12  -2   21.67    0.52
 -10  12   2    4.88    0.38
  10  12  -2    4.12    0.29
 -10 -12  -2    4.27    0.32
  10 -12   2    4.68    0.32
 -10  12   2    4.98    0.32
  10  12  -2    3.74    0.31
  10 -12  -2    3.96    0.25
 -10  12  -2    4.89    0.38
  10  12   2    4.04    0.32
 -10 -12   2    3.95    0.29
  10  12   2    4.47    0.32
  11 -12   2    2.77    0.23
 -11  12   2    2.92    0.23
  11  12  -2    2.04    0.20
  11  12  -2    2.38    0.22
 -11 -12  -2    2.52    0.23
  11 -12  -2    2.57    0.24
  11  12   2    2.37    0.22
 -11 -12   2    2.53    0.21
 -11  12  -2    2.40    0.25
  11  12   2    2.77    0.24
  12  12  -2    2.35    0.23
  12 -12   2    2.37    0.24
  12  12  -2    2.44    0.22
 -12 -12  -2    2.18    0.24
  12  12   2    2.19    0.22
 -12 -12   2    2.54    0.23
  12 -12  -2    2.41    0.25
  13 -12   2    2.48    0.26
  13  12  -2    2.35    0.23
 -13 -12  -2    2.08    0.25
  13  12   2    3.02    0.25
  13 -12  -2    2.47    0.26
 -13 -12   2    2.29    0.24
  14  12  -2    0.16    0.21
  14 -12   2    0.14    0.23
 -14 -12  -2    0.73    0.24
  14  12   2    0.66    0.22
  14 -12  -2    0.64    0.25
 -14 -12   2    0.06    0.23
  15  12  -2    1.21    0.24
  15 -12   2    1.31    0.28
 -15 -12  -2    1.28    0.27
  15 -12  -2    1.17    0.28
 -15 -12   2    1.24    0.26
 -16 -12  -2    0.28    0.28
  16 -12   2    0.05    0.28
  16 -12  -2    0.30    0.29
 -16 -12   2    0.20    0.27
  17 -12   2    1.26    0.32
 -17 -12  -2    1.10    0.31
 -17 -12   2    0.92    0.31
  17 -12  -2    2.01    0.33
   0  13   2    3.17    0.21
   0  13   2    3.33    0.21
   0 -13  -2    3.09    0.19
   0  13  -2    3.20    0.17
   0 -13   2    3.00    0.14
   0  13  -2    3.28    0.16
   0 -13   2    2.82    0.14
   1  13  -2   11.52    0.25
   1 -13   2   10.90    0.24
   1  13  -2   11.05    0.24
  -1 -13  -2   11.06    0.27
  -1  13   2   11.16    0.30
   1 -13   2   10.79    0.23
  -1  13   2   11.40    0.30
   1  13   2   11.24    0.29
  -1  13  -2   11.21    0.26
   1  13   2   11.04    0.30
   1 -13  -2   11.27    0.28
  -1 -13   2   10.97    0.22
  -1  13  -2   11.06    0.27
  -2  13   2    1.18    0.14
  -2  13   2    0.97    0.13
   2  13  -2    1.12    0.10
   2 -13   2    1.24    0.11
  -2 -13  -2    1.03    0.12
   2  13  -2    1.02    0.09
  -2  13  -2    1.14    0.12
   2 -13  -2    1.24    0.13
   2  13   2    1.05    0.13
  -2 -13   2    1.08    0.08
   2  13   2    0.88    0.13
  -2  13  -2    1.07    0.11
  -2 -13   2    1.20    0.08
  -3 -13  -2    3.34    0.19
   3  13  -2    3.29    0.16
  -3  13   2    3.60    0.24
   3  13  -2    3.08    0.16
   3 -13   2    2.92    0.19
   3  13  -2    3.56    0.17
  -3  13   2    3.50    0.23
  -3  13  -2    3.13    0.20
   3  13   2    3.39    0.21
  -3 -13   2    3.20    0.13
   3  13   2    3.47    0.23
  -3 -13   2    3.41    0.14
  -3  13  -2    2.91    0.21
   3 -13  -2    3.63    0.22
  -4  13   2   16.96    0.41
  -4 -13  -2   17.20    0.35
   4 -13   2   16.99    0.35
  -4  13   2   16.04    0.31
   4  13  -2   16.98    0.33
   4  13  -2   16.69    0.34
  -4  13   2   17.12    0.41
  -4  13  -2   16.64    0.38
   4  13   2   16.87    0.39
   4  13   2   16.48    0.37
  -4  13  -2   16.79    0.39
  -4 -13   2   15.90    0.30
  -4 -13   2   16.73    0.31
   4 -13  -2   16.94    0.38
  -5 -13  -2    3.69    0.22
   5  13  -2    3.30    0.18
  -5  13   2    2.98    0.25
   5 -13   2    3.34    0.22
   5  13  -2    3.16    0.19
  -5  13   2    3.12    0.19
  -5  13   2    3.01    0.18
  -5 -13   2    3.15    0.17
   5 -13  -2    3.29    0.25
  -5  13  -2    3.35    0.25
   5  13   2    3.17    0.22
  -5  13  -2    3.59    0.24
  -6 -13  -2    1.34    0.15
   6 -13   2    1.33    0.15
  -6  13   2    1.51    0.13
  -6  13   2    1.23    0.18
  -6  13   2    1.15    0.16
   6  13  -2    1.07    0.12
   6  13  -2    1.11    0.13
  -6 -13   2    1.25    0.12
   6 -13  -2    0.84    0.16
   6  13   2    1.26    0.16
  -6  13  -2    1.37    0.17
   6  13   2    1.38    0.15
  -6  13  -2    1.28    0.16
  -7  13   2   15.54    0.37
  -7 -13  -2   16.84    0.39
   7  13  -2   16.08    0.37
  -7  13   2   15.95    0.45
   7  13  -2   16.36    0.39
   7 -13   2   16.27    0.40
  -7  13   2   15.99    0.46
   7  13   2   16.65    0.43
   7  13   2   17.06    0.41
   7  13   2   16.10    0.41
   7 -13  -2   16.90    0.43
  -7  13  -2   16.96    0.45
  -7  13  -2   16.46    0.43
  -7 -13   2   16.67    0.36
   8  13  -2    2.99    0.24
  -8  13   2    2.76    0.22
  -8  13   2    3.10    0.23
   8 -13   2    2.89    0.20
   8  13  -2    2.98    0.19
  -8  13   2    3.40    0.26
  -8 -13  -2    2.98    0.20
  -8  13  -2    3.13    0.22
   8  13   2    3.35    0.27
   8 -13  -2    3.00    0.22
   8  13   2    3.22    0.21
  -8 -13   2    3.05    0.24
  -8  13  -2    2.99    0.23
   8  13   2    2.86    0.21
   9  13  -2   14.89    0.39
  -9 -13  -2   14.71    0.41
   9 -13   2   15.27    0.42
   9  13  -2   14.99    0.41
  -9  13   2   15.32    0.48
  -9  13  -2   15.07    0.44
  -9  13  -2   15.63    0.49
   9  13   2   14.42    0.42
  -9 -13   2   14.68    0.38
   9  13   2   14.13    0.45
   9 -13  -2   15.03    0.44
   9  13   2   14.64    0.44
  10  13  -2    4.27    0.32
 -10  13   2    3.55    0.26
  10 -13   2    3.37    0.23
 -10 -13  -2    3.40    0.23
  10  13  -2    3.87    0.29
 -10 -13   2    4.39    0.29
  10 -13  -2    4.67    0.35
  10  13   2    3.42    0.24
  10  13   2    3.72    0.31
  10  13   2    3.46    0.24
 -10  13  -2    3.36    0.26
 -11 -13  -2    0.48    0.20
  11  13  -2    0.24    0.18
  11  13  -2    0.45    0.19
  11 -13   2    0.48    0.20
 -11 -13   2    0.35    0.18
  11  13   2    0.37    0.20
  11  13   2    0.54    0.20
 -11  13  -2    0.37    0.22
  11  13   2    0.68    0.19
  11 -13  -2    0.64    0.21
  12 -13   2    1.36    0.23
  12  13  -2    1.02    0.20
 -12 -13  -2    0.74    0.22
  12  13  -2    0.78    0.20
  12 -13  -2    0.96    0.23
  12  13   2    0.87    0.21
 -12 -13   2    0.84    0.20
  13 -13   2    0.80    0.24
  13  13  -2    1.15    0.22
 -13 -13  -2    1.05    0.24
  13 -13  -2    1.23    0.25
 -13 -13   2    1.07    0.23
  13  13   2    1.17    0.22
 -14 -13  -2    0.28    0.24
  14 -13   2    0.13    0.25
  14  13  -2    0.30    0.22
 -14 -13   2    0.37    0.24
  14 -13  -2    0.03    0.25
  14  13   2    0.33    0.23
  15 -13   2   -0.18    0.26
  15  13  -2    0.51    0.24
 -15 -13  -2   -0.12    0.26
  15 -13  -2   -0.01    0.27
 -15 -13   2   -0.10    0.25
 -16 -13  -2   -0.21    0.28
  16 -13   2    0.19    0.29
  16 -13  -2   -0.26    0.28
 -16 -13   2    0.07    0.27
   0  14  -2   12.35    0.28
   0  14   2   12.25    0.32
   0 -14   2   12.58    0.26
   0 -14  -2   12.67    0.30
   0 -14   2   12.16    0.25
   0  14   2   12.17    0.32
   0  14  -2   12.21    0.28
  -1  14   2    2.98    0.22
  -1 -14  -2    2.97    0.20
  -1  14   2    2.77    0.22
   1  14  -2    2.83    0.17
   1 -14   2    2.86    0.17
   1 -14   2    2.77    0.15
   1  14  -2    2.54    0.16
  -1 -14   2    2.37    0.14
  -1  14  -2    2.68    0.18
   1  14   2    3.06    0.23
  -1 -14   2    2.59    0.15
  -1  14  -2    2.96    0.19
   1  14   2    2.95    0.22
   1 -14  -2    2.74    0.21
  -2  14   2    1.83    0.16
  -2 -14  -2    1.99    0.14
  -2  14   2    1.74    0.16
   2  14  -2    2.07    0.17
   2 -14   2    1.93    0.13
   2  14  -2    2.28    0.16
   2  14   2    1.94    0.15
   2  14   2    1.96    0.15
  -2  14  -2    1.72    0.13
  -2 -14   2    2.06    0.13
  -2  14  -2    1.87    0.14
  -2 -14   2    2.11    0.14
   2 -14  -2    2.10    0.15
   3 -14   2    3.42    0.20
   3  14  -2    3.73    0.18
  -3  14   2    3.44    0.25
  -3  14   2    3.52    0.25
   3  14  -2    3.61    0.19
  -3 -14  -2    3.74    0.21
   3 -14  -2    3.45    0.24
  -3 -14   2    3.52    0.15
   3  14   2    3.87    0.24
   3  14   2    3.54    0.22
  -3 -14   2    3.58    0.16
  -3  14  -2    3.36    0.22
  -3  14  -2    3.64    0.23
   4  14  -2    1.66    0.13
   4  14  -2    1.43    0.11
  -4 -14  -2    1.69    0.14
  -4  14   2    1.25    0.17
   4  14  -2    1.48    0.12
  -4  14   2    1.46    0.17
   4 -14   2    1.66    0.14
  -4  14  -2    1.50    0.15
   4  14   2    1.54    0.16
   4  14   2    1.62    0.14
   4 -14  -2    1.34    0.16
  -4 -14   2    1.50    0.11
  -4  14  -2    1.34    0.16
   5  14  -2   19.59    0.41
  -5  14   2   21.14    0.49
  -5 -14  -2   20.54    0.42
  -5  14   2   20.39    0.48
   5  14  -2   20.22    0.40
   5 -14   2   20.88    0.43
  -5 -14   2   20.75    0.38
   5 -14  -2   20.37    0.45
   5  14   2   20.00    0.44
  -5  14  -2   20.13    0.46
   5  14   2   20.27    0.46
  -5  14  -2   20.64    0.47
  -6  14   2   13.64    0.42
   6 -14   2   13.86    0.36
   6  14  -2   12.93    0.32
  -6  14   2   13.49    0.40
   6  14  -2   13.42    0.34
  -6 -14  -2   13.71    0.35
  -6  14  -2   13.61    0.40
  -6 -14   2   12.98    0.31
   6  14   2   13.04    0.36
   6 -14  -2   13.84    0.38
  -6  14  -2   13.43    0.38
   6  14   2   13.95    0.40
  -7  14   2   19.43    0.50
  -7  14   2   18.25    0.50
  -7 -14  -2   19.31    0.43
   7 -14   2   19.30    0.45
   7  14  -2   18.42    0.41
   7  14  -2   18.75    0.42
  -7 -14   2   18.63    0.39
  -7  14  -2   18.97    0.47
   7  14   2   18.78    0.44
   7 -14  -2   18.84    0.47
  -7  14  -2   19.16    0.50
   7  14   2   19.20    0.48
  -8 -14  -2    1.97    0.19
   8  14  -2    1.79    0.16
  -8  14   2    1.49    0.21
   8 -14   2    1.65    0.19
   8  14  -2    2.01    0.18
  -8 -14   2    2.00    0.16
   8  14   2    1.85    0.18
   8 -14  -2    1.88    0.21
   8  14   2    1.96    0.20
  -8  14  -2    1.52    0.19
  -8  14  -2    1.48    0.21
   8  14   2    1.55    0.19
   9 -14   2    1.58    0.20
   9  14  -2    1.83    0.17
  -9  14   2    1.70    0.23
   9  14  -2    1.88    0.19
  -9 -14  -2    1.93    0.20
  -9 -14   2    2.10    0.18
   9  14   2    1.54    0.19
   9  14   2    1.77    0.21
   9 -14  -2    1.80    0.22
   9  14   2    1.64    0.19
  -9  14  -2    1.37    0.22
 -10  14   2    6.60    0.39
 -10 -14  -2    5.98    0.35
  10  14  -2    6.34    0.32
  10 -14   2    6.37    0.36
  10  14  -2    6.92    0.34
  10  14   2    6.00    0.37
  10  14   2    5.67    0.35
  10  14   2    5.45    0.33
 -10 -14   2    6.54    0.31
 -10  14  -2    5.71    0.40
  10 -14  -2    6.57    0.37
  11 -14   2    5.01    0.37
 -11 -14  -2    4.80    0.36
  11  14  -2    4.72    0.34
  11  14  -2    4.64    0.32
 -11  14  -2    4.61    0.31
  11 -14  -2    4.88    0.39
  11  14   2    4.78    0.36
  11  14   2    3.80    0.30
 -11 -14   2    5.25    0.33
  12  14  -2    4.14    0.35
  12 -14   2    3.98    0.27
  12  14  -2    4.53    0.34
 -12 -14  -2    4.94    0.38
 -12 -14   2    4.10    0.25
  12 -14  -2    4.14    0.29
  12  14   2    4.38    0.36
  13  14  -2    0.33    0.21
 -13 -14  -2    0.95    0.24
  13 -14   2    0.61    0.24
  13  14   2    0.56    0.22
  13 -14  -2    0.73    0.25
 -13 -14   2    0.10    0.22
  14 -14   2    0.80    0.27
 -14 -14  -2    0.39    0.25
  14  14  -2    0.59    0.23
 -14 -14   2    0.59    0.24
  14  14   2    0.44    0.22
  14 -14  -2    0.35    0.26
  15 -14   2   -0.17    0.27
 -15 -14  -2    0.39    0.26
  15  14  -2    0.17    0.23
 -15 -14   2    0.39    0.26
  15 -14  -2    0.24    0.29
  16  14  -2    0.34    0.27
 -16 -14  -2    0.17    0.29
  16 -14   2    0.13    0.30
 -16 -14   2    0.02    0.28
  16 -14  -2   -0.06    0.30
   0  15   2    0.16    0.14
   0  15  -2    0.47    0.12
   0 -15   2    0.49    0.10
   0 -15  -2    0.25    0.13
   0  15   2    0.39    0.14
   0  15  -2    0.30    0.11
  -1  15   2   21.82    0.47
  -1 -15  -2   21.55    0.43
   1  15  -2   21.87    0.42
   1  15  -2   21.53    0.42
  -1  15   2   21.31    0.47
   1 -15   2   21.63    0.40
   1  15   2   21.87    0.46
   1  15   2   21.26    0.47
  -1 -15   2   21.48    0.38
  -1  15  -2   21.92    0.43
   1 -15  -2   21.14    0.43
  -1  15  -2   21.58    0.44
   2 -15   2    7.18    0.24
   2  15  -2    7.34    0.22
  -2 -15  -2    7.44    0.26
  -2  15   2    7.52    0.30
  -2  15   2    7.12    0.29
   2  15  -2    7.57    0.23
  -2 -15   2    7.29    0.20
  -2  15  -2    7.42    0.26
   2 -15  -2    7.05    0.27
   2  15   2    7.42    0.28
  -2  15  -2    7.53    0.26
  -3  15   2    0.89    0.17
   3 -15   2    0.80    0.13
  -3 -15  -2    1.22    0.14
   3  15  -2    1.16    0.13
   3  15  -2    1.13    0.12
  -3  15   2    1.09    0.17
  -3 -15   2    1.09    0.11
   3  15   2    1.14    0.15
  -3  15  -2    0.74    0.15
   3  15   2    1.18    0.15
   3 -15  -2    1.00    0.16
  -3  15  -2    1.30    0.15
   4 -15   2   16.08    0.37
  -4  15   2   16.11    0.43
  -4 -15  -2   16.63    0.37
   4  15  -2   17.05    0.36
  -4  15   2   16.13    0.44
   4  15  -2   16.53    0.35
   4  15   2   16.04    0.42
   4  15   2   16.59    0.39
  -4  15  -2   15.78    0.40
   4 -15  -2   15.91    0.40
  -4 -15   2   16.37    0.32
  -4  15  -2   16.19    0.40
   5  15  -2   50.57    0.90
  -5  15   2   52.35    0.96
   5  15  -2   51.07    0.89
  -5  15   2   52.62    0.96
   5  15  -2   50.96    0.89
  -5 -15  -2   51.65    0.86
   5 -15   2   53.22    0.87
  -5 -15   2   50.68    0.83
  -5  15  -2   52.67    0.94
   5  15   2   51.73    0.92
   5  15   2   52.80    0.94
  -5  15  -2   52.76    0.94
   5 -15  -2   51.94    0.89
  -6  15   2    0.25    0.17
  -6 -15  -2    0.40    0.15
   6 -15   2    0.35    0.16
  -6  15   2    0.50    0.19
   6  15  -2    0.37    0.13
   6  15  -2    0.10    0.13
   6  15   2    0.67    0.18
  -6  15  -2    0.42    0.16
   6  15   2    0.45    0.15
  -6 -15   2    0.26    0.12
   6 -15  -2    0.22    0.18
  -6  15  -2    0.37    0.18
  -7 -15  -2    6.10    0.30
  -7  15   2    6.02    0.35
   7  15  -2    6.21    0.27
   7 -15   2    6.43    0.31
   7  15  -2    5.85    0.26
  -7  15   2    5.86    0.36
   7 -15  -2    6.16    0.34
   7  15   2    6.11    0.30
   7  15   2    6.32    0.33
  -7  15  -2    6.24    0.36
  -7  15  -2    5.90    0.32
  -7 -15   2    6.12    0.25
   8 -15   2    6.01    0.34
   8  15  -2    5.99    0.30
   8  15  -2    6.10    0.28
  -8 -15  -2    6.21    0.31
  -8  15   2    6.58    0.38
  -8  15  -2    6.38    0.35
   8  15   2    6.17    0.31
   8 -15  -2    6.50    0.35
  -8  15  -2    5.96    0.38
   8  15   2    6.48    0.36
  -8 -15   2    5.69    0.27
  -9 -15  -2    0.26    0.18
   9  15  -2    0.40    0.17
  -9  15   2    0.72    0.22
   9  15  -2    0.64    0.16
   9 -15   2    0.36    0.19
   9  15   2    0.40    0.19
  -9  15  -2    0.47    0.21
   9  15   2    0.45    0.18
   9 -15  -2    0.26    0.20
  -9 -15   2    0.38    0.16
  10  15  -2    1.99    0.19
  10  15  -2    1.61    0.20
  10 -15   2    2.04    0.23
 -10 -15  -2    1.82    0.21
 -10  15   2    1.62    0.24
  10  15   2    1.87    0.21
 -10 -15   2    1.78    0.19
  10 -15  -2    1.48    0.23
  10  15   2    1.44    0.22
  10  15   2    1.74    0.20
 -10  15  -2    1.76    0.25
 -11 -15  -2   10.16    0.41
  11 -15   2    9.88    0.42
  11  15  -2   10.03    0.38
  11  15  -2    9.41    0.39
 -11 -15   2    9.70    0.38
 -11  15  -2    9.80    0.47
  11 -15  -2   10.15    0.43
  11  15   2   10.34    0.41
  12  15  -2    6.69    0.37
  12 -15   2    6.36    0.41
 -12 -15  -2    6.63    0.39
  12  15  -2    5.97    0.38
 -12 -15   2    6.04    0.37
  12 -15  -2    6.51    0.44
  12  15   2    5.96    0.40
 -13 -15  -2    6.52    0.42
  13 -15   2    6.10    0.44
  13  15  -2    5.72    0.39
  13  15   2    5.99    0.42
 -13 -15   2    5.74    0.39
  13 -15  -2    6.36    0.45
  14 -15   2    7.53    0.49
  14  15  -2    7.99    0.46
 -14 -15  -2    7.24    0.45
  14  15   2    7.53    0.46
  14 -15  -2    7.30    0.48
 -14 -15   2    7.30    0.43
  15  15  -2    1.78    0.27
  15 -15   2    2.10    0.32
 -15 -15  -2    1.68    0.29
 -15 -15   2    1.98    0.28
  15 -15  -2    1.49    0.31
   0 -16   2    0.25    0.11
   0  16  -2    0.19    0.12
   0  16   2    0.46    0.15
   0  16   2    0.08    0.15
   0  16  -2    0.07    0.13
   0 -16  -2    0.17    0.14
   1  16  -2    0.31    0.12
  -1  16   2    0.46    0.15
   1 -16   2    0.15    0.12
  -1  16   2    0.27    0.15
   1  16  -2    0.41    0.11
  -1 -16  -2    0.53    0.14
  -1  16  -2    0.31    0.13
  -1  16  -2    0.20    0.12
  -1 -16   2    0.40    0.11
   1  16   2    0.43    0.15
   1  16   2    0.58    0.15
   1 -16  -2    0.45    0.14
  -2  16   2   18.27    0.46
   2 -16   2   18.70    0.38
   2  16  -2   18.37    0.39
  -2 -16  -2   19.16    0.40
  -2  16   2   18.30    0.45
   2  16  -2   18.09    0.38
   2  16   2   19.21    0.44
   2  16   2   19.20    0.43
  -2  16  -2   18.21    0.42
  -2 -16   2   18.41    0.35
   2 -16  -2   17.81    0.41
  -2  16  -2   18.28    0.41
   3  16  -2    8.51    0.27
  -3  16   2    7.49    0.33
  -3  16   2    7.61    0.34
   3  16  -2    8.23    0.25
  -3 -16  -2    8.30    0.28
   3 -16   2    8.63    0.28
   3 -16  -2    8.13    0.32
  -3  16  -2    8.50    0.30
  -3  16  -2    8.25    0.31
   3  16   2    8.41    0.32
  -3 -16   2    8.16    0.24
   3  16   2    8.61    0.30
   4  16  -2    3.25    0.23
  -4  16   2    3.00    0.22
   4  16  -2    3.59    0.21
  -4 -16  -2    3.50    0.25
  -4  16   2    3.03    0.21
   4 -16   2    3.55    0.25
   4  16   2    3.85    0.28
  -4  16  -2    3.46    0.26
   4 -16  -2    2.85    0.21
   4  16   2    3.70    0.26
  -4  16  -2    3.89    0.28
  -4 -16   2    3.41    0.20
  -5 -16  -2    6.92    0.29
   5 -16   2    7.02    0.30
  -5  16   2    6.25    0.33
   5  16  -2    6.84    0.27
  -5  16   2    6.30    0.35
   5  16  -2    6.62    0.25
   5 -16  -2    6.51    0.33
  -5  16  -2    6.43    0.33
   5  16   2    6.54    0.33
  -5  16  -2    6.86    0.31
   5  16   2    6.77    0.30
  -5 -16   2    6.33    0.23
   6  16  -2    5.55    0.25
   6 -16   2    6.51    0.31
  -6 -16  -2    5.86    0.29
   6  16  -2    6.28    0.27
  -6  16   2    5.41    0.33
  -6  16   2    6.25    0.37
   6  16  -2    5.28    0.28
   6  16   2    5.82    0.32
  -6  16  -2    6.08    0.32
   6 -16  -2    5.74    0.34
  -6  16  -2    6.20    0.35
   6  16   2    5.63    0.29
  -6 -16   2    5.55    0.24
  -7  16   2   16.04    0.47
  -7  16   2   16.12    0.49
   7  16  -2   14.98    0.38
   7  16  -2   14.78    0.40
  -7 -16  -2   15.49    0.40
   7 -16   2   16.05    0.42
   7  16  -2   15.32    0.40
  -7 -16   2   15.70    0.36
   7  16   2   14.91    0.41
  -7  16  -2   15.66    0.47
   7 -16  -2   15.48    0.44
   7  16   2   15.35    0.44
  -7  16  -2   15.93    0.45
   8  16  -2    8.47    0.32
  -8 -16  -2    7.34    0.33
  -8  16   2    7.91    0.42
   8  16  -2    7.90    0.30
   8 -16   2    7.66    0.35
   8  16   2    7.73    0.34
   8  16   2    7.79    0.38
  -8  16  -2    7.56    0.36
  -8  16  -2    7.67    0.39
  -8 -16   2    7.53    0.30
   8 -16  -2    7.87    0.37
   9  16  -2    7.87    0.32
   9 -16   2    7.66    0.38
  -9  16   2    7.17    0.42
   9  16  -2    7.60    0.33
  -9 -16  -2    7.51    0.35
  -9  16  -2    8.31    0.43
  -9 -16   2    7.83    0.31
   9 -16  -2    7.70    0.39
   9  16   2    7.96    0.35
   9  16   2    7.35    0.39
  10  16  -2    0.44    0.18
  10 -16   2    0.49    0.21
 -10  16   2    0.22    0.22
  10  16  -2    0.48    0.17
 -10 -16  -2    0.69    0.20
 -10  16  -2    0.84    0.23
 -10 -16   2    0.47    0.17
  10  16   2    0.23    0.21
  10  16   2    0.33    0.19
  10 -16  -2    0.37    0.22
 -11 -16  -2    0.84    0.21
  11 -16   2    0.65    0.22
  11  16  -2    0.83    0.19
  11  16  -2    0.65    0.19
  11  16   2    0.31    0.20
  11 -16  -2    0.27    0.23
 -11  16  -2    0.54    0.24
 -11 -16   2    0.94    0.20
  12  16  -2    1.10    0.21
  12 -16   2    0.67    0.24
 -12 -16  -2    1.19    0.24
 -12 -16   2    1.35    0.22
  12 -16  -2    1.02    0.26
  12  16   2    0.73    0.21
  13  16  -2    1.49    0.23
  13 -16   2    1.59    0.27
 -13 -16  -2    1.64    0.26
 -13 -16   2    1.40    0.24
  13  16   2    1.38    0.24
  13 -16  -2    1.53    0.28
  14  16  -2    2.68    0.27
  14 -16   2    2.57    0.31
 -14 -16  -2    2.36    0.29
  14  16   2    2.31    0.27
 -14 -16   2    2.54    0.28
  14 -16  -2    2.51    0.31
  15  16  -2    0.88    0.26
   0 -17   2    5.05    0.22
   0 -17  -2    4.45    0.26
   0  17  -2    5.18    0.24
   0  17   2    5.15    0.30
   0  17  -2    5.39    0.25
   0  17   2    5.67    0.30
   1 -17   2   13.17    0.32
   1  17  -2   13.48    0.34
  -1  17   2   13.24    0.39
  -1  17   2   13.70    0.39
   1  17  -2   13.36    0.33
  -1 -17  -2   13.67    0.35
   1  17   2   13.63    0.39
  -1  17  -2   13.14    0.35
  -1 -17   2   13.65    0.30
   1  17   2   13.44    0.38
  -1  17  -2   13.53    0.35
   1 -17  -2   13.31    0.36
   2  17  -2    5.49    0.24
   2  17  -2    5.60    0.25
  -2  17   2    5.29    0.32
  -2  17   2    5.28    0.32
   2 -17   2    5.29    0.25
  -2 -17  -2    5.98    0.27
  -2  17  -2    6.01    0.28
   2  17   2    5.91    0.29
   2 -17  -2    5.26    0.29
   2  17   2    6.23    0.30
  -2  17  -2    5.44    0.28
  -2 -17   2    5.82    0.22
  -3 -17  -2    4.98    0.27
   3  17  -2    4.65    0.24
   3 -17   2    4.83    0.26
  -3  17   2    4.31    0.31
  -3  17   2    4.58    0.32
   3  17  -2    4.79    0.23
   3  17   2    5.31    0.29
   3  17   2    5.35    0.30
   3 -17  -2    4.69    0.30
  -3  17  -2    4.66    0.28
  -3 -17   2    4.45    0.21
  -3  17  -2    4.85    0.28
  -4  17   2    4.35    0.33
   4  17  -2    4.78    0.24
  -4  17   2    4.26    0.32
   4  17  -2    4.63    0.26
   4 -17   2    5.06    0.28
  -4 -17  -2    5.05    0.27
   4  17   2    4.78    0.28
  -4 -17   2    4.81    0.22
  -4  17  -2    4.78    0.29
   4 -17  -2    4.86    0.31
  -4  17  -2    4.70    0.31
   4  17   2    5.19    0.31
   5  17  -2    5.38    0.25
  -5  17   2    5.27    0.34
   5 -17   2    5.90    0.30
  -5  17   2    5.26    0.36
  -5 -17  -2    5.56    0.29
   5  17   2    5.52    0.29
  -5  17  -2    6.02    0.31
   5 -17  -2    5.82    0.32
  -5 -17   2    5.13    0.24
   5  17   2    5.48    0.33
  -5  17  -2    5.85    0.32
  -6 -17  -2    2.78    0.20
   6  17  -2    2.49    0.16
  -6  17   2    2.28    0.23
  -6  17   2    2.54    0.22
   6  17  -2    2.52    0.19
   6 -17   2    3.00    0.20
  -6 -17   2    2.38    0.16
  -6  17  -2    2.79    0.22
   6 -17  -2    2.42    0.22
   6  17   2    2.54    0.19
   6  17   2    2.35    0.21
  -6  17  -2    2.83    0.21
  -7  17   2    1.77    0.23
   7  17  -2    1.75    0.16
   7  17  -2    2.20    0.17
   7  17  -2    1.76    0.18
   7 -17   2    1.90    0.20
  -7 -17  -2    1.98    0.19
   7  17   2    1.67    0.19
  -7  17  -2    1.90    0.21
   7  17   2    1.93    0.21
   7 -17  -2    2.06    0.22
  -7 -17   2    2.13    0.17
  -7  17  -2    2.01    0.22
   8  17  -2    2.42    0.20
  -8  17   2    2.83    0.26
   8  17  -2    2.60    0.18
   8 -17   2    2.61    0.22
  -8 -17  -2    2.67    0.21
   8  17  -2    3.38    0.28
  -8  17  -2    2.56    0.26
  -8 -17   2    2.89    0.19
  -8  17  -2    3.22    0.25
   8  17   2    2.54    0.23
   8  17   2    2.75    0.21
   8 -17  -2    2.55    0.24
   9  17  -2    1.49    0.18
  -9 -17  -2    1.83    0.21
   9  17  -2    1.39    0.19
   9 -17   2    1.93    0.22
  -9  17   2    1.30    0.24
   9  17  -2    1.34    0.20
   9  17   2    1.63    0.20
  -9 -17   2    1.85    0.19
  -9  17  -2    1.56    0.24
   9  17   2    1.94    0.23
   9 -17  -2    1.70    0.23
 -10 -17  -2    0.68    0.20
  10  17  -2    0.53    0.19
 -10  17   2    0.46    0.24
  10  17  -2    0.91    0.18
  10 -17   2    0.74    0.22
  10  17  -2    0.81    0.19
 -10 -17   2    0.89    0.18
  10  17   2    0.97    0.20
  10 -17  -2    0.58    0.23
  10  17   2    0.55    0.21
 -10  17  -2    1.07    0.24
  11  17  -2    1.67    0.22
  11 -17   2    1.81    0.25
 -11 -17  -2    1.61    0.24
  11  17  -2    1.63    0.21
  11 -17  -2    1.59    0.26
 -11 -17   2    1.83    0.21
  11  17   2    2.05    0.23
 -11  17  -2    1.60    0.27
  12  17  -2    4.44    0.37
  12 -17   2    3.54    0.29
 -12 -17  -2    3.78    0.28
  12 -17  -2    3.49    0.30
 -12 -17   2    4.56    0.36
  12  17   2    3.67    0.27
  13  17  -2    0.97    0.23
 -13 -17  -2    1.13    0.26
  13 -17   2    1.19    0.28
  13 -17  -2    1.42    0.29
  13  17   2    1.25    0.25
 -13 -17   2    0.85    0.24
  14  17  -2    0.68    0.25
  14 -17   2    0.57    0.29
 -14 -17  -2    0.53    0.27
  14  17   2    0.65    0.26
 -14 -17   2    0.44    0.26
  14 -17  -2    0.35    0.29
   0 -18   2    0.43    0.13
   0  18  -2    0.52    0.14
   0  18   2    0.31    0.17
   0  18   2    0.41    0.17
   0 -18  -2    0.45    0.16
   0  18  -2    0.57    0.15
  -1 -18  -2    1.28    0.16
  -1  18   2    1.11    0.18
   1  18  -2    1.39    0.15
   1  18  -2    1.23    0.15
   1 -18   2    1.27    0.14
  -1  18   2    1.26    0.18
  -1  18  -2    1.17    0.16
   1  18   2    1.29    0.18
   1  18   2    1.55    0.18
  -1 -18   2    1.42    0.14
   1 -18  -2    1.03    0.17
  -1  18  -2    1.36    0.16
   2 -18   2    3.69    0.25
  -2  18   2    3.02    0.22
  -2 -18  -2    3.28    0.26
   2  18  -2    3.06    0.25
  -2  18   2    3.18    0.22
   2  18  -2    3.17    0.24
   2  18   2    3.64    0.29
  -2  18  -2    3.67    0.27
  -2 -18   2    3.18    0.21
   2 -18  -2    3.24    0.21
   2  18   2    3.43    0.21
  -2  18  -2    3.10    0.20
  -3 -18  -2    7.55    0.30
   3  18  -2    7.74    0.29
   3 -18   2    7.53    0.30
  -3  18   2    7.27    0.36
  -3  18   2    6.88    0.36
   3  18  -2    7.66    0.27
   3  18   2    7.85    0.34
   3  18   2    8.04    0.32
  -3  18  -2    7.09    0.31
  -3 -18   2    8.05    0.25
   3 -18  -2    7.17    0.33
  -3  18  -2    7.42    0.32
  -4  18   2    2.75    0.22
   4  18  -2    3.21    0.23
   4  18  -2    2.49    0.18
   4 -18   2    2.52    0.19
  -4  18   2    2.56    0.22
  -4 -18  -2    2.59    0.19
  -4 -18   2    2.96    0.22
  -4  18  -2    2.36    0.20
   4  18   2    2.94    0.21
   4  18   2    3.66    0.28
  -4  18  -2    2.72    0.21
   4 -18  -2    2.47    0.21
  -5  18   2    6.36    0.38
   5  18  -2    5.95    0.26
  -5  18   2    6.27    0.36
   5  18  -2    5.96    0.29
   5 -18   2    6.32    0.31
  -5 -18  -2    6.11    0.30
  -5  18  -2    5.95    0.34
  -5 -18   2    5.58    0.25
   5  18   2    6.20    0.31
   5  18   2    6.27    0.33
   5 -18  -2    5.69    0.34
  -5  18  -2    5.81    0.32
   6  18  -2    0.29    0.14
  -6 -18  -2    0.30    0.16
  -6  18   2    0.33    0.19
   6 -18   2    0.46    0.18
  -6  18   2    0.43    0.21
  -6  18  -2    0.53    0.19
  -6 -18   2    0.36    0.14
   6  18   2    0.31    0.17
  -6  18  -2    0.40    0.18
   6 -18  -2    0.49    0.19
   6  18   2    0.39    0.19
  -7  18   2    2.57    0.26
   7  18  -2    2.15    0.17
  -7 -18  -2    2.25    0.20
   7  18  -2    2.17    0.19
   7 -18   2    2.66    0.22
   7  18   2    2.31    0.23
   7 -18  -2    2.55    0.23
  -7  18  -2    2.26    0.22
   7  18   2    2.74    0.21
  -7  18  -2    2.45    0.23
  -7 -18   2    2.65    0.18
   8  18  -2    0.80    0.16
   8  18  -2    0.99    0.17
   8 -18   2    1.03    0.21
   8  18  -2    1.05    0.18
  -8  18   2    0.71    0.23
  -8 -18  -2    0.88    0.19
   8  18   2    0.91    0.21
   8 -18  -2    0.79    0.22
   8  18   2    1.09    0.19
  -8  18  -2    1.18    0.22
  -8 -18   2    0.83    0.16
   9  18  -2    0.17    0.17
   9  18  -2    0.01    0.18
  -9  18   2    0.17    0.23
   9 -18   2    0.07    0.20
   9  18  -2    0.16    0.17
  -9 -18  -2    0.02    0.19
   9 -18  -2   -0.05    0.22
   9  18   2   -0.22    0.20
  -9 -18   2   -0.14    0.16
  -9  18  -2   -0.05    0.22
   9  18   2   -0.07    0.18
  10  18  -2    2.26    0.22
  10  18  -2    1.96    0.20
 -10  18   2    1.84    0.28
  10 -18   2    2.02    0.25
 -10 -18  -2    2.15    0.23
  10  18  -2    1.39    0.22
 -10  18  -2    1.81    0.26
 -10 -18   2    2.28    0.21
  10 -18  -2    2.17    0.26
  10  18   2    1.83    0.22
  11  18  -2    0.49    0.21
  11 -18   2    0.53    0.24
  11  18  -2    0.75    0.21
 -11 -18  -2    0.70    0.22
  11  18  -2    0.71    0.21
  11  18   2    0.88    0.22
  11 -18  -2    0.67    0.26
 -11 -18   2    1.05    0.21
 -11  18  -2    0.64    0.26
 -12 -18  -2    1.37    0.25
  12 -18   2    0.81    0.26
  12  18  -2    1.44    0.23
  12 -18  -2    1.13    0.28
 -12 -18   2    1.15    0.23
  12  18   2    0.65    0.24
  13  18  -2    2.71    0.27
 -13 -18  -2    2.75    0.29
  13 -18   2    2.76    0.31
 -13 -18   2    3.01    0.27
  13 -18  -2    2.74    0.33
  13  18   2    2.45    0.28
   0 -19   2    0.11    0.13
   0  19  -2   -0.08    0.14
   0  19  -2    0.05    0.15
   0  19   2   -0.30    0.18
   0  19   2   -0.06    0.16
   0 -19  -2   -0.33    0.15
   1  19  -2    2.01    0.17
   1 -19   2    1.97    0.16
   1  19  -2    1.97    0.16
  -1 -19  -2    2.01    0.18
  -1  19   2    2.05    0.20
  -1  19   2    1.60    0.20
   1 -19  -2    1.90    0.19
  -1 -19   2    2.08    0.15
  -1  19  -2    1.80    0.17
   1  19   2    2.18    0.20
  -1  19  -2    1.88    0.18
   1  19   2    1.67    0.19
   2  19  -2    6.75    0.28
   2  19  -2    6.16    0.28
  -2  19   2    5.85    0.34
   2 -19   2    5.65    0.28
  -2  19   2    5.60    0.33
  -2 -19  -2    6.64    0.30
  -2  19  -2    6.09    0.30
  -2 -19   2    5.93    0.24
  -2  19  -2    6.32    0.30
   2  19   2    6.42    0.31
   2 -19  -2    5.90    0.31
   2  19   2    6.40    0.32
  -3  19   2    0.21    0.19
  -3 -19  -2    0.40    0.16
   3 -19   2    0.35    0.16
  -3  19   2    0.42    0.19
   3  19  -2    0.67    0.14
   3  19   2    0.25    0.16
   3 -19  -2    0.22    0.17
  -3  19  -2   -0.13    0.16
  -3  19  -2    0.10    0.17
   3  19   2    0.39    0.17
  -3 -19   2    0.49    0.13
  -4 -19  -2    5.98    0.30
   4  19  -2    6.12    0.29
   4 -19   2    6.03    0.30
  -4  19   2    6.10    0.36
  -4  19   2    5.89    0.36
   4  19  -2    6.08    0.27
  -4 -19   2    6.19    0.25
   4 -19  -2    6.18    0.34
  -4  19  -2    6.32    0.32
   4  19   2    6.28    0.31
  -4  19  -2    6.02    0.33
   4  19   2    5.69    0.33
   5  19  -2    1.75    0.16
  -5  19   2    1.45    0.22
   5  19  -2    1.34    0.18
  -5 -19  -2    1.72    0.19
  -5  19   2    1.59    0.22
   5 -19   2    1.59    0.19
  -5  19  -2    1.78    0.21
   5 -19  -2    1.66    0.21
   5  19   2    1.57    0.19
  -5  19  -2    1.63    0.20
  -5 -19   2    1.54    0.15
   5  19   2    1.62    0.20
  -6  19   2    0.97    0.22
   6  19  -2    0.91    0.15
   6 -19   2    0.96    0.19
  -6 -19  -2    0.97    0.18
   6  19  -2    0.91    0.18
   6  19   2    0.81    0.19
   6 -19  -2    0.89    0.21
  -6 -19   2    1.04    0.15
  -6  19  -2    1.13    0.20
  -6  19  -2    1.10    0.21
   6  19   2    0.81    0.18
  -7  19   2    0.27    0.22
   7  19  -2    0.39    0.15
  -7 -19  -2    0.00    0.18
   7 -19   2    0.14    0.19
   7  19  -2   -0.11    0.17
  -7  19  -2    0.47    0.21
   7  19   2    0.35    0.18
   7  19   2    0.20    0.20
  -7  19  -2    0.13    0.19
  -7 -19   2   -0.05    0.15
   7 -19  -2    0.16    0.21
  -8  19   2    2.58    0.27
   8 -19   2    2.40    0.23
   8  19  -2    2.27    0.22
   8  19  -2    2.21    0.19
  -8 -19  -2    2.77    0.23
   8 -19  -2    2.71    0.26
  -8 -19   2    2.34    0.19
  -8  19  -2    2.35    0.26
   8  19   2    2.15    0.24
   8  19   2    2.49    0.22
   9 -19   2   -0.02    0.21
  -9 -19  -2    0.10    0.20
  -9  19   2   -0.20    0.23
   9  19  -2   -0.13    0.17
   9  19  -2   -0.29    0.19
   9  19   2   -0.27    0.21
  -9  19  -2   -0.08    0.23
  -9 -19   2   -0.01    0.17
   9 -19  -2   -0.28    0.22
   9  19   2   -0.13    0.18
  10 -19   2    0.28    0.23
  10  19  -2    0.26    0.20
  10  19  -2    0.03    0.19
 -10 -19  -2   -0.19    0.20
  10  19  -2   -0.09    0.18
  10  19   2   -0.02    0.20
 -10 -19   2    0.60    0.19
  10 -19  -2    0.17    0.24
 -10  19  -2    0.34    0.25
 -11 -19  -2    2.26    0.26
  11 -19   2    1.99    0.28
  11  19  -2    2.30    0.24
  11  19  -2    1.72    0.24
  11  19  -2    2.47    0.23
  11 -19  -2    1.88    0.29
 -11  19  -2    1.81    0.30
 -11 -19   2    2.07    0.23
  11  19   2    1.95    0.24
  12  19  -2    2.08    0.25
  12 -19   2    2.03    0.29
 -12 -19  -2    2.22    0.27
  12 -19  -2    2.19    0.31
  12  19   2    1.94    0.26
 -12 -19   2    1.95    0.24
   0  20  -2    0.02    0.15
   0  20   2    0.11    0.20
   0 -20  -2   -0.02    0.16
   0 -20   2    0.38    0.14
   0  20   2    0.24    0.17
   0  20  -2    0.21    0.16
   1 -20   2    0.30    0.15
   1  20  -2    0.35    0.15
  -1  20   2    0.32    0.18
  -1  20   2    0.28    0.19
  -1 -20  -2    0.19    0.16
   1  20  -2    0.32    0.16
  -1 -20   2    0.64    0.14
  -1  20  -2    0.34    0.16
   1  20   2    0.09    0.17
   1  20   2    0.34    0.18
   1 -20  -2    0.18    0.17
  -1  20  -2    0.24    0.16
  -2  20   2    4.50    0.33
   2  20  -2    4.32    0.27
   2  20  -2    4.54    0.27
   2 -20   2    4.22    0.27
  -2  20   2    4.58    0.33
  -2 -20  -2    4.40    0.29
  -2 -20   2    4.56    0.24
  -2  20  -2    3.82    0.30
   2  20   2    4.43    0.32
   2  20   2    4.70    0.31
  -2  20  -2    3.72    0.30
   2 -20  -2    4.50    0.31
   3  20  -2    6.84    0.28
  -3 -20  -2    7.14    0.32
   3 -20   2    7.19    0.31
  -3  20   2    6.65    0.37
  -3  20   2    6.85    0.37
   3  20  -2    7.54    0.31
  -3  20  -2    7.14    0.33
  -3 -20   2    7.14    0.27
  -3  20  -2    7.47    0.34
   3 -20  -2    6.99    0.34
   3  20   2    7.21    0.34
   3  20   2    6.82    0.34
  -4  20   2    4.53    0.35
  -4  20   2    4.72    0.37
   4  20  -2    4.65    0.29
  -4 -20  -2    5.16    0.30
   4 -20   2    4.97    0.31
   4  20  -2    4.74    0.27
  -4  20  -2    4.36    0.33
   4 -20  -2    4.46    0.34
  -4  20  -2    4.79    0.32
   4  20   2    4.35    0.31
   4  20   2    4.16    0.33
  -4 -20   2    4.24    0.25
   5  20  -2    1.31    0.18
  -5  20   2    0.98    0.22
  -5  20   2    0.98    0.23
  -5 -20  -2    0.95    0.19
   5 -20   2    1.54    0.20
   5  20  -2    1.38    0.16
   5 -20  -2    1.10    0.21
  -5  20  -2    1.31    0.20
   5  20   2    1.17    0.20
   5  20   2    1.40    0.19
  -5  20  -2    1.08    0.21
  -5 -20   2    1.40    0.16
  -6  20   2    0.27    0.22
   6 -20   2    0.47    0.19
   6  20  -2    0.27    0.18
  -6 -20  -2    0.64    0.18
   6  20  -2    0.69    0.16
  -6  20  -2    0.35    0.19
   6 -20  -2    0.54    0.21
  -6  20  -2    0.42    0.21
   6  20   2    0.34    0.18
   6  20   2    0.70    0.20
  -6 -20   2    0.44    0.15
   7  20  -2    0.39    0.16
   7  20  -2    0.21    0.19
  -7 -20  -2    0.50    0.19
   7 -20   2    0.22    0.20
  -7  20   2    0.44    0.24
  -7 -20   2    0.16    0.16
   7  20   2    0.27    0.20
  -7  20  -2    0.42    0.21
   7  20   2    0.36    0.19
   7 -20  -2    0.20    0.22
  -8  20   2    1.52    0.26
  -8 -20  -2    1.06    0.21
   8 -20   2    1.29    0.23
   8  20  -2    0.91    0.20
   8  20  -2    1.02    0.18
   8  20   2    0.89    0.23
  -8  20  -2    1.62    0.25
   8  20   2    0.60    0.20
  -8 -20   2    1.17    0.18
   8 -20  -2    1.03    0.24
  -9 -20  -2    1.57    0.23
   9 -20   2    1.30    0.24
   9  20  -2    1.37    0.22
   9  20  -2    1.33    0.19
  -9  20   2    1.64    0.27
   9 -20  -2    1.56    0.26
   9  20   2    1.37    0.22
  -9 -20   2    1.54    0.20
  -9  20  -2    1.53    0.27
   9  20   2    1.43    0.25
  10 -20   2    1.72    0.26
 -10 -20  -2    1.12    0.23
  10  20  -2    1.28    0.21
  10  20  -2    1.20    0.23
 -10 -20   2    1.30    0.21
  10 -20  -2    1.52    0.27
  10  20   2    1.21    0.23
 -10  20  -2    1.02    0.26
  11  20  -2    0.62    0.22
 -11 -20  -2    0.68    0.24
  11 -20   2    0.61    0.27
  11  20  -2    0.70    0.24
  11  20   2    0.84    0.24
 -11 -20   2    0.84    0.22
  11 -20  -2    1.09    0.28
   0 -21  -2    0.45    0.18
   0  21  -2    0.66    0.17
   0  21   2    0.62    0.19
   0  21   2    0.81    0.20
   0  21  -2    0.82    0.17
   0 -21   2    0.75    0.16
   1  21  -2    0.35    0.17
  -1  21   2    0.21    0.19
  -1  21   2    0.20    0.19
  -1 -21  -2    0.36    0.17
   1 -21   2    0.27    0.15
   1  21  -2    0.21    0.16
  -1  21  -2    0.33    0.17
  -1 -21   2    0.24    0.14
   1 -21  -2   -0.04    0.17
  -1  21  -2    0.20    0.16
   1  21   2    0.33    0.19
  -2  21   2    2.44    0.23
  -2 -21  -2    2.34    0.20
   2  21  -2    1.97    0.18
   2  21  -2    2.27    0.19
  -2  21   2    2.07    0.22
   2 -21   2    2.34    0.19
  -2  21  -2    2.43    0.21
  -2 -21   2    2.46    0.17
  -2  21  -2    2.18    0.20
   2 -21  -2    2.45    0.21
   2  21   2    2.10    0.21
   2  21   2    2.44    0.21
  -3  21   2    0.16    0.20
   3  21  -2    0.14    0.16
  -3 -21  -2    0.36    0.17
   3 -21   2    0.08    0.17
  -3  21   2   -0.23    0.20
   3  21  -2    0.18    0.15
   3 -21  -2    0.36    0.19
  -3  21  -2    0.10    0.18
  -3  21  -2    0.19    0.18
   3  21   2    0.27    0.18
   3  21   2    0.12    0.18
  -3 -21   2   -0.04    0.14
  -4  21   2    0.29    0.20
   4  21  -2    0.07    0.15
  -4 -21  -2    0.23    0.17
   4  21  -2    0.19    0.17
   4 -21   2    0.03    0.18
  -4  21   2    0.11    0.21
  -4 -21   2    0.41    0.15
  -4  21  -2    0.15    0.18
   4 -21  -2    0.36    0.20
  -4  21  -2    0.22    0.19
   4  21   2    0.31    0.19
   4  21   2    0.19    0.18
   5  21  -2    1.16    0.17
   5  21  -2    1.11    0.18
  -5  21   2    1.05    0.24
   5 -21   2    1.46    0.21
  -5 -21  -2    0.96    0.19
   5  21   2    1.25    0.21
  -5  21  -2    1.25    0.22
   5 -21  -2    0.93    0.22
   5  21   2    1.04    0.19
  -5  21  -2    1.22    0.21
  -5 -21   2    1.08    0.16
   6  21  -2    0.02    0.16
   6 -21   2    0.18    0.20
  -6  21   2    0.15    0.23
   6  21  -2   -0.22    0.18
  -6 -21  -2    0.13    0.19
  -6  21  -2    0.06    0.20
   6 -21  -2    0.31    0.22
  -6 -21   2    0.04    0.16
   6  21   2    0.17    0.18
   6  21   2   -0.03    0.20
  -6  21  -2    0.13    0.21
   7  21  -2    4.23    0.34
   7 -21   2    4.41    0.27
   7  21  -2    4.92    0.30
  -7 -21  -2    4.82    0.34
  -7  21   2    4.63    0.32
  -7 -21   2    4.31    0.29
   7  21   2    4.45    0.38
   7 -21  -2    5.25    0.39
  -7  21  -2    4.25    0.29
   7  21   2    4.74    0.35
  -8 -21  -2    3.32    0.25
   8  21  -2    2.59    0.21
   8  21  -2    3.02    0.24
   8 -21   2    2.51    0.26
  -8  21   2    2.79    0.28
   8  21   2    2.62    0.26
  -8  21  -2    2.78    0.28
   8 -21  -2    2.72    0.27
   8  21   2    2.75    0.24
  -8 -21   2    2.82    0.21
   9  21  -2    0.04    0.21
   9  21  -2    0.39    0.18
   9 -21   2    0.22    0.24
  -9  21   2    0.36    0.26
  -9 -21  -2    0.41    0.21
  -9 -21   2    0.51    0.19
   9  21   2    0.42    0.21
   9 -21  -2    0.17    0.25
  -9  21  -2    0.40    0.25
  10  21  -2    0.58    0.20
 -10 -21  -2    0.46    0.22
  10  21  -2    0.52    0.23
  10 -21   2    0.18    0.25
  10 -21  -2    0.51    0.27
  10  21   2    0.51    0.22
 -10  21  -2    0.61    0.28
 -10 -21   2    0.54    0.20
   0  22   2    0.58    0.20
   0 -22   2    0.50    0.16
   0 -22  -2    0.46    0.18
   0  22  -2    0.60    0.18
   0  22   2    0.92    0.21
   0  22  -2    0.50    0.18
   1 -22   2   -0.01    0.16
  -1 -22  -2    0.21    0.18
  -1  22   2    0.09    0.21
   1  22  -2    0.05    0.17
   1  22  -2   -0.18    0.17
  -1  22   2    0.32    0.20
   1  22   2    0.06    0.19
   1  22   2    0.11    0.19
  -1 -22   2    0.14    0.15
  -1  22  -2    0.10    0.17
  -1  22  -2    0.26    0.18
   1 -22  -2    0.17    0.19
  -2 -22  -2    0.49    0.18
  -2  22   2    0.19    0.20
   2  22  -2    0.36    0.17
   2 -22   2    0.76    0.18
  -2  22   2    0.43    0.22
   2  22  -2    0.51    0.17
  -2 -22   2    0.36    0.15
   2 -22  -2    0.14    0.19
  -2  22  -2    0.50    0.18
  -2  22  -2    0.81    0.19
   2  22   2    0.92    0.20
   2  22   2    0.41    0.19
  -3  22   2    1.11    0.22
   3 -22   2    0.83    0.19
   3  22  -2    0.69    0.17
   3  22  -2    0.70    0.17
  -3  22   2    0.77    0.21
  -3 -22  -2    0.35    0.18
   3  22   2    1.02    0.21
  -3 -22   2    0.50    0.16
   3 -22  -2    0.70    0.21
  -3  22  -2    0.70    0.19
  -3  22  -2    0.52    0.20
   3  22   2    0.91    0.20
   4  22  -2    0.74    0.17
  -4  22   2    0.72    0.23
   4 -22   2    0.52    0.19
  -4 -22  -2    0.42    0.19
   4  22  -2    0.70    0.18
   4  22   2    0.66    0.20
   4  22   2    0.43    0.20
  -4  22  -2    0.41    0.21
  -4  22  -2    0.74    0.20
   4 -22  -2    0.66    0.22
  -4 -22   2    0.34    0.16
   5  22  -2    1.40    0.20
  -5 -22  -2    1.55    0.21
   5  22  -2    1.73    0.18
   5 -22   2    1.70    0.22
  -5  22   2    1.61    0.25
  -5  22  -2    1.56    0.22
  -5  22  -2    1.71    0.24
   5  22   2    1.60    0.23
   5 -22  -2    1.40    0.23
   5  22   2    1.70    0.21
  -5 -22   2    1.94    0.18
   6 -22   2    0.23    0.21
   6  22  -2    0.16    0.19
  -6  22   2   -0.07    0.23
  -6 -22  -2    0.05    0.19
   6  22  -2    0.02    0.16
  -6  22  -2    0.12    0.22
   6  22   2   -0.15    0.21
  -6 -22   2    0.14    0.17
   6 -22  -2    0.05    0.23
   6  22   2    0.26    0.19
  -7 -22  -2    6.91    0.37
   7  22  -2    6.36    0.37
   7 -22   2    6.97    0.40
   7  22  -2    6.52    0.33
  -7  22   2    6.74    0.46
   7  22   2    6.71    0.38
  -7  22  -2    6.48    0.45
   7 -22  -2    7.22    0.43
  -7 -22   2    7.10    0.33
   7  22   2    6.04    0.41
   8  22  -2    1.94    0.21
   8 -22   2    1.75    0.26
  -8  22   2    2.03    0.28
  -8 -22  -2    1.77    0.23
   8  22  -2    1.94    0.24
   8 -22  -2    1.94    0.27
   8  22   2    1.95    0.24
  -8  22  -2    1.72    0.27
  -8 -22   2    1.86    0.21
   9  22  -2    0.11    0.19
  -9 -22  -2   -0.32    0.21
   9  22  -2   -0.09    0.22
   9 -22   2    0.02    0.24
   9 -22  -2   -0.21    0.26
  -9 -22   2    0.06    0.19
  -9  22  -2    0.06    0.25
   9  22   2   -0.06    0.21
   0  23  -2    1.90    0.21
   0  23   2    2.18    0.24
   0  23  -2    1.43    0.20
   0 -23  -2    2.39    0.22
   0 -23   2    2.06    0.19
   0  23   2    1.80    0.23
   1  23  -2    0.40    0.18
   1  23  -2    0.19    0.18
   1 -23   2    0.27    0.18
  -1 -23  -2    0.40    0.19
  -1  23   2    0.28    0.22
  -1  23   2    0.26    0.21
   1  23   2    0.32    0.21
   1 -23  -2    0.38    0.20
   1  23   2    0.33    0.20
  -1 -23   2    0.27    0.16
  -1  23  -2    0.46    0.19
  -1  23  -2    0.27    0.19
  -2  23   2    1.24    0.23
  -2  23   2    1.90    0.24
   2 -23   2    2.04    0.21
   2  23  -2    1.39    0.20
   2  23  -2    1.37    0.19
  -2 -23  -2    1.41    0.21
  -2  23  -2    1.38    0.21
   2  23   2    1.79    0.22
  -2  23  -2    2.00    0.22
   2  23   2    1.50    0.23
  -2 -23   2    1.16    0.18
   2 -23  -2    1.37    0.22
   3  23  -2    2.10    0.21
  -3 -23  -2    2.28    0.22
  -3  23   2    2.18    0.26
   3 -23   2    2.26    0.22
   3  23  -2    1.79    0.19
   3 -23  -2    2.20    0.24
   3  23   2    1.99    0.22
  -3  23  -2    1.92    0.23
  -3  23  -2    2.12    0.23
  -3 -23   2    2.33    0.19
   3  23   2    2.16    0.24
   4  23  -2    0.02    0.17
   4  23  -2   -0.16    0.18
   4 -23   2    0.31    0.20
  -4  23   2   -0.23    0.22
  -4 -23  -2    0.01    0.19
   4  23   2   -0.17    0.19
  -4  23  -2   -0.08    0.21
   4  23   2    0.28    0.20
  -4  23  -2    0.01    0.20
   4 -23  -2    0.16    0.22
  -4 -23   2    0.25    0.16
  -5 -23  -2    0.18    0.20
   5 -23   2    0.30    0.21
   5  23  -2    0.49    0.17
   5  23  -2    0.37    0.19
  -5  23   2    0.26    0.24
   5  23   2    0.15    0.20
  -5 -23   2    0.26    0.17
   5  23   2    0.13    0.21
  -5  23  -2    0.11    0.21
  -5  23  -2    0.42    0.23
   5 -23  -2    0.53    0.23
  -6  23   2    2.48    0.29
  -6 -23  -2    2.45    0.24
   6  23  -2    2.56    0.21
   6 -23   2    2.23    0.25
   6  23  -2    2.21    0.23
   6  23   2    2.47    0.23
   6 -23  -2    2.35    0.27
  -6  23  -2    2.24    0.27
   6  23   2    2.04    0.25
  -6 -23   2    2.08    0.21
  -7  23   2    0.73    0.27
   7 -23   2    0.44    0.24
   7  23  -2    0.68    0.19
  -7 -23  -2    0.60    0.22
   7  23  -2    0.42    0.21
  -7 -23   2    0.55    0.19
   7  23   2    0.29    0.21
   7 -23  -2    0.66    0.26
   7  23   2    0.63    0.24
  -7  23  -2    0.68    0.26
   0  24   2    9.71    0.44
   0  24  -2    8.02    0.41
   0  24  -2    9.13    0.39
   0 -24  -2    9.01    0.39
   0 -24   2    9.25    0.35
   0  24   2    8.46    0.43
   1  24  -2    0.26    0.19
   1  24  -2    0.17    0.18
  -1 -24  -2    0.11    0.20
   1 -24   2    0.20    0.19
  -1  24   2    0.26    0.23
  -1  24   2    0.46    0.22
   1  24   2    0.35    0.21
  -1 -24   2    0.07    0.17
   1  24   2    0.59    0.22
  -1  24  -2   -0.13    0.20
  -1  24  -2    0.31    0.20
   1 -24  -2    0.29    0.21
   2 -24   2    0.10    0.19
  -2 -24  -2    0.36    0.20
   2  24  -2    0.38    0.18
  -2  24   2    0.38    0.25
   2  24  -2    0.24    0.19
   2  24   2    0.45    0.21
  -2  24  -2    0.29    0.20
  -2  24  -2    0.42    0.21
  -2 -24   2    0.21    0.17
   2 -24  -2    0.28    0.21
   2  24   2    0.17    0.21
  -3 -24  -2    0.39    0.20
   3  24  -2   -0.02    0.19
   3 -24   2    0.15    0.20
   3  24  -2    0.33    0.18
  -3  24   2    0.11    0.24
   3 -24  -2    0.37    0.23
  -3  24  -2    0.39    0.21
  -3 -24   2    0.35    0.17
   3  24   2    0.33    0.22
  -3  24  -2    0.16    0.21
   3  24   2    0.08    0.21
  -4 -24  -2    2.12    0.23
   4  24  -2    1.50    0.21
  -4  24   2    1.78    0.27
   4 -24   2    1.90    0.23
   4  24  -2    1.75    0.20
   4  24   2    1.85    0.24
   4  24   2    1.61    0.24
  -4 -24   2    1.96    0.20
  -4  24  -2    1.55    0.24
   4 -24  -2    1.55    0.26
  -4  24  -2    1.86    0.24
   5 -24   2    1.72    0.24
  -5  24   2    1.49    0.27
   5  24  -2    1.05    0.21
   5  24  -2    0.97    0.19
  -5 -24  -2    1.38    0.22
   5  24   2    0.93    0.22
  -5 -24   2    1.38    0.19
   5  24   2    1.07    0.24
   5 -24  -2    1.00    0.25
  -5  24  -2    1.31    0.25
   6  24   2    2.09    0.27
   0  25  -2    0.70    0.21
   0 -25  -2    0.77    0.22
   0  25  -2    1.05    0.21
   0  25   2    0.86    0.24
   0 -25   2    0.94    0.20
   1  25  -2    4.49    0.34
   1  25  -2    4.80    0.37
  -1 -25  -2    4.34    0.27
  -1  25   2    4.94    0.42
   1 -25   2    4.65    0.34
   1  25   2    4.91    0.40
  -1  25  -2    4.69    0.37
   1  25   2    4.89    0.39
  -1 -25   2    4.31    0.32
  -1  25  -2    4.27    0.28
   1 -25  -2    4.75    0.38
  -2 -25  -2    3.22    0.25
  -2  25   2    2.81    0.29
   2  25  -2    3.51    0.25
   2 -25   2    3.12    0.24
   2  25  -2    2.89    0.23
   2 -25  -2    3.36    0.27
   2  25   2    2.72    0.26
  -2 -25   2    3.28    0.22
   2  25   2    3.29    0.27
  -2  25  -2    3.11    0.26
  -2  25  -2    2.84    0.26
   3  25  -2    0.00    0.18
   3  25   2   -0.05    0.21
   0   0   3   -0.02    0.03
   0   0  -3    0.02    0.05
   0   0  -3   -0.03    0.03
   0   0   3   -0.03    0.03
   0   0  -3    0.02    0.04
   0   0   3   -0.11    0.04
   1   0   3  122.87    1.85
  -1   0  -3  122.98    1.97
   1   0  -3  123.68    1.97
   1   0  -3  129.90    1.97
   1   0  -3  123.67    1.83
   1   0   3  125.99    1.97
  -1   0   3  124.79    1.97
  -1   0  -3  123.46    1.83
  -1   0   3  124.65    1.84
  -1   0  -3  122.29    1.97
  -1   0   3  119.73    1.84
   1   0   3  124.01    1.97
  -3   0  -3   40.01    0.62
  -3   0   3   38.47    0.62
   3   0   3   41.05    0.62
   3   0  -3   39.24    0.66
   3   0   3   38.20    0.68
  -3   0  -3   40.29    0.66
  -3   0  -3   39.29    0.67
   3   0   3   40.19    0.68
   3   0  -3   38.64    0.66
   3   0   3   39.50    0.66
   3   0  -3   39.40    0.61
  -4   0  -3   41.23    0.67
   4   0  -3   42.32    0.71
   4   0  -3   42.45    0.71
  -4   0   3   41.67    0.66
  -4   0  -3   42.10    0.71
  -4   0  -3   41.80    0.72
   4   0   3   42.14    0.66
   4   0  -3   42.49    0.66
   4   0   3   41.51    0.71
  -5   0  -3  114.89    1.74
   5   0   3  114.62    1.86
  -5   0   3  115.10    1.74
   5   0   3  116.07    1.73
   5   0  -3  114.67    1.86
   5   0  -3  115.59    1.73
   5   0  -3  115.29    1.86
  -5   0  -3  115.50    1.87
   6   0  -3    5.26    0.20
   6   0   3    5.45    0.19
   6   0  -3    5.26    0.21
  -6   0  -3    5.63    0.21
   6   0  -3    5.35    0.18
  -6   0  -3    5.39    0.23
  -6   0   3    5.31    0.21
   6   0   3    5.58    0.20
   7   0   3    6.62    0.23
   7   0   3    6.69    0.22
   7   0  -3    6.97    0.24
  -7   0  -3    6.55    0.25
  -7   0  -3    6.57    0.24
   7   0  -3    6.80    0.26
  -7   0   3    6.26    0.24
   7   0  -3    6.67    0.21
  -8   0  -3   12.17    0.33
   8   0   3   12.46    0.31
   8   0  -3   12.62    0.29
   8   0  -3   12.94    0.32
  -8   0   3   12.41    0.32
   8   0  -3   12.61    0.33
   8   0   3   12.97    0.30
  -8   0  -3   12.49    0.32
   9   0   3    2.49    0.21
  -9   0   3    2.60    0.17
   9   0   3    2.69    0.21
  -9   0   3    2.31    0.16
  -9   0  -3    2.23    0.16
   9   0  -3    2.66    0.17
   9   0  -3    2.55    0.20
  -9   0  -3    2.23    0.16
   9   0  -3    2.91    0.17
  10   0   3   21.09    0.43
  10   0   3   20.52    0.46
 -10   0  -3   20.00    0.47
 -10   0   3   20.65    0.46
  10   0  -3   21.27    0.42
 -10   0   3   21.30    0.46
  10   0  -3   21.19    0.47
 -10   0  -3   20.95    0.46
  10   0  -3   20.69    0.48
  11   0   3    9.72    0.33
 -11   0   3   10.08    0.36
 -11   0   3    9.58    0.36
 -11   0  -3    9.97    0.35
  11   0   3    9.94    0.32
  11   0  -3    9.12    0.36
  11   0  -3    9.66    0.35
  11   0  -3    9.66    0.30
  12   0   3   -0.10    0.16
  12   0  -3   -0.12    0.17
  12   0  -3   -0.12    0.15
 -12   0   3   -0.18    0.18
 -12   0  -3   -0.26    0.19
 -13   0   3    8.06    0.40
  13   0  -3    8.69    0.34
  13   0   3    8.30    0.35
 -13   0  -3    7.95    0.40
  14   0   3    0.47    0.20
 -14   0   3    0.42    0.22
 -14   0  -3    0.26    0.23
  14   0  -3    0.47    0.18
  15   0  -3    0.10    0.19
  15   0   3   -0.37    0.20
 -15   0  -3   -0.46    0.24
 -15   0   3   -0.21    0.24
 -16   0   3    0.31    0.26
  16   0  -3    0.20    0.20
  16   0   3    0.19    0.22
 -16   0  -3   -0.38    0.26
 -17   0  -3    1.49    0.30
  17   0   3    1.20    0.25
 -17   0   3    1.64    0.31
 -18   0   3    0.98    0.32
  18   0   3    0.61    0.25
 -19   0  -3    0.76    0.34
 -19   0   3    0.32    0.34
   0  -1   3    9.26    0.15
   0   1  -3    9.02    0.16
   0  -1   3    8.54    0.15
   0   1  -3    8.37    0.17
   0   1  -3    8.60    0.15
   0  -1  -3    9.73    0.19
   0  -1  -3    9.32    0.17
   0   1   3    9.12    0.17
   0  -1  -3    9.53    0.18
   0   1   3    9.06    0.18
   0   1   3    9.04    0.18
  -1   1   3   19.30    0.33
   1   1  -3   17.91    0.32
   1  -1   3   18.29    0.30
  -1  -1  -3   18.59    0.33
  -1  -1  -3   18.18    0.31
  -1   1   3   18.30    0.34
  -1  -1  -3   18.47    0.34
   1   1  -3   17.87    0.29
   1  -1   3   18.14    0.30
  -1   1   3   18.00    0.31
   1   1  -3   18.43    0.31
  -1  -1   3   18.95    0.29
   1   1   3   18.61    0.33
   1  -1  -3   18.72    0.34
  -1   1  -3   18.44    0.30
  -1   1  -3   18.21    0.32
  -1   1  -3   18.05    0.33
   1  -1  -3   18.08    0.33
  -1  -1   3   18.05    0.29
   1  -1  -3   18.65    0.31
   1   1   3   18.91    0.34
   1   1   3   18.21    0.31
   2  -1   3  210.41    3.15
  -2   1   3  210.71    3.14
  -2  -1  -3  208.88    3.13
  -2  -1  -3  216.13    3.38
   2  -1   3  207.05    3.36
  -2  -1  -3  210.42    3.35
  -2   1   3  215.51    3.35
  -2   1   3  211.31    3.34
  -2  -1  -3  215.21    3.35
   2   1  -3  213.80    3.14
   2   1  -3  213.84    3.35
   2   1  -3  208.12    3.36
  -2  -1   3  212.17    3.12
   2   1   3  209.02    3.38
   2  -1  -3  211.60    3.13
  -2  -1   3  205.85    3.12
  -2   1  -3  212.65    3.38
  -2   1  -3  210.62    3.11
   2  -1  -3  211.71    3.34
   2  -1  -3  210.90    3.34
   2   1   3  211.26    3.35
  -2   1  -3  213.03    3.36
  -2   1  -3  212.32    3.34
  -3   1   3  186.11    2.81
  -3  -1  -3  188.15    3.01
   3  -1   3  188.65    2.84
   3  -1   3  184.05    3.01
  -3  -1  -3  188.62    2.81
   3   1  -3  187.11    3.01
  -3  -1  -3  190.33    3.02
  -3   1   3  191.03    3.01
   3   1  -3  192.63    2.82
   3   1  -3  186.39    3.01
   3  -1  -3  190.96    2.81
   3  -1  -3  194.45    3.01
   3   1   3  189.18    2.83
  -3   1  -3  191.88    3.03
  -3   1  -3  193.90    3.01
  -3  -1   3  187.34    2.80
  -3   1  -3  189.37    2.81
   3  -1  -3  188.21    3.01
   3   1   3  193.91    3.02
   3   1   3  191.54    3.02
   3   1   3  190.42    3.02
   4   1  -3  141.39    2.12
   4  -1   3  142.35    2.13
  -4  -1  -3  141.62    2.13
   4   1  -3  142.64    2.28
   4   1  -3  143.02    2.28
   4  -1   3  141.40    2.28
  -4  -1  -3  142.32    2.29
  -4   1   3  143.27    2.28
  -4   1   3  140.33    2.13
   4  -1  -3  144.19    2.13
  -4   1  -3  144.43    2.13
  -4  -1   3  139.39    2.12
  -4   1  -3  142.45    2.28
   4   1   3  147.20    2.29
   4   1   3  144.00    2.13
   4   1   3  143.53    2.28
  -4   1  -3  140.49    2.29
   4  -1  -3  145.00    2.28
   4  -1  -3  142.83    2.28
  -5   1   3   17.18    0.35
  -5  -1  -3   16.50    0.33
   5   1  -3   17.14    0.34
   5  -1   3   17.18    0.34
  -5   1   3   16.66    0.33
   5   1  -3   17.44    0.34
  -5  -1  -3   16.70    0.36
   5  -1   3   16.96    0.32
   5   1  -3   17.04    0.31
   5  -1  -3   17.14    0.35
   5   1   3   16.45    0.33
  -5   1  -3   16.26    0.35
   5   1   3   16.80    0.35
   5  -1  -3   16.69    0.35
  -5   1  -3   16.73    0.33
   5  -1  -3   16.87    0.32
   5   1   3   16.81    0.32
  -5  -1   3   17.09    0.32
  -5   1  -3   16.82    0.33
   6  -1   3    1.74    0.11
  -6  -1  -3    1.79    0.13
  -6  -1  -3    1.73    0.13
   6   1  -3    1.78    0.13
   6   1  -3    1.76    0.11
  -6   1   3    1.81    0.12
   6   1  -3    1.86    0.14
   6  -1   3    1.72    0.11
  -6   1   3    1.74    0.13
  -6  -1   3    1.58    0.12
   6   1   3    1.77    0.11
   6  -1  -3    1.54    0.12
   6  -1  -3    1.96    0.13
  -6   1  -3    1.95    0.14
   6   1   3    1.83    0.11
   6  -1  -3    1.70    0.11
   6   1   3    1.75    0.13
  -6   1  -3    1.83    0.15
  -6   1  -3    1.56    0.12
  -7   1   3   15.81    0.35
  -7   1   3   15.76    0.38
   7   1  -3   16.23    0.32
   7   1  -3   15.71    0.36
   7  -1   3   15.37    0.35
   7   1  -3   16.15    0.35
  -7  -1  -3   15.27    0.37
   7  -1   3   16.25    0.33
  -7  -1  -3   15.97    0.35
  -7   1  -3   16.10    0.35
   7  -1  -3   15.80    0.37
   7  -1  -3   16.05    0.36
   7   1   3   15.82    0.33
   7   1   3   16.04    0.35
   7  -1  -3   15.70    0.33
  -7   1  -3   16.11    0.37
  -7  -1   3   16.12    0.35
   7   1   3   16.14    0.38
   8  -1   3   22.02    0.43
  -8  -1  -3   21.83    0.44
  -8   1   3   21.93    0.44
  -8  -1  -3   21.54    0.46
   8  -1   3   21.62    0.45
   8   1  -3   22.19    0.46
   8   1  -3   22.60    0.45
   8   1  -3   22.38    0.41
   8  -1  -3   22.02    0.46
  -8   1  -3   21.72    0.47
   8  -1  -3   22.62    0.46
   8  -1  -3   22.21    0.42
  -8   1  -3   21.78    0.44
  -8  -1   3   22.38    0.44
   8   1   3   22.31    0.45
   8   1   3   22.08    0.42
   8   1   3   22.26    0.47
  -9  -1  -3   23.48    0.48
   9   1  -3   24.71    0.45
  -9  -1  -3   22.69    0.52
   9   1  -3   24.40    0.50
  -9   1   3   23.82    0.48
   9   1  -3   24.14    0.50
   9  -1   3   23.99    0.49
   9  -1   3   24.14    0.47
  -9  -1   3   23.88    0.48
   9  -1  -3   24.17    0.50
  -9  -1   3   24.74    0.48
   9  -1  -3   24.74    0.46
  -9   1  -3   23.69    0.51
   9   1   3   24.43    0.46
   9   1   3   23.66    0.50
   9  -1  -3   23.55    0.51
  -9   1  -3   24.39    0.48
 -10   1   3    0.88    0.16
 -10  -1  -3    1.03    0.17
 -10   1   3    1.40    0.17
  10   1  -3    1.24    0.13
  10   1  -3    1.30    0.16
  10  -1   3    1.33    0.15
  10  -1   3    1.06    0.15
  10   1  -3    1.08    0.16
  10   1   3    1.31    0.14
  10  -1  -3    1.33    0.15
 -10  -1   3    1.23    0.16
 -10   1  -3    0.96    0.14
  10  -1  -3    1.00    0.16
 -10  -1   3    0.97    0.16
  10   1   3    1.17    0.15
  10  -1  -3    1.15    0.14
 -10   1  -3    1.06    0.16
  11  -1   3    0.62    0.15
  11  -1   3    0.54    0.15
  11   1  -3    0.26    0.16
 -11   1   3    0.66    0.18
  11   1  -3    0.52    0.14
  11   1  -3    0.64    0.15
 -11   1   3    0.46    0.17
 -11  -1  -3    0.48    0.18
 -11  -1   3    0.82    0.18
 -11  -1   3    0.26    0.17
  11  -1  -3    0.61    0.15
 -11   1  -3    0.47    0.17
  11   1   3    0.65    0.15
 -11   1  -3    0.43    0.17
  11   1   3    0.57    0.15
  11  -1  -3    0.58    0.14
  12  -1   3    4.33    0.30
 -12  -1  -3    3.82    0.25
 -12   1   3    3.96    0.24
  12   1  -3    3.91    0.27
  12   1  -3    4.57    0.32
  12   1   3    4.54    0.30
  12  -1  -3    4.23    0.31
 -12   1  -3    4.13    0.25
  12  -1  -3    4.22    0.28
 -12  -1   3    4.27    0.33
  12   1   3    4.57    0.29
  13   1  -3    1.75    0.21
  13  -1   3    1.34    0.20
 -13  -1  -3    1.28    0.22
  13   1  -3    1.96    0.19
 -13   1   3    1.34    0.23
  13  -1  -3    1.86    0.20
 -13   1  -3    1.43    0.23
  13   1   3    1.59    0.20
 -13  -1   3    1.64    0.23
 -14   1   3    3.60    0.27
  14   1  -3    3.97    0.31
 -14  -1  -3    3.13    0.27
  14  -1   3    3.21    0.24
  14   1   3    3.36    0.24
 -14   1  -3    3.40    0.27
  14  -1  -3    4.43    0.33
 -14  -1   3    3.70    0.27
  15  -1   3    2.15    0.24
 -15  -1  -3    2.21    0.28
  15   1  -3    2.44    0.22
 -15   1   3    2.43    0.28
  15   1   3    2.42    0.23
  15  -1  -3    2.75    0.23
 -15  -1   3    2.62    0.27
 -15   1  -3    1.65    0.27
  16  -1   3    0.51    0.23
 -16  -1  -3    0.88    0.27
  16   1  -3    0.81    0.21
 -16   1   3    0.44    0.27
  16   1   3    0.51    0.22
  16  -1  -3    0.58    0.21
 -16  -1   3    0.70    0.27
 -16   1  -3    0.46    0.27
 -17  -1  -3    2.54    0.31
  17  -1   3    1.96    0.27
 -17   1   3    2.55    0.32
 -17  -1   3    1.84    0.31
 -17   1  -3    2.34    0.32
  17  -1  -3    2.39    0.26
  17   1   3    1.96    0.26
 -18   1   3    9.11    0.57
  18  -1   3    7.78    0.48
 -18  -1  -3    8.85    0.54
 -18   1  -3    9.75    0.56
 -18  -1   3    8.75    0.55
 -19  -1  -3    2.77    0.37
 -19   1   3    2.75    0.37
  19  -1   3    2.41    0.30
 -19  -1   3    2.17    0.37
 -19   1  -3    2.45    0.37
   0   2   3    1.23    0.09
   0  -2  -3    1.52    0.13
   0   2   3    1.60    0.12
   0  -2  -3    1.59    0.12
  -1  -2  -3   21.23    0.34
  -1   2   3   18.69    0.33
   1  -2   3   18.69    0.31
  -1   2   3   18.28    0.36
  -1   2   3   20.08    0.36
   1  -2   3   19.59    0.32
  -1  -2  -3   21.55    0.37
  -1   2  -3   20.55    0.31
   1  -2  -3   20.77    0.36
   1  -2  -3   20.98    0.34
   1  -2  -3   18.49    0.36
   1   2   3   20.82    0.36
   1   2   3   20.27    0.33
  -1   2  -3   18.59    0.33
   1   2   3   20.17    0.36
  -1   2  -3   20.36    0.35
  -2   2   3  386.81    6.13
   2   2  -3  381.15    6.10
  -2  -2  -3  387.01    6.11
   2   2  -3  388.92    5.68
  -2   2   3  380.25    5.72
  -2  -2  -3  387.89    5.72
   2  -2   3  382.43    5.73
   2   2  -3  380.40    6.11
  -2  -2  -3  382.25    6.13
  -2   2   3  385.31    6.15
  -2  -2   3  384.70    5.68
  -2   2  -3  376.10    6.13
   2  -2  -3  399.06    6.15
   2  -2  -3  375.14    6.11
  -2   2  -3  387.61    6.13
  -2   2  -3  388.41    5.71
  -2   2  -3  393.08    6.13
  -2  -2   3  382.56    5.69
   2   2   3  384.90    5.74
   2   2   3  391.97    6.15
   2   2   3  393.21    6.10
   3   2  -3  174.46    2.81
   3  -2   3  175.42    2.63
   3   2  -3  172.64    2.81
  -3  -2  -3  176.14    2.63
   3   2  -3  178.00    2.62
  -3   2   3  174.99    2.63
  -3   2   3  175.47    2.82
  -3   2   3  178.02    2.82
  -3  -2  -3  176.84    2.82
  -3   2  -3  174.73    2.81
   3  -2  -3  182.64    2.82
   3   2   3  183.28    2.83
  -3  -2   3  176.30    2.62
   3   2   3  180.92    2.64
   3  -2  -3  179.97    2.63
   3   2   3  178.63    2.82
   3   2   3  176.88    2.82
  -3   2  -3  177.24    2.62
   3  -2  -3  178.61    2.82
  -3   2  -3  178.87    2.82
  -4  -2  -3   42.72    0.74
  -4  -2  -3   42.71    0.69
   4   2  -3   43.40    0.72
   4  -2   3   43.68    0.68
   4   2  -3   43.88    0.73
   4   2  -3   44.12    0.67
  -4   2   3   43.68    0.74
  -4   2   3   43.89    0.69
   4   2   3   43.89    0.68
   4   2   3   44.03    0.74
   4  -2  -3   43.58    0.69
   4  -2  -3   43.25    0.74
  -4   2  -3   43.25    0.69
   4  -2  -3   43.45    0.74
   4   2   3   43.17    0.73
  -4   2  -3   43.20    0.73
  -4  -2   3   43.21    0.68
  -4   2  -3   43.11    0.74
  -5   2   3   41.72    0.72
   5  -2   3   40.65    0.71
   5  -2   3   41.91    0.66
   5   2  -3   41.52    0.71
  -5  -2  -3   41.47    0.72
  -5   2   3   41.31    0.67
   5   2  -3   42.35    0.65
  -5  -2  -3   41.78    0.67
   5   2  -3   41.45    0.70
  -5  -2   3   40.47    0.66
   5  -2  -3   41.58    0.72
   5   2   3   41.80    0.71
   5  -2  -3   41.53    0.67
  -5   2  -3   41.12    0.71
   5   2   3   42.15    0.66
  -5   2  -3   41.31    0.72
   5  -2  -3   42.35    0.72
   5   2   3   41.07    0.72
  -5   2  -3   41.30    0.67
   6   2  -3    0.35    0.08
  -6   2   3    0.11    0.11
   6  -2   3    0.27    0.09
   6   2  -3    0.09    0.11
  -6   2   3    0.13    0.11
   6  -2   3    0.45    0.09
  -6  -2  -3    0.39    0.11
   6   2  -3    0.29    0.09
   6   2   3    0.33    0.09
  -6   2  -3    0.25    0.12
  -6   2  -3    0.31    0.09
  -6  -2   3    0.22    0.10
  -6   2  -3    0.29    0.11
   6  -2  -3    0.28    0.11
   6   2   3    0.31    0.09
   6  -2  -3    0.24    0.11
   6  -2  -3    0.20    0.10
   6   2   3    0.23    0.11
   7   2  -3   33.93    0.56
   7   2  -3   33.43    0.62
  -7   2   3   33.41    0.59
   7  -2   3   34.63    0.58
   7   2  -3   33.29    0.61
  -7  -2  -3   33.96    0.59
  -7   2   3   33.69    0.63
   7  -2   3   33.25    0.61
  -7  -2   3   33.98    0.58
   7  -2  -3   33.96    0.63
   7  -2  -3   33.75    0.64
  -7   2  -3   34.13    0.64
  -7   2  -3   33.43    0.61
   7   2   3   34.05    0.62
  -7   2  -3   34.15    0.59
   7  -2  -3   34.35    0.58
   7   2   3   34.05    0.58
   7   2   3   33.62    0.63
   8   2  -3    2.26    0.16
  -8   2   3    2.40    0.16
   8   2  -3    2.38    0.15
   8  -2   3    2.41    0.19
  -8  -2  -3    1.92    0.15
   8  -2   3    2.09    0.14
  -8   2   3    2.11    0.15
   8   2  -3    2.33    0.20
   8  -2  -3    2.19    0.15
  -8   2  -3    2.22    0.17
   8   2   3    2.02    0.14
  -8  -2   3    2.08    0.15
   8   2   3    2.10    0.15
   8  -2  -3    1.97    0.13
   8   2   3    2.29    0.13
  -8   2  -3    2.25    0.15
  -9   2   3   23.25    0.47
   9   2  -3   23.85    0.49
  -9   2   3   22.37    0.47
   9   2  -3   23.03    0.49
  -9  -2  -3   23.06    0.47
  -9   2   3   22.86    0.49
   9  -2   3   22.67    0.45
   9  -2   3   22.64    0.48
   9   2  -3   23.44    0.43
   9   2   3   22.74    0.48
   9   2   3   23.06    0.50
  -9  -2   3   22.92    0.46
   9  -2  -3   23.87    0.45
  -9   2  -3   23.16    0.47
  -9  -2   3   23.03    0.47
  -9   2  -3   22.65    0.50
   9  -2  -3   23.74    0.50
   9   2   3   24.02    0.45
 -10   2   3   14.60    0.39
  10  -2   3   15.35    0.38
[truncated: 1,811,503 more chars]
