# Supplementary material for: Ligand Chirality Transfer from Solution State to the Crystalline Self‐Assemblies in Circularly Polarized Luminescence (CPL) Active Lanthanide Systems
Source: Adv Sci (Weinh). 2024 Mar 6;11(18):2307448. doi: 10.1002/advs.202307448 (PMC11095229; doi:10.1002/advs.202307448)
Supplement: Supplementary file 2 — Supporting Information [file ADVS-11-2307448-s001.zip › advs202307448-sup-0002-SuppMat.zip/Christal strucutre for Angew. Chem. 2.cif]

#\#CIF_1.1

#  CIF produced by WinGX routine CIF_UPDATE
#  Created on 2022-07-29 at 12:54:14
#  Using CIFtbx version 3.0.4  1 Sep 2006

#  Dictionary name : cif_core.dic
#  Dictionary vers : 2.4.5
#  Request file    : d:\wingx\files\archive.reqdat
#  CIF files read  : dfc029_sqd project

#------------------ SECTION 1. GLOBAL INFORMATION ---------------------------#

data_global

#------------------ AUDIT DETAILS -------------------------------------------#

_audit_creation_date            2022-07-29
_audit_creation_method          'WinGX routine CIF_UPDATE'
_audit_conform_dict_name        cif_core.dic
_audit_conform_dict_version     2.4.3
_audit_conform_dict_location    ftp://ftp.iucr.org/pub/cif_core.dic
_audit_update_record            ?

#------------------ AUTHOR DETAILS -------------------------------------------#

# Name and address of author for correspondence

_publ_contact_author_name       ' Martinez Calvo, Miguel  '
_publ_contact_author_address	'Facultade de Química, Departamento de Química Inorgánica, Avda das Ciencias, 15872, Santiago de Compostela, Spain'
;

;
_publ_contact_author_email       'miguel.martinez.calvo@usc.es '
_publ_contact_author_fax         ' '
_publ_contact_author_phone       '+34 881814238 '


# Insert blank lines between references

_publ_section_references
;


Bruker (2012) APEX2 (Version 2012.10-0), SAINT (version 8.27B), SADABS
(version 2012/1), BrukerAXS Inc, Madison, Wisconsin, USA.

ORTEP-3: Farrugia, L. J. (2012). J. Appl. Cryst. 45, 849-854.

PLATON: Spek, A. L. (2009). Acta. Cryst. D65, 148-155.

SHELX: Sheldrick, G. M. (2008). Acta Cryst. A64, 112-122.

WinGX: Farrugia, L. J. (2012). J. Appl. Cryst. 45, 849-854.

;

#------------------  SECTION 2. COMPOUND(S) DETAILS -------------------------#

data_DFC029sq

_audit_creation_date                    2022-07-29T12:54:14-00:00
_audit_creation_method                  'WinGX routine CIF_UPDATE'
_audit_conform_dict_name                cif_core.dic
_audit_conform_dict_version             2.4.5
_audit_conform_dict_location            ftp://ftp.iucr.org/pub/cif_core.dic
_publ_requested_category                FM

#----------------------------------------------------------------------------#
#                   CHEMICAL INFORMATION                                     #
#----------------------------------------------------------------------------#

_chemical_formula_moiety                'C111  H111  N9  O24  F9  S3  Eu1'
_chemical_formula_sum                   'C111 H111 Eu F9 N9 O24 S3'
_chemical_formula_weight                2374.22
_chemical_absolute_configuration        'R,R'

#----------------------------------------------------------------------------#
#                   UNIT CELL INFORMATION                                    #
#----------------------------------------------------------------------------#

_symmetry_cell_setting                  hexagonal
_symmetry_space_group_name_H-M          'P 63'
_symmetry_space_group_name_Hall         'P 6c'
_symmetry_Int_Tables_number             173
loop_
    _symmetry_equiv_pos_as_xyz
'x, y, z'
'x-y, x, z+1/2'
'y, -x+y, z+1/2'
'-y, x-y, z'
'-x+y, -x, z'
'-x, -y, z+1/2'

_cell_length_a                          22.7265(11)
_cell_length_b                          22.7265(11)
_cell_length_c                          13.0251(6)
_cell_angle_alpha                       90
_cell_angle_beta                        90
_cell_angle_gamma                       120
_cell_volume                            5826.1(6)
_cell_formula_units_Z                   2
_cell_measurement_temperature           105(2)
_cell_measurement_reflns_used           9762
_cell_measurement_theta_min             2.59
_cell_measurement_theta_max             25.79
_cell_measurement_wavelength            0.71073

#----------------------------------------------------------------------------#
#                   CRYSTAL INFORMATION                                      #
#----------------------------------------------------------------------------#

_exptl_crystal_description              prism
_exptl_crystal_colour                   colourless
_exptl_crystal_size_min                 0.105
_exptl_crystal_size_mid                 0.110
_exptl_crystal_size_max                 0.489
_exptl_crystal_density_diffrn           1.353
_exptl_crystal_density_method           'not measured'
_exptl_crystal_F_000                    2448

#----------------------------------------------------------------------------#
#                   ABSORPTION CORRECTION                                    #
#----------------------------------------------------------------------------#

_exptl_absorpt_coefficient_mu           0.678
_exptl_absorpt_correction_type          none

#----------------------------------------------------------------------------#
#                   DATA COLLECTION                                          #
#----------------------------------------------------------------------------#

_diffrn_ambient_temperature             105(2)
_diffrn_radiation_wavelength            0.71073
_diffrn_radiation_type                  MoK\a
_diffrn_radiation_probe                 x-ray
_diffrn_radiation_source               'sealed tube'
_diffrn_radiation_monochromator        'graphite'
_diffrn_measurement_device_type        'Bruker APEX-II CCD'
_diffrn_measurement_method             '\f and \w scans'
_diffrn_standards_number                0
_diffrn_standards_interval_time         .
_diffrn_standards_interval_count        .
_diffrn_standards_decay_%               ?
_diffrn_reflns_av_R_equivalents         0.0271
_diffrn_reflns_av_unetI/netI            0.0253
_diffrn_reflns_number                   42836
_diffrn_reflns_limit_h_min              -28
_diffrn_reflns_limit_h_max              28
_diffrn_reflns_limit_k_min              -28
_diffrn_reflns_limit_k_max              28
_diffrn_reflns_limit_l_min              -16
_diffrn_reflns_limit_l_max              16
_diffrn_reflns_theta_min                1.035
_diffrn_reflns_theta_max                26.371
_diffrn_reflns_theta_full               25.242
_diffrn_measured_fraction_theta_full
                                        1
_diffrn_measured_fraction_theta_max
                                        0.999
_diffrn_reflns_Laue_measured_fraction_full
                                        1
_diffrn_reflns_Laue_measured_fraction_max
                                        0.999
_diffrn_reflns_point_group_measured_fraction_full
                                        1
_diffrn_reflns_point_group_measured_fraction_max
                                        0.999
_reflns_Friedel_fraction_full           1
_reflns_Friedel_fraction_max            1
_reflns_Friedel_coverage                0.912
_reflns_number_total                    7884
_reflns_number_gt                       7137
_reflns_threshold_expression            'I > 2\s(I)'

#----------------------------------------------------------------------------#
#                   COMPUTER PROGRAMS USED                                   #
#----------------------------------------------------------------------------#

_computing_data_collection              'Bruker APEX2'
_computing_cell_refinement              'Bruker SAINT'
_computing_data_reduction               'Bruker SAINT'
_computing_structure_solution           'SHELXS-97 (Sheldrick, 2008)'
_computing_structure_refinement         'SHELXL-2014/7 (Sheldrick, 2014)'
_computing_molecular_graphics           'Ortep for Windows (Farrugia, 2012)'
_computing_publication_material         'WinGX publication routines (Farrugia, 2012)'

#----------------------------------------------------------------------------#
#                   STRUCTURE SOLUTION                                       #
#----------------------------------------------------------------------------#

_atom_sites_solution_hydrogens          geom

#----------------------------------------------------------------------------#
#                   REFINEMENT INFORMATION                                   #
#----------------------------------------------------------------------------#

_shelx_SHELXL_version_number            2014/7
_refine_special_details
;
 Refined as a 2-component inversion twin.
;
_refine_ls_structure_factor_coef        Fsqd
_refine_ls_matrix_type                  full
_refine_ls_weighting_scheme             calc
_refine_ls_weighting_details            'w=1/[\s^2^(Fo^2^)+(0.0953P)^2^+2.9653P] where P=(Fo^2^+2Fc^2^)/3'
_refine_ls_hydrogen_treatment           constr
_refine_ls_extinction_method            none
_refine_ls_number_reflns                7884
_refine_ls_number_parameters            473
_refine_ls_number_restraints            20
_refine_ls_number_constraints           0
_refine_ls_R_factor_all                 0.0536
_refine_ls_R_factor_gt                  0.0479
_refine_ls_wR_factor_ref                0.1275
_refine_ls_wR_factor_gt                 0.1243
_refine_ls_goodness_of_fit_ref          0.957
_refine_ls_restrained_S_all             0.96
_refine_ls_shift/su_max                 0.019
_refine_ls_shift/su_mean                0.001
_refine_ls_abs_structure_details
;
 Refined as an inversion twin.
;
_refine_ls_abs_structure_Flack          -0.017(19)
_refine_diff_density_max                1.429
_refine_diff_density_min                -0.643
_refine_diff_density_rms                0.08

#----------------------------------------------------------------------------#
#                   CONSTRAINTS AND RESTRAINTS                               #
#----------------------------------------------------------------------------#


#----------------------------------------------------------------------------#
#                   ATOMIC TYPES, COORDINATES AND THERMAL PARAMETERS         #
#----------------------------------------------------------------------------#

loop_
    _atom_type_symbol
    _atom_type_description
    _atom_type_scat_dispersion_real
    _atom_type_scat_dispersion_imag
    _atom_type_scat_source
C C 0.0033 0.0016 'International Tables Vol C Tables 4.2.6.8 and 6.1.1.4'
H H 0 0 'International Tables Vol C Tables 4.2.6.8 and 6.1.1.4'
N N 0.0061 0.0033 'International Tables Vol C Tables 4.2.6.8 and 6.1.1.4'
O O 0.0106 0.006 'International Tables Vol C Tables 4.2.6.8 and 6.1.1.4'
F F 0.0171 0.0103 'International Tables Vol C Tables 4.2.6.8 and 6.1.1.4'
S S 0.1246 0.1234 'International Tables Vol C Tables 4.2.6.8 and 6.1.1.4'
Eu Eu -0.1578 3.6682 'International Tables Vol C Tables 4.2.6.8 and 6.1.1.4'

loop_
    _atom_site_label
    _atom_site_type_symbol
    _atom_site_fract_x
    _atom_site_fract_y
    _atom_site_fract_z
    _atom_site_U_iso_or_equiv
    _atom_site_adp_type
    _atom_site_occupancy
    _atom_site_site_symmetry_order
    _atom_site_calc_flag
    _atom_site_refinement_flags_posn
    _atom_site_refinement_flags_adp
    _atom_site_refinement_flags_occupancy
    _atom_site_disorder_assembly
    _atom_site_disorder_group
Eu1 Eu 0.3333 0.6667 0.45208(7) 0.03712(14) Uani 1 3 d S T P . .
O1 O 0.2439(2) 0.6109(2) 0.3266(4) 0.0459(11) Uani 1 1 d . . . . .
C2 C 0.0965(7) 0.5222(7) 0.0999(9) 0.104(4) Uani 1 1 d . . . . .
H2A H 0.0887 0.5509 0.0519 0.156 Uiso 1 1 calc R U . . .
H2B H 0.119 0.501 0.0639 0.156 Uiso 1 1 calc R U . . .
H2C H 0.0529 0.4869 0.1274 0.156 Uiso 1 1 calc R U . . .
O2 O 0.3886(2) 0.7556(3) 0.5792(4) 0.0470(11) Uani 1 1 d . . . . .
C1 C 0.2047(3) 0.5483(3) 0.3224(5) 0.0458(13) Uani 1 1 d . . . . .
N2 N 0.1519(4) 0.5214(3) 0.2573(5) 0.0634(16) Uani 1 1 d . . . . .
H2 H 0.1237 0.4772 0.2561 0.076 Uiso 1 1 calc R U . . .
C3 C 0.1420(5) 0.5662(5) 0.1886(8) 0.072(3) Uani 1 1 d . . . . .
H3 H 0.1871 0.6003 0.1597 0.087 Uiso 1 1 calc R U . . .
C4 C 0.1119(5) 0.6041(4) 0.2446(8) 0.076(3) Uani 1 1 d . . . . .
C5 C 0.1315(6) 0.6731(5) 0.2108(10) 0.103(4) Uani 1 1 d . . . . .
C6 C 0.1000(10) 0.7048(6) 0.2600(15) 0.127(7) Uani 1 1 d . . . . .
C7 C 0.0528(9) 0.6720(8) 0.3369(17) 0.135(7) Uani 1 1 d . . . . .
H7 H 0.0305 0.6935 0.3676 0.162 Uiso 1 1 calc R U . . .
C8 C 0.0381(6) 0.6093(6) 0.3690(11) 0.099(4) Uani 1 1 d . . . . .
H8 H 0.0077 0.588 0.4247 0.118 Uiso 1 1 calc R U . . .
C9 C 0.0683(5) 0.5759(5) 0.3192(9) 0.078(2) Uani 1 1 d . . . . .
H9 H 0.0564 0.5314 0.3406 0.093 Uiso 1 1 calc R U . . .
C10 C 0.2144(3) 0.5020(3) 0.3927(5) 0.0424(12) Uani 1 1 d . . . . .
C11 C 0.1772(3) 0.4330(3) 0.3929(6) 0.0525(15) Uani 1 1 d . . . . .
H11 H 0.1401 0.4096 0.347 0.063 Uiso 1 1 calc R U . . .
C12 C 0.1944(3) 0.3975(3) 0.4611(10) 0.0568(17) Uani 1 1 d . . . . .
C14 C 0.1748(5) 0.2899(4) 0.5223(10) 0.087(3) Uani 1 1 d . U . . .
H14A H 0.179 0.3043 0.5949 0.105 Uiso 1 1 calc R U . . .
H14B H 0.2185 0.2943 0.4998 0.105 Uiso 1 1 calc R U . . .
C16 C 0.2475(3) 0.4327(3) 0.5296(6) 0.0497(14) Uani 1 1 d . . . . .
H16 H 0.2597 0.4095 0.5784 0.06 Uiso 1 1 calc R U . . .
C17 C 0.2819(3) 0.5028(3) 0.5238(5) 0.0417(12) Uani 1 1 d . . . . .
C18 C 0.4504(3) 0.7913(3) 0.5903(5) 0.0469(13) Uani 1 1 d . . . . .
N3 N 0.4626(2) 0.72981(19) 0.4565(6) 0.0387(8) Uani 1 1 d . . . . .
N1 N 0.4761(3) 0.8400(3) 0.6605(5) 0.0600(15) Uani 1 1 d . . . . .
H1 H 0.5204 0.8647 0.668 0.072 Uiso 1 1 calc R U . . .
C21 C 0.4311(6) 0.8532(6) 0.7262(8) 0.072(3) Uani 1 1 d . . . . .
H21 H 0.393 0.8088 0.7512 0.087 Uiso 1 1 calc R U . . .
C22 C 0.4009(4) 0.8902(5) 0.6651(7) 0.069(2) Uani 1 1 d . . . . .
C23 C 0.4297(4) 0.9261(4) 0.5798(8) 0.073(2) Uani 1 1 d . . . . .
H23 H 0.4692 0.9272 0.5532 0.087 Uiso 1 1 calc R U . . .
C24 C 0.4028(5) 0.9627(4) 0.5278(10) 0.085(3) Uani 1 1 d . . . . .
H24 H 0.4245 0.9875 0.4673 0.102 Uiso 1 1 calc R U . . .
C25 C 0.3471(5) 0.9624(5) 0.5634(10) 0.083(3) Uani 1 1 d . . . . .
H25 H 0.3309 0.9887 0.5299 0.1 Uiso 1 1 calc R U . . .
C26 C 0.3123(5) 0.9229(5) 0.6511(10) 0.087(3) Uani 1 1 d . . . . .
C28 C 0.3386(5) 0.8858(5) 0.7015(8) 0.079(2) Uani 1 1 d . . . . .
C29 C 0.4707(7) 0.8954(7) 0.8183(8) 0.100(4) Uani 1 1 d . . . . .
H29A H 0.4408 0.9042 0.8619 0.15 Uiso 1 1 calc R U . . .
H29B H 0.4881 0.8706 0.8577 0.15 Uiso 1 1 calc R U . . .
H29C H 0.5089 0.9387 0.7946 0.15 Uiso 1 1 calc R U . . .
C41 C 0.2219(8) 0.8862(10) 0.7690(14) 0.130(5) Uani 1 1 d . . . . .
H41 H 0.1818 0.8854 0.7916 0.157 Uiso 1 1 calc R U . . .
C35 C 0.1159(13) 0.7712(9) 0.231(2) 0.200(14) Uani 1 1 d . . . . .
H35 H 0.0922 0.7916 0.2602 0.24 Uiso 1 1 calc R U . . .
C39 C 0.3026(6) 0.8478(7) 0.7873(9) 0.106(4) Uani 1 1 d . . . . .
H39 H 0.3172 0.8209 0.823 0.127 Uiso 1 1 calc R U . . .
C40 C 0.2447(8) 0.8495(10) 0.8203(11) 0.133(5) Uani 1 1 d . . . . .
H40 H 0.2211 0.8245 0.8795 0.16 Uiso 1 1 calc R U . . .
C36 C 0.1790(8) 0.7085(7) 0.1381(12) 0.135(6) Uani 1 1 d . . . . .
H36 H 0.2006 0.6864 0.1072 0.163 Uiso 1 1 calc R U . . .
C42 C 0.2548(7) 0.9229(8) 0.6882(13) 0.113(4) Uani 1 1 d . . . . .
H42 H 0.2391 0.9496 0.6549 0.136 Uiso 1 1 calc R U . . .
C37 C 0.1681(16) 0.8068(11) 0.157(3) 0.230(19) Uani 1 1 d . . . . .
H37 H 0.183 0.853 0.1421 0.275 Uiso 1 1 calc R U . . .
C38 C 0.1986(14) 0.7721(11) 0.1055(18) 0.182(10) Uani 1 1 d . . . . .
H38 H 0.2307 0.7929 0.0516 0.219 Uiso 1 1 calc R U . . .
S1 S 0.67572(13) 0.67034(15) 0.2115(4) 0.1081(11) Uani 1 1 d . . . . .
F1 F 0.8026(4) 0.7565(4) 0.2447(8) 0.147(4) Uani 1 1 d . . . . .
O10 O 0.6163(4) 0.6529(5) 0.2676(9) 0.128(4) Uani 1 1 d . . . . .
F2 F 0.7331(4) 0.7853(5) 0.3041(12) 0.203(7) Uani 1 1 d . . . . .
F3 F 0.7462(7) 0.7073(8) 0.3787(12) 0.217(7) Uani 1 1 d . . . . .
C50 C 0.7432(7) 0.7334(8) 0.288(2) 0.161(9) Uani 1 1 d . . . . .
O11 O 0.6916(4) 0.6186(4) 0.2002(9) 0.123(3) Uani 1 1 d . . . . .
O12A O 0.6807(7) 0.7058(8) 0.1182(11) 0.156(4) Uani 1 1 d . . . . .
O3 O 0.1564(2) 0.3291(2) 0.4586(12) 0.0758(18) Uani 1 1 d . U . . .
C43 C 0.1157(16) 0.2162(9) 0.508(2) 0.205(12) Uani 1 1 d . U . . .
H43A H 0.1132 0.1859 0.5648 0.246 Uiso 1 1 calc R U . . .
H43B H 0.0713 0.2138 0.4996 0.246 Uiso 1 1 calc R U . . .
O4 O 0.1404(6) 0.2036(5) 0.415(2) 0.237(12) Uani 1 1 d . . . . .
C44 C 0.102(2) 0.1357(9) 0.332(5) 0.45(5) Uani 1 1 d . . . . .
H44A H 0.0612 0.1393 0.3219 0.537 Uiso 1 1 calc R U . . .
H44B H 0.0889 0.101 0.3864 0.537 Uiso 1 1 calc R U . . .
C46 C 0.097(2) 0.1809(15) 0.079(5) 0.52(7) Uani 1 1 d D . . . .
H46A H 0.1362 0.2264 0.0676 0.773 Uiso 1 1 calc R U . . .
H46B H 0.0894 0.1534 0.0168 0.773 Uiso 1 1 calc R U . . .
H46C H 0.0567 0.1844 0.0931 0.773 Uiso 1 1 calc R U . . .
O5 O 0.111(4) 0.149(2) 0.164(4) 0.62(5) Uani 1 1 d D U . . .
C45 C 0.085(4) 0.083(2) 0.240(6) 0.59(5) Uani 1 1 d . U . . .
H45A H 0.1138 0.0617 0.2383 0.713 Uiso 1 1 calc R U . . .
H45B H 0.0363 0.0487 0.2342 0.713 Uiso 1 1 calc R U . . .

loop_
    _atom_site_aniso_label
    _atom_site_aniso_U_11
    _atom_site_aniso_U_22
    _atom_site_aniso_U_33
    _atom_site_aniso_U_23
    _atom_site_aniso_U_13
    _atom_site_aniso_U_12
Eu1 0.03969(17) 0.03969(17) 0.03197(19) 0 0 0.01985(8)
O1 0.045(2) 0.049(3) 0.043(2) 0.000(2) -0.0093(18) 0.023(2)
C2 0.121(9) 0.121(9) 0.094(7) -0.033(7) -0.061(7) 0.077(8)
O2 0.043(3) 0.052(3) 0.047(2) -0.011(2) 0.000(2) 0.024(2)
C1 0.049(3) 0.051(3) 0.043(3) -0.011(3) -0.012(3) 0.029(3)
N2 0.069(4) 0.059(4) 0.066(4) -0.019(3) -0.029(3) 0.035(3)
C3 0.077(6) 0.080(6) 0.054(5) -0.003(4) -0.030(4) 0.035(5)
C4 0.077(6) 0.062(5) 0.091(6) -0.018(4) -0.056(5) 0.035(5)
C5 0.108(8) 0.071(5) 0.112(8) 0.002(6) -0.075(7) 0.032(6)
C6 0.152(13) 0.072(7) 0.175(15) -0.038(8) -0.117(12) 0.070(8)
C7 0.131(11) 0.102(10) 0.213(19) -0.085(11) -0.119(13) 0.088(9)
C8 0.089(7) 0.094(7) 0.125(9) -0.041(7) -0.041(7) 0.055(6)
C9 0.075(5) 0.059(5) 0.101(7) -0.013(5) -0.030(5) 0.035(4)
C10 0.037(3) 0.042(3) 0.052(3) -0.010(3) -0.005(2) 0.023(2)
C11 0.040(3) 0.051(3) 0.067(4) -0.012(3) -0.009(3) 0.023(3)
C12 0.042(3) 0.043(3) 0.086(5) -0.009(5) 0.005(4) 0.021(2)
C14 0.071(5) 0.048(4) 0.141(9) 0.008(5) -0.013(6) 0.029(4)
C16 0.036(3) 0.046(3) 0.067(4) 0.003(3) 0.003(3) 0.020(3)
C17 0.035(3) 0.045(3) 0.050(3) 0.003(2) 0.003(2) 0.024(2)
C18 0.052(4) 0.047(3) 0.044(3) -0.006(3) -0.009(3) 0.027(3)
N3 0.0438(19) 0.0338(18) 0.040(2) 0.001(3) 0.006(3) 0.0208(16)
N1 0.059(3) 0.068(4) 0.061(3) -0.024(3) -0.013(3) 0.038(3)
C21 0.076(6) 0.083(6) 0.069(7) -0.040(5) -0.021(4) 0.048(5)
C22 0.062(4) 0.070(5) 0.080(5) -0.045(4) -0.028(4) 0.037(4)
C23 0.065(5) 0.072(5) 0.086(6) -0.023(5) -0.012(4) 0.038(4)
C24 0.075(6) 0.059(5) 0.121(8) -0.013(5) -0.020(5) 0.033(4)
C25 0.082(6) 0.056(5) 0.115(8) -0.025(5) -0.023(6) 0.037(5)
C26 0.069(5) 0.079(6) 0.127(9) -0.051(6) -0.036(6) 0.048(5)
C28 0.080(5) 0.094(6) 0.070(5) -0.035(5) -0.012(5) 0.050(5)
C29 0.131(9) 0.129(9) 0.069(5) -0.056(6) -0.046(6) 0.087(8)
C41 0.120(11) 0.178(15) 0.134(12) -0.020(11) 0.001(10) 0.105(12)
C35 0.24(2) 0.099(11) 0.26(3) -0.021(13) -0.17(2) 0.087(14)
C39 0.110(9) 0.134(10) 0.085(7) -0.016(7) 0.011(6) 0.070(8)
C40 0.134(12) 0.201(17) 0.087(8) -0.007(10) 0.023(8) 0.100(13)
C36 0.135(11) 0.105(9) 0.130(11) 0.046(8) -0.050(9) 0.033(8)
C42 0.099(8) 0.135(11) 0.131(12) -0.035(9) -0.023(8) 0.078(8)
C37 0.27(3) 0.099(13) 0.28(4) 0.004(17) -0.19(3) 0.058(16)
C38 0.23(2) 0.121(14) 0.151(16) 0.038(13) -0.046(16) 0.056(15)
S1 0.0670(14) 0.0843(16) 0.172(3) -0.0444(19) 0.0198(18) 0.0374(12)
F1 0.077(4) 0.124(6) 0.211(10) -0.060(6) 0.025(5) 0.029(4)
O10 0.064(4) 0.108(6) 0.194(10) -0.066(6) 0.022(5) 0.029(4)
F2 0.107(6) 0.125(7) 0.354(17) -0.111(9) 0.050(8) 0.040(5)
F3 0.151(10) 0.226(15) 0.181(11) -0.040(11) 0.032(9) 0.024(9)
C50 0.084(8) 0.110(10) 0.28(3) -0.066(14) 0.058(13) 0.038(8)
O11 0.087(5) 0.074(4) 0.190(9) -0.046(5) 0.038(6) 0.027(4)
O12A 0.157(9) 0.210(12) 0.173(10) -0.014(10) -0.005(8) 0.147(10)
O3 0.054(2) 0.039(2) 0.127(5) 0.001(4) -0.015(5) 0.0178(18)
C43 0.35(3) 0.074(9) 0.192(18) -0.017(10) -0.02(2) 0.105(15)
O4 0.124(8) 0.054(5) 0.49(4) -0.016(11) -0.096(14) 0.014(5)
C44 0.37(5) 0.057(9) 0.84(11) -0.02(2) -0.37(6) 0.048(16)
C46 0.25(4) 0.12(2) 1.1(2) -0.13(5) -0.09(8) 0.04(2)
O5 1.06(12) 0.39(6) 0.49(7) 0.18(4) 0.36(8) 0.42(7)
C45 1.08(13) 0.41(6) 0.52(7) 0.18(5) 0.32(8) 0.54(7)


#----------------------------------------------------------------------------#
#                   MOLECULAR GEOMETRY                                       #
#----------------------------------------------------------------------------#

_geom_special_details
;
 All esds (except the esd in the dihedral angle between two l.s. planes)
 are estimated using the full covariance matrix.  The cell esds are taken
 into account individually in the estimation of esds in distances, angles
 and torsion angles; correlations between esds in cell parameters are only
 used when they are defined by crystal symmetry.  An approximate (isotropic)
 treatment of cell esds is used for estimating esds involving l.s. planes.
;
loop_
    _geom_bond_atom_site_label_1
    _geom_bond_atom_site_label_2
    _geom_bond_distance
    _geom_bond_site_symmetry_2
    _geom_bond_publ_flag
Eu1 O1 2.414(5) . ?
Eu1 O1 2.415(5) 5_565 ?
Eu1 O1 2.415(5) 4_665 ?
Eu1 O2 2.422(5) 4_665 ?
Eu1 O2 2.422(5) . ?
Eu1 O2 2.422(5) 5_565 ?
Eu1 N3 2.545(4) 5_565 ?
Eu1 N3 2.545(4) . ?
Eu1 N3 2.546(4) 4_665 ?
O1 C1 1.247(8) . ?
C2 C3 1.538(14) . ?
C2 H2A 0.98 . ?
C2 H2B 0.98 . ?
C2 H2C 0.98 . ?
O2 C18 1.230(8) . ?
C1 N2 1.341(9) . ?
C1 C10 1.492(9) . ?
N2 C3 1.455(12) . ?
N2 H2 0.88 . ?
C3 C4 1.526(15) . ?
C3 H3 1 . ?
C4 C9 1.304(15) . ?
C4 C5 1.469(13) . ?
C5 C36 1.36(2) . ?
C5 C6 1.40(2) . ?
C6 C7 1.38(3) . ?
C6 C35 1.42(2) . ?
C7 C8 1.36(2) . ?
C7 H7 0.95 . ?
C8 C9 1.409(15) . ?
C8 H8 0.95 . ?
C9 H9 0.95 . ?
C10 N3 1.346(8) 5_565 ?
C10 C11 1.360(9) . ?
C11 C12 1.381(12) . ?
C11 H11 0.95 . ?
C12 O3 1.350(7) . ?
C12 C16 1.389(11) . ?
C14 O3 1.424(13) . ?
C14 C43 1.55(2) . ?
C14 H14A 0.99 . ?
C14 H14B 0.99 . ?
C16 C17 1.382(9) . ?
C16 H16 0.95 . ?
C17 N3 1.328(8) 5_565 ?
C17 C18 1.501(9) 5_565 ?
C18 N1 1.325(9) . ?
C18 C17 1.501(9) 4_665 ?
N3 C17 1.328(8) 4_665 ?
N3 C10 1.346(8) 4_665 ?
N1 C21 1.475(12) . ?
N1 H1 0.88 . ?
C21 C29 1.519(12) . ?
C21 C22 1.544(14) . ?
C21 H21 1 . ?
C22 C23 1.340(14) . ?
C22 C28 1.450(12) . ?
C23 C24 1.425(14) . ?
C23 H23 0.95 . ?
C24 C25 1.346(15) . ?
C24 H24 0.95 . ?
C25 C26 1.423(17) . ?
C25 H25 0.95 . ?
C26 C42 1.392(16) . ?
C26 C28 1.416(15) . ?
C28 C39 1.399(16) . ?
C29 H29A 0.98 . ?
C29 H29B 0.98 . ?
C29 H29C 0.98 . ?
C41 C40 1.36(2) . ?
C41 C42 1.32(2) . ?
C41 H41 0.95 . ?
C35 C37 1.42(4) . ?
C35 H35 0.95 . ?
C39 C40 1.401(17) . ?
C39 H39 0.95 . ?
C40 H40 0.95 . ?
C36 C38 1.35(2) . ?
C36 H36 0.95 . ?
C42 H42 0.95 . ?
C37 C38 1.45(4) . ?
C37 H37 0.95 . ?
C38 H38 0.95 . ?
S1 O11 1.400(8) . ?
S1 O10 1.407(8) . ?
S1 O12A 1.431(14) . ?
S1 C50 1.79(2) . ?
F1 C50 1.308(15) . ?
F2 C50 1.326(18) . ?
F3 C50 1.33(3) . ?
C43 O4 1.42(3) . ?
C43 H43A 0.99 . ?
C43 H43B 0.99 . ?
O4 C44 1.73(4) . ?
C44 C45 1.59(7) . ?
C44 H44A 0.99 . ?
C44 H44B 0.99 . ?
C46 O5 1.44(3) . ?
C46 H46A 0.98 . ?
C46 H46B 0.98 . ?
C46 H46C 0.98 . ?
O5 C45 1.65(6) . ?
C45 H45A 0.99 . ?
C45 H45B 0.99 . ?

loop_
    _geom_angle_atom_site_label_1
    _geom_angle_atom_site_label_2
    _geom_angle_atom_site_label_3
    _geom_angle
    _geom_angle_site_symmetry_1
    _geom_angle_site_symmetry_3
    _geom_angle_publ_flag
O1 Eu1 O1 79.22(19) . 5_565 ?
O1 Eu1 O1 79.22(19) . 4_665 ?
O1 Eu1 O1 79.22(19) 5_565 4_665 ?
O1 Eu1 O2 86.92(14) . 4_665 ?
O1 Eu1 O2 126.31(14) 5_565 4_665 ?
O1 Eu1 O2 148.16(14) 4_665 4_665 ?
O1 Eu1 O2 148.16(14) . . ?
O1 Eu1 O2 86.92(14) 5_565 . ?
O1 Eu1 O2 126.30(14) 4_665 . ?
O2 Eu1 O2 78.4(2) 4_665 . ?
O1 Eu1 O2 126.30(14) . 5_565 ?
O1 Eu1 O2 148.16(14) 5_565 5_565 ?
O1 Eu1 O2 86.92(14) 4_665 5_565 ?
O2 Eu1 O2 78.4(2) 4_665 5_565 ?
O2 Eu1 O2 78.4(2) . 5_565 ?
O1 Eu1 N3 63.46(18) . 5_565 ?
O1 Eu1 N3 137.9(2) 5_565 5_565 ?
O1 Eu1 N3 75.53(18) 4_665 5_565 ?
O2 Eu1 N3 72.63(18) 4_665 5_565 ?
O2 Eu1 N3 135.1(2) . 5_565 ?
O2 Eu1 N3 62.85(18) 5_565 5_565 ?
O1 Eu1 N3 137.9(2) . . ?
O1 Eu1 N3 75.53(18) 5_565 . ?
O1 Eu1 N3 63.46(18) 4_665 . ?
O2 Eu1 N3 135.1(2) 4_665 . ?
O2 Eu1 N3 62.85(18) . . ?
O2 Eu1 N3 72.63(18) 5_565 . ?
N3 Eu1 N3 119.952(15) 5_565 . ?
O1 Eu1 N3 75.53(18) . 4_665 ?
O1 Eu1 N3 63.46(18) 5_565 4_665 ?
O1 Eu1 N3 137.9(2) 4_665 4_665 ?
O2 Eu1 N3 62.86(18) 4_665 4_665 ?
O2 Eu1 N3 72.63(18) . 4_665 ?
O2 Eu1 N3 135.1(2) 5_565 4_665 ?
N3 Eu1 N3 119.948(17) 5_565 4_665 ?
N3 Eu1 N3 119.950(16) . 4_665 ?
C1 O1 Eu1 124.3(4) . . ?
C3 C2 H2A 109.5 . . ?
C3 C2 H2B 109.5 . . ?
H2A C2 H2B 109.5 . . ?
C3 C2 H2C 109.5 . . ?
H2A C2 H2C 109.5 . . ?
H2B C2 H2C 109.5 . . ?
C18 O2 Eu1 125.1(4) . . ?
O1 C1 N2 121.0(6) . . ?
O1 C1 C10 120.3(5) . . ?
N2 C1 C10 118.7(6) . . ?
C1 N2 C3 119.1(7) . . ?
C1 N2 H2 120.5 . . ?
C3 N2 H2 120.5 . . ?
N2 C3 C4 111.7(9) . . ?
N2 C3 C2 107.3(8) . . ?
C4 C3 C2 112.4(8) . . ?
N2 C3 H3 108.5 . . ?
C4 C3 H3 108.5 . . ?
C2 C3 H3 108.5 . . ?
C9 C4 C5 119.7(11) . . ?
C9 C4 C3 121.7(9) . . ?
C5 C4 C3 118.6(11) . . ?
C36 C5 C6 118.3(13) . . ?
C36 C5 C4 124.6(14) . . ?
C6 C5 C4 117.0(14) . . ?
C7 C6 C35 119(2) . . ?
C7 C6 C5 120.8(12) . . ?
C35 C6 C5 120(2) . . ?
C8 C7 C6 120.5(14) . . ?
C8 C7 H7 119.8 . . ?
C6 C7 H7 119.8 . . ?
C7 C8 C9 119.5(15) . . ?
C7 C8 H8 120.3 . . ?
C9 C8 H8 120.3 . . ?
C4 C9 C8 122.3(10) . . ?
C4 C9 H9 118.8 . . ?
C8 C9 H9 118.8 . . ?
N3 C10 C11 122.8(6) 5_565 . ?
N3 C10 C1 111.1(5) 5_565 . ?
C11 C10 C1 126.1(6) . . ?
C10 C11 C12 118.7(6) . . ?
C10 C11 H11 120.6 . . ?
C12 C11 H11 120.6 . . ?
O3 C12 C16 123.3(9) . . ?
O3 C12 C11 116.9(9) . . ?
C16 C12 C11 119.8(6) . . ?
O3 C14 C43 104.0(12) . . ?
O3 C14 H14A 111 . . ?
C43 C14 H14A 111 . . ?
O3 C14 H14B 111 . . ?
C43 C14 H14B 111 . . ?
H14A C14 H14B 109 . . ?
C12 C16 C17 117.1(6) . . ?
C12 C16 H16 121.4 . . ?
C17 C16 H16 121.4 . . ?
N3 C17 C16 123.7(6) 5_565 . ?
N3 C17 C18 111.2(5) 5_565 5_565 ?
C16 C17 C18 125.2(6) . 5_565 ?
O2 C18 N1 120.8(6) . . ?
O2 C18 C17 119.5(6) . 4_665 ?
N1 C18 C17 119.7(6) . 4_665 ?
C17 N3 C10 117.9(5) 4_665 4_665 ?
C17 N3 Eu1 121.4(4) 4_665 . ?
C10 N3 Eu1 120.7(4) 4_665 . ?
C18 N1 C21 120.6(7) . . ?
C18 N1 H1 119.7 . . ?
C21 N1 H1 119.7 . . ?
N1 C21 C29 109.5(8) . . ?
N1 C21 C22 110.7(8) . . ?
C29 C21 C22 110.4(8) . . ?
N1 C21 H21 108.7 . . ?
C29 C21 H21 108.7 . . ?
C22 C21 H21 108.7 . . ?
C23 C22 C28 118.4(9) . . ?
C23 C22 C21 123.0(8) . . ?
C28 C22 C21 118.6(9) . . ?
C22 C23 C24 121.9(9) . . ?
C22 C23 H23 119.1 . . ?
C24 C23 H23 119.1 . . ?
C25 C24 C23 120.7(11) . . ?
C25 C24 H24 119.7 . . ?
C23 C24 H24 119.7 . . ?
C24 C25 C26 120.3(10) . . ?
C24 C25 H25 119.8 . . ?
C26 C25 H25 119.8 . . ?
C42 C26 C28 120.9(13) . . ?
C42 C26 C25 120.3(11) . . ?
C28 C26 C25 118.8(9) . . ?
C39 C28 C26 116.7(10) . . ?
C39 C28 C22 123.6(10) . . ?
C26 C28 C22 119.8(10) . . ?
C21 C29 H29A 109.5 . . ?
C21 C29 H29B 109.5 . . ?
H29A C29 H29B 109.5 . . ?
C21 C29 H29C 109.5 . . ?
H29A C29 H29C 109.5 . . ?
H29B C29 H29C 109.5 . . ?
C40 C41 C42 120.8(14) . . ?
C40 C41 H41 119.6 . . ?
C42 C41 H41 119.6 . . ?
C37 C35 C6 119(3) . . ?
C37 C35 H35 120.6 . . ?
C6 C35 H35 120.6 . . ?
C40 C39 C28 119.6(14) . . ?
C40 C39 H39 120.2 . . ?
C28 C39 H39 120.2 . . ?
C41 C40 C39 121.2(15) . . ?
C41 C40 H40 119.4 . . ?
C39 C40 H40 119.4 . . ?
C5 C36 C38 126(2) . . ?
C5 C36 H36 116.8 . . ?
C38 C36 H36 116.8 . . ?
C41 C42 C26 120.8(14) . . ?
C41 C42 H42 119.6 . . ?
C26 C42 H42 119.6 . . ?
C35 C37 C38 120(2) . . ?
C35 C37 H37 120.2 . . ?
C38 C37 H37 120.2 . . ?
C36 C38 C37 116(3) . . ?
C36 C38 H38 121.9 . . ?
C37 C38 H38 121.9 . . ?
O11 S1 O10 115.7(6) . . ?
O11 S1 O12A 113.7(7) . . ?
O10 S1 O12A 113.2(7) . . ?
O11 S1 C50 104.6(7) . . ?
O10 S1 C50 104.6(6) . . ?
O12A S1 C50 103.2(11) . . ?
F3 C50 F1 106.8(19) . . ?
F3 C50 F2 109.2(18) . . ?
F1 C50 F2 108.2(15) . . ?
F3 C50 S1 110.6(14) . . ?
F1 C50 S1 112.2(14) . . ?
F2 C50 S1 109.8(15) . . ?
C12 O3 C14 119.2(9) . . ?
O4 C43 C14 95.8(19) . . ?
O4 C43 H43A 112.6 . . ?
C14 C43 H43A 112.6 . . ?
O4 C43 H43B 112.6 . . ?
C14 C43 H43B 112.6 . . ?
H43A C43 H43B 110.1 . . ?
C43 O4 C44 130(2) . . ?
O4 C44 C45 166(5) . . ?
O4 C44 H44A 94.4 . . ?
C45 C44 H44A 94.4 . . ?
O4 C44 H44B 94.4 . . ?
C45 C44 H44B 94.4 . . ?
H44A C44 H44B 103.1 . . ?
O5 C46 H46A 109.5 . . ?
O5 C46 H46B 109.5 . . ?
H46A C46 H46B 109.5 . . ?
O5 C46 H46C 109.5 . . ?
H46A C46 H46C 109.5 . . ?
H46B C46 H46C 109.5 . . ?
C45 O5 C46 149(6) . . ?
O5 C45 C44 85(3) . . ?
O5 C45 H45A 114.4 . . ?
C44 C45 H45A 114.4 . . ?
O5 C45 H45B 114.4 . . ?
C44 C45 H45B 114.4 . . ?
H45A C45 H45B 111.5 . . ?

loop_
    _geom_torsion_atom_site_label_1
    _geom_torsion_atom_site_label_2
    _geom_torsion_atom_site_label_3
    _geom_torsion_atom_site_label_4
    _geom_torsion
    _geom_torsion_site_symmetry_1
    _geom_torsion_site_symmetry_2
    _geom_torsion_site_symmetry_3
    _geom_torsion_site_symmetry_4
    _geom_torsion_publ_flag
Eu1 O1 C1 N2 173.3(5) . . . . ?
Eu1 O1 C1 C10 -4.7(8) . . . . ?
O1 C1 N2 C3 1.9(11) . . . . ?
C10 C1 N2 C3 179.9(7) . . . . ?
C1 N2 C3 C4 -76.5(10) . . . . ?
C1 N2 C3 C2 160.0(9) . . . . ?
N2 C3 C4 C9 -34.9(11) . . . . ?
C2 C3 C4 C9 85.8(11) . . . . ?
N2 C3 C4 C5 147.1(7) . . . . ?
C2 C3 C4 C5 -92.3(11) . . . . ?
C9 C4 C5 C36 176.2(10) . . . . ?
C3 C4 C5 C36 -5.7(13) . . . . ?
C9 C4 C5 C6 -1.7(12) . . . . ?
C3 C4 C5 C6 176.4(8) . . . . ?
C36 C5 C6 C7 -177.9(11) . . . . ?
C4 C5 C6 C7 0.1(16) . . . . ?
C36 C5 C6 C35 2.4(17) . . . . ?
C4 C5 C6 C35 -179.6(10) . . . . ?
C35 C6 C7 C8 -177.7(11) . . . . ?
C5 C6 C7 C8 2.6(19) . . . . ?
C6 C7 C8 C9 -3.7(17) . . . . ?
C5 C4 C9 C8 0.5(12) . . . . ?
C3 C4 C9 C8 -177.5(8) . . . . ?
C7 C8 C9 C4 2.2(14) . . . . ?
O1 C1 C10 N3 1.3(8) . . . 5_565 ?
N2 C1 C10 N3 -176.7(6) . . . 5_565 ?
O1 C1 C10 C11 -176.9(7) . . . . ?
N2 C1 C10 C11 5.1(10) . . . . ?
N3 C10 C11 C12 -0.2(10) 5_565 . . . ?
C1 C10 C11 C12 177.8(7) . . . . ?
C10 C11 C12 O3 -179.8(8) . . . . ?
C10 C11 C12 C16 1.8(12) . . . . ?
O3 C12 C16 C17 -179.7(9) . . . . ?
C11 C12 C16 C17 -1.5(11) . . . . ?
C12 C16 C17 N3 -0.6(10) . . . 5_565 ?
C12 C16 C17 C18 -179.5(7) . . . 5_565 ?
Eu1 O2 C18 N1 178.3(5) . . . . ?
Eu1 O2 C18 C17 -2.0(8) . . . 4_665 ?
O2 C18 N1 C21 -0.8(11) . . . . ?
C17 C18 N1 C21 179.5(7) 4_665 . . . ?
C18 N1 C21 C29 163.3(9) . . . . ?
C18 N1 C21 C22 -74.8(10) . . . . ?
N1 C21 C22 C23 -22.2(12) . . . . ?
C29 C21 C22 C23 99.2(11) . . . . ?
N1 C21 C22 C28 157.8(7) . . . . ?
C29 C21 C22 C28 -80.8(11) . . . . ?
C28 C22 C23 C24 3.4(12) . . . . ?
C21 C22 C23 C24 -176.7(8) . . . . ?
C22 C23 C24 C25 0.2(13) . . . . ?
C23 C24 C25 C26 -3.0(14) . . . . ?
C24 C25 C26 C42 179.7(10) . . . . ?
C24 C25 C26 C28 2.0(14) . . . . ?
C42 C26 C28 C39 2.2(14) . . . . ?
C25 C26 C28 C39 180.0(9) . . . . ?
C42 C26 C28 C22 -176.1(9) . . . . ?
C25 C26 C28 C22 1.7(12) . . . . ?
C23 C22 C28 C39 177.5(9) . . . . ?
C21 C22 C28 C39 -2.5(13) . . . . ?
C23 C22 C28 C26 -4.3(11) . . . . ?
C21 C22 C28 C26 175.8(8) . . . . ?
C7 C6 C35 C37 175.3(15) . . . . ?
C5 C6 C35 C37 -5(2) . . . . ?
C26 C28 C39 C40 -1.7(17) . . . . ?
C22 C28 C39 C40 176.6(11) . . . . ?
C42 C41 C40 C39 -2(3) . . . . ?
C28 C39 C40 C41 2(2) . . . . ?
C6 C5 C36 C38 -2(2) . . . . ?
C4 C5 C36 C38 -179.6(14) . . . . ?
C40 C41 C42 C26 2(2) . . . . ?
C28 C26 C42 C41 -2.7(19) . . . . ?
C25 C26 C42 C41 179.6(13) . . . . ?
C6 C35 C37 C38 7(3) . . . . ?
C5 C36 C38 C37 3(3) . . . . ?
C35 C37 C38 C36 -6(3) . . . . ?
O11 S1 C50 F3 -59.5(13) . . . . ?
O10 S1 C50 F3 62.6(14) . . . . ?
O12A S1 C50 F3 -178.7(11) . . . . ?
O11 S1 C50 F1 59.7(19) . . . . ?
O10 S1 C50 F1 -178.3(15) . . . . ?
O12A S1 C50 F1 -59.6(17) . . . . ?
O11 S1 C50 F2 -179.9(15) . . . . ?
O10 S1 C50 F2 -57.9(19) . . . . ?
O12A S1 C50 F2 60.8(16) . . . . ?
C16 C12 O3 C14 -6.0(16) . . . . ?
C11 C12 O3 C14 175.6(10) . . . . ?
C43 C14 O3 C12 173.4(14) . . . . ?
O3 C14 C43 O4 82.5(16) . . . . ?
C14 C43 O4 C44 -171.9(17) . . . . ?
C43 O4 C44 C45 -177(13) . . . . ?
C46 O5 C45 C44 -127(10) . . . . ?
O4 C44 C45 O5 -52(15) . . . . ?

loop_
  _platon_squeeze_void_nr
  _platon_squeeze_void_average_x
  _platon_squeeze_void_average_y
  _platon_squeeze_void_average_z
  _platon_squeeze_void_volume
  _platon_squeeze_void_count_electrons
  _platon_squeeze_void_content
   1  0.000  0.000  0.040        18         3 ' '
   2  0.333  0.667 -0.051       169        15 ' '
   3  0.667  0.333  0.449       169        15 ' '
   4  0.000  0.000  0.540        18         3 ' '
_platon_squeeze_details                           
?

_shelx_res_file
;

    shelx.res created by SHELXL-2014/7

TITL mig_DFC029_1n in P6(3)
CELL  0.71073  22.7265  22.7265  13.0251   90.000   90.000  120.000
ZERR     2.00   0.0011   0.0011   0.0006    0.000    0.000    0.000
LATT  -1
SYMM    X - Y,   X, 1/2 + Z
SYMM    Y, - X + Y, 1/2 + Z
SYMM  - Y,   X - Y,   Z
SYMM  - X + Y, - X,   Z
SYMM  - X, - Y, 1/2 + Z
SFAC  C    H    N    O    F    S    EU
UNIT  222 222 18 48 18 6 2
MERG   2
TWIN
SIMU     0.040   0.080   1.700 C14 O3 C43 C44 C46 O5 C45
DFIX     1.410   0.020 O5 C46
FMAP   2
PLAN   20
ACTA
BOND   $H
CONF
L.S. 20 0    7
TEMP  -167.75
WGHT    0.095300    2.965300
BASF  -0.01665
FVAR       1.01114
EU1   7    0.333333    0.666667    0.452078    10.33333    0.03969    0.03969 =
         0.03197    0.00000    0.00000    0.01985
O1    4    0.243928    0.610915    0.326618    11.00000    0.04499    0.04918 =
         0.04264   -0.00047   -0.00932    0.02296
C2    1    0.096517    0.522229    0.099917    11.00000    0.12062    0.12081 =
         0.09372   -0.03339   -0.06074    0.07712
AFIX  33
H2A   2    0.088735    0.550869    0.051949    11.00000   -1.50000
H2B   2    0.118954    0.500963    0.063875    11.00000   -1.50000
H2C   2    0.052897    0.486871    0.127443    11.00000   -1.50000
AFIX   0
O2    4    0.388560    0.755627    0.579199    11.00000    0.04250    0.05237 =
         0.04660   -0.01058    0.00003    0.02402
C1    1    0.204673    0.548308    0.322412    11.00000    0.04887    0.05079 =
         0.04346   -0.01055   -0.01206    0.02920
N2    3    0.151930    0.521383    0.257290    11.00000    0.06920    0.05947 =
         0.06570   -0.01948   -0.02911    0.03536
AFIX  43
H2    2    0.123714    0.477246    0.256111    11.00000   -1.20000
AFIX   0
C3    1    0.141988    0.566157    0.188584    11.00000    0.07691    0.08029 =
         0.05441   -0.00321   -0.03003    0.03547
AFIX  13
H3    2    0.187119    0.600310    0.159689    11.00000   -1.20000
AFIX   0
C4    1    0.111947    0.604050    0.244604    11.00000    0.07706    0.06232 =
         0.09070   -0.01810   -0.05551    0.03536
C5    1    0.131451    0.673096    0.210814    11.00000    0.10804    0.07135 =
         0.11205    0.00244   -0.07458    0.03160
C6    1    0.099964    0.704778    0.259964    11.00000    0.15182    0.07169 =
         0.17504   -0.03763   -0.11661    0.06994
C7    1    0.052825    0.671977    0.336907    11.00000    0.13082    0.10189 =
         0.21270   -0.08476   -0.11929    0.08758
AFIX  43
H7    2    0.030546    0.693492    0.367570    11.00000   -1.20000
AFIX   0
C8    1    0.038113    0.609260    0.369005    11.00000    0.08893    0.09366 =
         0.12550   -0.04131   -0.04143    0.05455
AFIX  43
H8    2    0.007704    0.587994    0.424651    11.00000   -1.20000
AFIX   0
C9    1    0.068295    0.575927    0.319150    11.00000    0.07462    0.05946 =
         0.10139   -0.01324   -0.02959    0.03547
AFIX  43
H9    2    0.056428    0.531385    0.340598    11.00000   -1.20000
AFIX   0
C10   1    0.214367    0.502040    0.392732    11.00000    0.03663    0.04247 =
         0.05228   -0.01013   -0.00508    0.02293
C11   1    0.177188    0.432998    0.392906    11.00000    0.04004    0.05079 =
         0.06738   -0.01205   -0.00947    0.02319
AFIX  43
H11   2    0.140103    0.409631    0.346987    11.00000   -1.20000
AFIX   0
C12   1    0.194379    0.397525    0.461099    11.00000    0.04176    0.04291 =
         0.08617   -0.00921    0.00470    0.02140
C14   1    0.174832    0.289914    0.522262    11.00000    0.07077    0.04815 =
         0.14103    0.00780   -0.01280    0.02874
AFIX  23
H14A  2    0.178969    0.304336    0.594880    11.00000   -1.20000
H14B  2    0.218452    0.294284    0.499754    11.00000   -1.20000
AFIX   0
C16   1    0.247529    0.432667    0.529597    11.00000    0.03641    0.04567 =
         0.06686    0.00307    0.00288    0.02037
AFIX  43
H16   2    0.259714    0.409517    0.578356    11.00000   -1.20000
AFIX   0
C17   1    0.281935    0.502778    0.523773    11.00000    0.03476    0.04542 =
         0.04978    0.00287    0.00273    0.02363
C18   1    0.450379    0.791271    0.590292    11.00000    0.05179    0.04739 =
         0.04395   -0.00570   -0.00928    0.02660
N3    3    0.462619    0.729807    0.456473    11.00000    0.04379    0.03385 =
         0.04044    0.00115    0.00641    0.02081
N1    3    0.476071    0.839964    0.660507    11.00000    0.05895    0.06816 =
         0.06077   -0.02393   -0.01337    0.03764
AFIX  43
H1    2    0.520411    0.864653    0.668015    11.00000   -1.20000
AFIX   0
C21   1    0.431085    0.853187    0.726191    11.00000    0.07562    0.08284 =
         0.06943   -0.03991   -0.02132    0.04777
AFIX  13
H21   2    0.393012    0.808775    0.751177    11.00000   -1.20000
AFIX   0
C22   1    0.400912    0.890151    0.665098    11.00000    0.06239    0.06999 =
         0.07986   -0.04472   -0.02760    0.03669
C23   1    0.429703    0.926067    0.579782    11.00000    0.06452    0.07230 =
         0.08612   -0.02334   -0.01185    0.03786
AFIX  43
H23   2    0.469169    0.927177    0.553185    11.00000   -1.20000
AFIX   0
C24   1    0.402819    0.962658    0.527780    11.00000    0.07479    0.05883 =
         0.12080   -0.01331   -0.02045    0.03272
AFIX  43
H24   2    0.424452    0.987479    0.467332    11.00000   -1.20000
AFIX   0
C25   1    0.347096    0.962414    0.563418    11.00000    0.08177    0.05590 =
         0.11489   -0.02463   -0.02251    0.03727
AFIX  43
H25   2    0.330949    0.988734    0.529906    11.00000   -1.20000
AFIX   0
C26   1    0.312271    0.922913    0.651054    11.00000    0.06866    0.07946 =
         0.12737   -0.05094   -0.03588    0.04847
C28   1    0.338552    0.885814    0.701547    11.00000    0.08016    0.09447 =
         0.06957   -0.03536   -0.01248    0.05013
C29   1    0.470749    0.895413    0.818294    11.00000    0.13075    0.12861 =
         0.06948   -0.05562   -0.04586    0.08705
AFIX  33
H29A  2    0.440827    0.904181    0.861910    11.00000   -1.50000
H29B  2    0.488139    0.870619    0.857741    11.00000   -1.50000
H29C  2    0.508869    0.938679    0.794650    11.00000   -1.50000
AFIX   0
C41   1    0.221941    0.886173    0.768993    11.00000    0.11954    0.17827 =
         0.13377   -0.01963    0.00140    0.10455
AFIX  43
H41   2    0.181818    0.885403    0.791594    11.00000   -1.20000
AFIX   0
C35   1    0.115930    0.771189    0.230973    11.00000    0.24348    0.09869 =
         0.26038   -0.02096   -0.17326    0.08696
AFIX  43
H35   2    0.092193    0.791629    0.260217    11.00000   -1.20000
AFIX   0
C39   1    0.302557    0.847757    0.787329    11.00000    0.10966    0.13449 =
         0.08537   -0.01626    0.01059    0.06977
AFIX  43
H39   2    0.317237    0.820930    0.823015    11.00000   -1.20000
AFIX   0
C40   1    0.244742    0.849455    0.820272    11.00000    0.13356    0.20084 =
         0.08746   -0.00740    0.02303    0.10037
AFIX  43
H40   2    0.221070    0.824468    0.879548    11.00000   -1.20000
AFIX   0
C36   1    0.179004    0.708508    0.138142    11.00000    0.13508    0.10523 =
         0.13047    0.04602   -0.05030    0.03333
AFIX  43
H36   2    0.200594    0.686385    0.107218    11.00000   -1.20000
AFIX   0
C42   1    0.254814    0.922879    0.688215    11.00000    0.09944    0.13525 =
         0.13097   -0.03510   -0.02273    0.07784
AFIX  43
H42   2    0.239101    0.949643    0.654943    11.00000   -1.20000
AFIX   0
C37   1    0.168148    0.806772    0.157275    11.00000    0.26911    0.09863 =
         0.27524    0.00435   -0.18507    0.05768
AFIX  43
H37   2    0.182961    0.852997    0.142072    11.00000   -1.20000
AFIX   0
C38   1    0.198642    0.772062    0.105475    11.00000    0.23132    0.12144 =
         0.15067    0.03769   -0.04568    0.05595
AFIX  43
H38   2    0.230660    0.792907    0.051552    11.00000   -1.20000
AFIX   0
S1    6    0.675719    0.670343    0.211483    11.00000    0.06700    0.08433 =
         0.17249   -0.04441    0.01983    0.03744
F1    5    0.802627    0.756495    0.244701    11.00000    0.07689    0.12438 =
         0.21067   -0.06043    0.02471    0.02917
O10   4    0.616316    0.652921    0.267604    11.00000    0.06420    0.10764 =
         0.19367   -0.06622    0.02221    0.02929
F2    5    0.733135    0.785318    0.304073    11.00000    0.10676    0.12549 =
         0.35389   -0.11113    0.04986    0.03994
F3    5    0.746228    0.707326    0.378677    11.00000    0.15143    0.22578 =
         0.18082   -0.04003    0.03182    0.02354
C50   1    0.743218    0.733378    0.288305    11.00000    0.08375    0.10991 =
         0.27643   -0.06600    0.05789    0.03796
O11   4    0.691650    0.618619    0.200156    11.00000    0.08690    0.07354 =
         0.18965   -0.04559    0.03793    0.02682
O12A  4    0.680693    0.705804    0.118176    11.00000    0.15697    0.21023 =
         0.17298   -0.01420   -0.00483    0.14653
O3    4    0.156401    0.329101    0.458644    11.00000    0.05394    0.03887 =
         0.12736    0.00105   -0.01463    0.01780
C43   1    0.115740    0.216238    0.508337    11.00000    0.34781    0.07398 =
         0.19170   -0.01673   -0.02333    0.10487
AFIX  23
H43A  2    0.113198    0.185876    0.564781    11.00000   -1.20000
H43B  2    0.071284    0.213767    0.499611    11.00000   -1.20000
AFIX   0
O4    4    0.140401    0.203645    0.415246    11.00000    0.12355    0.05407 =
         0.49452   -0.01556   -0.09608    0.01416
C44   1    0.102478    0.135681    0.331708    11.00000    0.36767    0.05728 =
         0.84124   -0.01849   -0.37358    0.04808
AFIX  23
H44A  2    0.061202    0.139299    0.321915    11.00000   -1.20000
H44B  2    0.088885    0.100988    0.386353    11.00000   -1.20000
AFIX   0
C46   1    0.097172    0.180903    0.078582    11.00000    0.24863    0.11970 =
         1.11358   -0.13254   -0.08858    0.04431
AFIX  33
H46A  2    0.136213    0.226435    0.067584    11.00000   -1.50000
H46B  2    0.089402    0.153354    0.016789    11.00000   -1.50000
H46C  2    0.056715    0.184400    0.093075    11.00000   -1.50000
AFIX   0
O5    4    0.110633    0.149427    0.164007    11.00000    1.05854    0.39043 =
         0.48997    0.17542    0.36185    0.42093
C45   1    0.085066    0.083002    0.240441    11.00000    1.08086    0.41085 =
         0.51549    0.18243    0.31958    0.54147
AFIX  23
H45A  2    0.113846    0.061687    0.238262    11.00000   -1.20000
H45B  2    0.036252    0.048717    0.234178    11.00000   -1.20000
AFIX   0
HKLF    4  1.0  1.00  0.00  0.00  0.00  1.00  0.00  0.00  0.00  1.00

REM  mig_DFC029_1n in P6(3)
REM R1 =  0.0479 for    7137 Fo > 4sig(Fo)  and  0.0536 for all    7884 data
REM    473 parameters refined using     20 restraints

END

WGHT      0.0851      1.4930

REM Highest difference peak  1.429,  deepest hole -0.643,  1-sigma level  0.080
Q1    1   0.3148  0.6939  0.4561  11.00000  0.05    1.43
Q2    1   0.3552  0.7136  0.4531  11.00000  0.05    1.33
Q3    1   0.3333  0.6667  0.5117  10.33333  0.05    0.84
Q4    1   0.3333  0.6667  0.3964  10.33333  0.05    0.77
Q5    1   0.6626  0.6504  0.2987  11.00000  0.05    0.38
Q6    1   0.6633  0.6199  0.1348  11.00000  0.05    0.37
Q7    1   0.6896  0.7393  0.0537  11.00000  0.05    0.36
Q8    1   0.0462  0.6592  0.2689  11.00000  0.05    0.35
Q9    1   0.7147  0.6503  0.3581  11.00000  0.05    0.35
Q10   1   0.7164  0.6874  0.2956  11.00000  0.05    0.33
Q11   1   0.6055  0.6833  0.1775  11.00000  0.05    0.32
Q12   1   0.1508  0.1730  0.1858  11.00000  0.05    0.32
Q13   1   0.6319  0.6288  0.2082  11.00000  0.05    0.31
Q14   1   0.3425  0.7307  0.5744  11.00000  0.05    0.31
Q15   1   0.3801  0.9412  0.5846  11.00000  0.05    0.30
Q16   1   0.0755  0.1612 -0.0605  11.00000  0.05    0.30
Q17   1   0.7017  0.6587  0.2052  11.00000  0.05    0.29
Q18   1   0.6628  0.6827  0.1388  11.00000  0.05    0.29
Q19   1   0.3179  0.9800  0.7587  11.00000  0.05    0.29
Q20   1   0.2810  0.4651  0.5039  11.00000  0.05    0.29
;
_shelx_res_checksum     88825

_shelx_hkl_file
;
  -1   1   0    9269     190
  -2   1   0     374      27
   1   1   0     339      28
   1  -2   0     349      26
   1   1   0     359      27
   1  -2   0     346      26
  -2   1   0     353      25
  -1   2   0     354      26
  -1  -1   0     366      29
  -1  -1   0     337      25
  -1   2   0     341      25
  -1   2   0     344      26
   2  -1   0     345      24
  -1  -1   0     355      29
  -2   2   0   10015     192
   2   0   0    9065     193
   0  -2   0    9368     191
   2   0   0    9805     191
   0  -2   0    9900     206
   0  -2   0    9935     192
  -2   2   0    9598     191
  -2   0   0    8959     188
   0   2   0    9370     191
   2  -2   0    9641     187
   2  -2   0    9530     187
   0   2   0   10094     189
  -2   0   0    9598     203
   1   2   0     543      29
   2  -3   0     563      23
  -3   1   0     573      29
   1   2   0     536      26
  -3   1   0     542      24
  -2   3   0     516      24
   3  -1   0     576      27
  -2   3   0     507      20
  -1  -2   0     527      25
  -1  -2   0     542      30
  -1  -2   0     547      31
  -2   3   0     572      26
  -3   2   0     557      26
  -3   2   0     550      23
   1  -3   0     526      26
   2   1   0     555      27
   2   1   0     518      26
   1  -3   0     542      22
  -1   3   0     548      26
  -2  -1   0     562      30
  -1   3   0     566      28
  -2  -1   0     555      29
  -2  -1   0     506      24
   0  -3   0   19244     485
  -3   3   0   18569     450
   3   0   0   18693     446
   0  -3   0   18471     459
   0  -3   0   19855     448
  -3   3   0   19683     457
  -3   0   0   18502     476
  -3   0   0   18902     442
   0   3   0   18252     444
  -3   0   0   18156     455
   0   3   0   19341     445
  -4   1   0      43      24
  -4   1   0      65      18
   1   3   0      57      24
   3  -4   0      68      18
   1   3   0      61      20
  -1  -3   0      28      19
  -3   4   0      60      21
  -1  -3   0      45      17
  -3   4   0      59      18
  -1  -3   0      58      27
  -4   2   0     178      22
  -4   2   0     178      17
   2  -4   0     177      21
   2   2   0     170      24
   2   2   0     164      20
  -2  -2   0     165      27
  -2   4   0     174      21
  -2  -2   0     178      17
  -2   4   0     168      18
  -2  -2   0     171      24
   3   1   0    1972      46
   1  -4   0    1989      47
  -4   3   0    1911      41
  -4   3   0    1878      43
   1  -4   0    1880      41
  -3  -1   0    1988      50
  -3  -1   0    1933      48
  -1   4   0    2010      47
  -3  -1   0    1862      43
  -1   4   0    1899      44
  -4   4   0   19865     335
  -4   4   0   19188     335
   0  -4   0   19764     364
   4   0   0   19298     339
   0  -4   0   18931     336
   0   4   0   19079     334
   0   4   0   19581     335
  -4   0   0   18693     333
  -4   0   0   19096     359
  -4   0   0   19785     335
   1   4   0     475      36
  -5   1   0     359      34
   4  -5   0     244      29
   1   4   0     351      44
  -5   1   0     339      33
  -5   1   0     368      41
  -1  -4   0     338      43
  -4   5   0     265      33
  -4   5   0     304      36
  -4   5   0     325      33
   2   3   0   24081     428
  -5   2   0   23437     428
  -5   2   0   25314     428
   2   3   0   25122     429
   3  -5   0   24317     461
  -3   5   0   23511     426
  -2  -3   0   24934     459
  -3   5   0   24723     425
  -2  -3   0   24403     427
  -2  -3   0   23949     425
  -5   3   0    6474     124
   3   2   0    6776     128
   3   2   0    6816     127
   2  -5   0    6625     134
  -5   3   0    6851     126
  -3  -2   0    6696     127
  -2   5   0    6512     123
  -2   5   0    6797     125
  -3  -2   0    6336     123
  -3  -2   0    6564     134
  -5   4   0    3334      94
   1  -5   0    3322     104
  -5   4   0    3257      93
   4   1   0    3222      97
  -4  -1   0    3228      95
  -1   5   0    3196      95
  -1   5   0    3273      98
  -4  -1   0    3331     103
   0  -5   0    1277      54
   0  -5   0    1275      46
  -5   5   0    1213      44
  -5   5   0    1232      44
  -5   0   0    1205      51
   0   5   0    1280      53
   0   5   0    1212      46
  -5   0   0    1191      45
  -5   0   0    1163      48
  -6   1   0    6306     121
  -6   1   0    6233     118
   5  -6   0    6138     118
   1   5   0    6178     117
  -6   1   0    6002     114
   1   5   0    6271     121
  -1  -5   0    6231     118
  -5   6   0    6160     116
  -1  -5   0    6488     131
  -5   6   0    6407     118
  -6   2   0   18732     332
   2   4   0   18325     332
   2   4   0   19224     334
   4  -6   0   18228     354
  -6   2   0   17889     330
  -2  -4   0   19240     365
  -4   6   0   18064     335
  -2  -4   0   18729     338
  -4   6   0   19213     337
  -2  -4   0   18813     340
  -6   3   0   74272    1345
   3   3   0   71578    1354
  -6   3   0   68944    1350
   3  -6   0   71710    1449
   3   3   0   69174    1351
  -3   6   0   73163    1355
  -3  -3   0   69719    1357
  -3   6   0   69791    1352
  -3  -3   0   70808    1352
  -3  -3   0   72370    1464
  -6   4   0    4403      90
   2  -6   0    4441      99
   4   2   0    4391      95
  -6   4   0    4658      93
  -2   6   0    4445      91
  -2   6   0    4442      95
  -4  -2   0    4238     100
  -4  -2   0    4409      92
  -6   5   0     111      26
   1  -6   0      92      36
  -6   5   0      78      24
  -5  -1   0      90      24
  -1   6   0      31      28
  -5  -1   0      77      34
  -5  -1   0      63      27
  -1   6   0      91      26
  -6   6   0   13403     270
  -6   6   0   13815     270
   0  -6   0   13337     293
  -6   0   0   13390     271
  -6   0   0   13380     269
   6  -6   0   13250     285
   0   6   0   13594     272
   0   6   0   13514     270
  -6   0   0   13433     289
   1   6   0    1978      59
  -7   1   0    2056      58
  -7   1   0    1854      56
   6  -7   0    1967      52
   1   6   0    1957      64
  -6   7   0    1975      57
  -1  -6   0    1893      56
  -6   7   0    1916      55
  -1  -6   0    2057      67
   2   5   0     493      43
  -7   2   0     484      40
  -7   2   0     407      53
   2   5   0     469      51
   5  -7   0     441      40
  -2  -5   0     421      54
  -5   7   0     441      40
  -2  -5   0     512      43
  -5   7   0     401      43
  -5   7   0     438      42
   3   4   0     967      51
   3   4   0     955      44
  -7   3   0     863      39
  -7   3   0     880      52
   4  -7   0     832      41
  -3  -4   0     860      52
  -4   7   0     842      46
  -4   7   0     820      43
  -3  -4   0     891      42
  -3  -4   0     875      53
  -7   4   0     194      24
  -7   4   0     170      34
   3  -7   0     203      31
   4   3   0     158      25
  -4  -3   0     244      34
  -4  -3   0     196      38
  -3   7   0     220      30
  -4  -3   0     237      26
  -3   7   0     180      27
   2  -7   0    7707     175
  -7   5   0    7635     163
  -7   5   0    7307     160
   5   2   0    7447     164
  -2   7   0    7374     162
  -2   7   0    7592     164
  -5  -2   0    7455     166
  -5  -2   0    7539     162
  -5  -2   0    7485     176
   1  -7   0     308      38
  -7   6   0     254      28
  -7   6   0     311      28
  -1   7   0     344      29
  -6  -1   0     301      38
  -6  -1   0     335      29
  -6  -1   0     275      36
  -1   7   0     268      33
  -7   7   0    8315     152
   0  -7   0    7979     166
  -7   7   0    8099     152
  -7   0   0    8145     156
   0   7   0    8180     153
   7  -7   0    7799     157
  -7   0   0    8201     152
   0   7   0    8288     156
  -7   0   0    7917     162
   1   7   0   11803     230
  -8   1   0   11856     229
  -8   1   0   11641     243
   7  -8   0   11719     241
  -8   1   0   11582     231
   1   7   0   12004     233
  -1  -7   0   12297     235
  -7   8   0   11980     232
  -1  -7   0   11741     253
  -7   8   0   11997     233
   6  -8   0    5646     117
  -8   2   0    5539     112
   2   6   0    5640     114
  -8   2   0    5759     118
   2   6   0    5724     119
  -2  -6   0    5573     124
  -2  -6   0    5626     113
  -6   8   0    5558     111
  -6   8   0    5652     113
  -6   8   0    5513     111
  -8   3   0     123      23
   3   5   0     128      27
   5  -8   0     144      29
  -8   3   0     126      35
   3   5   0      94      29
  -5   8   0     144      28
  -3  -5   0     134      39
  -3  -5   0      82      24
  -5   8   0     121      29
  -8   4   0    9772     198
   4  -8   0    9637     209
   4   4   0    9564     199
  -8   4   0    9284     194
  -4   8   0    9716     196
  -4  -4   0    9525     211
  -4  -4   0    9338     195
  -4  -4   0    9469     198
  -4   8   0    9234     193
  -8   5   0     362      34
   5   3   0     263      31
   3  -8   0     374      36
  -8   5   0     280      27
  -5  -3   0     271      35
  -5  -3   0     349      40
  -3   8   0     305      29
  -3   8   0     304      33
  -5  -3   0     378      31
   2  -8   0    3428      85
  -8   6   0    3475      78
  -8   6   0    3321      75
  -6  -2   0    3265      86
  -6  -2   0    3501      79
  -2   8   0    3615      85
  -2   8   0    3532      80
  -6  -2   0    3468      86
  -8   7   0    2318      67
   1  -8   0    2223      75
  -8   7   0    2255      66
  -1   8   0    2417      69
  -7  -1   0    2295      76
  -7  -1   0    2197      73
  -1   8   0    2311      74
  -7  -1   0    2325      68
  -8   8   0    3176      77
  -8   8   0    3080      75
   0  -8   0    3152      86
  -8   0   0    3076      80
   8  -8   0    3011      72
   0   8   0    3170      76
  -8   0   0    3096      74
  -8   0   0    3181      82
   0   8   0    3137      81
   8  -9   0    5653     119
   1   8   0    5655     122
  -9   1   0    5771     117
   1   8   0    5694     118
  -9   1   0    5524     121
  -9   1   0    5787     122
  -8   9   0    5680     117
  -1  -8   0    5751     131
  -8   9   0    5750     118
  -9   2   0     605      42
   2   7   0     606      45
   7  -9   0     497      41
   2   7   0     613      42
  -9   2   0     590      41
  -7   9   0     509      42
  -2  -7   0     576      42
  -2  -7   0     637      46
  -7   9   0     559      47
   3   6   0    8189     168
   6  -9   0    7962     172
  -9   3   0    8042     163
   3   6   0    7984     164
  -9   3   0    8042     166
  -6   9   0    7857     161
  -3  -6   0    7828     163
  -6   9   0    8189     163
  -3  -6   0    8019     179
  -9   4   0     489      40
  -9   4   0     599      40
   4   5   0     561      49
   5  -9   0     505      43
  -4  -5   0     570      41
  -4  -5   0     524      44
  -5   9   0     466      43
  -4  -5   0     606      45
  -5   9   0     570      46
  -9   5   0    1608      51
  -9   5   0    1557      59
   4  -9   0    1621      57
  -5  -4   0    1613      55
  -4   9   0    1716      60
  -4   9   0    1576      53
  -5  -4   0    1645      62
  -5  -4   0    1640      64
  -9   6   0   10449     203
   6   3   0   10205     205
   3  -9   0   10058     217
  -9   6   0   10051     200
  -6  -3   0   10169     204
  -6  -3   0   10081     220
  -3   9   0   10309     203
  -6  -3   0   10225     207
  -3   9   0   10453     206
   2  -9   0    1510      61
  -9   7   0    1509      54
  -9   7   0    1556      57
  -7  -2   0    1489      61
  -7  -2   0    1447      61
  -2   9   0    1506      56
  -7  -2   0    1483      53
  -2   9   0    1485      59
  -9   8   0    8899     172
   1  -9   0    8860     187
  -9   8   0    9148     172
  -1   9   0    9038     176
  -8  -1   0    8904     185
  -8  -1   0    9040     173
  -1   9   0    9101     173
  -8  -1   0    9024     177
   9  -8   0    8670     178
  -9   9   0    4742     107
  -9   9   0    4694     105
   0  -9   0    4682     118
   0   9   0    4713     107
   9  -9   0    4713     106
   0   9   0    4612     110
  -9   0   0    4791     113
  -9   0   0    4822     106
  -9   0   0    4595     111
   1   9   0     427      33
   1   9   0     401      38
   9 -10   0     534      35
 -10   1   0     472      38
 -10   1   0     414      42
 -10   1   0     504      35
  -1  -9   0     534      50
  -9  10   0     473      36
  -9  10   0     443      37
   8 -10   0    3746      92
   2   8   0    3918      92
 -10   2   0    3821      91
   2   8   0    4040     100
 -10   2   0    3700      96
  -2  -8   0    3881      92
  -8  10   0    3786      90
  -8  10   0    3764      92
 -10   3   0    6793     140
   3   7   0    6743     136
   3   7   0    6892     140
 -10   3   0    6735     134
   7 -10   0    6655     140
  -3  -7   0    6772     135
  -7  10   0    6653     134
  -7  10   0    6765     134
  -3  -7   0    6853     151
  -7  10   0    6773     136
   4   6   0    6448     135
   6 -10   0    6232     135
 -10   4   0    6296     128
 -10   4   0    6370     133
  -4  -6   0    6135     140
  -6  10   0    6143     129
  -4  -6   0    6270     127
  -6  10   0    6195     126
 -10   5   0     601      54
 -10   5   0     590      43
   5 -10   0     583      49
   5   5   0     496      50
  -5  -5   0     620      46
  -5  -5   0     575      58
  -5  10   0     551      53
  -5  -5   0     573      55
  -5  10   0     640      46
   6   4   0    5357     116
   4 -10   0    5332     121
 -10   6   0    5291     111
 -10   6   0    5467     116
  -6  -4   0    5469     115
  -6  -4   0    5294     119
  -4  10   0    5502     118
  -6  -4   0    5321     126
  -4  10   0    5348     114
 -10   7   0    6432     131
   3 -10   0    6416     140
 -10   7   0    6158     127
  -7  -3   0    6337     143
  -3  10   0    6450     136
  -7  -3   0    6524     137
  -7  -3   0    6490     132
  -3  10   0    6586     132
   2 -10   0   11231     235
 -10   8   0   11220     217
 -10   8   0   11378     217
  -2  10   0   11284     218
  -8  -2   0   11221     218
  -8  -2   0   11141     233
  -8  -2   0   10993     221
  -2  10   0   11577     221
 -10   9   0     835      52
 -10   9   0     825      48
   1 -10   0     731      59
  10  -9   0     747      40
  -9  -1   0     758      57
  -1  10   0     790      48
  -1  10   0     749      56
  -9  -1   0     822      47
  -9  -1   0     745      54
 -10  10   0    1258      55
 -10  10   0    1290      57
   0 -10   0    1330      69
   0  10   0    1320      56
   0  10   0    1295      64
 -10   0   0    1306      66
 -10   0   0    1321      53
 -10   0   0    1410      58
  10 -10   0    1318      50
 -11   1   0    2824      84
   1  10   0    2828      83
 -11   1   0    2898      76
   1  10   0    2777      77
  10 -11   0    2605      73
 -10  11   0    2701      77
  -1 -10   0    2894      92
 -10  11   0    2654      76
 -11   2   0    3670      87
   2   9   0    3873      97
 -11   2   0    3550      92
   2   9   0    3693      89
   9 -11   0    3675      89
  -9  11   0    3627      89
  -9  11   0    3625      87
 -11   3   0     179      29
 -11   3   0     208      39
   3   8   0     149      30
   8 -11   0     184      35
   3   8   0     278      37
  -8  11   0     129      32
  -3  -8   0     179      46
  -8  11   0     122      33
  -3  -8   0     143      27
  -8  11   0     169      32
 -11   4   0   15918     296
   4   7   0   16228     301
   7 -11   0   15760     316
 -11   4   0   15945     300
  -7  11   0   15782     293
  -4  -7   0   15712     320
  -4  -7   0   15867     296
  -7  11   0   16207     296
  -7  11   0   15695     294
 -11   5   0    6070     129
 -11   5   0    5893     123
   6 -11   0    6095     132
   5   6   0    5995     129
  -5  -6   0    5973     125
  -6  11   0    6021     127
  -6  11   0    5881     123
  -5  -6   0    5968     138
   6   5   0    1826      65
   5 -11   0    1762      65
 -11   6   0    1806      59
 -11   6   0    1824      67
  -6  -5   0    1978      62
  -5  11   0    1868      62
  -5  11   0    1911      68
  -6  -5   0    1845      69
  -6  -5   0    1833      75
 -11   7   0    9636     189
 -11   7   0    9485     186
   4 -11   0    9577     201
  -7  -4   0    9359     192
  -4  11   0    9640     191
  -7  -4   0    9517     204
  -7  -4   0    9680     188
  -4  11   0    9692     188
 -11   8   0    1271      53
   3 -11   0    1370      64
 -11   8   0    1334      63
  -8  -3   0    1423      67
  -8  -3   0    1423      55
  -8  -3   0    1362      66
  -3  11   0    1269      61
  -3  11   0    1359      57
 -11   9   0    3217      82
 -11   9   0    3080      80
   2 -11   0    3128      91
  -9  -2   0    3214      91
  -9  -2   0    3315      83
  -9  -2   0    3181      90
  -2  11   0    3332      89
  -2  11   0    3292      83
 -11  10   0    1008      58
   1 -11   0    1066      65
 -11  10   0    1089      56
  11 -10   0     917      47
 -10  -1   0    1145      53
 -10  -1   0    1098      61
 -10  -1   0    1110      66
  -1  11   0    1084      60
  -1  11   0    1185      55
   0 -11   0    4237     115
 -11  11   0    4220     102
 -11  11   0    4191     100
 -11   0   0    4203     104
   0  11   0    4249     104
   0  11   0    4267     102
 -11   0   0    4297     100
 -11   0   0    4117     106
  11 -11   0    4094      99
   1  11   0    1811      71
 -12   1   0    1832      72
 -12   1   0    1876      63
   1  11   0    1798      65
  11 -12   0    1863      61
 -11  12   0    1892      66
 -11  12   0    1774      70
  -1 -11   0    1856      78
   2  10   0     791      60
 -12   2   0     908      52
  10 -12   0     761      50
   2  10   0     873      52
 -12   2   0     786      61
  -2 -10   0     815      65
 -10  12   0     741      53
 -10  12   0     754      55
 -12   3   0    8793     172
   3   9   0    8645     177
 -12   3   0    8683     177
   9 -12   0    8682     180
   3   9   0    8649     174
  -9  12   0    8607     170
  -9  12   0    8652     172
  -3  -9   0    8586     190
   8 -12   0    2050      66
 -12   4   0    2051      74
 -12   4   0    2152      64
   4   8   0    2122      72
  -8  12   0    2082      69
  -4  -8   0    2144      64
  -4  -8   0    2064      83
  -8  12   0    2086      66
  -8  12   0    2062      66
 -12   5   0    3198      82
   7 -12   0    3197      87
 -12   5   0    3191      90
   5   7   0    3194      88
  -5  -7   0    3331      84
  -5  -7   0    3192      98
  -7  12   0    3101      83
  -7  12   0    3258      88
 -12   6   0   11489     223
   6 -12   0   11443     235
 -12   6   0   11527     219
  -6  12   0   11512     222
  -6  -6   0   11664     243
  -6  -6   0   11605     224
  -6  12   0   11646     225
   5 -12   0     627      48
 -12   7   0     494      42
 -12   7   0     521      38
  -5  12   0     511      44
  -7  -5   0     466      51
  -7  -5   0     541      45
  -7  -5   0     395      39
  -5  12   0     536      38
 -12   8   0    2094      74
 -12   8   0    2103      66
   4 -12   0    2191      75
  -8  -4   0    2250      78
  -8  -4   0    2144      81
  -4  12   0    2200      70
  -8  -4   0    2293      69
  -4  12   0    2266      75
 -12   9   0   10858     209
   3 -12   0   10732     226
 -12   9   0   11081     211
  -9  -3   0   10887     217
  -3  12   0   11097     212
  -9  -3   0   11206     213
  -9  -3   0   10763     228
  -3  12   0   11213     216
 -12  10   0     221      38
 -12  10   0     190      35
   2 -12   0     238      47
  -2  12   0     270      34
  -2  12   0     180      39
 -10  -2   0     283      33
 -10  -2   0     291      51
 -10  -2   0     263      44
  12 -10   0     268      33
 -12  11   0     685      61
 -12  11   0     687      51
   1 -12   0     654      63
 -11  -1   0     753      62
 -11  -1   0     697      62
  12 -11   0     743      45
 -11  -1   0     819      49
  -1  12   0     719      52
  -1  12   0     689      60
   0 -12   0    6300     149
 -12  12   0    6466     135
 -12  12   0    6121     133
 -12   0   0    6437     134
   0  12   0    6259     135
   0  12   0    6495     139
  12 -12   0    6209     136
 -12   0   0    6366     139
 -12   0   0    6329     142
   1  12   0     850      58
 -13   1   0     995      55
   1  12   0     873      64
  12 -13   0     803      51
 -13   1   0     881      70
 -12  13   0     775      57
 -12  13   0     928      59
  -1 -12   0     927      70
 -13   2   0     672      50
  11 -13   0     598      51
   2  11   0     812      54
 -13   2   0     794      50
   2  11   0     760      49
  -2 -11   0     683      68
 -11  13   0     729      55
 -11  13   0     692      56
 -13   3   0      27      35
   3  10   0      47      29
   3  10   0      41      36
 -13   3   0      41      30
  10 -13   0      68      35
 -10  13   0      13      33
  -3 -10   0      84      49
 -10  13   0      82      37
   4   9   0    7332     156
 -13   4   0    7198     150
   9 -13   0    7142     158
 -13   4   0    7284     157
  -9  13   0    7089     149
  -4  -9   0    7104     166
  -9  13   0    7144     151
 -13   5   0    1777      62
   5   8   0    1634      67
 -13   5   0    1697      73
   8 -13   0    1631      66
  -8  13   0    1676      64
  -5  -8   0    1588      77
  -5  -8   0    1757      61
  -8  13   0    1771      65
  -8  13   0    1643      67
 -13   6   0     128      30
 -13   6   0     142      41
   6   7   0     161      36
   7 -13   0     135      40
  -6  -7   0     124      50
  -7  13   0     136      37
  -6  -7   0     180      30
  -7  13   0     161      33
 -13   7   0      83      30
   6 -13   0     133      40
 -13   7   0      85      40
  -6  13   0     105      33
  -7  -6   0      50      49
  -6  13   0      78      35
  -7  -6   0     109      30
   5 -13   0    2475      81
 -13   8   0    2523      82
 -13   8   0    2597      73
  -8  -5   0    2463      89
  -5  13   0    2640      74
  -8  -5   0    2427      80
  -8  -5   0    2646      74
  -5  13   0    2595      80
 -13   9   0    2984      88
   4 -13   0    2915      89
 -13   9   0    2959      79
  -9  -4   0    2955      89
  -9  -4   0    3007      92
  -9  -4   0    3109      81
  -4  13   0    3141      86
  -4  13   0    3099      84
   3 -13   0     167      46
 -13  10   0     100      42
 -13  10   0      97      33
  -3  13   0     157      38
 -10  -3   0     128      42
 -10  -3   0     189      47
  -3  13   0     205      36
 -10  -3   0     132      31
 -13  11   0     814      59
   2 -13   0    1061      68
 -13  11   0     789      54
 -11  -2   0    1009      70
  -2  13   0     987      61
  -2  13   0     967      56
  13 -11   0     824      48
 -11  -2   0     997      64
 -11  -2   0    1030      54
   1 -13   0     260      53
 -13  12   0     216      40
 -13  12   0     234      38
  -1  13   0     317      39
 -12  -1   0     318      46
  -1  13   0     259      40
  13 -12   0     269      36
 -12  -1   0     239      31
 -12  -1   0     252      49
 -13  13   0    1639      66
   0 -13   0    1459      79
 -13  13   0    1486      66
 -13   0   0    1551      73
   0  13   0    1616      69
  13 -13   0    1611      61
 -13   0   0    1593      63
 -13   0   0    1741      63
   0  13   0    1624      67
   1  13   0    3448      91
  13 -14   0    3601      92
 -14   1   0    3571     101
   1  13   0    3549      97
 -14   1   0    3658      92
  -1 -13   0    3538     107
 -13  14   0    3474      92
 -13  14   0    3485      92
 -14   2   0     237      36
   2  12   0     264      42
   2  12   0     238      35
 -14   2   0     172      40
  12 -14   0     262      42
  -2 -12   0     240      54
 -12  14   0     174      39
 -12  14   0     215      39
   3  11   0    1280      65
 -14   3   0    1195      66
 -14   3   0    1347      60
  11 -14   0    1064      59
   3  11   0    1284      62
 -11  14   0    1287      62
  -3 -11   0    1301      78
 -11  14   0    1162      66
   4  10   0    8793     180
  10 -14   0    8555     183
 -14   4   0    9012     175
 -14   4   0    8556     180
 -10  14   0    8649     174
  -4 -10   0    8691     192
 -10  14   0    8526     172
 -14   5   0    3259      85
 -14   5   0    3198      95
   9 -14   0    3258      90
   5   9   0    3246      90
  -9  14   0    3107      85
  -9  14   0    3144      85
  -9  14   0    3197      89
  -5  -9   0    3230     101
   8 -14   0    2393      80
 -14   6   0    2534      86
 -14   6   0    2672      76
   6   8   0    2438      85
  -8  14   0    2544      83
  -8  14   0    2713      81
  -8  14   0    2725      80
  -6  -8   0    2613      77
  -6  -8   0    2600      94
   7 -14   0    7516     168
 -14   7   0    7780     163
 -14   7   0    7878     157
  -7  14   0    7561     160
  -7  14   0    7819     159
  -7  -7   0    7782     159
  -7  -7   0    7637     175
 -14   8   0    2043      77
   6 -14   0    2098      76
 -14   8   0    2071      67
  -8  -6   0    2071      83
  -8  -6   0    2174      69
  -6  14   0    2042      75
  -8  -6   0    2080      85
  -6  14   0    2175      73
 -14   9   0    2105      79
 -14   9   0    2191      71
   5 -14   0    2451      82
  -9  -5   0    2428      73
  -5  14   0    2314      75
  -9  -5   0    2384      88
  -9  -5   0    2253      81
  -5  14   0    2487      82
   4 -14   0    7077     161
 -14  10   0    7162     151
 -14  10   0    7197     148
 -10  -4   0    7348     166
  -4  14   0    7563     155
 -10  -4   0    7512     154
  -4  14   0    7560     159
 -10  -4   0    7282     162
 -14  11   0    8186     168
   3 -14   0    8258     184
 -14  11   0    8560     172
  14 -11   0    8532     177
  -3  14   0    8335     173
 -11  -3   0    8294     180
  -3  14   0    8589     177
 -11  -3   0    8520     184
 -11  -3   0    8756     173
 -14  12   0     469      43
   2 -14   0     516      54
 -14  12   0     406      43
  14 -12   0     547      42
  -2  14   0     483      44
 -12  -2   0     492      51
  -2  14   0     512      42
 -12  -2   0     580      51
 -12  -2   0     581      53
   1 -14   0     905      75
 -14  13   0     838      57
 -14  13   0     835      61
  -1  14   0     975      57
  -1  14   0     949      63
 -13  -1   0     963      71
 -13  -1   0    1040      61
 -13  -1   0     978      55
  14 -13   0     869      52
   0 -14   0    1658      84
 -14  14   0    1638      70
 -14  14   0    1555      68
 -14   0   0    1690      65
  14 -14   0    1645      64
   0  14   0    1690      74
   0  14   0    1590      65
 -14   0   0    1751      67
 -14   0   0    1647      78
 -15   1   0    1195      61
   1  14   0    1213      68
 -15   1   0    1216      74
   1  14   0    1168      63
  14 -15   0    1190      61
  -1 -14   0    1190      81
 -14  15   0    1157      67
 -14  15   0    1197      64
   2  13   0     382      45
   2  13   0     398      39
  13 -15   0     594      49
 -15   2   0     458      43
 -15   2   0     333      45
 -13  15   0     359      42
  -2 -13   0     450      59
 -13  15   0     350      43
   3  12   0    2652      85
   3  12   0    2496      77
 -15   3   0    2579      76
 -15   3   0    2515      86
  12 -15   0    2633      78
 -12  15   0    2715      82
  -3 -12   0    2495      94
 -12  15   0    2634      80
 -15   4   0     145      36
   4  11   0     206      41
 -15   4   0     212      35
  11 -15   0     174      42
 -11  15   0     167      38
  -4 -11   0     234      57
 -11  15   0     175      41
 -15   5   0    4511     106
  10 -15   0    4285     112
   5  10   0    4426     111
 -15   5   0    4434     114
  -5 -10   0    4403     122
 -10  15   0    4278     106
 -10  15   0    4504     112
   9 -15   0   11884     242
 -15   6   0   11295     228
 -15   6   0   12252     226
   6   9   0   11455     230
  -6  -9   0   11792     252
  -9  15   0   12235     234
  -9  15   0   12034     231
  -9  15   0   12006     231
   8 -15   0    3467      97
 -15   7   0    3535     101
 -15   7   0    3578      91
  -8  15   0    3571      92
  -7  -8   0    3399     106
  -8  15   0    3495      97
  -7  -8   0    3522      89
   7 -15   0    1877      76
 -15   8   0    1933      68
 -15   8   0    1821      79
  -8  -7   0    1883      86
  -8  -7   0    2046      69
  -7  15   0    1897      76
  -7  15   0    2043      72
 -15   9   0   14511     266
   6 -15   0   14015     287
 -15   9   0   13980     269
  -6  15   0   14549     268
  -9  -6   0   14251     265
  -9  -6   0   13154     268
  -9  -6   0   13790     285
  -6  15   0   13986     263
   5 -15   0    3079      96
 -15  10   0    3295      88
 -15  10   0    3069      92
 -10  -5   0    2938      94
 -10  -5   0    3265     101
 -10  -5   0    3331      88
  -5  15   0    3128      95
  -5  15   0    3257      88
 -15  11   0     327      47
 -15  11   0     301      39
   4 -15   0     432      55
 -11  -4   0     297      47
  -4  15   0     286      43
  -4  15   0     337      40
  15 -11   0     346      39
 -11  -4   0     340      53
 -11  -4   0     296      35
 -15  12   0    3573      98
   3 -15   0    3375     103
 -15  12   0    3416      92
  -3  15   0    3370      97
  -3  15   0    3430      91
 -12  -3   0    3374     100
 -12  -3   0    3590     101
  15 -12   0    3567      89
 -12  -3   0    3587      92
 -15  13   0     574      46
 -15  13   0     539      49
   2 -15   0     646      62
 -13  -2   0     555      52
 -13  -2   0     623      54
 -13  -2   0     712      55
  -2  15   0     654      50
  -2  15   0     607      45
  15 -13   0     582      51
 -15  14   0     563      49
 -15  14   0     490      46
   1 -15   0     583      63
 -14  -1   0     439      51
 -14  -1   0     613      56
  -1  15   0     542      44
  15 -14   0     678      53
 -14  -1   0     609      51
  -1  15   0     515      47
   0 -15   0    4899     133
 -15  15   0    4829     118
 -15  15   0    5163     119
  15 -15   0    5070     116
 -15   0   0    5137     115
 -15   0   0    4829     121
   0  15   0    4967     121
   0  15   0    4654     114
   1  15   0       0      32
  15 -16   0       0      44
 -16   1   0       0      44
   1  15   0       8      42
 -16   1   0      64      36
  -1 -15   0       0      56
 -15  16   0       0      41
 -15  16   0       0      43
 -16   2   0    1777      82
 -16   2   0    1815      71
   2  14   0    1767      78
  14 -16   0    1740      70
   2  14   0    1671      68
 -14  16   0    1679      72
  -2 -14   0    1648      85
 -14  16   0    1661      72
   3  13   0       0      32
 -16   3   0      14      43
  13 -16   0       0      41
   3  13   0       0      38
 -16   3   0      30      35
  -3 -13   0       0      55
 -13  16   0       0      40
 -13  16   0       0      39
   4  12   0    1894      76
  12 -16   0    1841      71
 -16   4   0    1685      77
 -16   4   0    1808      67
 -12  16   0    1836      72
 -12  16   0    1784      70
  -4 -12   0    1706      87
  11 -16   0    1613      71
 -16   5   0    1648      77
 -16   5   0    1841      68
   5  11   0    1650      74
 -11  16   0    1678      68
 -11  16   0    1632      71
  -5 -11   0    1517      85
   6  10   0     800      66
  10 -16   0     726      63
 -16   6   0     825      57
 -16   6   0     766      68
 -10  16   0     839      64
 -10  16   0     866      60
 -10  16   0     855      59
  -6 -10   0     752      73
   9 -16   0     807      62
 -16   7   0     863      57
 -16   7   0     892      69
  -9  16   0     916      65
  -9  16   0     869      59
  -7  -9   0     864      76
  -9  16   0     809      60
 -16   8   0    2462      74
   8 -16   0    2307      81
 -16   8   0    2125      83
  -8  -8   0    2217      89
  -8  -8   0    2374      73
  -8  16   0    2300      82
  -8  16   0    2453      77
 -16   9   0    1680      77
 -16   9   0    1826      69
   7 -16   0    1793      78
  -7  16   0    1838      76
  -9  -7   0    1878      86
  -7  16   0    1774      70
  -9  -7   0    1788      66
 -16  10   0    1349      62
 -16  10   0    1141      69
   6 -16   0    1340      73
 -10  -6   0    1198      71
 -10  -6   0    1360      78
 -10  -6   0    1315      60
  -6  16   0    1329      62
  -6  16   0    1358      68
 -16  11   0    2201      76
 -16  11   0    2102      80
   5 -16   0    2138      84
 -11  -5   0    2148      71
  -5  16   0    2137      72
 -11  -5   0    2124      85
 -11  -5   0    1973      81
  -5  16   0    2049      78
 -16  12   0     530      46
   4 -16   0     552      59
 -16  12   0     446      50
  -4  16   0     463      48
  -4  16   0     550      45
  16 -12   0     542      50
 -12  -4   0     461      50
 -12  -4   0     549      43
 -12  -4   0     541      57
   3 -16   0     660      62
 -16  13   0     562      52
 -16  13   0     588      46
  -3  16   0     642      46
  16 -13   0     572      52
 -13  -3   0     602      43
 -13  -3   0     515      49
  -3  16   0     672      53
 -13  -3   0     738      60
 -16  14   0    5012     124
 -16  14   0    5307     121
   2 -16   0    5288     137
  -2  16   0    5553     129
 -14  -2   0    5052     128
 -14  -2   0    5521     123
 -14  -2   0    5275     126
  16 -14   0    5298     122
  -2  16   0    5148     122
   1 -16   0      63      58
 -16  15   0      16      45
 -16  15   0      49      41
 -15  -1   0       8      46
  16 -15   0      37      41
  -1  16   0      47      42
 -15  -1   0      95      37
  -1  16   0      32      35
 -15  -1   0      77      46
 -16  16   0      98      47
   0 -16   0       0      58
 -16  16   0       0      41
 -16   0   0       0      48
   0  16   0      28      42
 -16   0   0      66      39
  16 -16   0      37      43
 -17   1   0    1564      72
 -17   1   0    1311      77
   1  16   0    1460      75
  16 -17   0    1486      71
 -16  17   0    1448      77
 -16  17   0    1376      75
  -1 -16   0    1521      86
  15 -17   0     364      51
   2  15   0     259      47
 -17   2   0     393      46
 -17   2   0     304      52
 -15  17   0     277      46
 -15  17   0     357      50
  -2 -15   0     375      65
  14 -17   0    2762      87
   3  14   0    2715      88
 -17   3   0    2861      95
 -17   3   0    2856      84
 -14  17   0    2843      87
 -14  17   0    2775      88
  -3 -14   0    2710     101
 -17   4   0    1888      80
 -17   4   0    2231      76
  13 -17   0    2148      77
  -4 -13   0    2167      95
 -13  17   0    2177      79
 -13  17   0    2141      78
 -17   5   0      51      42
   5  12   0      37      39
  12 -17   0       0      46
 -17   5   0      18      37
 -12  17   0      76      40
 -12  17   0      56      43
  -5 -12   0      35      57
 -17   6   0     101      37
 -17   6   0       4      46
  11 -17   0      33      47
 -11  17   0     154      40
 -11  17   0     106      45
  -6 -11   0      71      58
 -17   7   0    4805     120
 -17   7   0    4935     113
  10 -17   0    4581     119
  -7 -10   0    4922     131
 -10  17   0    4691     113
 -10  17   0    4811     115
 -10  17   0    4762     117
 -17   8   0     154      48
   9 -17   0     147      49
 -17   8   0     168      37
  -9  17   0     200      40
  -9  17   0     164      45
  -8  -9   0     141      59
  -9  17   0     170      41
   8 -17   0    1099      70
 -17   9   0    1113      71
 -17   9   0    1192      64
  -8  17   0    1284      69
  -9  -8   0    1129      82
  -8  17   0    1215      64
  -9  -8   0    1052      59
 -17  10   0    1511      76
 -17  10   0    1457      65
   7 -17   0    1473      76
 -10  -7   0    1527      63
  -7  17   0    1489      75
 -10  -7   0    1413      84
  -7  17   0    1567      69
 -17  11   0     319      49
 -17  11   0     389      45
   6 -17   0     390      57
  -6  17   0     404      49
  -6  17   0     436      45
 -11  -6   0     328      46
 -11  -6   0     431      42
 -11  -6   0     516      62
   5 -17   0     795      63
 -17  12   0     624      54
 -17  12   0     707      49
 -12  -5   0     753      72
 -12  -5   0     538      49
 -12  -5   0     778      57
  -5  17   0     697      57
  17 -12   0     591      55
  -5  17   0     840      70
   4 -17   0     586      62
 -17  13   0     476      48
 -17  13   0     517      54
  -4  17   0     572      52
  17 -13   0     672      55
 -13  -4   0     723      58
 -13  -4   0     495      49
  -4  17   0     754      58
 -13  -4   0     756      73
   3 -17   0    3570     111
 -17  14   0    3904     101
 -17  14   0    3983     109
 -14  -3   0    4052     109
  -3  17   0    3777     102
 -14  -3   0    3531     107
  -3  17   0    3986     110
 -14  -3   0    3770     100
  17 -14   0    4137     100
 -17  15   0    2841      88
 -17  15   0    2570      92
   2 -17   0    2849     104
 -15  -2   0    2889      89
 -15  -2   0    2702      98
  17 -15   0    2938      84
  -2  17   0    2647      90
  -2  17   0    2487      85
 -15  -2   0    2605      85
   1 -17   0     274      62
 -17  16   0     312      53
 -17  16   0     236      48
  17 -16   0     295      50
 -16  -1   0     343      42
  -1  17   0     397      49
 -16  -1   0     376      49
 -17  17   0    2772      90
 -17  17   0    2856      93
   0 -17   0    2905     106
  17 -17   0    2972      91
   0  17   0    3017      98
 -17   0   0    2982      90
 -18   1   0     614      52
  17 -18   0     923      66
 -17  18   0     608      54
  -1 -17   0     642      69
 -17  18   0     586      56
 -18   2   0     629      58
 -18   2   0     835      66
  16 -18   0     914      65
 -16  18   0     746      68
 -16  18   0     925      69
  -2 -16   0     682      70
  15 -18   0    4549     114
 -18   3   0    4265     109
 -18   3   0    4346     121
  -3 -15   0    4427     130
 -15  18   0    4359     113
 -15  18   0    4495     114
 -18   4   0     688      59
  14 -18   0     878      65
 -18   4   0     711      64
 -14  18   0     796      67
  -4 -14   0     891      84
 -14  18   0     740      68
 -18   5   0    1237      67
  13 -18   0    1160      70
 -18   5   0    1158      75
  -5 -13   0    1144      83
 -13  18   0    1119      71
 -13  18   0    1249      70
  12 -18   0    2381      84
 -18   6   0    2494      81
 -18   6   0    2245      85
 -12  18   0    2653      86
 -12  18   0    2404      85
  -6 -12   0    2244      95
 -18   7   0    1556      69
 -18   7   0    1492      79
  11 -18   0    1398      75
 -11  18   0    1608      72
  -7 -11   0    1537      89
 -11  18   0    1509      76
 -18   8   0    1448      68
  10 -18   0    1370      76
 -18   8   0    1407      80
 -10  18   0    1318      76
 -10  18   0    1324      69
  -8 -10   0    1385      86
 -10  18   0    1380      70
 -18   9   0    5676     127
   9 -18   0    5508     137
 -18   9   0    5562     133
  -9  -9   0    5827     147
  -9  18   0    5468     128
  -9  18   0    5709     130
  -9  18   0    5745     134
   8 -18   0     804      73
 -18  10   0     670      58
 -18  10   0     769      60
  -8  18   0     675      54
 -10  -8   0     761      69
  -8  18   0     776      62
   7 -18   0     242      57
 -18  11   0     283      52
 -18  11   0     195      44
  -7  18   0     322      51
 -11  -7   0     267      39
  -7  18   0     276      42
 -11  -7   0     276      60
 -18  12   0    3466      96
   6 -18   0    3379     107
 -18  12   0    3287     101
 -12  -6   0    3668     111
  -6  18   0    3691     106
 -12  -6   0    3470      95
  -6  18   0    3371      99
  18 -12   0    3686      96
 -18  13   0    2483      90
 -18  13   0    2492      83
   5 -18   0    2401      96
 -13  -5   0    2380      79
  -5  18   0    2425      82
  18 -13   0    2690      80
  -5  18   0    2435      91
 -13  -5   0    2475      91
 -18  14   0     173      53
 -18  14   0     139      45
   4 -18   0     252      59
  -4  18   0     222      42
  -4  18   0     213      50
 -14  -4   0     170      59
 -14  -4   0     204      39
  18 -14   0     222      45
   3 -18   0    3983     121
 -18  15   0    3965     111
 -18  15   0    3958     108
 -15  -3   0    3828     106
 -15  -3   0    3852     101
  18 -15   0    3935     102
  -3  18   0    3826     108
 -18  16   0    1152      76
   2 -18   0    1182      86
 -18  16   0    1240      71
  18 -16   0    1327      68
 -16  -2   0    1376      71
 -16  -2   0    1409      71
  -2  18   0    1251      74
 -18  17   0     199      48
 -18  17   0     159      51
   1 -18   0     139      64
  -1  18   0     197      50
  18 -17   0     208      49
 -17  -1   0     130      43
   0 -18   0    3644     118
 -18  18   0    3733     105
 -18  18   0    3938     110
 -18   0   0    3744     105
  18 -18   0    3833     105
  18 -19   0     464      58
 -19   1   0     322      47
 -18  19   0     400      53
 -18  19   0     375      56
  -1 -18   0     296      66
  17 -19   0    1820      78
 -19   2   0    1935      79
 -17  19   0    1904      84
 -17  19   0    1814      81
  -2 -17   0    1542      89
  16 -19   0     572      57
 -19   3   0     521      49
  -3 -16   0     355      67
 -16  19   0     493      54
 -16  19   0     553      54
 -19   4   0     176      50
 -19   4   0     187      45
  15 -19   0     197      52
 -15  19   0     185      49
 -15  19   0     172      47
  -4 -15   0     114      61
 -19   5   0    1065      78
 -19   5   0    1001      67
  14 -19   0     982      70
 -14  19   0     985      70
 -14  19   0     938      68
  -5 -14   0     862      84
 -19   6   0      80      50
  13 -19   0      80      52
 -19   6   0      58      42
 -13  19   0      44      48
 -13  19   0      68      45
  -6 -13   0      50      62
 -19   7   0       0      40
 -19   7   0       0      49
  12 -19   0      10      51
  -7 -12   0       0      61
 -12  19   0       0      42
 -12  19   0       6      48
 -19   8   0     542      58
 -19   8   0     594      49
  11 -19   0     515      58
 -11  19   0     657      57
 -11  19   0     619      51
  -8 -11   0     581      69
 -19   9   0    1713      73
 -19   9   0    1728      85
  10 -19   0    1769      82
 -10  19   0    1692      77
 -10  19   0    1780      81
 -10  19   0    1752      75
  -9 -10   0    1739      91
 -19  10   0    1591      84
   9 -19   0    1650      83
 -19  10   0    1740      73
  -9  19   0    1720      77
 -10  -9   0    1612      90
  -9  19   0    1702      81
  -9  19   0    1760      75
 -19  11   0    3457      96
   8 -19   0    3453     107
 -19  11   0    3318     105
  -8  19   0    3687     106
  -8  19   0    3289      97
 -11  -8   0    3408     111
   7 -19   0     433      62
 -19  12   0     311      47
 -19  12   0     227      54
 -12  -7   0     373      63
  -7  19   0     336      52
  19 -12   0     468      49
  -7  19   0     317      45
   6 -19   0       0      58
 -19  13   0       0      49
 -19  13   0       0      42
 -13  -6   0       0      58
  -6  19   0       0      41
  -6  19   0      14      47
  19 -13   0       0      43
 -19  14   0     935      75
 -19  14   0    1003      68
   5 -19   0    1079      79
  19 -14   0    1065      63
 -14  -5   0    1022      78
  -5  19   0    1002      70
  -5  19   0    1160      77
 -19  15   0       0      51
   4 -19   0      49      58
 -19  15   0       0      45
  19 -15   0       7      46
  -4  19   0      22      46
 -15  -4   0       0      56
 -15  -4   0      78      37
 -19  16   0     100      48
 -19  16   0       0      53
   3 -19   0      77      64
  -3  19   0     121      49
 -16  -3   0      94      55
  19 -16   0     165      50
 -16  -3   0     163      43
 -19  17   0    1279      81
   2 -19   0    1334      89
 -19  17   0    1338      73
  19 -17   0    1445      72
 -17  -2   0    1461      70
 -19  18   0     137      48
   1 -19   0     135      64
 -19  18   0     174      56
  19 -18   0     145      51
   0 -19   0     319      62
 -19  19   0     353      57
 -19  19   0     299      52
  19 -19   0     388      59
  19 -20   0     447      60
  -1 -19   0     351      69
 -19  20   0     429      57
 -19  20   0     448      58
 -20   2   0     308      47
  18 -20   0     423      58
  -2 -18   0     330      65
 -18  20   0     339      54
 -18  20   0     360      56
 -20   3   0     622      56
  17 -20   0     686      64
 -17  20   0     646      59
  -3 -17   0     498      70
 -17  20   0     715      60
  16 -20   0     765      63
 -20   4   0     744      64
  -4 -16   0     700      71
 -16  20   0     827      75
 -16  20   0     755      60
  15 -20   0     217      55
 -20   5   0     145      52
 -20   5   0     235      47
 -15  20   0     285      50
 -15  20   0     260      54
  -5 -15   0     234      65
 -20   6   0     825      66
  14 -20   0     741      70
 -20   6   0     974      76
 -14  20   0     957      73
  -6 -14   0     845      83
 -14  20   0     922      72
 -20   7   0     147      45
 -20   7   0      50      44
  13 -20   0      37      55
  -7 -13   0     115      63
 -13  20   0      59      50
 -13  20   0     145      47
  12 -20   0     924      72
 -20   8   0    1044      79
 -20   8   0    1132      69
 -12  20   0    1072      70
 -12  20   0    1083      75
  -8 -12   0    1008      86
 -20   9   0     191      46
 -20   9   0     177      55
  11 -20   0     175      57
 -11  20   0     158      47
 -11  20   0     212      46
 -11  20   0     150      51
  -9 -11   0     155      62
 -20  10   0    3699     101
  10 -20   0    3551     110
 -20  10   0    3561     108
 -10 -10   0    3472     115
 -10  20   0    3644     103
 -10  20   0    3526     102
 -10  20   0    3617     106
 -20  11   0     366      48
 -20  11   0     339      56
   9 -20   0     393      62
  -9  20   0     289      46
  -9  20   0     359      46
  -9  20   0     329      55
 -11  -9   0     352      66
   8 -20   0    1858      89
 -20  12   0    2077      91
 -20  12   0    2026      82
  -8  20   0    2033      87
  -8  20   0    1969      80
 -12  -8   0    2015      95
 -20  13   0      54      45
 -20  13   0       0      52
   7 -20   0      68      58
 -13  -7   0      73      60
  20 -13   0     151      47
  -7  20   0     108      43
  -7  20   0      60      50
 -20  14   0     196      46
 -20  14   0     196      54
   6 -20   0     207      61
  -6  20   0     230      52
 -14  -6   0     248      63
  20 -14   0     202      48
 -20  15   0      81      49
   5 -20   0      31      59
 -20  15   0       0      54
  -5  20   0      92      52
  20 -15   0     156      50
 -15  -5   0      71      60
   4 -20   0     815      73
 -20  16   0     932      73
 -20  16   0     803      64
  20 -16   0     933      66
  -4  20   0     834      71
 -16  -4   0    1048      73
 -20  17   0     357      58
 -20  17   0     421      54
   3 -20   0     423      69
  20 -17   0     555      56
 -17  -3   0     391      57
 -20  18   0     668      64
   2 -20   0     673      70
 -20  18   0     780      69
  20 -18   0     748      65
 -20  19   0     786      66
   1 -20   0     648      71
 -20  19   0     634      59
  20 -19   0     771      68
 -20  20   0     248      54
 -20  20   0     310      59
   0 -20   0     299      65
  20 -20   0     335      60
  20 -21   0     354      61
 -20  21   0     351      60
  -1 -20   0     223      66
 -20  21   0     261      57
  19 -21   0      95      58
 -19  21   0       2      53
  -2 -19   0      19      62
 -19  21   0      99      55
  18 -21   0     750      65
 -21   3   0     687      59
  -3 -18   0     523      70
 -18  21   0     756      62
 -18  21   0     646      60
  17 -21   0     244      59
 -21   4   0     262      50
 -17  21   0     246      55
  -4 -17   0     192      64
 -17  21   0     197      55
 -21   5   0       0      47
  16 -21   0       0      55
 -16  21   0       0      49
 -16  21   0       0      51
  -5 -16   0       0      62
  15 -21   0     641      66
 -21   6   0     808      69
 -15  21   0     698      60
  -6 -15   0     583      70
 -15  21   0     670      57
 -21   7   0    1048      78
  14 -21   0    1024      76
 -21   7   0    1076      72
 -14  21   0    1071      76
 -14  21   0    1053      72
  -7 -14   0     934      86
  13 -21   0       6      56
 -21   8   0      14      45
 -21   8   0      52      53
 -13  21   0       0      46
 -13  21   0      17      51
  -8 -13   0      79      63
  12 -21   0    1881      84
 -21   9   0    1994      79
 -21   9   0    1854      88
 -12  21   0    2066      83
 -12  21   0    2051      86
  -9 -12   0    1902      97
 -21  10   0    1399      84
  11 -21   0    1354      80
 -21  10   0    1599      76
 -10 -11   0    1556      92
 -11  21   0    1268      75
 -11  21   0    1432      76
 -11  21   0    1511      79
 -21  11   0     864      68
  10 -21   0     740      75
 -21  11   0     956      83
 -10  21   0     652      61
 -10  21   0     760      70
 -10  21   0     744      70
 -11 -10   0     812      82
 -21  12   0    1942      88
   9 -21   0    1874      89
 -21  12   0    1839      79
  -9  21   0    1995      88
 -12  -9   0    1901      93
 -21  13   0     121      56
 -21  13   0     134      47
   8 -21   0     163      61
  -8  21   0     174      55
  21 -13   0     218      51
 -13  -8   0     187      64
   7 -21   0    1069      83
 -21  14   0    1093      71
 -21  14   0    1182      80
 -14  -7   0    1129      84
  -7  21   0    1163      81
  21 -14   0    1280      69
   6 -21   0    1219      84
 -21  15   0    1298      72
 -21  15   0    1323      81
 -15  -6   0    1352      83
  21 -15   0    1509      71
  -6  21   0    1285      77
   5 -21   0       0      59
 -21  16   0       0      54
 -21  16   0      24      50
  -5  21   0       0      51
 -16  -5   0     103      61
  21 -16   0      76      50
 -21  17   0     487      55
   4 -21   0     470      70
 -21  17   0     454      60
  21 -17   0     645      60
 -17  -4   0     617      63
 -21  18   0     731      67
 -21  18   0     709      60
   3 -21   0     723      71
 -18  -3   0     871      65
  21 -18   0     992      69
   2 -21   0     219      66
 -21  19   0     187      61
 -21  19   0     215      55
  21 -19   0     247      56
   1 -21   0     131      63
 -21  20   0      49      60
 -21  20   0     109      53
  21 -20   0      95      57
   0 -21   0    1358      92
 -21  21   0    1388      93
 -21  21   0    1267      80
  21 -21   0    1378      78
  21 -22   0     247      60
 -21  22   0     207      57
  -1 -21   0     200      64
  20 -22   0     780      73
  -2 -20   0     596      73
 -20  22   0     684      65
  19 -22   0      29      59
 -19  22   0      17      57
 -19  22   0      15      54
  -3 -19   0      64      64
  18 -22   0       0      57
 -22   4   0      38      49
  -4 -18   0       4      62
 -18  22   0      12      53
 -18  22   0      29      54
  17 -22   0     396      63
 -22   5   0     451      55
 -17  22   0     472      60
 -17  22   0     396      58
  -5 -17   0     415      69
  16 -22   0     243      64
 -22   6   0     247      52
 -16  22   0     242      56
 -16  22   0     251      54
  -6 -16   0     180      65
  15 -22   0       0      58
 -22   7   0      44      48
  -7 -15   0       0      62
 -15  22   0      49      53
 -15  22   0       1      48
  14 -22   0    1503      82
 -22   8   0    1455      75
 -14  22   0    1448      77
 -14  22   0    1492      81
  -8 -14   0    1405      91
  13 -22   0       5      56
 -22   9   0      51      58
 -22   9   0      87      47
 -13  22   0      27      47
  -9 -13   0       0      65
 -13  22   0     125      53
  12 -22   0      59      59
 -22  10   0     122      47
 -22  10   0      56      57
 -10 -12   0      43      66
 -12  22   0      46      52
 -22  11   0     581      63
 -22  11   0     823      68
  11 -22   0     621      68
 -11 -11   0     680      74
 -11  22   0     727      63
 -22  12   0      65      57
  10 -22   0      95      61
 -22  12   0     117      49
 -12 -10   0      96      65
 -10  22   0     187      57
   9 -22   0      21      61
 -22  13   0      27      48
 -22  13   0      61      58
  22 -13   0      73      50
  -9  22   0       0      55
 -13  -9   0      11      63
   8 -22   0    1008      82
 -22  14   0     936      80
 -22  14   0    1171      76
 -14  -8   0     885      83
  -8  22   0     961      80
  22 -14   0    1112      69
 -22  15   0     108      57
 -22  15   0     142      52
   7 -22   0      97      62
 -15  -7   0     190      66
  -7  22   0      75      55
  22 -15   0     195      53
 -22  16   0    1129      81
   6 -22   0    1212      84
 -22  16   0    1182      74
  22 -16   0    1378      72
 -16  -6   0    1297      80
 -22  17   0     462      57
   5 -22   0     365      69
 -22  17   0     399      61
  22 -17   0     695      65
 -17  -5   0     669      68
 -22  18   0       0      56
 -22  18   0       0      52
   4 -22   0      52      66
  22 -18   0      43      52
 -18  -4   0       0      54
 -22  19   0     142      55
 -22  19   0     199      61
   3 -22   0     203      64
  22 -19   0     225      58
   2 -22   0     424      70
 -22  20   0     513      70
 -22  20   0     514      60
  22 -20   0     686      66
   1 -22   0     119      62
 -22  21   0       5      57
  22 -21   0      83      58
   0 -22   0     484      72
 -22  22   0     465      63
  22 -22   0     535      67
  22 -23   0     780      72
  -1 -22   0     658      72
 -22  23   0     722      67
  21 -23   0      80      63
  -2 -21   0     101      65
 -21  23   0      48      58
  20 -23   0     208      63
 -20  23   0     258      61
  -3 -20   0     249      65
  19 -23   0     275      65
  -4 -19   0     257      66
 -19  23   0     274      60
  18 -23   0     548      67
 -23   5   0     620      61
  -5 -18   0     529      69
 -18  23   0     602      64
  17 -23   0     299      65
 -23   6   0     270      53
 -17  23   0     268      59
  -6 -17   0     162      65
  16 -23   0    1082      77
 -23   7   0    1239      76
  -7 -16   0    1085      85
 -16  23   0    1203      78
 -23   8   0     364      53
  15 -23   0     384      65
  -8 -15   0     295      68
 -15  23   0     355      60
  14 -23   0     773      70
 -23   9   0     675      59
 -14  23   0     514      61
  -9 -14   0     648      74
  13 -23   0     592      69
 -23  10   0     592      55
 -10 -13   0     583      74
 -13  23   0     455      59
  12 -23   0      63      62
 -23  11   0     147      50
 -11 -12   0      55      66
 -12  23   0     164      57
 -23  12   0     331      54
  11 -23   0     266      66
 -12 -11   0     174      67
  23 -12   0     277      53
 -11  23   0     284      60
 -23  13   0     383      62
 -23  13   0     502      56
  10 -23   0     423      67
 -13 -10   0     537      72
 -10  23   0     405      63
  23 -13   0     552      59
   9 -23   0      81      63
 -23  14   0     128      60
 -23  14   0     106      50
  -9  23   0       0      55
  23 -14   0      97      52
 -14  -9   0      32      64
   8 -23   0     362      69
 -23  15   0     347      63
 -23  15   0     467      56
 -15  -8   0     500      71
  23 -15   0     558      59
  -8  23   0     491      62
   7 -23   0    1134      87
 -23  16   0    1166      82
 -23  16   0    1155      75
  23 -16   0    1396      73
 -16  -7   0    1093      80
 -23  17   0     346      63
 -23  17   0     453      58
   6 -23   0     348      67
 -17  -6   0     472      67
  23 -17   0     586      60
 -23  18   0     670      63
 -23  18   0     550      68
   5 -23   0     574      73
 -18  -5   0     739      71
  23 -18   0     849      70
   4 -23   0     636      72
 -23  19   0     608      62
  23 -19   0     675      65
 -19  -4   0     658      63
 -23  20   0      49      55
   3 -23   0      52      65
  23 -20   0     110      58
 -23  21   0     131      59
   2 -23   0     242      65
  23 -21   0     258      63
 -23  22   0     423      63
   1 -23   0     428      68
  23 -22   0     451      68
   0 -23   0     127      65
 -23  23   0      60      59
  23 -23   0     168      64
  23 -24   0     234      67
  -1 -23   0     116      66
 -23  24   0     209      62
  22 -24   0     144      65
  -2 -22   0      97      65
 -22  24   0      77      59
  21 -24   0     781      74
  -3 -21   0     683      72
 -21  24   0     820      68
  20 -24   0     476      70
 -20  24   0     405      63
  -4 -20   0     380      68
  19 -24   0     214      65
 -19  24   0     132      60
  -5 -19   0     155      64
  18 -24   0    1636      84
  -6 -18   0    1538      94
 -18  24   0    1515      84
 -24   7   0     551      59
  17 -24   0     747      74
  -7 -17   0     506      72
 -17  24   0     588      65
  16 -24   0     458      67
 -24   8   0     470      57
  -8 -16   0     300      69
 -16  24   0     379      61
  15 -24   0     876      75
 -24   9   0     886      72
 -15  24   0     964      78
  -9 -15   0     735      75
  14 -24   0     355      67
 -24  10   0     349      54
 -14  24   0     317      60
 -10 -14   0     322      72
  13 -24   0     105      64
 -24  11   0     102      51
 -11 -13   0       4      67
 -13  24   0      87      58
  12 -24   0     966      81
 -24  12   0    1095      74
 -12  24   0    1025      81
  24 -12   0     974      71
 -12 -12   0    1003      89
  11 -24   0     239      66
 -24  13   0     222      53
 -11  24   0     109      59
 -13 -11   0     242      70
  24 -13   0     250      57
 -24  14   0      87      53
  10 -24   0      88      65
 -10  24   0      81      59
  24 -14   0      89      55
 -14 -10   0     109      68
 -24  15   0    1420      79
   9 -24   0    1492      90
  24 -15   0    1633      78
 -15  -9   0    1532      88
 -24  16   0     500      61
   8 -24   0     544      70
 -16  -8   0     614      75
  24 -16   0     780      70
   7 -24   0     108      65
 -24  17   0     115      56
 -17  -7   0     202      66
  24 -17   0     252      57
 -24  18   0    2006      86
   6 -24   0    1820      93
  24 -18   0    2001      84
 -18  -6   0    1939      85
   5 -24   0     417      72
 -24  19   0     478      61
 -19  -5   0     569      63
  24 -19   0     523      63
   4 -24   0     255      68
 -24  20   0     257      60
  24 -20   0     254      61
 -24  21   0     997      82
   3 -24   0    1026      87
  24 -21   0    1091      78
   2 -24   0     339      64
 -24  22   0     376      60
  24 -22   0     412      66
 -24  23   0      19      60
   1 -24   0      30      65
  24 -23   0     119      63
 -24  24   0     864      78
   0 -24   0     884      86
  24 -24   0     996      79
 -24  25   0     398      64
  23 -25   0     714      74
  -2 -23   0     412      68
 -23  25   0     641      68
  22 -25   0       9      64
 -22  25   0     120      61
  -3 -22   0       0      62
  21 -25   0     366      69
 -21  25   0     323      63
  -4 -21   0     225      65
  20 -25   0    1683      88
 -20  25   0    1612      85
  19 -25   0     200      67
 -19  25   0     245      60
  -6 -19   0     168      68
  18 -25   0     557      70
 -18  25   0     479      65
  -7 -18   0     423      70
 -25   8   0    1030      77
  17 -25   0    1162      79
  -8 -17   0    1101      89
 -17  25   0    1077      81
 -25   9   0     153      55
  16 -25   0     176      65
 -16  25   0     154      57
  -9 -16   0     216      70
 -25  10   0     186      53
  15 -25   0     175      67
 -10 -15   0     174      71
 -15  25   0      87      59
 -25  11   0     456      58
  14 -25   0     411      71
 -14  25   0     300      60
 -11 -14   0     261      72
 -25  12   0      19      54
  13 -25   0       0      63
 -13  25   0       0      58
  25 -12   0       0      53
 -12 -13   0      28      68
 -25  13   0      36      52
  12 -25   0      55      66
 -12  25   0      29      58
  25 -13   0      68      57
 -13 -12   0     166      70
 -25  14   0     141      56
  11 -25   0     240      68
  25 -14   0     188      57
 -14 -11   0     277      70
  10 -25   0      34      67
 -25  15   0       1      51
 -15 -10   0      52      69
  25 -15   0     113      55
 -25  16   0     186      57
   9 -25   0     228      68
 -16  -9   0     266      73
  25 -16   0     200      59
 -25  17   0     639      65
   8 -25   0     677      74
 -17  -8   0     838      76
  25 -17   0     860      68
 -25  18   0     133      57
   7 -25   0     193      68
 -18  -7   0     212      67
  25 -18   0      85      58
   6 -25   0      73      67
 -25  19   0       9      57
  25 -19   0      76      60
 -19  -6   0     142      60
   5 -25   0     993      85
 -25  20   0     855      77
  25 -20   0    1163      78
   4 -25   0     325      69
 -25  21   0     412      60
  25 -21   0     414      65
 -25  22   0       0      61
   3 -25   0      97      64
  25 -22   0       0      63
 -25  23   0     291      63
   2 -25   0     277      66
  25 -23   0     289      66
 -25  24   0       0      59
  22 -26   0     413      71
  -4 -22   0     329      66
 -22  26   0     312      65
  21 -26   0      64      69
 -21  26   0     111      60
  -5 -21   0      78      65
  20 -26   0     463      70
 -20  26   0     448      64
  -6 -20   0     376      69
  19 -26   0     371      70
  -7 -19   0     258      67
 -19  26   0     470      65
  18 -26   0     191      66
  -8 -18   0      83      68
 -18  26   0      59      59
  17 -26   0     316      67
 -17  26   0     274      62
  -9 -17   0     264      70
 -26  10   0     610      61
  16 -26   0     678      74
 -10 -16   0     595      76
 -16  26   0     736      68
  15 -26   0     153      68
 -26  11   0     158      54
 -15  26   0     106      60
 -11 -15   0      78      70
  14 -26   0     235      69
 -26  12   0     258      57
 -12 -14   0     304      73
  26 -12   0     233      59
 -14  26   0     202      64
  13 -26   0     643      75
 -26  13   0     633      61
  26 -13   0     683      67
 -13 -13   0     552      76
 -26  14   0     373      60
  12 -26   0     370      71
  26 -14   0     488      62
 -14 -12   0     525      76
 -26  15   0      73      54
  11 -26   0     106      68
  26 -15   0     116      58
 -15 -11   0     150      70
  10 -26   0     296      71
 -26  16   0     356      60
 -16 -10   0     319      74
  26 -16   0     489      64
   9 -26   0     271      70
 -26  17   0     291      60
  26 -17   0     470      63
 -17  -9   0     456      73
   8 -26   0     304      69
 -26  18   0     269      61
  26 -18   0     338      61
 -18  -8   0     342      70
   7 -26   0     178      72
 -26  19   0     165      61
  26 -19   0     290      63
 -19  -7   0     245      65
   6 -26   0     103      66
 -26  20   0     246      61
  26 -20   0     324      63
 -26  21   0      99      60
   5 -26   0     181      68
  26 -21   0     157      62
 -26  22   0     495      64
   4 -26   0     418      71
  26 -22   0     515      69
  20 -27   0     128      68
  -7 -20   0      81      67
 -20  27   0     125      61
  19 -27   0      82      67
 -19  27   0      98      60
  -8 -19   0      20      68
  18 -27   0     865      80
 -18  27   0     579      66
  -9 -18   0     522      73
  17 -27   0      19      67
 -17  27   0      86      64
 -10 -17   0     128      72
  16 -27   0     215      70
  27 -11   0     135      58
 -11 -16   0      77      70
 -27  12   0     236      59
  15 -27   0     250      70
 -12 -15   0     200      71
  27 -12   0     181      60
 -27  13   0      83      56
  14 -27   0       0      66
 -13 -14   0      66      70
  27 -13   0      35      59
  13 -27   0     299      71
 -27  14   0     345      60
 -14 -13   0     360      75
  27 -14   0     380      63
  12 -27   0     752      77
 -27  15   0     836      75
 -15 -12   0     871      84
  27 -15   0     842      74
 -27  16   0     231      59
  11 -27   0     190      70
  27 -16   0     286      62
 -16 -11   0     320      74
  10 -27   0       0      67
 -27  17   0      93      59
  27 -17   0     132      60
 -17 -10   0      14      71
   9 -27   0     788      78
 -27  18   0     766      68
  27 -18   0    1007      75
 -18  -9   0     946      79
   8 -27   0      24      70
 -27  19   0       0      57
 -19  -8   0      45      68
  27 -19   0      97      61
   7 -27   0      24      69
 -27  20   0      98      61
  27 -20   0     129      63
 -27  21   0     515      65
  17 -28   0     331      73
  28 -11   0     443      64
  16 -28   0       0      66
  28 -12   0       3      59
 -12 -16   0       0      70
  15 -28   0     278      72
  28 -13   0     412      64
 -13 -15   0     239      73
  14 -28   0     624      77
  28 -14   0     858      73
 -14 -14   0     777      81
  13 -28   0     381      74
 -28  15   0     383      60
  28 -15   0     479      65
 -15 -13   0     459      75
  12 -28   0      26      70
 -28  16   0       1      57
 -16 -12   0       1      70
  28 -16   0     100      60
  11 -28   0     149      69
 -28  17   0     146      60
 -17 -11   0     125      73
  28 -17   0     259      62
 -28  18   0       0      57
   0   1  -1  108384    1671
  -1   0  -1  110622    1803
  -1   0  -1  109664    1672
   1   0   1  103796    1822
   0  -1   1  109792    1600
   0  -1   1  106698    1824
   0  -1   1  102134    1598
   1   0   1  108509    1759
   1   0   1   99719    1599
   1  -1   1  106276    1916
  -1   0   1  109635    1700
   0   1   1  109681    1766
   1  -1   1  113992    1670
  -1   0   1  107172    1742
   0   1   1  107908    1744
  -1   2  -1    4611      88
  -1  -1  -1    4395      86
  -1  -1  -1    4657      92
  -1   2  -1    4570      87
  -1  -1  -1    4588      88
   1   1   1    4626      87
   1  -2   1    4571      87
   1  -2   1    4722      89
   1   1   1    4662      87
   1   1   1    4426      92
   1  -2   1    4616      94
  -1   3  -1   36670     559
  -2  -1  -1   34927     566
  -1   3  -1   36521     566
  -2  -1  -1   35686     559
  -2  -1  -1   37298     608
  -1   3  -1   35551     564
   2   1   1   33102     518
   2   1   1   34315     513
   1  -3   1   33149     520
   1  -3   1   34035     569
   1  -3   1   34105     521
   0   2  -1    5205      62
  -2   0  -1    5201      62
  -2   0  -1    5219      64
   0   2  -1    5304      63
  -2   0  -1    5225      67
   0   2  -1    5204      63
   0  -2   1    5085      61
   2   0   1    4924      62
   2   0   1    5138      61
   0  -2   1    5066      59
  -2   1  -1    4645      89
   1   1  -1    4659      88
  -2   1  -1    4702      96
  -2   1  -1    4716      90
  -1  -1   1    4649      88
   2  -1   1    4690      89
   2  -1   1    4851      89
  -1  -1   1    4566      87
  -1  -1   1    4610      93
   0  -2  -1    5020      62
  -2   2  -1    5336      64
  -2   2  -1    5235      64
   0  -2  -1    5370      63
   2  -2   1    5100      65
   0   2   1    5127      59
  -2   0   1    5196      59
   0   2   1    5129      59
  -2   0   1    5056      57
   2  -2   1    5270      62
  -1  -2  -1   25685     410
  -2   3  -1   27637     406
  -2   3  -1   27179     404
  -1  -2  -1   27507     436
  -3   1   1   30236     439
  -3   1   1   28437     441
   1   2   1   28025     444
   2  -3   1   29073     483
   1   2   1   30604     438
   2  -3   1   28788     438
  -2  -2  -1   12617     237
  -2   4  -1   12628     222
  -2   4  -1   12261     220
  -2  -2  -1   11663     219
   2  -4   1   12567     239
  -4   2   1   12247     218
   2   2   1   12371     222
  -4   2   1   12816     217
   2  -4   1   12127     221
   2   2   1   12070     221
  -3  -2  -1   16248     275
  -2   5  -1   15891     273
  -3  -2  -1   15705     295
  -3  -2  -1   15673     273
  -2   5  -1   15940     273
  -2   5  -1   15943     275
  -5   3   1   19882     325
   3   2   1   19627     331
   2  -5   1   19433     356
   3   2   1   19153     330
   2  -5   1   19176     330
  -5   3   1   18749     328
  -3  -1  -1    5827      93
  -1   4  -1    5902      94
  -3  -1  -1    6127     102
  -1   4  -1    6037      95
  -3  -1  -1    6190      95
   1  -4   1    6491     101
   1  -4   1    6651     110
   3   1   1    6668     103
   3   1   1    6384     101
  -3   0  -1     315      25
   0   3  -1     292      23
  -3   0  -1     403      29
   0   3  -1     373      24
  -3   0  -1     407      24
   0  -3   1     330      25
   0  -3   1     318      28
   3   0   1     290      23
   0  -3   1     333      33
  -3   1  -1   25984     407
  -3   1  -1   27188     441
   1   2  -1   27724     407
  -3   1  -1   28036     408
  -1  -2   1   29742     446
  -1  -2   1   29010     446
  -1  -2   1   29175     479
   3  -1   1   29986     441
   3  -1   1   28089     482
   3  -1   1   29932     449
  -3   2  -1   37868     577
  -3   2  -1   37529     586
  -1   3   1   32443     516
   3  -2   1   34068     521
  -1   3   1   34705     517
  -2  -1   1   33222     555
   3  -2   1   34896     517
   3  -2   1   32698     563
  -2  -1   1   32744     518
  -2  -1   1   34024     517
  -3   3  -1     283      23
  -3   3  -1     341      25
   0  -3  -1     238      26
   0   3   1     283      23
   0   3   1     321      29
   3  -3   1     283      31
   3  -3   1     285      27
  -3   0   1     284      22
  -3   0   1     322      27
  -1  -3  -1    8680     147
  -3   4  -1    8364     138
  -3   4  -1    8673     138
   1   3   1   10279     160
  -4   1   1   10167     156
   3  -4   1    9805     158
  -4   1   1   10015     155
   1   3   1    9781     158
   3  -4   1    9978     170
  -3   5  -1   76746    1299
  -3   5  -1   77450    1305
  -2  -3  -1   69807    1293
  -2  -3  -1   77102    1399
   3  -5   1   67527    1184
  -5   2   1   71587    1178
   3  -5   1   69956    1286
   2   3   1   67984    1198
  -5   2   1   67131    1185
   2   3   1   71446    1185
  -3   6  -1     609      44
  -3   6  -1     771      40
  -3  -3  -1     589      48
  -3   6  -1     655      43
   3   3   1     629      44
  -6   3   1     615      35
  -6   3   1     593      29
   3  -6   1     543      47
   3   3   1     677      38
  -4  -3  -1   13554     253
  -3   7  -1   13518     235
  -4  -3  -1   13285     234
  -3   7  -1   13828     236
   4   3   1   13648     240
  -7   4   1   14232     236
  -7   4   1   13793     234
   4   3   1   13901     241
   3  -7   1   13841     258
  -2   6  -1     805      45
  -4  -2  -1     920      42
  -4  -2  -1     866      48
  -4  -2  -1     873      52
   4   2   1     409      27
  -6   4   1     327      25
  -6   4   1     340      23
   2  -6   1     326      28
   2  -6   1     323      38
   4   2   1     448      34
  -4  -1  -1   36693     698
  -4  -1  -1   36327     657
  -1   5  -1   36621     649
  -4  -1  -1   37063     642
  -1   5  -1   37192     642
  -5   4   1   36425     633
   4   1   1   36934     633
   1  -5   1   37263     685
   4   1   1   35430     634
   1  -5   1   35674     631
  -5   4   1   35934     634
  -4   0  -1   17832     281
   0   4  -1   17567     280
  -4   0  -1   17744     303
  -4   0  -1   18355     282
   0   4  -1   18440     282
   0  -4   1   18341     301
   0  -4   1   18269     280
   4   0   1   18194     280
   4   0   1   17481     278
   0  -4   1   17723     279
  -4   4   1   17388     274
  -4   4   1   17758     274
  -4   1  -1    8206     144
   1   3  -1    8261     134
   1   3  -1    8366     134
  -4   1  -1    8555     136
  -3   4   1   10412     156
  -1  -3   1    9685     161
  -1  -3   1   10213     163
  -3   4   1   10130     155
  -1  -3   1   10224     174
   4  -1   1   10263     162
   4  -1   1   10255     163
  -4   2  -1   12345     224
   2   2  -1   12438     224
  -4   2  -1   12770     226
  -2   4   1   12362     219
   4  -2   1   12988     223
   4  -2   1   12242     237
  -2  -2   1   12355     238
  -2   4   1   12340     218
  -2  -2   1   11905     220
  -2  -2   1   12356     222
  -4   3  -1    6314      99
   1  -4  -1    6182      98
  -4   3  -1    6193      98
  -1   4   1    6780      99
   4  -3   1    6337     106
  -3  -1   1    6670     101
  -3  -1   1    6474     105
  -3  -1   1    6553      99
  -1   4   1    6403      97
  -4   4  -1   18952     295
  -4   4  -1   18717     294
   0  -4  -1   18790     315
   4  -4   1   18291     303
  -4   0   1   18078     298
   4  -4   1   18380     283
   0   4   1   18528     282
  -4   0   1   17751     280
   0   4   1   17496     280
  -4   0   1   18151     281
  -4   5  -1   19104     342
  -1  -4  -1   19237     368
  -4   5  -1   19886     343
  -5   1   1   19121     332
   1   4   1   19401     336
   1   4   1   18619     334
  -5   1   1   19270     333
   4  -5   1   18809     360
  -2  -4  -1    4695     103
  -2  -4  -1    4307      92
  -4   6  -1    4588      96
  -4   6  -1    4402      94
  -6   2   1    6290     119
   2   4   1    6200     123
   4  -6   1    6562     133
  -6   2   1    6479     122
   2   4   1    6484     127
  -4   7  -1   11367     199
  -4   7  -1   11283     199
  -3  -4  -1   11311     214
  -3  -4  -1   11179     197
  -4   7  -1   11618     200
  -7   3   1   11150     188
  -7   3   1   10647     185
   3   4   1   11020     192
   3   4   1   10561     190
   4  -7   1   11046     204
  -4   8  -1    8197     160
  -4  -4  -1    8583     174
  -4   8  -1    8399     160
  -4   8  -1    8813     163
  -4  -4  -1    8431     159
  -8   4   1    8694     157
   4   4   1    8451     161
   4  -8   1    8512     171
  -8   4   1    8268     153
   4   4   1    8431     159
  -4   9  -1     874      49
  -4   9  -1     801      52
  -5  -4  -1     941      45
  -5  -4  -1     703      56
   5   4   1    1038      51
  -9   5   1     946      47
  -9   5   1     939      38
   5   4   1    1045      45
   4  -9   1     922      53
  -5  -3  -1   12207     224
  -5  -3  -1   11972     217
  -3   8  -1   12105     218
  -3   8  -1   12286     220
  -5  -3  -1   12313     235
  -8   5   1   13037     231
   5   3   1   13230     237
  -8   5   1   13585     233
   5   3   1   13418     239
   3  -8   1   13502     256
  -2   7  -1    3259      81
  -5  -2  -1    3235      87
  -2   7  -1    3054      78
  -5  -2  -1    3065      82
  -5  -2  -1    2988      75
   2  -7   1    3119      83
   5   2   1    3023      76
  -7   5   1    3007      68
  -7   5   1    2892      65
  -5  -1  -1    1523      48
  -5  -1  -1    1540      54
  -1   6  -1    1476      49
  -5  -1  -1    1554      57
  -6   5   1    1327      34
   1  -6   1    1350      44
   5   1   1    1329      48
   1  -6   1    1252      55
  -6   5   1    1287      37
  -5   0  -1    9330     164
  -5   0  -1    9198     175
   0   5  -1    9167     162
  -5   0  -1    9234     162
   0   5  -1    9802     165
  -5   5   1    9507     157
   5   0   1    9388     165
   0  -5   1    9589     164
   0  -5   1    9529     178
  -5   5   1    9080     156
   0  -5   1    9658     167
   1   4  -1   18931     331
  -5   1  -1   19120     332
   1   4  -1   18599     330
  -5   1  -1   18430     330
  -5   1  -1   18580     355
  -1  -4   1   18788     360
  -1  -4   1   18812     334
  -4   5   1   18392     329
   5  -1   1   19371     335
  -1  -4   1   19178     336
  -4   5   1   19313     330
  -5   2  -1   76644    1340
  -5   2  -1   79303    1326
   2   3  -1   76945    1325
  -2  -3   1   70281    1202
  -3   5   1   72412    1200
  -3   5   1   68892    1199
  -2  -3   1   69089    1214
  -2  -3   1   69725    1303
   5  -2   1   71212    1195
   2  -5  -1   15886     297
  -5   3  -1   16800     283
  -5   3  -1   16436     282
  -3  -2   1   19689     331
   5  -3   1   18367     354
  -2   5   1   19964     328
  -3  -2   1   19174     354
  -2   5   1   19402     329
  -3  -2   1   19445     329
  -5   4  -1   37751     661
   1  -5  -1   37569     719
  -5   4  -1   38483     667
  -1   5   1   35608     645
  -4  -1   1   37039     652
  -4  -1   1   37218     634
  -4  -1   1   36074     686
  -1   5   1   37067     643
   5  -4   1   35394     696
  -5   5  -1    9288     166
  -5   5  -1    9707     167
   0  -5  -1    9627     177
  -5   0   1    9403     171
   5  -5   1    9465     176
   0   5   1    9735     166
  -5   0   1    9564     163
  -5   0   1    9714     165
   0   5   1    9591     165
  -5   6  -1     963      50
  -5   6  -1    1025      52
  -1  -5  -1    1084      53
   5  -6   1     596      45
  -6   1   1     547      42
   1   5   1     621      42
  -6   1   1     527      34
   1   5   1     614      48
  -5   7  -1     944      49
  -2  -5  -1     819      54
  -5   7  -1     937      49
  -7   2   1     896      37
   5  -7   1     891      47
  -7   2   1     957      47
   2   5   1     926      47
   2   5   1     897      50
  -3  -5  -1   12002     235
  -5   8  -1   12275     220
  -5   8  -1   11966     218
  -3  -5  -1   11943     217
   3   5   1   11018     201
   3   5   1   11177     204
  -8   3   1   10772     196
   5  -8   1   10922     215
  -8   3   1   11353     200
  -5   9  -1    6027     120
  -4  -5  -1    5934     127
  -5   9  -1    5880     117
  -4  -5  -1    5691     115
  -5   9  -1    5821     116
  -9   4   1    5749     110
   4   5   1    5962     120
   4   5   1    5862     116
  -9   4   1    5866     115
   5  -9   1    5896     123
  -5  10  -1    2273      68
  -5  -5  -1    2349      66
  -5  10  -1    2366      75
  -5  -5  -1    2401      80
  -5  10  -1    2358      67
   5   5   1    2262      70
 -10   5   1    2323      67
 -10   5   1    2324      60
   5   5   1    2250      67
   5 -10   1    2305      72
  -5  11  -1    7856     156
  -6  -5  -1    7564     167
  -6  -5  -1    7917     153
  -5  11  -1    7866     153
   5 -11   1    7956     166
 -11   6   1    7971     153
 -11   6   1    7886     149
   6   5   1    7723     157
  -4  10  -1    7496     149
  -6  -4  -1    7351     145
  -4  10  -1    7409     146
  -6  -4  -1    7454     160
 -10   6   1    6576     129
   4 -10   1    6595     142
   6   4   1    6468     133
 -10   6   1    6489     125
  -6  -3  -1     710      54
  -6  -3  -1     693      57
  -6  -3  -1     721      45
  -3   9  -1     708      48
  -3   9  -1     716      51
   3  -9   1     751      53
  -9   6   1     635      37
  -9   6   1     630      44
   6   3   1     712      49
  -6  -2  -1    7500     141
  -6  -2  -1    7553     145
  -2   8  -1    7607     144
  -2   8  -1    7519     141
  -6  -2  -1    7451     153
  -8   6   1    8590     151
   6   2   1    8453     159
   2  -8   1    8537     170
  -8   6   1    8442     150
  -6  -1  -1    6706     129
  -1   7  -1    6981     130
  -6  -1  -1    6943     133
  -6  -1  -1    6628     140
   1  -7   1    6822     142
   1  -7   1    6981     129
  -7   6   1    7013     124
  -7   6   1    6794     123
   6   1   1    6931     132
   0   6  -1    3911      90
  -6   0  -1    3811      86
   0   6  -1    3810      88
  -6   0  -1    3860      92
  -6   0  -1    3702      94
   0  -6   1    3707      83
  -6   6   1    3784      77
   6   0   1    3816      87
  -6   6   1    3651      77
  -6   6   1    3739      76
   0  -6   1    3840      95
  -6   1  -1     991      54
   1   5  -1    1047      53
  -6   1  -1    1043      56
  -6   1  -1     927      46
   1   5  -1     952      47
  -1  -5   1     518      40
  -1  -5   1     542      52
  -5   6   1     616      35
  -5   6   1     554      32
  -1  -5   1     625      47
   6  -1   1     580      45
  -6   2  -1    4531      99
   2   4  -1    4577      98
  -6   2  -1    4484      94
  -4   6   1    6212     118
  -2  -4   1    6220     124
  -2  -4   1    6379     127
  -4   6   1    6742     121
  -2  -4   1    6587     136
  -6   3  -1     567      49
   3  -6  -1     599      28
   3   3  -1     701      44
  -6   3  -1     554      42
  -3   6   1     592      32
  -3  -3   1     633      39
  -3  -3   1     596      46
  -3   6   1     683      38
  -3  -3   1     625      48
  -6   4  -1     883      47
  -6   4  -1     883      50
   2  -6  -1     818      37
  -2   6   1     332      24
  -2   6   1     372      29
  -4  -2   1     423      26
   6  -4   1     427      31
  -4  -2   1     431      34
  -4  -2   1     425      35
  -6   5  -1    1551      51
   1  -6  -1    1524      48
  -6   5  -1    1598      51
  -1   6   1    1404      48
   6  -5   1    1356      45
  -1   6   1    1362      43
  -5  -1   1    1357      45
  -5  -1   1    1351      42
  -5  -1   1    1330      49
  -6   6  -1    3904      89
   0  -6  -1    3794      91
  -6   6  -1    3748      88
   0   6   1    3867      87
  -6   0   1    3737      82
  -6   0   1    3825      89
   6  -6   1    3801      88
   0   6   1    3841      86
  -6   0   1    3771      84
  -1  -6  -1   23314     440
  -6   7  -1   23069     408
  -6   7  -1   23754     409
   6  -7   1   22001     413
  -7   1   1   21764     384
   1   6   1   22720     386
  -7   1   1   21677     382
   1   6   1   21891     384
  -6   8  -1    4148      90
  -6   8  -1    3970      87
  -2  -6  -1    3944      94
  -8   2   1    3330      72
   2   6   1    3403      81
   2   6   1    3364      77
   6  -8   1    3253      80
  -8   2   1    3592      79
  -6   9  -1    2069      67
  -6   9  -1    1948      63
  -3  -6  -1    1982      72
   3   6   1    2013      67
  -9   3   1    2045      63
   3   6   1    1956      61
  -9   3   1    1907      55
   6  -9   1    1941      64
  -4  -6  -1    6112     124
  -6  10  -1    6219     125
  -6  10  -1    6194     128
 -10   4   1    7080     138
   6 -10   1    6887     147
   4   6   1    7061     139
 -10   4   1    7013     133
   4   6   1    7098     142
  -5  -6  -1   10580     197
  -6  11  -1   10393     197
  -6  11  -1   10546     197
  -5  -6  -1   10514     215
  -6  11  -1   10811     201
 -11   5   1   10591     197
   6 -11   1   10496     211
 -11   5   1   10709     193
   5   6   1   10584     200
   5   6   1   10508     197
  -6  -6  -1     156      48
  -6  12  -1     108      33
  -6  12  -1     114      32
  -6  12  -1     119      35
  -6  -6  -1     139      29
 -12   6   1     130      26
   6   6   1     130      33
 -12   6   1     105      36
   6 -12   1     131      41
  -6  13  -1    4652     105
  -6  13  -1    4534     106
  -7  -6  -1    4675     119
  -6  13  -1    4616     110
  -7  -6  -1    4551     103
   7   6   1    4324     105
 -13   7   1    4664      99
 -13   7   1    4603     107
   6 -13   1    4529     113
  -5  12  -1    4903     110
  -5  12  -1    4866     106
  -7  -5  -1    4815     105
  -7  -5  -1    4727     119
   5 -12   1    4547     112
 -12   7   1    4601      96
 -12   7   1    4478     101
   7   5   1    4579     104
  -4  11  -1    2075      65
  -7  -4  -1    2001      77
  -7  -4  -1    2092      63
  -4  11  -1    2159      71
 -11   7   1    1947      64
 -11   7   1    2012      57
   7   4   1    2060      67
   4 -11   1    2118      73
  -7  -3  -1   13728     276
  -7  -3  -1   14019     256
  -3  10  -1   14300     259
  -7  -3  -1   13824     259
  -3  10  -1   14381     257
 -10   7   1   13711     244
   7   3   1   13214     249
   3 -10   1   13558     267
 -10   7   1   13711     242
  -2   9  -1   11860     214
  -2   9  -1   11439     210
  -7  -2  -1   11400     210
  -7  -2  -1   11266     226
  -7  -2  -1   11391     213
   7   2   1   11942     222
  -9   7   1   12181     216
   2  -9   1   12360     239
  -9   7   1   12027     215
  -7  -1  -1     589      41
  -7  -1  -1     611      46
  -7  -1  -1     515      44
  -1   8  -1     477      36
  -1   8  -1     514      46
   7   1   1     590      46
   1  -8   1     619      55
   1  -8   1     561      40
  -8   7   1     505      38
  -8   7   1     501      34
   0   7  -1   12513     226
   0   7  -1   12485     224
  -7   0  -1   12319     223
  -7   0  -1   12399     240
  -7   0  -1   12603     227
   0  -7   1   12196     237
  -7   7   1   12252     213
   0  -7   1   12294     218
  -7   7   1   12092     213
   1   6  -1   22565     400
  -7   1  -1   22983     400
  -7   1  -1   22782     430
  -7   1  -1   23029     402
   1   6  -1   23149     402
  -6   7   1   20978     374
  -1  -6   1   21668     379
  -1  -6   1   22058     410
  -6   7   1   22083     375
   2   5  -1     963      52
  -7   2  -1     981      59
  -7   2  -1     910      45
  -5   7   1     950      37
  -5   7   1     846      40
  -2  -5   1     972      56
  -2  -5   1     888      53
  -2  -5   1     970      44
   4  -7  -1   11720     210
   3   4  -1   11666     205
  -7   3  -1   11344     203
  -7   3  -1   11954     207
  -4   7   1   10841     187
  -3  -4   1   11224     192
  -4   7   1   11098     188
  -3  -4   1   10936     195
  -3  -4   1   10729     206
   3  -7  -1   13621     250
  -7   4  -1   13465     237
  -7   4  -1   14187     241
  -4  -3   1   14100     247
  -4  -3   1   14277     245
  -3   7   1   14209     242
  -4  -3   1   13998     263
  -3   7   1   14487     243
  -7   5  -1    3134      78
  -7   5  -1    3023      80
   2  -7  -1    3179      77
  -5  -2   1    3073      78
  -5  -2   1    3105      74
  -2   7   1    3125      75
   7  -5   1    2926      75
  -2   7   1    2988      71
  -5  -2   1    3125      82
  -7   6  -1    6779     131
  -7   6  -1    6934     131
   1  -7  -1    6775     137
  -6  -1   1    7091     135
  -1   7   1    7078     133
  -6  -1   1    7100     130
  -1   7   1    7287     131
   7  -6   1    6780     138
  -6  -1   1    6892     138
  -7   7  -1   12465     227
  -7   7  -1   12928     227
   0  -7  -1   12612     243
   7  -7   1   12353     236
  -7   0   1   12481     233
   0   7   1   12439     224
   0   7   1   12465     222
  -7   0   1   12688     224
  -7   0   1   12176     220
  -1  -7  -1    2196      71
  -7   8  -1    2156      67
  -7   8  -1    2181      65
  -8   1   1    2029      56
   7  -8   1    2037      64
   1   7   1    2047      60
  -8   1   1    2030      64
   1   7   1    2072      67
  -2  -7  -1    8601     181
  -7   9  -1    8764     168
  -7   9  -1    8922     169
  -9   2   1    7813     153
  -9   2   1    7833     149
   2   7   1    7907     152
   2   7   1    7886     155
   7  -9   1    7854     161
  -7  10  -1    8877     167
  -3  -7  -1    8670     181
  -7  10  -1    8512     164
   3   7   1    9063     172
   7 -10   1    8706     178
   3   7   1    9076     169
 -10   3   1    8849     164
 -10   3   1    8838     168
  -7  11  -1    4949     108
  -7  11  -1    5021     112
  -4  -7  -1    4859     119
   4   7   1    5098     109
   7 -11   1    5156     117
   4   7   1    5231     114
 -11   4   1    5080     104
 -11   4   1    4837     110
  -7  12  -1    3543      90
  -5  -7  -1    3678     104
  -7  12  -1    3720      94
 -12   5   1    3393      87
 -12   5   1    3319      78
   5   7   1    3337      84
   5   7   1    3327      87
   7 -12   1    3323      90
  -7  13  -1    2575      74
  -7  13  -1    2533      74
  -6  -7  -1    2405      86
  -7  13  -1    2522      77
 -13   6   1    1995      71
 -13   6   1    2078      59
   7 -13   1    2084      73
  -7  14  -1     292      43
  -7  14  -1     403      43
  -7  -7  -1     375      55
  -7  14  -1     333      42
   7   7   1     333      39
 -14   7   1     351      34
 -14   7   1     346      44
   7 -14   1     374      48
  -7  15  -1    4580     108
  -7  15  -1    4324     110
  -7  15  -1    4629     107
  -8  -7  -1    4532     122
   7 -15   1    4148     112
 -15   8   1    4399     106
 -15   8   1    4334      98
  -6  14  -1    4964     112
  -8  -6  -1    4693     122
  -6  14  -1    4704     112
  -8  -6  -1    4950     108
 -14   8   1    5285     109
   6 -14   1    5007     123
 -14   8   1    5166     115
  -8  -5  -1    1050      73
  -5  13  -1    1092      56
  -5  13  -1     920      63
  -8  -5  -1     981      51
 -13   8   1     962      49
   5 -13   1     983      62
 -13   8   1     904      62
  -4  12  -1    1640      67
  -8  -4  -1    1581      77
  -8  -4  -1    1745      59
  -4  12  -1    1651      61
   8   4   1    1310      57
 -12   8   1    1330      50
   4 -12   1    1360      69
 -12   8   1    1256      57
  -8  -3  -1    6891     152
  -8  -3  -1    6921     145
  -8  -3  -1    7020     140
  -3  11  -1    6977     144
  -3  11  -1    7203     142
 -11   8   1    6456     127
   8   3   1    6178     131
   3 -11   1    6380     141
 -11   8   1    6402     124
  -2  10  -1    4721     108
  -2  10  -1    4633     104
  -8  -2  -1    4654     110
  -8  -2  -1    4770     115
  -8  -2  -1    4635     103
 -10   8   1    4373      95
   8   2   1    4401     102
 -10   8   1    4447      93
   2 -10   1    4507     111
  -8  -1  -1    1041      59
  -8  -1  -1    1063      49
  -1   9  -1    1150      58
  -8  -1  -1    1126      58
  -1   9  -1    1131      51
  -9   8   1    1420      48
   1  -9   1    1395      63
  -9   8   1    1328      47
  -8   0  -1    6064     121
  -8   0  -1    6111     126
   0   8  -1    6157     122
   0   8  -1    5874     124
  -8   0  -1    5940     130
   0  -8   1    6118     120
   0  -8   1    5962     133
  -8   8   1    5834     114
  -8   8   1    6171     116
   1   7  -1    2142      64
  -8   1  -1    2228      68
  -8   1  -1    2158      69
  -8   1  -1    2065      62
   1   7  -1    2227      69
  -1  -7   1    2017      59
  -7   8   1    2015      55
  -7   8   1    1883      52
  -1  -7   1    2020      70
   2   6  -1    3962      90
  -8   2  -1    3960      85
  -8   2  -1    4057      92
  -8   2  -1    3938      89
   6  -8  -1    3816      76
  -6   8   1    3269      69
  -2  -6   1    3314      86
  -2  -6   1    3383      76
  -2  -6   1    3277      82
  -6   8   1    3373      72
  -8   3  -1   12294     226
  -8   3  -1   12308     223
   3   5  -1   12432     226
   5  -8  -1   12508     232
  -3  -5   1   10914     202
  -3  -5   1   11138     199
  -3  -5   1   10791     214
  -5   8   1   10949     195
  -5   8   1   10829     194
   4   4  -1    8690     167
   4  -8  -1    8629     167
  -8   4  -1    8682     165
  -8   4  -1    8426     161
  -4   8   1    8594     157
  -4   8   1    8690     159
  -4  -4   1    8563     165
  -4  -4   1    8489     174
  -4  -4   1    8592     161
  -8   5  -1   11916     216
  -8   5  -1   12366     219
   3  -8  -1   12022     228
   8  -5   1   13141     253
  -5  -3   1   13434     256
  -5  -3   1   13729     239
  -3   8   1   13665     236
  -3   8   1   13386     238
  -5  -3   1   13502     241
  -8   6  -1    7725     144
   2  -8  -1    7527     151
  -8   6  -1    7743     145
  -6  -2   1    8724     157
   8  -6   1    8322     165
  -6  -2   1    8534     161
  -2   8   1    8718     159
  -6  -2   1    8498     167
  -2   8   1    8734     156
  -8   7  -1     497      37
   1  -8  -1     532      48
  -8   7  -1     530      48
  -1   8   1     626      49
  -1   8   1     554      41
  -7  -1   1     534      44
   8  -7   1     497      41
  -7  -1   1     555      40
  -7  -1   1     654      53
  -8   8  -1    6062     122
  -8   8  -1    6047     122
   0  -8  -1    5860     129
  -8   0   1    6074     125
  -8   0   1    6334     121
   0   8   1    6300     122
   0   8   1    6173     126
  -8   0   1    6088     123
   8  -8   1    6024     128
  -8   9  -1    3412      83
  -1  -8  -1    3466      91
  -8   9  -1    3566      85
   1   8   1    3794      85
  -9   1   1    3647      81
  -9   1   1    3753      89
   1   8   1    3790      90
   8  -9   1    3808      90
  -8  10  -1    2579      75
  -8  10  -1    2521      72
   2   8   1    2741      78
   2   8   1    2723      73
   8 -10   1    2592      76
 -10   2   1    2617      69
 -10   2   1    2582      75
  -8  11  -1   14284     262
  -8  11  -1   14063     260
  -3  -8  -1   13721     281
   3   8   1   14588     267
   3   8   1   14313     264
   8 -11   1   14249     282
 -11   3   1   14158     260
 -11   3   1   14143     264
  -4  -8  -1    1737      75
  -8  12  -1    1731      60
  -8  12  -1    1769      67
   4   8   1    2374      74
 -12   4   1    2315      74
 -12   4   1    2256      62
   8 -12   1    2354      74
   4   8   1    2380      67
  -8  13  -1     594      46
  -8  13  -1     624      42
  -5  -8  -1     600      55
 -13   5   1     624      47
 -13   5   1     609      46
   8 -13   1     630      58
   5   8   1     647      58
   5   8   1     580      47
  -8  14  -1    5576     127
  -8  14  -1    5815     127
  -6  -8  -1    5859     140
 -14   6   1    5770     120
 -14   6   1    5901     129
   6   8   1    5725     127
   8 -14   1    5914     134
  -8  15  -1    4726     115
  -7  -8  -1    4832     125
  -8  15  -1    4728     111
  -8  15  -1    4763     111
   7   8   1    4642     110
   8 -15   1    4671     117
 -15   7   1    4849     105
 -15   7   1    4764     113
  -8  -8  -1     192      59
  -8  16  -1      84      40
  -8  16  -1      87      37
  -8  16  -1      93      39
   8 -16   1     175      52
 -16   8   1     148      44
 -16   8   1     115      33
  -8  17  -1    1353      64
  -8  17  -1    1437      70
  -8  17  -1    1362      66
  -9  -8  -1    1243      85
 -17   9   1    1606      64
   8 -17   1    1423      78
 -17   9   1    1336      71
  -7  16  -1    4254     108
  -9  -7  -1    4425     122
  -7  16  -1    4344     105
  -7  16  -1    4419     104
  -9  -7  -1    4151     105
   7 -16   1    4257     116
 -16   9   1    4380     101
 -16   9   1    4272     108
  -9  -6  -1     162      55
  -6  15  -1     175      42
  -9  -6  -1     170      32
  -6  15  -1     135      36
 -15   9   1     156      42
   6 -15   1     182      50
 -15   9   1     127      33
  -5  14  -1    5790     125
  -9  -5  -1    5767     123
  -5  14  -1    5563     128
  -9  -5  -1    5655     138
   5 -14   1    6105     143
 -14   9   1    5896     124
 -14   9   1    6264     130
  -9  -4  -1    5520     133
  -9  -4  -1    5457     131
  -4  13  -1    5451     120
  -4  13  -1    5672     126
  -9  -4  -1    5471     119
 -13   9   1    5306     118
 -13   9   1    5358     112
   4 -13   1    5503     130
  -3  12  -1    1613      67
  -9  -3  -1    1627      59
  -3  12  -1    1647      62
  -9  -3  -1    1554      69
  -9  -3  -1    1546      77
 -12   9   1    1431      53
 -12   9   1    1515      60
   3 -12   1    1552      73
  -9  -2  -1    3586      98
  -2  11  -1    3870      94
  -2  11  -1    3897      91
  -9  -2  -1    3762      95
  -9  -2  -1    3805      89
 -11   9   1    3988      86
   2 -11   1    4000     103
 -11   9   1    3932      89
  -1  10  -1    3960      94
  -9  -1  -1    3546      97
  -9  -1  -1    3627      93
  -1  10  -1    3817      88
  -9  -1  -1    3715      87
 -10   9   1    3918      86
 -10   9   1    4000      86
   1 -10   1    3891     101
  -9   0  -1    3393      83
  -9   0  -1    3367      91
   0   9  -1    3442      89
  -9   0  -1    3304      89
   0   9  -1    3349      84
   0  -9   1    3383      80
   0  -9   1    3338      94
  -9   9   1    3216      76
  -9   9   1    3381      78
   1   8  -1    3494      81
  -9   1  -1    3384      85
  -9   1  -1    3411      80
   1   8  -1    3434      85
  -9   1  -1    3424      86
  -1  -8   1    3682      96
  -8   9   1    3618      78
  -8   9   1    3594      78
  -8   9   1    3651      80
  -1  -8   1    3803      83
  -9   2  -1    8725     166
   2   7  -1    8789     170
   7  -9  -1    8564     167
  -9   2  -1    8611     170
  -2  -7   1    7876     150
  -2  -7   1    7592     163
  -7   9   1    7505     144
  -7   9   1    7854     146
   3   6  -1    2014      67
   6  -9  -1    1954      52
  -9   3  -1    1928      61
  -9   3  -1    1981      71
  -3  -6   1    2007      72
  -6   9   1    1978      55
  -6   9   1    2013      58
  -3  -6   1    2062      61
  -3  -6   1    1970      66
  -9   4  -1    5936     121
  -9   4  -1    5826     116
   4   5  -1    5963     119
   5  -9  -1    5892     116
  -5   9   1    5867     111
  -5   9   1    5903     114
  -4  -5   1    5878     116
  -4  -5   1    5799     120
  -4  -5   1    5892     127
  -9   5  -1     825      53
   4  -9  -1     844      42
  -9   5  -1     772      47
  -5  -4   1    1006      46
  -5  -4   1     893      55
  -5  -4   1     983      55
  -4   9   1     958      48
  -4   9   1    1025      42
  -9   6  -1     699      50
  -9   6  -1     724      56
   3  -9  -1     706      46
   9  -6   1     695      44
  -6  -3   1     731      44
  -3   9   1     690      41
  -3   9   1     701      50
  -6  -3   1     715      56
  -6  -3   1     781      52
  -9   7  -1   11777     214
   2  -9  -1   11396     226
  -9   7  -1   11759     215
  -7  -2   1   12355     224
   9  -7   1   12186     238
  -7  -2   1   12043     239
  -2   9   1   12576     226
  -2   9   1   12685     224
  -7  -2   1   12579     228
   1  -9  -1    1001      54
  -9   8  -1    1113      54
  -9   8  -1    1036      55
  -8  -1   1    1449      51
  -1   9   1    1408      57
  -1   9   1    1490      51
  -8  -1   1    1429      62
  -8  -1   1    1351      53
   9  -8   1    1337      52
   0  -9  -1    3355      92
  -9   9  -1    3406      85
  -9   9  -1    3438      86
   0   9   1    3371      87
   9  -9   1    3336      84
  -9   0   1    3359      87
  -9   0   1    3369      79
   0   9   1    3425      82
  -9   0   1    3415      80
  -9  10  -1    2923      79
  -9  10  -1    2928      81
  -1  -9  -1    2974      87
   1   9   1    2634      78
   1   9   1    2779      73
   9 -10   1    2668      78
 -10   1   1    2808      79
 -10   1   1    2876      71
  -9  11  -1    4298      99
  -9  11  -1    4315     101
  -2  -9  -1    4125     108
 -11   2   1    3279      78
 -11   2   1    3083      85
   9 -11   1    3229      85
   2   9   1    3329      82
   2   9   1    3327      86
  -3  -9  -1    1066      69
  -9  12  -1    1058      57
  -9  12  -1    1030      59
   3   9   1    1056      52
   3   9   1     976      58
 -12   3   1    1022      49
 -12   3   1     952      57
   9 -12   1    1099      57
  -4  -9  -1    7213     164
  -9  13  -1    7233     150
  -9  13  -1    7305     151
 -13   4   1    7253     142
   4   9   1    7093     146
   4   9   1    7192     150
   9 -13   1    7089     155
 -13   4   1    6938     149
  -5  -9  -1    9816     207
  -9  14  -1    9972     193
  -9  14  -1    9712     190
   9 -14   1    9174     191
 -14   5   1    8838     180
   5   9   1    9475     184
 -14   5   1    9556     176
   5   9   1    8956     179
  -9  15  -1     406      42
  -6  -9  -1     481      58
  -9  15  -1     438      47
   9 -15   1     478      53
 -15   6   1     422      37
   6   9   1     348      37
 -15   6   1     468      48
  -9  16  -1    2872      89
  -9  16  -1    3081      87
  -7  -9  -1    2916     102
 -16   7   1    2765      87
 -16   7   1    2930      80
   9 -16   1    2768      91
  -9  17  -1    3084      88
  -8  -9  -1    2812     105
  -9  17  -1    3090      95
   9 -17   1    2786      93
 -17   8   1    2653      87
 -17   8   1    2744      78
  -9  18  -1     280      43
  -9  18  -1     312      50
  -9  -9  -1     339      62
  -9  18  -1     282      44
   9 -18   1     303      57
 -18   9   1     288      40
 -18   9   1     281      51
  -9  19  -1    2774      95
  -9  19  -1    2800      91
  -9  19  -1    2766      91
 -10  -9  -1    2732     105
 -19  10   1    2855      95
   9 -19   1    3007     102
 -19  10   1    3159      89
  -8  18  -1    1272      66
  -8  18  -1    1248      68
  -8  18  -1    1251      76
 -10  -8  -1    1146      81
   8 -18   1    1390      81
 -18  10   1    1407      80
 -18  10   1    1513      67
  -7  17  -1     412      42
 -10  -7  -1     376      62
  -7  17  -1     389      44
  -7  17  -1     360      49
   7 -17   1     407      57
 -17  10   1     368      39
 -17  10   1     353      49
 -10  -6  -1    2074      69
  -6  16  -1    2258      76
 -10  -6  -1    2131      86
  -6  16  -1    1987      78
 -16  10   1    2301      71
   6 -16   1    2208      87
 -16  10   1    2283      79
  -5  15  -1    3371      90
  -5  15  -1    3395      97
 -10  -5  -1    3313     103
 -10  -5  -1    3167      86
 -15  10   1    3092      81
   5 -15   1    3429     101
 -15  10   1    3185      89
  -4  14  -1     407      45
 -10  -4  -1     306      42
 -10  -4  -1     313      32
  -4  14  -1     445      44
 -10  -4  -1     435      54
 -14  10   1     341      41
 -14  10   1     294      34
   4 -14   1     378      53
  -3  13  -1    7066     143
 -10  -3  -1    6816     154
  -3  13  -1    6725     145
 -10  -3  -1    6616     146
 -10  -3  -1    7050     142
 -13  10   1    6946     140
 -13  10   1    6783     136
   3 -13   1    6830     156
 -10  -2  -1    3807     105
 -10  -2  -1    3842      99
  -2  12  -1    3867      93
  -2  12  -1    3871      97
 -10  -2  -1    3921      92
 -12  10   1    3630      90
 -12  10   1    3816      87
   2 -12   1    3815     102
  -1  11  -1      99      37
 -10  -1  -1     119      37
  -1  11  -1      83      31
 -10  -1  -1     141      46
 -10  -1  -1     110      30
 -11  10   1      78      30
 -11  10   1      77      29
   1 -11   1     103      47
 -10   0  -1     328      31
   0  10  -1     427      41
   0  10  -1     371      34
 -10   0  -1     424      47
 -10   0  -1     320      39
 -10  10   1     103      28
   0 -10   1     155      47
 -10  10   1     103      30
   1   9  -1    3117      84
   1   9  -1    3051      78
   9 -10  -1    2965      67
 -10   1  -1    2856      83
 -10   1  -1    2905      83
 -10   1  -1    3101      77
  -9  10   1    2647      70
  -1  -9   1    2785      86
  -1  -9   1    2883      72
  -9  10   1    2658      68
 -10   2  -1    2482      78
 -10   2  -1    2628      70
   8 -10  -1    2468      61
   2   8  -1    2577      78
  -2  -8   1    2730      71
  -8  10   1    2446      68
  -2  -8   1    2506      82
  -8  10   1    2520      65
   3   7  -1    8750     167
   7 -10  -1    8576     166
 -10   3  -1    8665     164
 -10   3  -1    8615     168
  -3  -7   1    8932     167
  -7  10   1    8864     164
  -3  -7   1    8638     182
  -7  10   1    8869     162
   6 -10  -1    6218     126
 -10   4  -1    6153     126
   4   6  -1    6316     129
 -10   4  -1    6251     130
  -4  -6   1    7050     137
  -4  -6   1    6851     141
  -6  10   1    6900     135
  -6  10   1    6977     133
  -4  -6   1    6983     150
   5 -10  -1    2342      65
 -10   5  -1    2390      76
 -10   5  -1    2263      68
  -5  -5   1    2274      77
  -5  -5   1    2420      68
  -5  -5   1    2475      75
  -5  10   1    2351      64
  -5  10   1    2365      69
   4 -10  -1    7415     151
 -10   6  -1    7219     145
 -10   6  -1    7565     149
  -4  10   1    6655     128
  -6  -4   1    6464     135
  -6  -4   1    6656     141
  -6  -4   1    6484     130
  -4  10   1    6569     131
 -10   7  -1   14519     262
 -10   7  -1   14308     263
   3 -10  -1   14180     278
  -7  -3   1   13829     253
  -7  -3   1   13433     266
  -7  -3   1   13592     249
  -3  10   1   13653     247
  -3  10   1   13980     250
  10  -7   1   13586     264
 -10   8  -1    4649     106
   2 -10  -1    4703     111
 -10   8  -1    4853     109
  -2  10   1    4696     105
  -8  -2   1    4472     106
  -8  -2   1    4669     101
  10  -8   1    4439     104
  -2  10   1    4618     101
  -8  -2   1    4583     106
 -10   9  -1    3731      92
   1 -10  -1    3831      96
 -10   9  -1    3834      91
  10  -9   1    3986      95
  -1  10   1    4140      91
  -9  -1   1    4020      93
  -1  10   1    4020      96
  -9  -1   1    4117      90
  -9  -1   1    4182      99
   0 -10  -1     394      47
 -10  10  -1     353      39
 -10  10  -1     367      41
 -10   0   1     138      38
  10 -10   1     121      34
   0  10   1     125      29
 -10   0   1     203      29
   0  10   1     132      35
 -10   0   1     213      31
 -10  11  -1     603      54
 -10  11  -1     591      41
  -1 -10  -1     696      55
   1  10   1     671      57
 -11   1   1     485      44
 -11   1   1     561      45
   1  10   1     579      47
  10 -11   1     512      51
  -2 -10  -1    1712      74
 -10  12  -1    1917      69
 -10  12  -1    1844      67
 -12   2   1    1453      68
  10 -12   1    1441      61
   2  10   1    1494      58
 -12   2   1    1503      55
   2  10   1    1464      65
  -3 -10  -1    7543     167
 -10  13  -1    7491     154
 -10  13  -1    7659     156
 -13   3   1    6909     149
  10 -13   1    6996     153
   3  10   1    7285     145
   3  10   1    7430     151
 -13   3   1    7343     143
 -10  14  -1     163      38
  -4 -10  -1     220      53
 -10  14  -1     237      42
  10 -14   1     212      45
   4  10   1     284      36
 -14   4   1     238      44
 -14   4   1     244      34
   4  10   1     286      40
 -10  15  -1    2656      88
 -10  15  -1    2884      84
  -5 -10  -1    2785      96
   5  10   1    2621      82
  10 -15   1    2355      83
 -15   5   1    2392      84
   5  10   1    2642      76
 -15   5   1    2676      74
 -10  16  -1    3128      88
  -6 -10  -1    3043     103
 -10  16  -1    3006      89
 -16   6   1    3011      81
  10 -16   1    2907      91
 -16   6   1    2778      88
   6  10   1    2866      89
 -10  17  -1     173      40
  -7 -10  -1     257      60
 -10  17  -1     151      45
  10 -17   1     229      52
   7  10   1     201      40
 -17   7   1     219      48
 -17   7   1     200      39
 -10  18  -1    2694      92
  -8 -10  -1    2648     100
 -10  18  -1    2534      83
 -18   8   1    2284      75
  10 -18   1    2256      88
 -18   8   1    2300      86
 -10  19  -1    1758      83
  -9 -10  -1    1710      92
 -10  19  -1    1686      77
 -19   9   1    1354      78
  10 -19   1    1393      82
 -19   9   1    1606      71
 -10 -10  -1     759      74
 -10  20  -1     801      71
 -10  20  -1     864      75
 -20  10   1     815      63
  10 -20   1     864      78
 -20  10   1     897      80
 -11 -10  -1    1278      91
 -10  21  -1    1615      83
  10 -21   1    1453      86
 -21  11   1    1447      80
 -21  11   1    1540      73
  -9  20  -1    3528     104
 -11  -9  -1    3655     117
  -9  20  -1    3994     110
  -9  20  -1    3448     103
 -20  11   1    3970     101
 -20  11   1    3545     105
   9 -20   1    3663     114
  -8  19  -1     474      48
 -11  -8  -1     405      66
  -8  19  -1     529      49
  -8  19  -1     392      54
 -19  11   1     441      45
 -19  11   1     443      55
   8 -19   1     447      63
  -7  18  -1    2719      88
  -7  18  -1    2917      96
  -7  18  -1    2656      83
 -11  -7  -1    2985     104
 -18  11   1    2562      87
 -18  11   1    2779      81
   7 -18   1    2627      98
  -6  17  -1    2715      83
 -11  -6  -1    2678      82
  -6  17  -1    2820      89
 -11  -6  -1    2751      99
 -17  11   1    2530      75
   6 -17   1    2655      95
 -17  11   1    2505      86
 -11  -5  -1    1039      76
 -11  -5  -1     963      56
  -5  16  -1    1003      58
  -5  16  -1     996      66
 -16  11   1     965      66
 -16  11   1     906      57
   5 -16   1    1039      72
 -11  -4  -1    6014     143
 -11  -4  -1    6615     139
  -4  15  -1    6656     141
 -11  -4  -1    6572     151
  -4  15  -1    6845     146
   4 -15   1    6456     151
 -15  11   1    6485     133
 -15  11   1    6427     137
 -11  -3  -1    2501      88
 -11  -3  -1    2617      89
  -3  14  -1    2479      82
  -3  14  -1    2602      79
 -11  -3  -1    2642      77
 -14  11   1    2902      83
   3 -14   1    2986      94
 -14  11   1    2861      78
  -2  13  -1     890      62
 -11  -2  -1     942      65
 -11  -2  -1    1007      68
 -11  -2  -1    1059      54
  -2  13  -1     994      58
 -13  11   1    1016      56
 -13  11   1     950      51
   2 -13   1     932      67
  -1  12  -1    1459      66
 -11  -1  -1    1533      71
  -1  12  -1    1659      63
 -11  -1  -1    1598      73
 -11  -1  -1    1690      61
 -12  11   1    2068      63
   1 -12   1    2057      79
 -12  11   1    2039      67
 -11   0  -1    4235      97
 -11   0  -1    4162     107
   0  11  -1    4319     102
   0  11  -1    4207      97
 -11   0  -1    4219     105
  11 -11  -1    4000      89
 -11  11   1    4488      99
 -11  11   1    4472      99
   0 -11   1    4344     116
   1  10  -1     572      49
 -11   1  -1     666      48
  10 -11  -1     564      35
   1  10  -1     561      42
 -11   1  -1     712      56
 -10  11   1     538      46
 -10  11   1     558      37
  -1 -10   1     705      60
 -11   2  -1    4197      95
   2   9  -1    4154     100
   9 -11  -1    4137      89
  -2  -9   1    3319      80
  -9  11   1    3144      76
  -9  11   1    3325      78
  -2  -9   1    3189      93
  -9  11   1    3071      75
   3   8  -1   13941     262
 -11   3  -1   14105     260
   8 -11  -1   14038     270
 -11   3  -1   13936     263
  -3  -8   1   14261     261
  -8  11   1   13835     256
  -8  11   1   14303     258
  -3  -8   1   13998     283
 -11   4  -1    4987     113
 -11   4  -1    5015     107
   4   7  -1    4899     110
   7 -11  -1    4974     106
  -4  -7   1    5061     120
  -7  11   1    4902     103
  -4  -7   1    4908     113
  -4  -7   1    5052     107
  -7  11   1    4925     105
   5   6  -1   10378     200
 -11   5  -1   10457     195
   6 -11  -1   10536     204
 -11   5  -1   10612     200
  -5  -6   1   10214     199
  -6  11   1   10781     195
  -6  11   1   10456     193
  -5  -6   1   10747     197
  -5  -6   1   10465     213
 -11   6  -1    7854     158
 -11   6  -1    7906     154
   5 -11  -1    7719     159
  -5  11   1    8045     153
  -5  11   1    8014     157
  -6  -5   1    7919     169
  -6  -5   1    8283     157
  -6  -5   1    7764     160
   4 -11  -1    1917      65
 -11   7  -1    1959      72
 -11   7  -1    1980      65
  -7  -4   1    2124      63
  -4  11   1    2117      63
  -7  -4   1    2092      73
  -4  11   1    2109      68
  11  -7   1    2037      64
  -7  -4   1    2145      73
 -11   8  -1    7011     143
   3 -11  -1    6888     147
 -11   8  -1    6874     140
  -8  -3   1    6347     141
  -8  -3   1    6664     139
  11  -8   1    6480     138
  -3  11   1    6721     133
  -3  11   1    6750     136
  -8  -3   1    6808     133
   2 -11  -1    3832      97
 -11   9  -1    3849      95
 -11   9  -1    3905      92
  -9  -2   1    4287      95
  11  -9   1    4103      98
  -9  -2   1    4270     104
  -2  11   1    4282     100
  -2  11   1    4286      95
  -9  -2   1    4248     100
   1 -11  -1      92      41
 -11  10  -1      90      33
 -11  10  -1     101      36
  -1  11   1      78      29
 -10  -1   1      84      39
  11 -10   1      89      35
 -10  -1   1      99      26
 -10  -1   1     112      35
  -1  11   1      62      35
 -11  11  -1    4263     100
   0 -11  -1    4111     108
 -11  11  -1    4250     102
  11 -11   1    4561     106
   0  11   1    4509     106
 -11   0   1    4618     109
 -11   0   1    4580     100
   0  11   1    4374     101
 -11  12  -1    4130      98
 -11  12  -1    3998      98
  -1 -11  -1    3894     106
 -12   1   1    3598      95
 -12   1   1    3677      86
   1  11   1    3610      93
   1  11   1    3686      89
  11 -12   1    3606      93
 -11  13  -1      12      37
  -2 -11  -1      29      47
 -11  13  -1       0      35
   2  11   1       0      31
   2  11   1      45      36
  11 -13   1       0      37
 -13   2   1      22      29
 -13   2   1       0      42
 -11  14  -1    1116      66
 -11  14  -1    1176      64
  -3 -11  -1    1160      75
  11 -14   1     715      59
 -14   3   1     742      63
 -14   3   1     867      52
   3  11   1     906      56
   3  11   1     826      62
  -4 -11  -1    4748     127
 -11  15  -1    5041     118
 -11  15  -1    5047     115
  11 -15   1    4856     119
 -15   4   1    5048     110
   4  11   1    4807     112
   4  11   1    5088     118
 -15   4   1    4730     115
  -5 -11  -1     311      59
 -11  16  -1     327      42
 -11  16  -1     299      46
 -16   5   1     231      35
   5  11   1     307      43
  11 -16   1     320      50
   5  11   1     320      38
 -16   5   1     339      46
 -11  17  -1    2549      86
 -11  17  -1    2646      85
  -6 -11  -1    2802     102
 -17   6   1    2822      81
   6  11   1    2930      90
 -17   6   1    2867      94
  11 -17   1    2664      92
 -11  18  -1    2068      80
 -11  18  -1    1980      80
  -7 -11  -1    2104      95
 -18   7   1    2102      84
 -18   7   1    2118      74
  11 -18   1    2065      85
 -11  19  -1     557      51
  -8 -11  -1     538      69
 -11  19  -1     547      56
 -19   8   1     485      47
  11 -19   1     641      62
 -19   8   1     523      59
 -11  20  -1    2426      86
 -11  20  -1    2662      94
  -9 -11  -1    2552     105
 -20   9   1    2536      92
  11 -20   1    2537      96
 -20   9   1    2759      87
 -10 -11  -1    1262      91
 -11  21  -1    1318      75
 -21  10   1    1097      78
  11 -21   1    1214      82
 -21  10   1    1256      68
 -11 -11  -1      12      66
 -11  22  -1      28      54
 -22  11   1      90      56
  11 -22   1      53      62
 -22  11   1      27      45
 -11  23  -1     807      67
 -12 -11  -1     772      77
 -23  12   1    1076      85
  11 -23   1    1071      84
 -23  12   1    1222      74
 -12 -10  -1     435      70
 -10  22  -1     559      61
  10 -22   1     659      70
 -22  12   1     673      63
 -22  12   1     702      55
 -12  -9  -1     160      65
  -9  21  -1     166      55
 -21  12   1     151      56
   9 -21   1     149      62
 -21  12   1     162      45
 -12  -8  -1     446      67
  -8  20  -1     506      58
   8 -20   1     558      65
 -20  12   1     723      64
 -20  12   1     572      57
  -7  19  -1    1240      70
 -12  -7  -1    1271      85
  -7  19  -1    1233      75
  -7  19  -1    1258      72
   7 -19   1    1239      80
 -19  12   1    1375      69
 -19  12   1    1339      75
  -6  18  -1      21      39
 -12  -6  -1      59      58
  -6  18  -1       0      47
 -18  12   1       2      40
 -18  12   1      28      48
   6 -18   1      14      57
 -12  -5  -1    3020     100
  -5  17  -1    2970      93
 -12  -5  -1    2935      85
  -5  17  -1    2875      87
 -17  12   1    2798      81
 -17  12   1    2686      88
   5 -17   1    2536      95
 -12  -4  -1    1726      84
 -12  -4  -1    1359      75
  -4  16  -1    1506      76
  -4  16  -1    1406      69
 -12  -4  -1    1548      63
   4 -16   1    1138      78
 -16  12   1     969      68
 -16  12   1     987      59
 -12  -3  -1     352      56
  -3  15  -1     451      46
 -12  -3  -1     320      43
 -12  -3  -1     420      42
  -3  15  -1     431      39
   3 -15   1     446      58
 -15  12   1     432      45
 -15  12   1     377      39
  -2  14  -1    2838      80
 -12  -2  -1    2832      79
 -12  -2  -1    2943      91
 -12  -2  -1    2577      88
  -2  14  -1    2744      85
 -14  12   1    3127      84
   2 -14   1    3113      98
 -14  12   1    2993      80
 -12  -1  -1    1770      81
 -12  -1  -1    1701      72
  13 -12  -1    1509      52
  -1  13  -1    1709      73
 -12  -1  -1    1756      63
  -1  13  -1    1715      69
 -13  12   1    1833      64
   1 -13   1    1891      84
 -13  12   1    1859      66
  12 -12  -1       0      26
   0  12  -1       9      30
   0  12  -1      18      36
 -12   0  -1       5      27
 -12   0  -1       0      41
 -12   0  -1       0      43
 -12  12   1       0      32
   0 -12   1       0      48
 -12  12   1       0      31
 -12   1  -1    4058     101
   1  11  -1    4040      99
 -12   1  -1    4126      95
 -12   1  -1    4061     103
   1  11  -1    4022      95
  11 -12  -1    3949      88
  -1 -11   1    3584     102
 -11  12   1    3414      84
 -11  12   1    3514      84
 -12   2  -1    1844      72
 -12   2  -1    1792      62
   2  10  -1    1805      69
  10 -12  -1    1777      54
 -10  12   1    1367      56
 -10  12   1    1375      57
  -2 -10   1    1443      72
 -12   3  -1    1074      55
   9 -12  -1    1077      46
 -12   3  -1    1050      63
   3   9  -1    1052      59
  -9  12   1     964      50
  -9  12   1     996      49
  -3  -9   1    1050      51
  -9  12   1    1076      52
  -3  -9   1    1058      70
   4   8  -1    1740      64
   8 -12  -1    1710      54
 -12   4  -1    1737      69
 -12   4  -1    1720      58
  -4  -8   1    2342      83
  -8  12   1    2230      66
  -4  -8   1    2339      66
  -8  12   1    2296      64
 -12   5  -1    3509      87
   7 -12  -1    3498      85
 -12   5  -1    3609      95
  -7  12   1    3323      80
  -7  12   1    3485      84
  -5  -7   1    3317      98
  -5  -7   1    3168      88
  -5  -7   1    3449      84
 -12   6  -1      87      32
 -12   6  -1      79      40
   6 -12  -1     169      35
  -6  -6   1     128      29
  -6  12   1     131      33
  -6  -6   1     136      46
  -6  -6   1     110      37
  -6  12   1      92      30
 -12   7  -1    4804     110
   5 -12  -1    4843     109
 -12   7  -1    4804     106
  -5  12   1    4566      99
  -7  -5   1    4720     101
  -5  12   1    4592     102
  -7  -5   1    4656     109
  -7  -5   1    4533     112
 -12   8  -1    1584      62
   4 -12  -1    1623      63
 -12   8  -1    1588      67
  -8  -4   1    1502      56
  12  -8   1    1351      56
  -8  -4   1    1313      64
  -8  -4   1    1230      64
  -4  12   1    1331      61
  -4  12   1    1372      55
 -12   9  -1    1530      62
   3 -12  -1    1569      66
 -12   9  -1    1501      67
  12  -9   1    1506      58
  -3  12   1    1561      59
  -3  12   1    1562      62
  -9  -3   1    1581      58
  -9  -3   1    1520      67
  -9  -3   1    1636      68
 -12  10  -1    3867      95
 -12  10  -1    3886      99
   2 -12  -1    3840     100
  -2  12   1    4111     100
  -2  12   1    4049      94
 -10  -2   1    4105      94
 -10  -2   1    4122     103
  12 -10   1    3918      97
 -10  -2   1    4065      99
 -12  11  -1    1619      69
 -12  11  -1    1371      64
   1 -12  -1    1444      65
  -1  12   1    2282      68
  12 -11   1    2009      68
  -1  12   1    2256      74
 -11  -1   1    2278      66
 -11  -1   1    2211      80
 -11  -1   1    2180      68
 -12  12  -1      20      40
 -12  12  -1       0      33
   0 -12  -1      31      46
 -12   0   1       7      44
   0  12   1       0      31
  12 -12   1       0      36
 -12   0   1      22      30
   0  12   1       0      35
  -1 -12  -1    4250     116
 -12  13  -1    4539     108
 -12  13  -1    4487     108
   1  12   1    4028      99
 -13   1   1    4001     105
 -13   1   1    4020      94
   1  12   1    4003     103
  12 -13   1    4118     103
  -2 -12  -1    3293     101
 -12  14  -1    3402      94
 -12  14  -1    3280      91
   2  12   1    2712      83
 -14   2   1    2658      75
  12 -14   1    2520      80
   2  12   1    2632      77
 -14   2   1    2565      85
  -3 -12  -1      59      53
 -12  15  -1       7      38
 -12  15  -1      16      40
   3  12   1      83      40
 -15   3   1      97      33
 -15   3   1      13      42
  12 -15   1       6      43
   3  12   1      49      30
  -4 -12  -1     785      76
 -12  16  -1     951      65
 -12  16  -1     922      67
  12 -16   1     980      67
 -16   4   1    1008      58
   4  12   1     893      58
 -16   4   1    1016      69
   4  12   1     911      66
 -12  17  -1    2058      77
 -12  17  -1    1937      81
  -5 -12  -1    1979      91
   5  12   1    1993      78
 -17   5   1    1846      80
 -17   5   1    2129      71
  12 -17   1    2133      82
 -12  18  -1      17      42
  -6 -12  -1      45      58
 -12  18  -1       5      46
 -18   6   1      63      39
  12 -18   1      14      52
 -18   6   1      55      49
 -12  19  -1     724      60
  -7 -12  -1     664      70
 -12  19  -1     728      64
 -19   7   1     983      76
  12 -19   1     873      73
 -19   7   1     949      63
  -8 -12  -1     338      66
 -12  20  -1     439      56
 -12  20  -1     423      50
 -20   8   1     422      47
 -20   8   1     316      55
  12 -20   1     325      59
  -9 -12  -1     327      67
 -12  21  -1     282      56
  12 -21   1     407      63
 -21   9   1     276      57
 -21   9   1     324      49
 -12  22  -1     316      58
 -10 -12  -1     169      68
  12 -22   1     370      66
 -22  10   1     388      50
 -22  10   1     246      57
 -12  23  -1    1000      75
 -11 -12  -1    1011      90
 -23  11   1     824      69
 -23  11   1     880      71
  12 -23   1     764      72
 -12  24  -1       0      58
 -12 -12  -1       3      66
 -24  12   1       0      60
 -24  12   1      39      49
  12 -24   1      45      65
 -13 -12  -1     485      74
  12 -25   1     499      73
 -25  13   1     544      58
 -13 -11  -1     578      74
  11 -24   1     528      71
 -24  13   1     637      66
 -24  13   1     668      58
 -10  23  -1     193      59
 -13 -10  -1     270      69
  10 -23   1     265      66
 -23  13   1     325      62
 -23  13   1     261      50
 -13  -9  -1     552      73
  -9  22  -1     621      64
 -22  13   1     784      65
 -22  13   1     743      66
   9 -22   1     768      73
  -8  21  -1     957      79
 -13  -8  -1     989      83
 -21  13   1    1202      70
 -21  13   1     990      76
   8 -21   1     889      80
  -7  20  -1     580      59
 -13  -7  -1     584      68
 -20  13   1     533      57
   7 -20   1     663      68
 -20  13   1     652      50
  -6  19  -1     537      55
 -13  -6  -1     615      66
   6 -19   1     500      67
 -19  13   1     526      48
 -19  13   1     531      55
 -13  -5  -1    1001      82
  -5  18  -1     886      70
  -5  18  -1     903      65
   5 -18   1    1126      84
 -18  13   1    1091      76
 -18  13   1    1127      66
 -13  -4  -1    1521      82
 -13  -4  -1    1345      64
  -4  17  -1    1332      67
  -4  17  -1    1246      72
 -17  13   1    1228      64
 -17  13   1    1293      74
   4 -17   1    1232      79
  -3  16  -1    2013      81
 -13  -3  -1    1837      79
  -3  16  -1    1888      74
 -13  -3  -1    2072      87
 -13  -3  -1    2000      70
 -16  13   1    2103      72
 -16  13   1    2027      75
   3 -16   1    2054      87
  -2  15  -1     687      54
 -13  -2  -1     779      55
 -13  -2  -1     655      54
 -13  -2  -1     755      70
  -2  15  -1     685      61
  15 -13  -1     575      45
 -15  13   1     863      57
 -15  13   1     817      61
   2 -15   1     943      76
  -1  14  -1     834      59
  -1  14  -1     878      62
  14 -13  -1     871      45
 -13  -1  -1     870      56
 -13  -1  -1     815      71
 -13  -1  -1     777      64
 -14  13   1     822      56
 -14  13   1     871      58
   1 -14   1     867      77
  13 -13  -1    3111      77
 -13   0  -1    3316      86
 -13   0  -1    3132      89
   0  13  -1    3340      92
   0  13  -1    3124      86
 -13   0  -1    2984      92
 -13  13   1    3497      88
 -13  13   1    3459      87
   0 -13   1    3381     103
  12 -13  -1    4372     100
 -13   1  -1    4497     116
   1  12  -1    4465     108
 -13   1  -1    4522     109
 -13   1  -1    4573     106
   1  12  -1    4568     110
 -12  13   1    3947      94
 -12  13   1    3999      94
  -1 -12   1    4034     114
 -13   2  -1      24      31
 -13   2  -1       0      39
   2  11  -1      29      36
  11 -13  -1       0      29
 -11  13   1      26      32
  -2 -11   1      14      51
 -11  13   1       9      33
 -13   3  -1    7290     154
   3  10  -1    7475     153
 -13   3  -1    7541     149
  10 -13  -1    7397     151
 -10  13   1    7091     141
 -10  13   1    6980     138
 -10  13   1    6758     137
  -3 -10   1    7053     158
 -13   4  -1    7255     147
   4   9  -1    7202     151
   9 -13  -1    7192     149
 -13   4  -1    7094     153
  -4  -9   1    7186     145
  -4  -9   1    6944     159
  -9  13   1    7237     145
  -9  13   1    7151     144
 -13   5  -1     603      49
 -13   5  -1     654      52
   8 -13  -1     647      47
  -5  -8   1     714      57
  -8  13   1     586      51
  -5  -8   1     639      48
  -8  13   1     605      53
 -13   6  -1    2528      83
   7 -13  -1    2479      71
 -13   6  -1    2517      72
  -7  13   1    2170      71
  -7  13   1    2174      65
  -6  -7   1    2057      80
  -6  -7   1    2198      65
  -6  -7   1    2028      72
   6 -13  -1    4618     107
 -13   7  -1    4561     111
 -13   7  -1    4471     102
  -6  13   1    4513     101
  -6  13   1    4618     105
  -7  -6   1    4581     115
  -7  -6   1    4570     102
  -7  -6   1    4492     110
 -13   8  -1     790      61
   5 -13  -1     986      57
 -13   8  -1     928      56
  -5  13   1    1024      53
  -8  -5   1     978      67
  -8  -5   1     937      61
  -5  13   1    1056      59
  -8  -5   1     996      53
  13  -8   1     945      52
 -13   9  -1    5417     119
 -13   9  -1    5272     122
   4 -13  -1    5460     125
  -4  13   1    5551     119
  -9  -4   1    5365     125
  -9  -4   1    5513     127
  -4  13   1    5655     122
  -9  -4   1    5651     119
  13  -9   1    5284     121
   3 -13  -1    6700     149
 -13  10  -1    6676     140
 -13  10  -1    6864     146
  -3  13   1    6846     140
 -10  -3   1    6879     140
  13 -10   1    6842     145
 -10  -3   1    6805     148
 -10  -3   1    6860     148
  -3  13   1    6794     142
   2 -13  -1     944      64
 -13  11  -1     987      59
 -13  11  -1    1000      66
  -2  13   1    1065      57
 -11  -2   1    1035      58
  -2  13   1    1066      62
  13 -11   1     958      53
 -11  -2   1     982      51
 -11  -2   1     962      68
   1 -13  -1    1673      76
 -13  12  -1    1565      71
 -13  12  -1    1615      68
 -12  -1   1    1897      63
  -1  13   1    2006      74
  -1  13   1    1997      67
 -12  -1   1    1981      66
  13 -12   1    1832      67
 -12  -1   1    1949      76
   0 -13  -1    3288      98
 -13  13  -1    3093      90
 -13  13  -1    3139      90
  13 -13   1    3529      93
 -13   0   1    3425      98
   0  13   1    3592      95
 -13   0   1    3557      87
   0  13   1    3598      91
  -1 -13  -1      88      52
 -13  14  -1     139      40
 -13  14  -1      92      40
   1  13   1     127      32
 -14   1   1     101      32
 -14   1   1     107      43
   1  13   1     101      38
  13 -14   1      64      42
  -2 -13  -1    1808      85
 -13  15  -1    1774      75
 -13  15  -1    1713      72
 -15   2   1    1627      63
 -15   2   1    1558      76
   2  13   1    1516      70
  13 -15   1    1438      67
   2  13   1    1434      62
 -13  16  -1    1658      75
 -13  16  -1    1672      73
  -3 -13  -1    1568      85
   3  13   1    1643      73
   3  13   1    1685      67
 -16   3   1    1723      78
 -16   3   1    1885      68
  13 -16   1    1838      75
 -13  17  -1     858      66
  -4 -13  -1     839      79
 -13  17  -1     801      69
   4  13   1     805      66
 -17   4   1     853      55
  13 -17   1     715      66
 -17   4   1     804      59
 -13  18  -1     913      65
  -5 -13  -1     922      83
 -13  18  -1     879      71
   5  13   1     845      68
 -18   5   1     910      61
 -18   5   1     914      73
  13 -18   1     794      70
 -13  19  -1    1329      73
 -13  19  -1    1310      77
  -6 -13  -1    1126      89
 -19   6   1    1398      79
  13 -19   1    1555      81
 -19   6   1    1490      69
 -13  20  -1       0      50
  -7 -13  -1      46      63
 -13  20  -1       0      46
  13 -20   1       0      55
 -20   7   1      11      46
 -20   7   1       0      43
 -13  21  -1    1871      86
 -13  21  -1    1885      84
  -8 -13  -1    1824      93
 -21   8   1    1780      86
  13 -21   1    1800      85
 -21   8   1    1743      75
  -9 -13  -1    1078      90
 -13  22  -1    1162      80
 -22   9   1    1067      80
 -22   9   1    1214      73
  13 -22   1    1153      79
 -13  23  -1     380      60
 -10 -13  -1     309      71
 -23  10   1     378      62
  13 -23   1     422      67
 -23  10   1     291      51
 -13  24  -1     556      65
 -11 -13  -1     458      73
 -24  11   1     370      53
  13 -24   1     365      68
 -12 -13  -1     428      73
  13 -25   1     410      72
 -25  12   1     461      55
 -13 -13  -1      36      69
 -26  13   1      59      53
  13 -26   1      50      68
  27 -14  -1     890      72
 -14 -13  -1     735      80
 -27  14   1     787      71
  13 -27   1     696      79
  26 -14  -1     552      61
 -14 -12  -1     533      77
 -26  14   1     457      59
  12 -26   1     479      73
 -14 -11  -1      96      69
 -25  14   1      75      51
  11 -25   1      23      67
 -14 -10  -1     350      71
 -24  14   1     393      54
  10 -24   1     251      69
 -24  14   1     353      64
 -14  -9  -1     576      72
   9 -23   1     583      71
 -23  14   1     550      54
 -23  14   1     538      64
 -14  -8  -1     153      65
  -8  22  -1      90      56
   8 -22   1     133      65
 -22  14   1     148      58
 -22  14   1     140      49
  -7  21  -1    1041      81
 -14  -7  -1    1155      87
 -21  14   1    1007      80
 -21  14   1     905      65
   7 -21   1     845      80
 -14  -6  -1     905      74
  -6  20  -1     761      61
   6 -20   1     724      69
 -20  14   1     715      60
 -20  14   1     673      53
  -5  19  -1     892      77
  19 -14  -1     868      58
 -14  -5  -1    1013      80
 -19  14   1     800      60
 -19  14   1     761      62
   5 -19   1     809      77
  -4  18  -1    1198      77
 -14  -4  -1    1248      82
  18 -14  -1    1303      59
 -18  14   1    1193      64
   4 -18   1    1096      80
 -18  14   1    1204      76
  17 -14  -1    2664      77
 -14  -3  -1    2806      96
  -3  17  -1    2783      94
  -3  17  -1    2527      85
 -14  -3  -1    2542      83
   3 -17   1    2550      99
 -17  14   1    2650      89
 -17  14   1    2509      81
 -14  -2  -1    1209      63
 -14  -2  -1    1039      71
  -2  16  -1    1089      73
  -2  16  -1     984      60
 -14  -2  -1    1166      74
  16 -14  -1    1086      52
 -16  14   1    1106      68
 -16  14   1    1029      62
   2 -16   1    1035      81
 -14  -1  -1    2628      87
  15 -14  -1    2488      71
 -14  -1  -1    2563      78
  -1  15  -1    2439      84
 -14  -1  -1    2581      91
  -1  15  -1    2377      78
   1 -15   1    2171      90
 -15  14   1    2167      77
 -15  14   1    2284      74
   0  14  -1    3232      93
   0  14  -1    3155      89
 -14   0  -1    3306      88
 -14   0  -1    3234      93
 -14   0  -1    3178      98
  14 -14  -1    3292      82
 -14  14   1    3317      89
   0 -14   1    3422     107
 -14  14   1    3302      89
   1  13  -1      91      33
 -14   1  -1     168      43
 -14   1  -1     135      40
   1  13  -1      95      40
  13 -14  -1     141      33
 -14   1  -1     110      35
 -13  14   1     120      36
  -1 -13   1      30      52
 -13  14   1     146      38
 -14   2  -1    3379      88
 -14   2  -1    3350      96
   2  12  -1    3313      93
  12 -14  -1    3396      83
 -12  14   1    2531      75
  -2 -12   1    2546      91
 -12  14   1    2600      75
 -14   3  -1    1280      59
  11 -14  -1    1221      54
 -14   3  -1    1155      69
   3  11  -1    1075      64
 -11  14   1     895      56
 -11  14   1     823      52
  -3 -11   1     820      62
 -14   4  -1     240      45
  10 -14  -1     228      36
   4  10  -1     125      32
 -14   4  -1     208      34
 -10  14   1     250      35
 -10  14   1     224      36
  -4 -10   1     214      53
  -4 -10   1     228      34
 -10  14   1     261      36
 -14   5  -1    9529     192
 -14   5  -1    9876     187
   9 -14  -1    9559     192
  -5  -9   1    8930     194
  -9  14   1    9379     175
  -9  14   1    9289     178
  -5  -9   1    9078     177
   8 -14  -1    5702     125
 -14   6  -1    5450     128
 -14   6  -1    5757     123
  -8  14   1    5921     122
  -6  -8   1    5468     136
  -6  -8   1    5797     123
  -8  14   1    5925     124
 -14   7  -1     418      40
 -14   7  -1     351      48
   7 -14  -1     483      44
  -7  -7   1     365      31
  -7  -7   1     420      44
  -7  -7   1     422      54
  -7  14   1     406      37
  -7  14   1     397      41
   6 -14  -1    4767     115
 -14   8  -1    5166     112
 -14   8  -1    4974     119
  -8  -6   1    5316     114
  -8  -6   1    5154     123
  -6  14   1    5330     113
  -8  -6   1    5140     126
  -6  14   1    5209     116
 -14   9  -1    5848     126
 -14   9  -1    5808     131
   5 -14  -1    5641     131
  -5  14   1    6297     136
  -5  14   1    6268     131
  -9  -5   1    5876     138
  -9  -5   1    6213     143
  14  -9   1    6357     137
  -9  -5   1    6472     133
 -14  10  -1     311      46
 -14  10  -1     358      41
   4 -14  -1     450      49
 -10  -4   1     430      39
 -10  -4   1     357      49
  14 -10   1     387      40
 -10  -4   1     451      49
  -4  14   1     372      39
  -4  14   1     412      43
 -14  11  -1    2360      83
 -14  11  -1    2392      78
   3 -14  -1    2495      83
  -3  14   1    3127      90
 -11  -3   1    3156      83
 -11  -3   1    2946      92
  -3  14   1    3197      85
 -11  -3   1    3178      89
  14 -11   1    3057      85
   2 -14  -1    2654      88
 -14  12  -1    2700      86
 -14  12  -1    2713      83
  14 -12   1    3220      88
  -2  14   1    3143      85
  -2  14   1    3257      93
 -12  -2   1    3252      86
 -12  -2   1    3278      96
 -12  -2   1    3281      84
   1 -14  -1     821      72
 -14  13  -1     763      61
 -14  13  -1     914      65
  14 -13   1     901      56
 -13  -1   1     970      51
  -1  14   1     857      62
 -13  -1   1     883      55
 -13  -1   1     903      70
  -1  14   1     853      58
 -14  14  -1    3332      95
   0 -14  -1    3390     105
 -14  14  -1    3198      93
   0  14   1    3622     100
 -14   0   1    3391      98
   0  14   1    3275      91
 -14   0   1    3538      91
  14 -14   1    3549      95
 -14  15  -1    2917      89
  -1 -14  -1    2945     101
 -14  15  -1    2855      89
   1  14   1    2524      80
 -15   1   1    2796      91
  14 -15   1    2751      86
 -15   1   1    2883      81
   1  14   1    2628      87
  -2 -14  -1     490      65
 -14  16  -1     447      47
 -14  16  -1     410      49
 -16   2   1     455      49
 -16   2   1     487      43
   2  14   1     441      48
   2  14   1     434      40
  14 -16   1     549      54
 -14  17  -1    3187      97
  -3 -14  -1    3209     107
 -14  17  -1    3298      96
  14 -17   1    3121      94
   3  14   1    2869      91
 -17   3   1    2941      85
 -17   3   1    2963      97
 -14  18  -1    1401      75
 -14  18  -1    1411      76
  -4 -14  -1    1325      87
  14 -18   1    1326      75
   4  14   1    1270      71
 -18   4   1    1384      67
 -18   4   1    1240      78
  -5 -14  -1     385      65
 -14  19  -1     448      56
 -14  19  -1     407      50
  14 -19   1     474      59
 -19   5   1     531      49
 -19   5   1     372      55
  -6 -14  -1     453      68
 -14  20  -1     533      54
 -14  20  -1     454      57
  14 -20   1     291      60
 -20   6   1     354      54
 -20   6   1     373      48
 -14  21  -1     484      58
  -7 -14  -1     306      67
 -14  21  -1     437      54
 -21   7   1     443      59
  14 -21   1     512      64
 -21   7   1     490      52
  -8 -14  -1     134      66
 -14  22  -1     208      57
 -22   8   1     135      48
 -22   8   1     243      57
  14 -22   1     254      61
  -9 -14  -1     603      73
 -14  23  -1     652      66
  14 -23   1     684      70
 -23   9   1     727      57
 -14  24  -1     328      62
 -10 -14  -1     306      71
 -24  10   1     255      53
  14 -24   1     240      66
 -11 -14  -1       8      68
  14 -25   1      44      65
 -25  11   1      92      51
 -12 -14  -1     240      72
  14 -26   1     144      70
 -26  12   1     208      55
 -13 -14  -1     603      76
  14 -27   1     667      78
 -27  13   1     622      62
  28 -14  -1     103      59
 -14 -14  -1      33      73
  14 -28   1      19      69
 -28  14   1     102      55
 -15 -13  -1     491      75
  28 -15  -1     522      65
 -28  15   1     499      62
  13 -28   1     339      73
 -15 -12  -1     130      71
  27 -15  -1     149      60
  12 -27   1      99      71
 -27  15   1      68      55
  26 -15  -1     504      63
 -15 -11  -1     482      75
 -26  15   1     356      58
  11 -26   1     433      75
  25 -15  -1     258      57
 -15 -10  -1     246      70
 -25  15   1     219      56
  10 -25   1     223      71
  24 -15  -1      62      55
 -15  -9  -1     121      70
 -24  15   1      81      61
 -24  15   1      49      52
   9 -24   1      69      67
  23 -15  -1    1193      70
 -15  -8  -1    1056      88
   8 -23   1     993      86
 -23  15   1     965      77
 -23  15   1     932      72
 -15  -7  -1    2302      97
  22 -15  -1    2602      83
 -22  15   1    2368      82
   7 -22   1    2283      99
 -22  15   1    2163      89
  21 -15  -1     446      52
 -15  -6  -1     454      71
 -21  15   1     386      50
   6 -21   1     292      64
 -21  15   1     388      58
 -15  -5  -1     500      70
  20 -15  -1     608      52
  -5  20  -1     422      54
   5 -20   1     494      67
 -20  15   1     430      49
 -20  15   1     364      56
 -15  -4  -1     606      68
  -4  19  -1     528      57
  19 -15  -1     539      52
 -19  15   1     695      53
   4 -19   1     610      68
 -19  15   1     618      60
 -15  -3  -1     382      46
  -3  18  -1     421      52
 -15  -3  -1     544      64
  18 -15  -1     506      47
 -18  15   1     418      52
 -18  15   1     391      47
   3 -18   1     403      67
 -15  -2  -1    1723      82
  17 -15  -1    1903      66
 -15  -2  -1    1771      74
  -2  17  -1    1789      79
 -17  15   1    1942      80
   2 -17   1    1783      92
 -17  15   1    1760      74
 -15  -1  -1    2054      81
 -15  -1  -1    2039      76
  16 -15  -1    2050      67
 -15  -1  -1    1808      84
  -1  16  -1    2094      80
   1 -16   1    2139      94
 -16  15   1    2222      82
 -16  15   1    2171      77
 -15   0  -1      62      45
 -15   0  -1      49      48
   0  15  -1     115      33
   0  15  -1     132      43
 -15   0  -1      66      36
  15 -15  -1      47      36
 -15  15   1      49      37
 -15  15   1      73      42
   0 -15   1      95      58
  14 -15  -1    2881      77
   1  14  -1    2626      81
   1  14  -1    2779      87
 -15   1  -1    2951      84
 -15   1  -1    2714      91
 -14  15   1    2828      82
 -14  15   1    2571      81
  -1 -14   1    2651      98
  13 -15  -1    1802      62
 -15   2  -1    1727      75
   2  13  -1    1814      77
 -15   2  -1    1799      67
 -13  15   1    1515      66
 -13  15   1    1405      63
  -2 -13   1    1607      87
 -15   3  -1      29      36
   3  12  -1       3      34
  12 -15  -1      16      38
 -15   3  -1       0      34
 -12  15   1      15      34
 -12  15   1      14      34
  -3 -12   1      32      54
 -15   4  -1    5163     115
  11 -15  -1    4847     112
 -15   4  -1    4881     118
 -11  15   1    4773     110
 -11  15   1    5128     111
 -11  15   1    4913     110
  -4 -11   1    4778     128
 -15   5  -1    2587      85
 -15   5  -1    2653      78
  10 -15  -1    2801      78
 -10  15   1    2572      78
  -5 -10   1    2495      75
 -10  15   1    2776      78
 -10  15   1    2712      76
  -5 -10   1    2434      93
 -15   6  -1     481      42
 -15   6  -1     482      50
   9 -15  -1     618      54
  -6  -9   1     362      34
  -9  15   1     388      42
  -9  15   1     450      39
  -6  -9   1     403      58
 -15   7  -1    4452     112
   8 -15  -1    4694     111
 -15   7  -1    5101     110
  -8  15   1    5018     108
  -7  -8   1    4643     124
  -8  15   1    4995     113
  -7  -8   1    4742     108
 -15   8  -1    4459     114
   7 -15  -1    4465     110
 -15   8  -1    4733     107
  -7  15   1    4310     103
  -8  -7   1    4107     111
  -8  -7   1    4047     114
  -7  15   1    4276      99
  -8  -7   1    4313     100
 -15   9  -1      84      43
   6 -15  -1     225      46
 -15   9  -1     175      39
  -6  15   1     154      34
  -6  15   1     170      41
  -9  -6   1     172      40
  15  -9   1     132      37
  -9  -6   1     180      51
 -15  10  -1    3094      94
   5 -15  -1    3348      96
 -15  10  -1    3203      89
 -10  -5   1    3566      90
  -5  15   1    3474      90
  -5  15   1    3591      96
 -10  -5   1    3338      97
 -10  -5   1    3439      99
  15 -10   1    3338      90
 -15  11  -1    6589     139
   4 -15  -1    6500     148
 -15  11  -1    6371     142
 -11  -4   1    6381     145
  15 -11   1    6661     143
 -11  -4   1    6691     147
  -4  15   1    6784     144
  -4  15   1    6496     137
 -11  -4   1    6521     138
 -15  12  -1     338      48
 -15  12  -1     388      44
   3 -15  -1     408      52
 -12  -3   1     429      37
 -12  -3   1     397      47
  15 -12   1     484      45
  -3  15   1     454      42
 -12  -3   1     488      50
  -3  15   1     376      45
 -15  13  -1     593      48
   2 -15  -1     761      59
 -15  13  -1     598      51
  -2  15   1    1020      66
 -13  -2   1    1049      58
 -13  -2   1    1002      72
  15 -13   1    1003      60
  -2  15   1    1076      59
 -13  -2   1    1089      57
 -15  14  -1    2612      89
 -15  14  -1    2542      84
   1 -15  -1    2552      94
  15 -14   1    2371      79
 -14  -1   1    2468      77
  -1  15   1    2388      81
  -1  15   1    2399      78
 -14  -1   1    2374      89
 -15  15  -1      19      40
   0 -15  -1      72      57
 -15  15  -1      84      44
  15 -15   1     107      45
   0  15   1      35      42
   0  15   1      76      34
 -15   0   1      62      46
 -15   0   1      91      34
 -15  16  -1    1530      77
 -15  16  -1    1608      76
  -1 -15  -1    1451      82
   1  15   1    1486      66
  15 -16   1    1593      74
 -16   1   1    1482      80
   1  15   1    1608      74
 -16   1   1    1585      68
  -2 -15  -1    1743      88
 -15  17  -1    1811      80
 -15  17  -1    1752      80
 -17   2   1    1867      73
 -17   2   1    1708      84
  15 -17   1    1835      79
   2  15   1    1896      81
  -3 -15  -1     535      68
 -15  18  -1     560      57
 -15  18  -1     605      55
  15 -18   1     682      65
 -18   3   1     469      56
   3  15   1     423      47
 -18   3   1     728      62
  -4 -15  -1     487      67
 -15  19  -1     531      55
 -15  19  -1     587      57
 -19   4   1     621      52
 -19   4   1     554      58
  15 -19   1     645      61
  -5 -15  -1     815      73
 -15  20  -1     776      57
 -15  20  -1     679      60
 -20   5   1     580      59
  15 -20   1     629      63
 -20   5   1     710      54
 -15  21  -1     204      51
 -15  21  -1     182      55
  -6 -15  -1     188      65
 -21   6   1     255      49
  15 -21   1     107      60
 -21   6   1     211      56
  -7 -15  -1    1348      89
 -15  22  -1    1607      84
 -22   7   1    1700      77
 -22   7   1    1679      95
  15 -22   1    1787      85
  -8 -15  -1    1071      88
 -15  23  -1     959      81
 -23   8   1     961      70
  15 -23   1     995      78
  -9 -15  -1      40      66
 -15  24  -1      74      58
  15 -24   1     102      62
 -24   9   1      44      49
 -15  25  -1     504      66
 -10 -15  -1     426      73
 -25  10   1     507      57
  15 -25   1     550      73
 -11 -15  -1     369      73
  15 -26   1     338      72
 -26  11   1     406      57
 -12 -15  -1      78      70
 -27  12   1      89      54
  15 -27   1       0      68
  28 -13  -1     125      58
 -13 -15  -1      75      71
 -28  13   1      73      56
  15 -28   1      31      71
 -16 -12  -1     422      78
  28 -16  -1     454      64
  12 -28   1     406      74
 -28  16   1     487      60
 -16 -11  -1     145      73
  27 -16  -1     189      59
  11 -27   1     195      70
 -27  16   1     190      56
  26 -16  -1       1      55
 -16 -10  -1       1      71
  10 -26   1      31      67
 -26  16   1       1      52
 -16  -9  -1     608      78
  25 -16  -1     577      62
 -25  16   1     460      59
   9 -25   1     401      69
 -16  -8  -1     659      77
  24 -16  -1     698      61
 -24  16   1     562      66
 -24  16   1     557      58
   8 -24   1     397      68
  23 -16  -1     231      53
 -16  -7  -1     160      69
   7 -23   1      98      65
 -23  16   1      80      59
 -23  16   1     164      50
 -16  -6  -1     592      72
  22 -16  -1     716      60
   6 -22   1     434      68
 -22  16   1     459      60
 -22  16   1     424      54
  21 -16  -1     966      64
 -16  -5  -1     863      81
 -21  16   1     990      71
   5 -21   1     864      82
 -21  16   1     876      79
  20 -16  -1     106      46
 -16  -4  -1     109      62
   4 -20   1      50      63
 -20  16   1      78      46
 -20  16   1       3      54
  19 -16  -1     938      61
 -16  -3  -1    1024      76
 -19  16   1     857      72
 -19  16   1     952      69
   3 -19   1     833      74
 -16  -2  -1     970      75
  18 -16  -1     900      60
 -16  -2  -1     995      67
  -2  18  -1    1125      77
   2 -18   1    1234      88
 -18  16   1    1052      66
 -18  16   1    1101      72
  -1  17  -1     283      47
  17 -16  -1     407      46
 -16  -1  -1     293      44
 -16  -1  -1     310      56
 -17  16   1     296      45
   1 -17   1     339      64
 -17  16   1     273      48
  16 -16  -1    1177      61
 -16   0  -1    1116      70
   0  16  -1    1241      74
 -16   0  -1    1262      67
 -16   0  -1    1106      76
 -16  16   1    1145      67
   0 -16   1    1231      85
 -16  16   1    1186      70
   1  15  -1    1420      72
 -16   1  -1    1549      80
  15 -16  -1    1492      62
 -16   1  -1    1624      71
 -15  16   1    1463      69
 -15  16   1    1572      72
  -1 -15   1    1514      82
  14 -16  -1     573      47
 -16   2  -1     479      53
 -16   2  -1     508      46
   2  14  -1     396      47
 -14  16   1     410      45
 -14  16   1     414      45
  -2 -14   1     485      66
  13 -16  -1    1705      65
   3  13  -1    1608      72
 -16   3  -1    1676      79
 -16   3  -1    1691      69
 -13  16   1    1642      68
  -3 -13   1    1798      89
 -13  16   1    1808      70
   4  12  -1     792      66
 -16   4  -1     873      69
 -16   4  -1     876      58
  12 -16  -1     825      55
 -12  16   1     981      58
  -4 -12   1     893      78
 -12  16   1     988      62
 -16   5  -1     311      48
  11 -16  -1     327      43
 -16   5  -1     309      40
 -11  16   1     288      39
  -5 -11   1     280      58
 -11  16   1     271      43
 -11  16   1     271      40
  10 -16  -1    2834      84
 -16   6  -1    3151      86
 -16   6  -1    2911      94
  -6 -10   1    2965     100
 -10  16   1    2969      83
 -10  16   1    2975      87
  -6 -10   1    2842      79
 -16   7  -1    2731      90
 -16   7  -1    3143      86
   9 -16  -1    2980      86
  -7  -9   1    2889      81
  -9  16   1    2824      85
  -7  -9   1    2868      98
  -9  16   1    2896      81
 -16   8  -1      89      46
 -16   8  -1      67      37
   8 -16  -1     145      44
  -8  16   1     196      42
  -8  -8   1     120      32
  -8  -8   1     210      56
  -8  16   1     136      37
   7 -16  -1    4226     110
 -16   9  -1    4491     106
 -16   9  -1    4369     113
  -7  16   1    4356     103
  16  -9   1    4447     106
  -9  -7   1    4002     112
  -9  -7   1    4432     118
  -7  16   1    4457     108
  -9  -7   1    4420     105
 -16  10  -1    2050      75
   6 -16  -1    2078      77
 -16  10  -1    2005      80
 -10  -6   1    2433      75
  -6  16   1    2432      75
  -6  16   1    2310      81
 -10  -6   1    2127      81
 -10  -6   1    2386      87
  16 -10   1    2428      75
 -16  11  -1     886      70
 -16  11  -1     941      62
   5 -16  -1    1074      68
 -11  -5   1     963      57
 -11  -5   1    1038      69
  -5  16   1    1028      60
  16 -11   1    1035      58
 -11  -5   1     883      69
  -5  16   1    1131      68
 -16  12  -1    1441      68
   4 -16  -1    1583      77
 -16  12  -1    1252      75
  16 -12   1    1069      61
 -12  -4   1    1101      72
  -4  16   1    1239      70
 -12  -4   1    1097      58
  -4  16   1    1023      61
 -12  -4   1    1106      68
   3 -16  -1    1929      82
 -16  13  -1    1960      77
 -16  13  -1    1974      82
 -13  -3   1    2177      78
 -13  -3   1    2271      73
  16 -13   1    2303      76
  -3  16   1    2240      75
 -13  -3   1    2107      83
  -3  16   1    2338      79
   2 -16  -1    1158      78
 -16  14  -1    1175      69
 -16  14  -1    1176      75
  -2  16   1    1059      61
 -14  -2   1    1110      58
  16 -14   1    1085      62
 -14  -2   1    1097      59
  -2  16   1    1136      67
 -14  -2   1     955      70
 -16  15  -1    2080      85
   1 -16  -1    2108      90
 -16  15  -1    2105      82
  -1  16   1    2297      85
  16 -15   1    2203      79
  -1  16   1    1982      76
 -15  -1   1    2202      74
 -15  -1   1    2169      84
   0 -16  -1    1242      84
 -16  16  -1    1175      76
 -16  16  -1    1141      72
 -16   0   1    1224      65
   0  16   1    1118      63
 -16   0   1    1069      74
   0  16   1    1167      70
  16 -16   1    1157      71
  -1 -16  -1     325      60
 -16  17  -1     244      51
 -16  17  -1     196      49
  16 -17   1     281      52
 -17   1   1     135      50
 -17   1   1     181      39
   1  16   1     234      46
 -16  18  -1    1274      77
  -2 -16  -1    1187      83
 -16  18  -1    1290      77
 -18   2   1    1276      70
   2  16   1    1196      72
 -18   2   1    1289      82
  16 -18   1    1451      76
 -16  19  -1     914      72
  -3 -16  -1     883      80
 -16  19  -1     892      73
  16 -19   1    1091      74
 -19   3   1    1144      67
 -19   3   1    1027      74
 -16  20  -1      37      52
 -16  20  -1      34      48
  -4 -16  -1       0      60
 -20   4   1      37      53
  16 -20   1      10      56
 -20   4   1      55      42
  -5 -16  -1     547      70
 -16  21  -1     711      61
 -16  21  -1     798      64
  16 -21   1     712      67
 -21   5   1     650      56
 -16  22  -1     204      57
  -6 -16  -1     138      65
 -22   6   1     444      53
  16 -22   1     315      64
 -16  23  -1      87      57
  -7 -16  -1      86      66
 -23   7   1      49      49
  16 -23   1     169      64
  -8 -16  -1     572      72
 -16  24  -1     674      66
 -24   8   1     718      61
  16 -24   1     898      80
  -9 -16  -1     586      74
 -16  25  -1     735      70
  16 -25   1     829      80
 -25   9   1     696      61
 -10 -16  -1      82      69
 -26  10   1     131      55
  16 -26   1       0      66
 -11 -16  -1     190      71
  16 -27   1      28      68
 -27  11   1     249      56
 -12 -16  -1     268      73
  16 -28   1     282      72
 -28  12   1     371      60
 -28  17   1      22      55
 -17 -10  -1     394      76
  27 -17  -1     404      63
  10 -27   1     265      71
 -27  17   1     446      61
 -17  -9  -1     607      79
  26 -17  -1     604      64
 -26  17   1     441      59
   9 -26   1     386      71
 -17  -8  -1       0      69
  25 -17  -1       0      56
 -25  17   1      13      54
   8 -25   1       0      63
 -17  -7  -1     981      82
  24 -17  -1     971      68
 -24  17   1     770      69
   7 -24   1     636      73
 -24  17   1     703      68
  23 -17  -1    1310      71
 -17  -6  -1    1205      86
 -23  17   1    1044      83
   6 -23   1    1138      88
 -23  17   1    1136      76
  22 -17  -1     342      53
 -17  -5  -1     265      67
 -22  17   1     244      59
 -22  17   1     175      51
   5 -22   1     152      66
 -17  -4  -1     324      66
  21 -17  -1     411      54
 -21  17   1     302      58
 -21  17   1     262      51
   4 -21   1     263      67
 -17  -3  -1    1633      82
  20 -17  -1    1709      72
   3 -20   1    1575      93
 -20  17   1    1570      77
 -20  17   1    1402      80
  19 -17  -1     155      47
 -17  -2  -1     119      57
 -19  17   1      61      53
 -19  17   1       0      44
   2 -19   1       0      61
  18 -17  -1    2616      84
 -17  -1  -1    2797      89
 -17  -1  -1    2537      87
 -18  17   1    2477      86
   1 -18   1    2373     102
 -18  17   1    2574      86
 -17   0  -1    2713      87
  17 -17  -1    2758      84
 -17  17   1    2360      81
   0 -17   1    2418     101
 -17  17   1    2436      85
 -17   1  -1     222      39
  16 -17  -1     225      44
 -16  17   1     315      46
  -1 -16   1     140      58
 -16  17   1     291      47
  15 -17  -1    1857      69
 -17   2  -1    1708      81
 -17   2  -1    1864      74
 -15  17   1    1774      76
 -15  17   1    1942      76
  -2 -15   1    1714      93
  14 -17  -1    3356      90
 -17   3  -1    3304      93
 -17   3  -1    3245     101
 -14  17   1    3001      88
  -3 -14   1    2736     102
 -14  17   1    3015      88
 -17   4  -1     805      72
 -17   4  -1     877      63
  13 -17  -1     849      58
  -4 -13   1     807      68
 -13  17   1     861      64
 -13  17   1     810      60
 -17   5  -1    2230      77
  12 -17  -1    1906      71
 -12  17   1    1987      72
  -5 -12   1    1963      89
 -12  17   1    1930      73
  11 -17  -1    2564      82
 -17   6  -1    2682      92
 -17   6  -1    2765      82
 -11  17   1    2894      83
  -6 -11   1    2651      99
 -11  17   1    2877      86
 -11  17   1    2836      83
 -17   7  -1     215      49
  10 -17  -1     217      47
 -17   7  -1     190      39
 -10  17   1     206      40
  -7 -10   1     207      36
  -7 -10   1     266      60
 -10  17   1     154      43
 -17   8  -1    3000      84
   9 -17  -1    2931      89
 -17   8  -1    3013      95
  -9  17   1    2717      85
  -9  17   1    2710      81
  -8  -9   1    2819      99
  -8  -9   1    2698      81
   8 -17  -1    1187      67
 -17   9  -1    1345      67
 -17   9  -1    1274      72
  -8  17   1    1485      66
  -8  17   1    1442      70
  -9  -8   1    1515      66
  -9  -8   1    1525      83
   7 -17  -1     413      54
 -17  10  -1     424      53
 -17  10  -1     351      44
  17 -10   1     487      48
  -7  17   1     365      48
  -7  17   1     371      42
 -10  -7   1     398      59
 -10  -7   1     291      36
 -10  -7   1     338      46
 -17  11  -1    2871      87
   6 -17  -1    2764      91
 -17  11  -1    2591      92
  -6  17   1    2616      83
  -6  17   1    2820      89
 -11  -6   1    2746      92
 -11  -6   1    2677      79
 -11  -6   1    2446      87
  17 -11   1    2719      82
 -17  12  -1    2952      95
   5 -17  -1    2837      95
 -17  12  -1    2996      88
 -12  -5   1    2672      80
 -12  -5   1    2427      88
 -12  -5   1    2823      90
  -5  17   1    2877      83
  -5  17   1    2674      90
  17 -12   1    2815      83
   4 -17  -1    1409      78
 -17  13  -1    1283      78
 -17  13  -1    1370      72
  17 -13   1    1468      66
  -4  17   1    1377      71
 -13  -4   1    1376      66
  -4  17   1    1410      68
 -13  -4   1    1457      74
 -13  -4   1    1232      75
 -17  14  -1    2517      93
   3 -17  -1    2635      94
 -17  14  -1    2603      88
  -3  17   1    2478      82
 -14  -3   1    2315      89
  17 -14   1    2520      83
 -14  -3   1    2563      80
 -14  -3   1    2675      83
  -3  17   1    2777      91
   2 -17  -1    1561      86
 -17  15  -1    1806      85
 -17  15  -1    1853      79
  -2  17   1    1619      72
 -15  -2   1    1944      72
  17 -15   1    1657      72
  -2  17   1    1698      80
 -15  -2   1    1741      82
 -15  -2   1    1765      66
 -17  16  -1     253      50
   1 -17  -1     208      60
 -17  16  -1     277      54
 -16  -1   1     362      45
  -1  17   1     242      43
 -16  -1   1     314      50
  -1  17   1     258      50
  17 -16   1     311      51
   0 -17  -1    2673     104
 -17  17  -1    2767      94
 -17  17  -1    2848      97
 -17   0   1    2422      96
   0  17   1    2461      90
 -17   0   1    2460      84
  17 -17   1    2660      89
 -17  18  -1    3303     102
  -1 -17  -1    2863     107
 -17  18  -1    3615     105
   1  17   1    3364     105
 -18   1   1    3018     103
 -18   1   1    3445      94
  17 -18   1    3561     102
 -17  19  -1      75      50
  -2 -17  -1      12      62
 -17  19  -1      96      51
  17 -19   1     119      55
 -19   2   1      73      43
 -17  20  -1    1142      76
 -17  20  -1    1070      78
  -3 -17  -1     981      87
 -20   3   1    1037      69
  17 -20   1    1078      76
  -4 -17  -1     611      70
 -17  21  -1     789      63
 -21   4   1     817      67
  17 -21   1     803      69
 -17  22  -1       0      54
  -5 -17  -1       9      63
 -22   5   1      82      49
  17 -22   1      42      59
  -6 -17  -1     890      85
 -17  23  -1     734      65
  17 -23   1    1004      78
 -23   6   1     996      74
 -17  24  -1    1124      82
  -7 -17  -1    1158      91
 -24   7   1    1205      77
  17 -24   1    1319      87
 -17  25  -1       6      60
  -8 -17  -1     110      66
 -25   8   1      99      53
  17 -25   1      95      65
  -9 -17  -1     243      69
  17 -26   1     331      70
 -26   9   1     322      57
 -10 -17  -1     420      74
  17 -27   1     247      71
 -27  10   1     377      59
  27 -18  -1     117      57
 -18  -9  -1      73      70
   9 -27   1      12      65
 -27  18   1      20      55
 -18  -8  -1     356      74
  26 -18  -1     417      62
   8 -26   1     357      72
 -26  18   1     355      58
 -18  -7  -1     598      76
  25 -18  -1     625      64
   7 -25   1     417      72
 -25  18   1     459      58
 -18  -6  -1     114      68
  24 -18  -1     154      57
   6 -24   1     166      70
 -24  18   1      63      54
 -24  18   1      65      61
 -18  -5  -1    1153      81
  23 -18  -1    1187      68
 -23  18   1    1031      83
 -23  18   1    1026      75
   5 -23   1     728      75
 -18  -4  -1     444      65
  22 -18  -1     470      57
   4 -22   1     356      70
 -22  18   1     280      53
 -22  18   1     262      59
  21 -18  -1     100      49
 -18  -3  -1      31      58
 -21  18   1       0      55
   3 -21   1      22      61
 -21  18   1       0      48
 -18  -2  -1     856      70
  20 -18  -1     919      65
 -20  18   1     829      66
   2 -20   1     825      74
 -20  18   1     930      80
  19 -18  -1    1243      67
   1 -19   1    1212      89
 -19  18   1    1185      73
 -19  18   1    1221      75
  18 -18  -1     165      47
   0 -18   1      86      60
 -18  18   1     194      51
 -18  18   1     102      47
  17 -18  -1    3306      93
 -18   1  -1    3131      98
 -17  18   1    3524      99
 -17  18   1    3250      96
  -1 -17   1    3314     112
 -18   2  -1    1348      73
  16 -18  -1    1355      66
 -16  18   1    1116      68
 -16  18   1    1385      73
  -2 -16   1    1243      90
 -18   3  -1     529      49
 -18   3  -1     467      56
  15 -18  -1     604      60
 -15  18   1     498      50
  -3 -15   1     498      67
 -15  18   1     564      51
 -18   4  -1    1249      76
  14 -18  -1    1346      67
 -18   4  -1    1327      67
 -14  18   1    1391      71
  -4 -14   1    1265      86
 -14  18   1    1342      70
 -18   5  -1    1071      66
 -18   5  -1     880      69
  13 -18  -1    1023      62
  -5 -13   1     811      78
 -13  18   1     967      64
 -13  18   1     954      64
 -18   6  -1      32      40
 -18   6  -1      30      46
  12 -18  -1      40      47
  -6 -12   1      67      60
 -12  18   1      45      41
 -12  18   1      97      44
 -12  18   1       3      40
 -18   7  -1    2000      86
 -18   7  -1    2194      79
  11 -18  -1    2006      78
 -11  18   1    2230      80
 -11  18   1    2222      79
 -11  18   1    2136      79
  -7 -11   1    2075      94
 -18   8  -1    2780      88
 -18   8  -1    2795      96
  10 -18  -1    2856      90
 -10  18   1    2504      84
 -10  18   1    2477      80
  -8 -10   1    2296      97
   9 -18  -1     397      52
 -18   9  -1     312      52
 -18   9  -1     258      43
  -9  -9   1     346      62
  -9  18   1     364      48
  -9  18   1     246      41
  -9  -9   1     234      36
 -18  10  -1    1282      69
   8 -18  -1    1126      70
 -18  10  -1    1068      72
  18 -10   1    1476      68
 -10  -8   1    1444      65
  -8  18   1    1623      70
  -8  18   1    1602      75
 -10  -8   1    1448      83
   7 -18  -1    2574      92
 -18  11  -1    2918      88
 -18  11  -1    2840      96
  -7  18   1    2413      85
  18 -11   1    2870      85
  -7  18   1    2781      84
 -11  -7   1    2607      80
 -11  -7   1    2522      93
   6 -18  -1      51      52
 -18  12  -1      52      44
 -18  12  -1      30      48
 -12  -6   1      23      31
  -6  18   1      31      39
  18 -12   1      57      44
 -12  -6   1       0      55
  -6  18   1      50      45
 -18  13  -1     953      69
   5 -18  -1    1022      76
 -18  13  -1     921      77
  -5  18   1    1287      75
  18 -13   1    1252      68
 -13  -5   1    1072      73
  -5  18   1    1157      67
 -13  -5   1    1142      63
 -18  14  -1    1319      74
 -18  14  -1    1210      80
   4 -18  -1    1229      80
  -4  18   1    1300      71
  -4  18   1    1189      66
 -14  -4   1    1285      64
  18 -14   1    1337      69
 -14  -4   1    1156      70
 -18  15  -1     439      51
 -18  15  -1     442      58
   3 -18  -1     374      62
  -3  18   1     297      42
 -15  -3   1     413      45
  18 -15   1     632      61
  -3  18   1     421      51
 -15  -3   1     524      50
 -18  16  -1     960      73
 -18  16  -1     840      79
   2 -18  -1    1009      82
  18 -16   1    1245      72
 -16  -2   1    1328      69
  -2  18   1    1366      79
 -18  17  -1    2445      94
 -18  17  -1    2644      91
   1 -18  -1    2438      98
  -1  18   1    2435      89
 -17  -1   1    2468      83
  18 -17   1    2685      90
   0 -18  -1     103      61
 -18  18  -1     108      53
 -18  18  -1     191      53
   0  18   1     107      46
 -18   0   1     173      43
  18 -18   1     132      53
 -18  19  -1    1442      80
 -18  19  -1    1379      82
  -1 -18  -1    1236      91
 -19   1   1    1451      72
  18 -19   1    1615      80
 -18  20  -1     769      64
  -2 -18  -1     539      68
 -18  20  -1     708      62
  18 -20   1     718      66
 -20   2   1     768      67
  -3 -18  -1       0      62
 -18  21  -1       1      53
  18 -21   1       1      57
 -21   3   1       0      44
  -4 -18  -1     447      68
 -18  22  -1     620      64
  18 -22   1     638      69
 -22   4   1     575      57
  -5 -18  -1     235      64
 -18  23  -1     247      60
  18 -23   1     263      67
 -23   5   1     327      54
  -6 -18  -1      78      64
 -18  24  -1     155      60
 -24   6   1     111      53
  18 -24   1      46      65
  -7 -18  -1     454      70
 -18  25  -1     519      66
 -25   7   1     564      60
  18 -25   1     583      72
  -8 -18  -1     370      71
 -26   8   1     371      57
  18 -26   1     393      70
  -9 -18  -1       0      66
  18 -27   1      79      68
 -19  -8  -1     398      74
  27 -19  -1     466      63
 -27  19   1     397      62
   8 -27   1     357      75
 -19  -7  -1       0      69
  26 -19  -1      40      57
   7 -26   1     104      71
 -26  19   1       0      55
  25 -19  -1     814      70
 -19  -6  -1     676      73
 -25  19   1     571      61
   6 -25   1     503      74
 -19  -5  -1    1036      77
  24 -19  -1    1219      70
   5 -24   1    1011      84
 -24  19   1     858      71
 -24  19   1    1135      79
 -19  -4  -1     108      62
  23 -19  -1     258      57
   4 -23   1     153      65
 -23  19   1     169      55
 -23  19   1      74      58
 -19  -3  -1     538      63
  22 -19  -1     485      58
   3 -22   1     445      70
 -22  19   1     327      55
 -22  19   1     270      61
  21 -19  -1     744      63
   2 -21   1     670      73
 -21  19   1     614      58
 -21  19   1     671      64
  20 -19  -1     102      51
   1 -20   1       0      62
 -20  19   1       0      47
 -20  19   1       0      53
  19 -19  -1     676      63
 -19  19   1     571      57
 -19  19   1     585      55
   0 -19   1     397      64
  18 -19  -1    1298      68
  -1 -18   1    1452      91
 -18  19   1    1386      76
 -18  19   1    1425      80
 -19   2  -1      32      44
  17 -19  -1     110      50
 -17  19   1     114      50
 -17  19   1      42      46
  -2 -17   1     121      63
 -19   3  -1     920      69
  16 -19  -1     940      62
  -3 -16   1     976      85
 -16  19   1    1013      67
 -16  19   1    1067      67
 -19   4  -1     517      48
  15 -19  -1     641      61
 -15  19   1     549      52
 -15  19   1     564      54
  -4 -15   1     484      67
 -19   5  -1     440      49
  14 -19  -1     498      54
 -19   5  -1     344      52
  -5 -14   1     394      66
 -14  19   1     420      52
 -14  19   1     446      49
 -19   6  -1    1229      67
  13 -19  -1    1174      70
 -19   6  -1    1295      78
 -13  19   1    1547      73
 -13  19   1    1367      72
  -6 -13   1    1206      84
 -19   7  -1     700      62
 -19   7  -1     738      62
  12 -19  -1     729      62
 -12  19   1     792      67
 -12  19   1    1011      69
 -12  19   1     938      69
  -7 -12   1     849      72
 -19   8  -1     532      59
  11 -19  -1     544      58
 -19   8  -1     585      52
 -11  19   1     544      53
 -11  19   1     528      51
 -11  19   1     511      49
  -8 -11   1     612      69
 -19   9  -1    1673      81
 -19   9  -1    1753      71
  10 -19  -1    1603      77
 -10  19   1    1616      73
 -10  19   1    1548      75
  -9 -10   1    1520      88
   9 -19  -1    2687      92
 -19  10  -1    2793      99
 -19  10  -1    2923      91
  19 -10   1    3115      91
  -9  19   1    2929      95
  -9  19   1    3035      91
 -10  -9   1    3209     107
   8 -19  -1     488      58
 -19  11  -1     427      50
 -19  11  -1     391      56
 -11  -8   1     445      63
  19 -11   1     490      51
  -8  19   1     455      47
  -8  19   1     385      53
   7 -19  -1    1242      76
 -19  12  -1    1161      76
 -19  12  -1    1374      73
  -7  19   1    1423      78
  -7  19   1    1312      70
  19 -12   1    1508      71
 -12  -7   1    1441      80
 -12  -7   1    1267      65
 -19  13  -1     496      50
 -19  13  -1     481      57
   6 -19  -1     522      63
  19 -13   1     648      55
 -13  -6   1     466      42
  -6  19   1     448      46
 -13  -6   1     536      61
  -6  19   1     511      54
   5 -19  -1     806      75
 -19  14  -1     826      70
 -19  14  -1     760      62
  19 -14   1     883      64
  -5  19   1     881      69
  -5  19   1     929      67
 -14  -5   1     909      71
 -14  -5   1     812      60
 -19  15  -1     479      57
   4 -19  -1     448      62
 -19  15  -1     483      58
  -4  19   1     720      58
  19 -15   1     696      64
 -15  -4   1     766      66
 -15  -4   1     803      60
  -4  19   1     713      62
   3 -19  -1     948      83
 -19  16  -1     900      67
 -19  16  -1    1049      77
  -3  19   1     959      70
 -16  -3   1    1087      67
 -16  -3   1    1014      62
  19 -16   1    1038      68
   2 -19  -1      79      60
 -19  17  -1      22      55
 -19  17  -1      65      50
 -17  -2   1       3      41
  19 -17   1     102      52
  -2  19   1       8      47
   1 -19  -1    1269      88
 -19  18  -1    1113      83
 -19  18  -1    1291      77
 -18  -1   1    1381      72
  19 -18   1    1289      74
 -19  19  -1     577      62
 -19  19  -1     549      59
   0 -19  -1     489      64
 -19   0   1     539      51
  19 -19   1     637      63
 -19  20  -1      41      54
  -1 -19  -1       0      63
 -19  20  -1      14      52
 -20   1   1       6      43
  19 -20   1      34      56
 -19  21  -1     606      63
  -2 -19  -1     439      68
  19 -21   1     565      65
 -21   2   1     492      52
  -3 -19  -1     494      69
 -19  22  -1     694      65
 -22   3   1     633      55
  19 -22   1     696      69
  -4 -19  -1      92      64
 -19  23  -1      43      58
 -23   4   1      91      52
  19 -23   1     124      64
 -19  24  -1    1089      82
  -5 -19  -1     971      84
 -24   5   1     910      75
  19 -24   1    1042      81
 -19  25  -1     790      71
  19 -25   1    1020      85
  -7 -19  -1      54      64
  19 -26   1     147      68
  -8 -19  -1     251      70
  19 -27   1     351      70
  27 -20  -1     388      64
 -20  -7  -1     382      67
 -27  20   1     288      60
   7 -27   1     275      72
  26 -20  -1     302      62
 -20  -6  -1     321      66
   6 -26   1     201      67
 -26  20   1     245      58
 -20  -5  -1     125      63
  25 -20  -1     143      58
 -25  20   1      65      55
   5 -25   1      96      65
 -20  -4  -1     828      71
  24 -20  -1     834      68
   4 -24   1     582      73
 -24  20   1     682      72
 -24  20   1     645      61
  23 -20  -1     841      67
 -23  20   1     604      61
   3 -23   1     515      71
 -23  20   1     598      67
  22 -20  -1      33      54
   2 -22   1       0      62
 -22  20   1       0      50
 -22  20   1       0      58
  21 -20  -1     868      68
 -21  20   1     763      67
 -21  20   1     889      73
   1 -21   1     608      68
  20 -20  -1     738      67
 -20  20   1     526      60
 -20  20   1     412      57
   0 -20   1     442      67
  19 -20  -1      42      54
 -19  20   1       0      52
  -1 -19   1      51      65
 -19  20   1      67      50
  18 -20  -1     747      61
 -18  20   1     707      58
 -18  20   1     660      57
  -2 -18   1     558      70
 -20   3  -1     974      68
  17 -20  -1    1069      67
  -3 -17   1     948      86
 -17  20   1     910      68
 -17  20   1    1161      75
  16 -20  -1      97      51
 -20   4  -1       0      43
 -16  20   1      30      47
 -16  20   1      96      47
  -4 -16   1      37      61
  15 -20  -1     771      63
 -20   5  -1     805      65
  -5 -15   1     608      70
 -15  20   1     611      56
 -15  20   1     682      54
  14 -20  -1     578      60
 -20   6  -1     602      54
 -14  20   1     369      50
  -6 -14   1     342      66
 -14  20   1     284      51
 -20   7  -1       0      41
 -20   7  -1      22      49
  13 -20  -1       0      53
  -7 -13   1      22      63
 -13  20   1       0      47
 -13  20   1      27      43
 -20   8  -1     321      57
 -20   8  -1     628      54
  12 -20  -1     478      59
 -12  20   1     271      51
 -12  20   1     364      48
 -12  20   1     370      47
  -8 -12   1     319      68
 -20   9  -1    2463      97
  11 -20  -1    2520      89
 -20   9  -1    2570      84
  -9 -11   1    2651     102
 -11  20   1    2793      86
 -11  20   1    2685      91
 -11  20   1    2500      87
 -20  10  -1     690      62
 -20  10  -1     876      70
  10 -20  -1     688      64
 -10  20   1     666      54
 -10 -10   1     777      72
  20 -10   1    1006      67
 -10  20   1     847      71
 -20  11  -1    3941     106
 -20  11  -1    3735     112
   9 -20  -1    3739     111
  -9  20   1    3664     102
  -9  20   1    3771     108
  20 -11   1    3920     104
 -11  -9   1    3796     117
 -20  12  -1     509      52
   8 -20  -1     475      63
 -20  12  -1     398      57
  20 -12   1     672      62
  -8  20   1     534      57
  -8  20   1     479      50
 -12  -8   1     651      67
 -20  13  -1     591      54
   7 -20  -1     607      64
 -20  13  -1     632      61
  -7  20   1     547      50
  20 -13   1     645      57
 -13  -7   1     693      65
  -7  20   1     531      57
   6 -20  -1     722      67
 -20  14  -1     873      71
 -20  14  -1     734      62
  -6  20   1     724      60
  20 -14   1     765      66
  -6  20   1     705      54
 -14  -6   1     838      75
 -20  15  -1     525      57
 -20  15  -1     358      58
   5 -20  -1     388      63
 -15  -5   1     574      61
  20 -15   1     587      57
  -5  20   1     386      55
 -20  16  -1      64      51
 -20  16  -1      34      54
   4 -20  -1      25      59
 -16  -4   1     150      50
  20 -16   1     165      53
  -4  20   1      80      50
 -20  17  -1    1610      81
   3 -20  -1    1477      86
 -20  17  -1    1579      88
  -3  20   1    1682      84
  20 -17   1    1593      78
   2 -20  -1     726      71
 -20  18  -1     930      74
 -20  18  -1     747      65
  20 -18   1    1136      75
 -20  19  -1      69      51
 -20  19  -1      57      56
   1 -20  -1       0      61
  20 -19   1      16      55
   0 -20  -1     563      69
 -20  20  -1     619      61
  20 -20   1     639      65
  -1 -20  -1     535      71
 -20  21  -1     620      63
  20 -21   1     778      72
 -21   1   1     768      61
 -20  22  -1      88      58
  -2 -20  -1      90      66
  20 -22   1      92      62
 -20  23  -1     393      63
  -3 -20  -1     264      66
  20 -23   1     352      67
  -4 -20  -1     484      70
 -20  24  -1     619      68
  20 -24   1     795      77
 -20  25  -1     153      62
  -5 -20  -1      94      63
  20 -25   1     125      66
  -6 -20  -1     400      70
  20 -26   1     538      74
  -7 -20  -1     322      68
  20 -27   1     323      71
  26 -21  -1     762      71
 -26  21   1     673      63
   5 -26   1     456      72
  25 -21  -1     875      71
 -25  21   1     608      63
   4 -25   1     550      72
  24 -21  -1     120      59
   3 -24   1       0      64
 -24  21   1       0      53
  23 -21  -1     659      65
   2 -23   1     484      67
 -23  21   1     527      59
 -23  21   1     464      67
  22 -21  -1     522      63
 -22  21   1     482      65
 -22  21   1     482      59
   1 -22   1     386      68
  21 -21  -1      78      57
   0 -21   1      53      65
 -21  21   1      36      52
 -21  21   1       1      56
  20 -21  -1     759      68
  -1 -20   1     645      71
 -20  21   1     690      63
 -20  21   1     750      62
  19 -21  -1     670      63
  -2 -19   1     430      69
 -19  21   1     452      58
 -19  21   1     497      58
  18 -21  -1      26      54
 -18  21   1       1      50
 -18  21   1      17      52
  -3 -18   1       0      63
 -21   4  -1     712      59
  17 -21  -1     747      63
 -17  21   1     685      58
 -17  21   1     643      57
  -4 -17   1     603      69
  16 -21  -1     764      67
 -21   5  -1     625      56
 -16  21   1     611      56
 -16  21   1     598      59
  -5 -16   1     591      70
  15 -21  -1     193      57
 -21   6  -1      99      47
  -6 -15   1     193      64
 -15  21   1     173      49
 -15  21   1      97      49
  14 -21  -1     335      60
 -21   7  -1     465      54
 -14  21   1     446      53
 -14  21   1     476      55
  -7 -14   1     416      67
 -21   8  -1    2065      83
  13 -21  -1    1884      81
 -13  21   1    1834      78
  -8 -13   1    1733      93
 -13  21   1    1748      79
 -21   9  -1     402      53
 -21   9  -1     289      60
  12 -21  -1     381      58
 -12  21   1     284      54
  -9 -12   1     361      67
 -12  21   1     334      49
 -12  21   1     308      48
 -21  10  -1    1432      76
 -21  10  -1    1356      85
  11 -21  -1    1339      76
 -11  21   1    1253      76
 -11  21   1    1224      77
 -11  21   1    1233      71
 -10 -11   1    1295      86
  21 -10   1    1312      71
 -21  11  -1    1544      78
 -21  11  -1    1430      85
  10 -21  -1    1432      78
 -10  21   1    1371      75
 -10  21   1    1696      83
 -11 -10   1    1315      85
  21 -11   1    1604      75
   9 -21  -1     147      59
 -21  12  -1      56      55
 -21  12  -1     124      48
 -12  -9   1     121      64
  -9  21   1     195      46
  -9  21   1     180      54
  21 -12   1     208      50
 -21  13  -1     912      80
 -21  13  -1     946      72
   8 -21  -1     960      79
  -8  21   1    1007      68
  -8  21   1    1079      77
  21 -13   1    1261      70
 -13  -8   1    1027      79
   7 -21  -1     919      79
 -21  14  -1    1038      82
 -21  14  -1    1042      73
 -14  -7   1    1012      78
  21 -14   1    1001      68
  -7  21   1     906      76
 -21  15  -1     386      56
   6 -21  -1     305      63
 -21  15  -1     378      59
 -15  -6   1     490      63
  21 -15   1     496      58
  -6  21   1     435      58
 -21  16  -1     873      74
   5 -21  -1     844      79
 -21  16  -1     740      66
  -5  21   1     981      79
 -16  -5   1    1019      70
  21 -16   1    1036      70
 -21  17  -1     297      58
   4 -21  -1     235      66
 -21  17  -1     354      56
 -17  -4   1     357      52
  -4  21   1     298      54
  21 -17   1     369      57
 -21  18  -1      10      57
   3 -21  -1       0      60
 -21  18  -1       0      52
  21 -18   1       0      54
   2 -21  -1     591      71
 -21  19  -1     691      62
  21 -19   1     819      71
 -21  20  -1     935      76
   1 -21  -1     658      69
  21 -20   1     811      72
 -21  21  -1      45      57
   0 -21  -1     125      66
  21 -21   1      60      60
 -21  22  -1     647      67
  -1 -21  -1     545      70
  21 -22   1     733      70
 -21  23  -1     404      64
  -2 -21  -1     404      69
  21 -23   1     481      69
  -3 -21  -1      19      62
 -21  24  -1      43      60
  21 -24   1      51      66
  -4 -21  -1     450      69
 -21  25  -1     588      68
  21 -25   1     560      74
  -5 -21  -1     554      71
  21 -26   1     668      75
  26 -22  -1      22      60
   4 -26   1      39      64
 -26  22   1      77      56
  25 -22  -1     579      67
   3 -25   1     452      68
 -25  22   1     465      61
  24 -22  -1     555      66
 -24  22   1     354      59
   2 -24   1     284      65
  23 -22  -1      58      60
   1 -23   1      67      66
 -23  22   1       1      53
  22 -22  -1     350      62
   0 -22   1     319      70
 -22  22   1     263      63
 -22  22   1     363      59
  21 -22  -1     726      69
 -21  22   1     610      61
 -21  22   1     720      65
  -1 -21   1     634      72
  20 -22  -1     102      59
 -20  22   1      81      56
 -20  22   1      99      54
  -2 -20   1      83      65
  19 -22  -1     706      65
 -19  22   1     693      61
 -19  22   1     604      60
  -3 -19   1     565      70
  18 -22  -1     633      66
 -18  22   1     581      61
  -4 -18   1     534      69
 -18  22   1     694      61
  17 -22  -1       2      57
 -17  22   1       0      52
 -17  22   1       0      52
  -5 -17   1      24      62
  16 -22  -1     201      59
 -22   6  -1     151      50
  -6 -16   1     261      65
 -16  22   1     282      53
 -16  22   1     228      55
  15 -22  -1    1530      78
 -22   7  -1    1371      74
  -7 -15   1    1688      93
 -15  22   1    1579      81
 -15  22   1    1771      84
 -22   8  -1     167      50
  14 -22  -1      94      58
  -8 -14   1     134      66
 -14  22   1      26      53
 -14  22   1     138      50
 -22   9  -1    1221      74
  13 -22  -1     980      75
  -9 -13   1    1117      88
 -13  22   1    1041      75
 -13  22   1    1064      71
  12 -22  -1     239      61
 -22  10  -1     296      52
 -12  22   1     316      49
 -10 -12   1     351      68
 -12  22   1     314      56
  22 -10   1     355      54
 -12  22   1     294      52
  11 -22  -1       3      59
 -22  11  -1       0      48
 -11 -11   1       0      63
  22 -11   1       7      51
 -11  22   1      63      46
 -11  22   1       0      52
 -11  22   1       0      48
  10 -22  -1     528      66
 -22  12  -1     611      58
  22 -12   1     727      60
 -10  22   1     670      62
 -12 -10   1     620      70
 -10  22   1     683      56
   9 -22  -1     598      67
 -22  13  -1     621      57
 -13  -9   1     792      73
  -9  22   1     753      65
  22 -13   1     850      71
 -22  14  -1      77      52
   8 -22  -1     175      63
  22 -14   1     256      53
 -14  -8   1     159      64
  -8  22   1     197      55
 -22  15  -1    2518      91
   7 -22  -1    2360      98
  22 -15   1    2475      87
 -15  -7   1    2307      90
  -7  22   1    2392      94
   6 -22  -1     575      68
 -22  16  -1     618      61
  22 -16   1     750      71
 -16  -6   1     719      65
  -6  22   1     470      59
   5 -22  -1     237      65
 -22  17  -1     219      55
  -5  22   1     284      56
 -17  -5   1     357      55
  22 -17   1     278      59
   4 -22  -1     411      69
 -22  18  -1     386      59
  22 -18   1     409      59
 -22  19  -1     415      59
   3 -22  -1     396      66
  22 -19   1     412      62
 -22  20  -1       0      55
   2 -22  -1      33      64
  22 -20   1      94      59
 -22  21  -1     495      66
   1 -22  -1     489      68
  22 -21   1     557      68
 -22  22  -1     284      62
   0 -22  -1     344      69
  22 -22   1     252      64
 -22  23  -1      34      61
  -1 -22  -1      62      64
  22 -23   1      36      65
  -2 -22  -1     284      67
 -22  24  -1     284      63
  22 -24   1     368      70
  -3 -22  -1     310      66
 -22  25  -1     406      66
  22 -25   1     418      71
  -4 -22  -1      78      63
  22 -26   1      37      69
  25 -23  -1      15      62
   2 -25   1       5      65
 -25  23   1       0      57
  24 -23  -1     596      69
   1 -24   1     384      71
 -24  23   1     370      61
  23 -23  -1     551      68
 -23  23   1     385      60
   0 -23   1     304      68
  22 -23  -1      91      59
  -1 -22   1      49      64
 -22  23   1      61      54
  21 -23  -1     491      66
  -2 -21   1     477      71
 -21  23   1     510      62
 -21  23   1     517      68
  20 -23  -1     378      63
 -20  23   1     423      60
 -20  23   1     412      60
  -3 -20   1     367      67
  19 -23  -1      64      59
 -19  23   1     120      55
  -4 -19   1      57      64
 -19  23   1     160      56
  18 -23  -1     271      62
  -5 -18   1     184      64
 -18  23   1     370      58
 -18  23   1     279      56
  17 -23  -1     891      73
 -17  23   1     913      78
  -6 -17   1     921      85
 -17  23   1     969      74
  16 -23  -1     138      61
 -23   7  -1      82      49
 -16  23   1     155      52
 -16  23   1      49      53
  -7 -16   1      45      65
  15 -23  -1    1025      75
 -23   8  -1     998      74
 -15  23   1    1012      79
  -8 -15   1    1033      88
 -15  23   1    1124      73
 -23   9  -1     695      61
  14 -23  -1     679      66
 -14  23   1     801      70
 -14  23   1     573      60
  -9 -14   1     727      75
  13 -23  -1     415      64
 -23  10  -1     358      56
 -10 -13   1     323      70
  23 -10   1     437      57
 -13  23   1     298      58
 -13  23   1     312      52
  12 -23  -1    1009      77
 -23  11  -1    1094      76
 -11 -12   1     759      74
 -12  23   1     834      66
  23 -11   1     838      71
 -23  12  -1     845      64
  11 -23  -1     800      76
 -12 -11   1    1018      86
  23 -12   1    1036      72
 -11  23   1     895      78
 -23  13  -1     177      54
  10 -23  -1     252      65
 -13 -10   1     298      67
 -10  23   1     257      59
  23 -13   1     216      54
   9 -23  -1     537      68
 -23  14  -1     675      62
  23 -14   1     761      71
 -14  -9   1     585      69
  -9  23   1     592      63
 -23  15  -1     993      75
   8 -23  -1     903      80
  23 -15   1    1083      74
 -15  -8   1     905      76
  -8  23   1     941      80
   7 -23  -1     107      62
 -23  16  -1      90      53
  -7  23   1     158      55
  23 -16   1     177      56
 -16  -7   1     243      62
   6 -23  -1    1099      85
 -23  17  -1    1205      79
  -6  23   1    1055      83
 -17  -6   1    1118      71
  23 -17   1    1017      72
   5 -23  -1    1006      86
 -23  18  -1    1043      79
  23 -18   1    1036      72
 -18  -5   1     975      66
 -23  19  -1     116      58
   4 -23  -1     186      65
  23 -19   1     149      59
 -23  20  -1     651      65
   3 -23  -1     613      73
  23 -20   1     726      70
 -23  21  -1     540      67
   2 -23  -1     477      69
  23 -21   1     604      68
   1 -23  -1      61      63
 -23  22  -1       1      59
  23 -22   1       1      63
   0 -23  -1     343      68
 -23  23  -1     485      66
  23 -23   1     549      71
 -23  24  -1     566      68
  -1 -23  -1     442      69
  23 -24   1     581      72
 -23  25  -1      70      62
  -2 -23  -1      66      63
  23 -25   1      42      66
 -25  24   1     214      59
  24 -24  -1       6      61
 -24  24   1      20      57
   0 -24   1      48      65
  23 -24  -1     605      68
  -1 -23   1     507      71
 -23  24   1     622      65
  22 -24  -1     374      66
 -22  24   1     386      60
  -2 -22   1     270      67
  21 -24  -1      37      63
 -21  24   1     105      56
  -3 -21   1       1      63
  20 -24  -1     769      71
 -20  24   1     707      65
  -4 -20   1     566      71
  19 -24  -1    1160      77
  -5 -19   1    1079      87
 -19  24   1    1089      81
  18 -24  -1      73      63
 -18  24   1      97      56
  -6 -18   1      42      64
  17 -24  -1    1164      77
 -17  24   1    1339      78
  -7 -17   1    1215      88
  16 -24  -1     795      74
 -16  24   1     863      73
  -8 -16   1     663      75
 -24   9  -1     173      52
  15 -24  -1     138      61
 -15  24   1      65      55
  24  -9   1      76      52
  -9 -15   1     101      67
 -24  10  -1     431      58
  14 -24  -1     384      64
 -10 -14   1     291      71
 -14  24   1     259      56
  24 -10   1     345      57
  13 -24  -1     609      71
 -24  11  -1     494      59
 -11 -13   1     410      73
 -13  24   1     535      62
  24 -11   1     513      61
  12 -24  -1      47      62
 -24  12  -1       0      52
 -12  24   1      41      56
 -12 -12   1      41      66
  24 -12   1       0      52
 -24  13  -1     614      62
  11 -24  -1     609      70
  24 -13   1     693      63
 -11  24   1     625      65
 -13 -11   1     709      75
 -24  14  -1     270      56
  10 -24  -1     295      66
  24 -14   1     279      59
 -14 -10   1     340      69
 -10  24   1     422      62
 -24  15  -1     110      56
   9 -24  -1     155      66
  24 -15   1     187      57
  -9  24   1     139      57
 -15  -9   1      88      66
   8 -24  -1     547      70
 -24  16  -1     521      61
  24 -16   1     741      70
  -8  24   1     561      64
 -16  -8   1     657      71
   7 -24  -1     998      83
 -24  17  -1    1019      79
  24 -17   1     929      75
 -17  -7   1     913      73
 -24  18  -1      34      58
   6 -24  -1     109      67
 -18  -6   1      36      55
  24 -18   1     170      60
 -24  19  -1     996      81
   5 -24  -1    1035      87
  24 -19   1    1127      80
 -24  20  -1     602      66
   4 -24  -1     599      70
  24 -20   1     727      70
 -24  21  -1       0      58
   3 -24  -1       3      65
  24 -21   1       0      61
 -24  22  -1     363      64
   2 -24  -1     379      67
  24 -22   1     292      66
 -24  23  -1     513      67
   1 -24  -1     434      70
  24 -23   1     470      69
   0 -24  -1      25      64
 -24  24  -1      65      64
  24 -24   1      71      66
  23 -25  -1       1      63
 -23  25   1     115      58
  -2 -23   1      72      63
  22 -25  -1     284      66
 -22  25   1     426      62
  -3 -22   1     352      67
  21 -25  -1     669      71
 -21  25   1     570      64
  -4 -21   1     453      69
  20 -25  -1      46      62
 -20  25   1     115      56
  -5 -20   1      67      64
  19 -25  -1    1018      78
  -6 -19   1     698      74
 -19  25   1     933      74
  18 -25  -1     629      71
  -7 -18   1     500      71
 -18  25   1     546      61
  17 -25  -1      10      63
  -8 -17   1      66      68
 -17  25   1      22      55
  16 -25  -1     662      70
  25  -9   1     698      63
 -16  25   1     564      62
  -9 -16   1     601      75
  15 -25  -1     574      70
  25 -10   1     505      61
 -10 -15   1     523      76
 -15  25   1     417      60
  14 -25  -1       0      65
 -25  11  -1       0      53
 -14  25   1      13      57
  25 -11   1      48      56
 -11 -14   1       0      69
  13 -25  -1     464      70
 -25  12  -1     448      59
 -12 -13   1     396      72
 -13  25   1     370      62
  25 -12   1     358      60
  12 -25  -1     485      71
 -25  13  -1     514      63
 -12  25   1     616      67
 -13 -12   1     645      76
  25 -13   1     658      64
  11 -25  -1      48      64
 -25  14  -1      36      52
 -14 -11   1      84      65
  25 -14   1     125      57
 -11  25   1      50      59
  10 -25  -1     256      68
 -25  15  -1     172      54
  25 -15   1     335      60
 -10  25   1     309      60
 -15 -10   1     253      68
   9 -25  -1     511      71
 -25  16  -1     400      61
  25 -16   1     617      65
 -16  -9   1     655      72
   8 -25  -1       8      64
 -25  17  -1       0      58
 -17  -8   1      50      63
  25 -17   1       0      58
   7 -25  -1     526      72
 -25  18  -1     446      62
  25 -18   1     523      67
   6 -25  -1     504      72
 -25  19  -1     542      66
  25 -19   1     641      67
   5 -25  -1     104      64
 -25  20  -1     125      60
  25 -20   1      58      61
   4 -25  -1     591      72
 -25  21  -1     581      67
  25 -21   1     599      71
   3 -25  -1     464      69
 -25  22  -1     512      67
  25 -22   1     491      70
 -25  23  -1       0      59
   2 -25  -1     104      64
  25 -23   1      79      65
 -25  24  -1     182      70
  22 -26  -1      43      65
  -4 -22   1      49      63
 -22  26   1     109      59
  21 -26  -1     744      73
  -5 -21   1     482      70
 -21  26   1     675      65
  20 -26  -1     525      71
  -6 -20   1     421      70
 -20  26   1     598      65
  19 -26  -1     121      66
  -7 -19   1      97      65
 -19  26   1      50      56
  18 -26  -1     590      70
  -8 -18   1     418      72
  26  -8   1     529      62
 -18  26   1     446      62
  17 -26  -1     555      68
  26  -9   1     414      62
 -17  26   1     435      61
  -9 -17   1     290      71
  16 -26  -1      10      64
 -16  26   1      41      56
 -10 -16   1       9      69
  26 -10   1      58      57
  15 -26  -1     438      71
 -11 -15   1     316      74
 -15  26   1     300      62
  26 -11   1     429      62
  14 -26  -1     352      69
  26 -12   1     295      61
 -14  26   1     221      61
 -12 -14   1     204      72
 -26  13  -1      58      55
  13 -26  -1      82      67
  26 -13   1      58      56
 -13  26   1      28      61
 -13 -13   1      86      72
  12 -26  -1     451      71
 -26  14  -1     494      61
 -14 -12   1     582      76
 -12  26   1     593      67
  26 -14   1     571      65
  11 -26  -1     338      71
 -26  15  -1     485      61
  26 -15   1     479      63
 -15 -11   1     519      75
 -11  26   1     444      67
 -26  16  -1       1      58
  10 -26  -1      35      67
 -16 -10   1       1      68
  26 -16   1      71      58
 -26  17  -1     488      66
   9 -26  -1     515      72
 -17  -9   1     507      68
  26 -17   1     508      66
 -26  18  -1     294      61
   8 -26  -1     302      69
  26 -18   1     442      66
   7 -26  -1      43      70
 -26  19  -1       0      59
  26 -19   1       0      61
   6 -26  -1     278      68
 -26  20  -1     317      64
  26 -20   1     311      66
   5 -26  -1     480      71
 -26  21  -1     662      67
  26 -21   1     696      72
 -26  22  -1       0      60
   4 -26  -1       0      64
  26 -22   1      45      65
  20 -27  -1     375      70
  27  -7   1     349      61
  -7 -20   1     315      70
 -20  27   1     371      63
  19 -27  -1     337      69
 -19  27   1     263      61
  27  -8   1     369      62
  -8 -19   1     224      70
  18 -27  -1      92      65
 -18  27   1       3      58
  27  -9   1     103      59
  -9 -18   1      63      69
  17 -27  -1     401      70
  27 -10   1     420      64
 -17  27   1     345      60
 -10 -17   1     374      74
  16 -27  -1     297      71
  27 -11   1     220      60
 -11 -16   1     205      73
 -16  27   1     176      60
  15 -27  -1      53      68
 -12 -15   1      27      70
  27 -12   1      40      57
 -15  27   1       0      58
  14 -27  -1     565      74
 -14  27   1     736      70
 -13 -14   1     674      78
  27 -13   1     620      67
  13 -27  -1     851      81
  27 -14   1     911      76
 -14 -13   1     977      85
  12 -27  -1     143      70
  27 -15   1     143      60
 -15 -12   1     164      71
  11 -27  -1       0      67
 -16 -11   1     329      73
  27 -16   1     340      62
  10 -27  -1     376      71
 -17 -10   1     369      71
  27 -17   1     432      66
   9 -27  -1      61      67
 -27  18  -1       0      59
  27 -18   1     101      61
   8 -27  -1     288      72
 -27  19  -1     350      65
  27 -19   1     371      66
   7 -27  -1     343      73
 -27  20  -1     295      70
  27 -20   1     351      67
 -17  28   1      64      60
  16 -28  -1     284      71
 -12 -16   1     292      74
  28 -12   1     259      62
 -16  28   1     286      64
  15 -28  -1       0      69
  28 -13   1     143      61
 -13 -15   1      69      72
  14 -28  -1       9      68
  28 -14   1     127      62
 -14 -14   1      84      71
  13 -28  -1     499      73
 -15 -13   1     510      73
  28 -15   1     467      64
  12 -28  -1     386      74
  28 -16   1     635      68
 -16 -12   1     601      76
   0   0   2   87806    1361
   0   0   2   90154    1361
   0   1  -2     938      28
  -1   0  -2     920      30
   0  -1   2    1537      36
   1   0   2    1446      38
   0  -1   2    1662      33
   0  -1   2    1526      38
   1   0   2    1408      34
   1   0   2    1413      38
  -1   1  -2     879      32
  -1   0   2    1486      32
   1  -1   2    1449      39
   1  -1   2    1400      36
   0   1   2    1428      33
  -1   0   2    1560      32
   1  -1   2    1615      40
   0   1   2    1402      33
  -1   2  -2   48442    1006
  -1  -1  -2   50715    1079
   1  -2   2   50420    1023
   1  -2   2   49859    1105
   1   1   2   52749    1096
   1   1   2   50137    1023
   1  -2   2   50542    1026
   1   1   2   50643    1024
   1   1   2   49824    1094
  -2  -1  -2    7216     159
  -1   3  -2    7162     150
   1  -3   2    6761     150
   1  -3   2    6753     140
   2   1   2    6735     140
   2   1   2    6529     147
   1  -3   2    6693     141
   2   1   2    6689     139
  -2   0  -2   25553     479
  -2   0  -2   25009     513
   0  -2   2   24682     469
   2   0   2   23953     509
   0  -2   2   24242     507
   2   0   2   25145     475
   2   0   2   25548     466
   0  -2   2   24982     465
  -2   1  -2   49070    1089
  -2   1  -2   50586    1017
  -1  -1   2   50480    1029
   2  -1   2   51750    1035
   2  -1   2   52790    1032
   2  -1   2   49236    1111
  -1  -1   2   51295    1031
   0   2   2   24831     473
   2  -2   2   25007     471
   0   2   2   24901     472
  -2   0   2   24481     469
  -2   0   2   24825     468
   2  -2   2   24621     511
   2  -2   2   25631     468
  -2   3  -2    3393      82
  -1  -2  -2    3489      82
   1   2   2    3525      78
   2  -3   2    3590      83
   1   2   2    3482      79
   2  -3   2    3443      86
   1   2   2    3556      79
  -2   4  -2   73166    1392
  -2   4  -2   73169    1377
  -2  -2  -2   74555    1491
   2   2   2   73611    1383
   2  -4   2   72902    1385
   2   2   2   74638    1386
   2  -4   2   74137    1374
   2   2   2   70602    1479
   2  -4   2   74364    1493
  -2   5  -2   49721     914
  -3  -2  -2   51595     996
  -2   5  -2   50590     907
   3   2   2   47820     843
   2  -5   2   46676     910
   2  -5   2   47512     831
   2  -5   2   45879     831
   3   2   2   44286     911
   3   2   2   46981     852
  -3  -1  -2   44183     802
  -1   4  -2   45169     794
  -3  -1  -2   45610    1065
   3   1   2   46608     834
   1  -4   2   47602     819
   1  -4   2   46595     838
   3   1   2   43890     896
   3   1   2   46292     839
   1  -4   2   46844     898
   1  -4   2   46958     841
   0   3  -2    5183      97
  -3   0  -2    5360     103
  -3   0  -2    5197      96
   0  -3   2    3501      69
   3   0   2    3518      71
   0  -3   2    3488      68
   3   0   2    3491      71
   0  -3   2    3590      71
   0  -3   2    3528      73
   3   0   2    3569      69
  -3   1  -2    3349      86
  -3   1  -2    3483      81
  -1  -2   2    3599      82
  -1  -2   2    3549      80
   3  -1   2    3551      83
  -1  -2   2    3475      83
  -1  -2   2    3570      80
   3  -1   2    3618      84
   3  -1   2    3459      86
  -3   2  -2    7213     152
  -3   2  -2    7228     162
  -3   2  -2    7428     153
  -2  -1   2    6441     136
  -1   3   2    6665     133
  -2  -1   2    6395     135
  -2  -1   2    6590     137
   3  -2   2    6799     141
   3  -2   2    6527     149
  -1   3   2    6763     133
   3  -2   2    6933     141
   0  -3  -2    5545      99
  -3   3  -2    5293     101
  -3   0   2    3438      61
  -3   0   2    3509      62
  -3   0   2    3438      61
   0   3   2    3567      65
   0   3   2    3452      63
  -1  -3  -2   62241    1192
  -3   4  -2   59810    1109
  -3   4  -2   60979    1112
  -4   1   2   58089    1058
  -4   1   2   59896    1058
   1   3   2   59359    1075
   1   3   2   58048    1145
   3  -4   2   58796    1158
   3  -4   2   58481    1077
   1   3   2   59426    1069
   3  -4   2   59858    1063
  -3   5  -2   27738     472
  -3   5  -2   27754     473
  -2  -3  -2   27558     513
   3  -5   2   30162     507
   3  -5   2   30101     508
   3  -5   2   28938     546
  -5   2   2   30636     501
   2   3   2   29357     513
  -5   2   2   29750     505
   2   3   2   28592     549
   2   3   2   30732     507
  -3   6  -2   14541     289
  -3   6  -2   15090     290
  -3  -3  -2   14789     310
   3  -6   2   16704     347
   3   3   2   16812     323
  -6   3   2   16611     315
   3  -6   2   16614     322
  -6   3   2   17081     314
   3   3   2   16598     321
  -3   7  -2    3352      84
  -3   7  -2    3539      88
  -4  -3  -2    3322      82
  -4  -3  -2    3455      90
   4   3   2    2669      71
  -7   4   2    2688      59
  -7   4   2    2632      57
   3  -7   2    2554      71
   4   3   2    2754      74
   3  -7   2    2763      80
  -4  -2  -2   12739     256
  -2   6  -2   12435     238
  -2   6  -2   12751     239
  -4  -2  -2   12465     237
   2  -6   2   12016     229
   4   2   2   12065     227
   2  -6   2   11988     244
   4   2   2   11832     226
   2  -6   2   11960     227
  -4  -1  -2   41428     770
  -1   5  -2   41482     712
  -4  -1  -2   40126     725
   4   1   2   34734     684
   4   1   2   36685     632
   1  -5   2   36182     629
   1  -5   2   36922     686
   1  -5   2   35949     628
   4   1   2   36556     628
  -4   0  -2    4694     103
   0   4  -2    4835      96
  -4   0  -2    4740      95
   4   0   2    5075     100
   4   0   2    5169     103
   0  -4   2    5182     108
   0  -4   2    5230     103
   4   0   2    4886     105
   0  -4   2    5162     100
  -4   1  -2   59071    1163
  -4   1  -2   59873    1077
  -4   1  -2   58694    1070
   4  -1   2   58102    1167
  -1  -3   2   60132    1074
   4  -1   2   60689    1079
  -1  -3   2   58897    1077
  -1  -3   2   58380    1159
   4  -1   2   60025    1078
  -4   2  -2   74553    1401
  -4   2  -2   75018    1388
  -4   2  -2   72826    1503
  -2  -2   2   72599    1388
  -2  -2   2   75300    1389
   4  -2   2   72627    1503
   4  -2   2   76390    1387
  -2   4   2   74163    1370
  -2   4   2   75475    1370
   4  -2   2   73738    1396
  -2  -2   2   71874    1489
  -4   3  -2   46515     832
  -4   3  -2   47357     830
   4  -3   2   48252     843
   4  -3   2   47896     832
  -1   4   2   46110     837
  -3  -1   2   46005     845
  -1   4   2   47511     838
   4  -3   2   45866     948
  -3  -1   2   47407     841
   0  -4  -2    4916      98
  -4   4  -2    4981     101
  -4   4  -2    4881     100
   4  -4   2    5030     107
   4  -4   2    5171     102
   0   4   2    5123      98
  -4   0   2    5195      96
   0   4   2    5012      96
  -4   0   2    5142      94
  -4   5  -2    8369     176
  -4   5  -2    8331     177
  -1  -4  -2    8267     185
  -5   1   2   11344     218
   1   4   2   11338     223
   1   4   2   10875     233
   4  -5   2   10909     241
   1   4   2   11079     221
   4  -5   2   11155     224
  -5   1   2   11060     217
  -4   6  -2    4470      99
  -4   6  -2    4358      97
  -2  -4  -2    4436     100
   2   4   2    4904      99
   4  -6   2    4744     100
   2   4   2    4925     102
   4  -6   2    4739     108
  -6   2   2    4810      91
   2   4   2    4688     101
  -6   2   2    4949      94
  -3  -4  -2     517      48
  -4   7  -2     587      49
  -4   7  -2     512      35
   4  -7   2     639      41
   3   4   2     682      42
   3   4   2     629      45
   4  -7   2     613      42
   4  -7   2     645      50
  -7   3   2     743      36
  -7   3   2     671      29
  -4  -4  -2   13489     276
  -4   8  -2   13862     260
  -4   8  -2   13896     258
   4   4   2   12930     245
   4  -8   2   12832     265
  -8   4   2   13502     239
  -8   4   2   12930     237
   4  -8   2   13350     248
   4   4   2   13247     248
  -5  -4  -2    2968      85
  -4   9  -2    2930      77
  -4   9  -2    2968      81
  -5  -4  -2    2955      75
   5   4   2    2776      76
   5   4   2    2796      72
   4  -9   2    2724      82
  -9   5   2    2760      65
  -9   5   2    2718      60
  -3   8  -2    1089      52
  -5  -3  -2    1132      59
  -5  -3  -2    1071      48
  -3   8  -2    1235      59
  -8   5   2    1122      34
   5   3   2    1188      50
   3  -8   2    1163      58
  -8   5   2    1139      37
   3  -8   2    1134      49
   5   3   2    1261      55
  -5  -2  -2   13218     262
  -2   7  -2   13115     245
  -5  -2  -2   13100     242
  -2   7  -2   12990     243
  -2   7  -2   13104     243
   5   2   2   12048     227
  -7   5   2   12094     214
   5   2   2   12217     226
   2  -7   2   11963     225
   2  -7   2   12039     243
  -1   6  -2    2852      75
  -5  -1  -2    2804      69
  -1   6  -2    2817      74
  -1   6  -2    2817      74
  -5  -1  -2    2900      78
   5   1   2    2570      69
   1  -6   2    2582      66
   5   1   2    2451      67
   1  -6   2    2590      73
  -5   0  -2       7      23
  -5   0  -2      13      37
   0   5  -2      33      25
  -5   0  -2       7      33
   5   0   2      79      29
   5   0   2     130      30
   0  -5   2     145      26
   0  -5   2     191      32
   0  -5   2     156      38
   5   0   2     118      25
  -5   1  -2    7923     185
   1   4  -2    8271     174
  -5   1  -2    7983     171
  -5   1  -2    8283     173
   5  -1   2   10845     239
  -1  -4   2   11024     239
   5  -1   2   11161     224
   5  -1   2   11313     225
  -1  -4   2   11208     224
  -1  -4   2   11074     222
  -5   2  -2   27685     515
  -5   2  -2   28446     480
  -5   2  -2   28035     479
   5  -2   2   28551     561
  -3   5   2   30908     505
  -3   5   2   29775     506
  -2  -3   2   29924     509
   5  -2   2   31148     511
  -2  -3   2   29264     551
  -2  -3   2   30154     510
   5  -2   2   29805     510
  -5   3  -2   51695     933
  -5   3  -2   51380     922
  -2   5   2   46271     842
   5  -3   2   45758     926
  -3  -2   2   46132     949
  -2   5   2   47289     841
  -3  -2   2   46554     845
  -3  -2   2   47060     842
   5  -3   2   47969     836
  -5   4  -2   43177     735
  -5   4  -2   42548     734
   1  -5  -2   41220     789
   5  -4   2   36204     627
  -4  -1   2   35070     629
  -1   5   2   36901     625
  -1   5   2   35474     634
  -4  -1   2   36371     626
   5  -4   2   36479     678
  -5   5  -2       7      29
  -5   5  -2       7      30
   0  -5  -2      14      27
  -5   0   2     143      20
   0   5   2     149      23
   5  -5   2      77      22
   0   5   2     126      27
   5  -5   2     143      34
  -5   0   2     166      27
  -1  -5  -2    5512     117
  -5   6  -2    5351     114
  -5   6  -2    5596     114
   1   5   2    5139     105
  -6   1   2    5148      99
   1   5   2    5144     104
   5  -6   2    5218     106
  -6   1   2    5318     102
   5  -6   2    5247     114
   1   5   2    5398     107
  -2  -5  -2   13748     274
  -5   7  -2   13453     257
   2   5   2   13557     258
   5  -7   2   13641     279
   2   5   2   14280     261
  -7   2   2   13916     255
  -7   2   2   13718     253
  -5   8  -2    3152      81
  -3  -5  -2    3094      82
  -5   8  -2    3062      77
  -8   3   2    3729      78
   3   5   2    3709      85
   3   5   2    3546      81
  -8   3   2    3539      72
   5  -8   2    3663      90
  -4  -5  -2    7554     163
  -5   9  -2    7588     152
  -5   9  -2    7626     154
   5  -9   2    7232     157
  -9   4   2    7378     140
   4   5   2    7311     147
  -9   4   2    7309     137
   4   5   2    7340     145
  -5  -5  -2   19597     387
  -5  10  -2   19457     359
  -5  10  -2   20042     361
 -10   5   2   20080     355
   5   5   2   20140     365
   5   5   2   19733     363
 -10   5   2   20199     357
   5 -10   2   19688     391
  -5  11  -2    3273      85
  -5  11  -2    3333      91
  -6  -5  -2    3281      97
 -11   6   2    3194      71
   6   5   2    3250      81
   6   5   2    3163      85
   5 -11   2    3193      93
 -11   6   2    3148      76
  -4  10  -2    2583      74
  -4  10  -2    2757      76
  -6  -4  -2    2677      85
  -4  10  -2    2653      79
  -6  -4  -2    2546      71
 -10   6   2    2363      57
   6   4   2    2351      67
   4 -10   2    2449      79
   6   4   2    2327      72
 -10   6   2    2430      62
  -6  -3  -2    5488     114
  -3   9  -2    5564     116
  -6  -3  -2    5364     126
  -3   9  -2    5452     120
  -3   9  -2    5511     117
   3  -9   2    5307     110
   6   3   2    5262     110
  -9   6   2    5010     100
  -9   6   2    5128      98
   3  -9   2    5148     121
  -2   8  -2    4668      98
  -2   8  -2    4555     102
  -2   8  -2    4533      99
  -6  -2  -2    4609      97
  -6  -2  -2    4487     107
   2  -8   2    4855      99
   6   2   2    4804      98
   2  -8   2    4533     108
  -8   6   2    4573      85
  -8   6   2    4621      87
  -1   7  -2    2484      69
  -1   7  -2    2560      72
  -6  -1  -2    2448      67
  -6  -1  -2    2417      75
  -1   7  -2    2473      67
   6   1   2    3161      76
   6   1   2    3107      79
   1  -7   2    3031      85
   1  -7   2    3229      76
  -7   6   2    2921      60
  -6   0  -2     790      56
   0   6  -2     827      50
  -6   0  -2     821      55
  -6   0  -2     800      47
   0  -6   2    1526      62
   0  -6   2    1449      64
   0  -6   2    1564      57
   6   0   2    1490      59
   6   0   2    1483      56
  -6   1  -2    5421     114
  -6   1  -2    5337     109
  -6   1  -2    5292     118
   6  -1   2    5330     109
   6  -1   2    5194     112
  -1  -5   2    5235     106
  -1  -5   2    5272     110
  -1  -5   2    5184     114
  -6   2  -2    4462     104
  -6   2  -2    4430     102
  -4   6   2    4965      90
   6  -2   2    4692     106
  -2  -4   2    4852      99
  -4   6   2    4809      89
  -2  -4   2    4775     107
  -2  -4   2    4790     104
   6  -2   2    4937     103
  -6   3  -2   15067     294
  -6   3  -2   15053     295
  -3  -3   2   16800     324
  -3   6   2   16536     316
  -3  -3   2   16542     321
   6  -3   2   16213     347
  -3   6   2   17271     317
   6  -3   2   17429     325
  -3  -3   2   16857     345
  -6   4  -2   13249     249
  -6   4  -2   13096     250
  -2   6   2   12300     222
   6  -4   2   11880     242
  -4  -2   2   11844     237
  -4  -2   2   11652     223
  -2   6   2   11748     220
  -4  -2   2   12084     226
   6  -4   2   12123     227
   1  -6  -2    2962      68
  -6   5  -2    2845      77
  -6   5  -2    2891      76
  -1   6   2    2605      60
   6  -5   2    2623      72
  -5  -1   2    2600      68
  -1   6   2    2715      64
  -5  -1   2    2583      61
   6  -5   2    2555      67
  -6   6  -2     910      54
   0  -6  -2     737      46
  -6   6  -2     774      53
   0   6   2    1419      43
  -6   0   2    1539      57
   6  -6   2    1491      61
   0   6   2    1470      52
   0   6   2    1500      57
  -6   0   2    1504      49
  -6   7  -2   12733     237
  -6   7  -2   12374     236
  -1  -6  -2   12565     250
   6  -7   2   10743     218
   1   6   2   10482     201
   1   6   2   11021     204
  -7   1   2   10852     201
  -7   1   2   10800     198
  -6   8  -2    9854     188
  -2  -6  -2    9926     200
  -6   8  -2   10011     190
   2   6   2   10180     188
  -8   2   2    9881     180
   2   6   2    9753     184
   6  -8   2    9656     199
  -8   2   2   10006     183
  -6   9  -2    2970      80
  -3  -6  -2    2938      84
  -6   9  -2    2947      80
   3   6   2    2539      67
   6  -9   2    2379      76
  -9   3   2    2468      59
  -9   3   2    2456      66
   3   6   2    2498      73
  -6  10  -2    3146      86
  -6  10  -2    3064      82
  -4  -6  -2    3031      89
 -10   4   2    3073      69
   4   6   2    3120      79
   6 -10   2    3116      88
 -10   4   2    3117      77
   4   6   2    3088      83
  -5  -6  -2    1747      76
  -6  11  -2    1902      69
  -6  11  -2    1909      67
 -11   5   2    2019      54
   6 -11   2    1899      74
   5   6   2    1993      64
 -11   5   2    2084      64
   5   6   2    1972      68
  -6  12  -2    7630     158
  -6  -6  -2    7290     168
  -6  12  -2    7686     155
 -12   6   2    7397     142
   6   6   2    7292     150
   6 -12   2    7275     163
   6   6   2    7488     153
 -12   6   2    7428     147
  -7  -6  -2    2115      83
  -6  13  -2    2069      78
  -6  13  -2    2082      70
 -13   7   2    1907      69
   6 -13   2    1906      79
 -13   7   2    1952      57
   7   6   2    1936      69
   7   6   2    1970      67
  -5  12  -2    1263      60
  -7  -5  -2    1156      74
  -5  12  -2    1218      58
  -7  -5  -2    1169      53
  -5  12  -2    1191      63
 -12   7   2    1350      56
   7   5   2    1355      61
 -12   7   2    1367      46
   5 -12   2    1402      71
  -7  -4  -2   11464     237
  -4  11  -2   11650     222
  -4  11  -2   11610     219
  -7  -4  -2   11236     218
  -4  11  -2   11751     219
   4 -11   2   10343     213
   7   4   2   10032     198
 -11   7   2   10377     190
 -11   7   2   10213     187
  -3  10  -2    4743     105
  -7  -3  -2    4601     102
  -3  10  -2    4658     108
  -3  10  -2    4730     104
  -7  -3  -2    4566     115
 -10   7   2    4193      88
   3 -10   2    4416     108
   7   3   2    4465     101
 -10   7   2    4151      85
  -2   9  -2    6317     133
  -7  -2  -2    6035     140
  -2   9  -2    6138     128
  -7  -2  -2    6145     128
  -9   7   2    6161     119
   2  -9   2    6369     143
   2  -9   2    6376     129
   7   2   2    6284     132
  -9   7   2    6081     118
  -1   8  -2   18766     342
  -7  -1  -2   18432     340
  -1   8  -2   18181     339
  -7  -1  -2   18759     366
   1  -8   2   19478     382
   7   1   2   19489     356
  -8   7   2   19253     344
  -8   7   2   19147     344
  -8   7   2   19180     344
   1  -8   2   19484     354
  -7   0  -2    1116      58
  -7   0  -2    1043      49
   0   7  -2    1130      54
  -7   0  -2    1185      59
   7   0   2    1325      55
   0  -7   2    1295      49
  -7   7   2    1206      33
   0  -7   2    1270      57
  -7   7   2    1187      33
   0  -7   2    1273      60
  -7   1  -2   12262     246
  -7   1  -2   12221     229
  -7   1  -2   12070     232
   1   6  -2   12292     230
  -1  -6   2   10775     203
  -6   7   2   10768     194
  -6   7   2   10681     193
  -1  -6   2   10714     219
  -1  -6   2   10817     206
   7  -1   2   10867     206
  -7   2  -2   13791     259
  -7   2  -2   13615     278
  -7   2  -2   13923     262
  -2  -5   2   13670     257
  -2  -5   2   13853     260
   7  -2   2   13377     275
   7  -2   2   13834     259
  -5   7   2   13827     249
  -2  -5   2   13489     277
  -5   7   2   13930     250
  -7   3  -2     608      41
  -7   3  -2     511      46
   7  -3   2     634      45
  -3  -4   2     684      47
  -4   7   2     699      31
  -3  -4   2     642      40
  -4   7   2     602      33
   7  -3   2     674      46
  -3  -4   2     643      47
  -7   4  -2    3498      87
  -7   4  -2    3401      90
  -3   7   2    2620      63
  -4  -3   2    2745      76
  -4  -3   2    2745      73
  -4  -3   2    2624      68
  -3   7   2    2700      65
   7  -4   2    2640      75
  -7   5  -2   13690     253
  -7   5  -2   13579     253
   2  -7  -2   13449     262
  -2   7   2   12385     224
  -5  -2   2   12196     226
   7  -5   2   12008     244
  -5  -2   2   12100     239
  -2   7   2   12363     225
  -5  -2   2   12415     229
  -7   6  -2    2568      73
   1  -7  -2    2573      68
  -6  -1   2    3132      69
  -6  -1   2    3063      72
  -6  -1   2    3214      79
  -1   7   2    3307      73
  -1   7   2    3193      75
   7  -6   2    3015      82
   0  -7  -2    1140      50
  -7   7  -2    1127      57
   7  -7   2    1167      54
  -7   0   2    1286      52
   0   7   2    1262      51
  -7   0   2    1306      44
   0   7   2    1272      47
   0   7   2    1246      36
  -1  -7  -2   18096     347
  -7   8  -2   17844     325
  -7   8  -2   18086     326
   1   7   2   16119     293
   7  -8   2   15821     313
   1   7   2   16108     291
  -8   1   2   16313     288
  -8   1   2   16540     290
  -2  -7  -2    4828     114
  -7   9  -2    4739     108
  -7   9  -2    4931     110
  -9   2   2    4576     100
   7  -9   2    4615     110
   2   7   2    4780     106
   2   7   2    4687     101
  -9   2   2    4565      95
  -7  10  -2    4088      98
  -7  10  -2    4107      97
  -3  -7  -2    3997     103
   7 -10   2    4269     106
   3   7   2    4161     100
   3   7   2    4211      95
 -10   3   2    4227      95
 -10   3   2    4340      89
  -7  11  -2    6957     146
  -4  -7  -2    6680     154
  -7  11  -2    7044     145
 -11   4   2    7601     144
   4   7   2    7391     154
 -11   4   2    7505     149
   4   7   2    7433     151
   7 -11   2    7539     164
  -5  -7  -2     327      51
  -7  12  -2     391      39
  -7  12  -2     440      44
 -12   5   2     246      27
   5   7   2     230      33
   5   7   2     204      31
 -12   5   2     251      38
   7 -12   2     264      47
  -6  -7  -2    2381      87
  -7  13  -2    2170      78
  -7  13  -2    2385      75
 -13   6   2    2294      75
   6   7   2    2303      70
   6   7   2    2340      75
 -13   6   2    2234      61
   7 -13   2    2193      79
  -7  -7  -2    1548      80
  -7  14  -2    1516      70
  -7  14  -2    1642      68
   7   7   2    1368      63
   7 -14   2    1352      74
 -14   7   2    1405      51
 -14   7   2    1321      62
  -7  15  -2    1329      69
  -7  15  -2    1420      63
  -8  -7  -2    1478      82
 -15   8   2    1321      64
   8   7   2    1409      65
 -15   8   2    1448      54
   7 -15   2    1337      74
  -6  14  -2    1224      69
  -6  14  -2    1136      63
  -8  -6  -2    1187      77
  -6  14  -2    1227      63
 -14   8   2     920      57
   8   6   2     843      57
   6 -14   2     894      69
 -14   8   2     831      45
  -8  -5  -2    8288     182
  -5  13  -2    8156     169
  -5  13  -2    8336     167
  -5  13  -2    8305     167
 -13   8   2    9173     173
   5 -13   2    9229     194
 -13   8   2    8766     169
   8   5   2    8775     179
  -8  -4  -2     385      53
  -8  -4  -2     376      34
  -4  12  -2     448      43
  -4  12  -2     417      38
  -4  12  -2     450      38
 -12   8   2     325      29
   8   4   2     386      40
 -12   8   2     289      35
   4 -12   2     348      51
  -3  11  -2      70      31
  -3  11  -2      77      32
  -8  -3  -2      20      25
  -8  -3  -2       8      46
  -3  11  -2      16      36
   3 -11   2      70      45
 -11   8   2      55      27
   8   3   2      59      33
 -11   8   2      87      23
  -2  10  -2    8988     179
  -2  10  -2    9155     176
  -8  -2  -2    8590     190
  -8  -2  -2    9067     176
   2 -10   2    9493     203
   2 -10   2    9807     186
   8   2   2    9811     189
 -10   8   2    9548     178
 -10   8   2    9394     177
  -8  -1  -2    8895     190
  -1   9  -2    9181     176
  -8  -1  -2    9299     181
  -8  -1  -2    9156     176
  -1   9  -2    9320     179
  -9   8   2    9513     172
   1  -9   2    9879     198
  -9   8   2    9234     172
   1  -9   2    9607     181
   8   1   2    9424     183
  -8   0  -2    5621     120
  -8   0  -2    5564     130
  -8   0  -2    5560     124
   0   8  -2    5726     123
   8   0   2    5881     126
   0  -8   2    5952     136
  -8   8   2    5721     112
   0  -8   2    6111     123
  -8   8   2    5797     112
   1   7  -2   17911     318
  -8   1  -2   17452     340
  -8   1  -2   17402     318
  -8   1  -2   17598     317
   8  -1   2   15637     286
  -1  -7   2   15725     287
  -1  -7   2   15870     284
  -1  -7   2   15573     306
  -7   8   2   15846     276
  -7   8   2   15649     275
   2   6  -2    9975     189
  -8   2  -2    9926     190
  -8   2  -2    9838     200
  -8   2  -2    9822     187
  -6   8   2    9767     174
  -2  -6   2    9723     198
   8  -2   2    9783     185
  -2  -6   2    9911     186
  -6   8   2    9824     175
  -2  -6   2    9711     182
   8  -2   2    9392     194
  -8   3  -2    3076      76
  -8   3  -2    3088      84
  -3  -5   2    3586      81
  -3  -5   2    3651      89
  -3  -5   2    3745      86
  -5   8   2    3618      72
  -5   8   2    3812      75
   8  -3   2    3547      86
  -8   4  -2   14098     263
  -8   4  -2   13768     261
  -4   8   2   13429     241
  -4  -4   2   13366     249
  -4   8   2   13403     243
  -4  -4   2   13231     246
   8  -4   2   12831     264
  -4  -4   2   12993     263
  -8   5  -2    1208      60
  -8   5  -2    1121      54
   3  -8  -2    1161      40
  -5  -3   2    1226      52
  -3   8   2    1219      43
  -3   8   2    1242      48
  -5  -3   2    1197      55
   8  -5   2    1036      52
  -5  -3   2    1218      47
  -8   6  -2    4638     103
  -8   6  -2    4662     104
   2  -8  -2    4619      98
  -2   8   2    4992      98
  -2   8   2    4993     100
  -6  -2   2    5019     105
  -6  -2   2    4866      99
  -6  -2   2    4816     102
   8  -6   2    4636     107
  -8   7  -2   19142     351
   1  -8  -2   19018     372
  -8   7  -2   18974     351
  -7  -1   2   20076     366
  -7  -1   2   19980     364
  -1   8   2   20167     366
  -7  -1   2   20083     385
  -1   8   2   20221     364
   8  -7   2   19939     394
  -8   8  -2    5891     126
  -8   8  -2    5598     124
   0  -8  -2    5735     128
   0   8   2    6226     130
  -8   0   2    6234     129
   0   8   2    6274     127
  -8   0   2    6161     124
   8  -8   2    6154     137
  -8   9  -2     932      57
  -8   9  -2     975      56
  -1  -8  -2     824      56
  -9   1   2     743      41
   1   8   2     676      47
   1   8   2     767      55
  -9   1   2     773      52
   8  -9   2     655      53
  -8  10  -2   28881     520
  -2  -8  -2   29277     558
  -8  10  -2   29350     521
 -10   2   2   27317     481
   8 -10   2   27280     522
   2   8   2   27247     487
 -10   2   2   27169     483
   2   8   2   27287     485
  -8  11  -2     849      60
  -3  -8  -2     689      62
  -8  11  -2     793      57
   8 -11   2     931      62
   3   8   2     883      52
 -11   3   2    1028      44
   3   8   2     832      57
 -11   3   2     906      54
  -4  -8  -2     410      51
  -8  12  -2     432      40
  -8  12  -2     500      45
   4   8   2     395      38
 -12   4   2     514      40
   8 -12   2     540      50
   4   8   2     436      36
 -12   4   2     429      40
  -5  -8  -2    5782     139
  -8  13  -2    5802     127
  -8  13  -2    5577     129
 -13   5   2    5210     119
   5   8   2    5143     120
 -13   5   2    5353     110
   5   8   2    5326     117
   8 -13   2    5340     128
  -6  -8  -2    1863      83
  -8  14  -2    1862      72
  -8  14  -2    1777      73
   8 -14   2    1796      78
 -14   6   2    1907      71
 -14   6   2    1896      59
   6   8   2    1870      70
   6   8   2    1826      68
  -8  15  -2     433      46
  -7  -8  -2     531      58
  -8  15  -2     580      45
   7   8   2     495      43
 -15   7   2     510      36
   7   8   2     511      43
   8 -15   2     468      54
 -15   7   2     480      45
  -8  -8  -2    4840     130
  -8  16  -2    4795     119
  -8  16  -2    4785     114
 -16   8   2    4834     114
   8 -16   2    4864     127
 -16   8   2    5002     107
   8   8   2    4695     116
  -9  -8  -2      13      59
  -8  17  -2     123      38
  -8  17  -2      67      45
   8 -17   2     119      54
 -17   9   2     156      35
 -17   9   2     123      44
  -9  -7  -2    2089      92
  -7  16  -2    1973      81
  -7  16  -2    1830      72
   7 -16   2    1940      83
 -16   9   2    1878      63
   9   7   2    1752      71
 -16   9   2    1857      74
  -6  15  -2     987      58
  -6  15  -2     878      64
  -9  -6  -2     878      77
  -6  15  -2     992      61
 -15   9   2     840      57
   6 -15   2     793      71
   9   6   2     791      58
 -15   9   2     960      50
  -9  -5  -2      82      31
  -5  14  -2     162      39
  -9  -5  -2       9      52
  -5  14  -2      72      40
  -5  14  -2     125      39
   9   5   2      38      33
 -14   9   2       1      35
   5 -14   2      76      49
 -14   9   2       1      27
  -9  -4  -2    1417      58
  -9  -4  -2    1443      75
  -4  13  -2    1583      65
  -4  13  -2    1439      68
  -4  13  -2    1414      63
 -13   9   2    1576      53
 -13   9   2    1614      60
   4 -13   2    1539      74
   9   4   2    1654      67
  -3  12  -2    2879      79
  -3  12  -2    2854      84
  -9  -3  -2    2944      78
  -9  -3  -2    2735      92
 -12   9   2    2542      71
 -12   9   2    2616      64
   9   3   2    2654      76
   3 -12   2    2603      88
  -9  -2  -2     355      51
  -2  11  -2     288      34
  -9  -2  -2     318      34
  -2  11  -2     242      38
   2 -11   2     598      54
 -11   9   2     433      40
 -11   9   2     473      37
   9   2   2     538      42
  -9  -1  -2    1571      68
  -9  -1  -2    1629      73
  -1  10  -2    1624      64
  -9  -1  -2    1533      59
  -1  10  -2    1620      61
 -10   9   2    1555      47
   9   1   2    1590      62
   1 -10   2    1644      72
   1 -10   2    1639      56
 -10   9   2    1551      49
   0   9  -2     674      46
  -9   0  -2     560      48
  -9   0  -2     553      51
  -9   0  -2     568      44
   9   0   2     751      52
  -9   9   2     705      38
   0  -9   2     763      46
  -9   9   2     701      37
  -9   9   2     700      39
   0  -9   2     781      64
   1   8  -2     950      56
  -9   1  -2     913      51
  -9   1  -2     924      56
  -9   1  -2     957      61
   9  -1   2     707      54
  -8   9   2     644      37
  -8   9   2     732      34
  -1  -8   2     649      58
  -9   2  -2    4820     115
  -9   2  -2    4639     111
   2   7  -2    4922     111
  -9   2  -2    4886     107
  -7   9   2    4637      93
  -7   9   2    4616      91
  -2  -7   2    4474     112
  -2  -7   2    4645     101
  -2  -7   2    4547     105
  -9   3  -2    2821      82
  -9   3  -2    2987      77
  -3  -6   2    2473      74
   9  -3   2    2401      70
  -3  -6   2    2344      75
  -6   9   2    2487      60
  -3  -6   2    2585      67
  -6   9   2    2417      56
  -9   4  -2    7587     154
  -9   4  -2    7425     150
  -5   9   2    7472     140
  -4  -5   2    7301     149
   9  -4   2    7244     154
  -4  -5   2    7412     145
  -4  -5   2    7294     155
  -5   9   2    7337     138
   4  -9  -2    2931      67
  -9   5  -2    2940      79
  -9   5  -2    3051      85
  -5  -4   2    2815      71
  -4   9   2    2787      69
   9  -5   2    2633      75
  -4   9   2    2829      65
  -5  -4   2    2795      78
  -5  -4   2    2641      75
  -9   6  -2    5493     122
  -9   6  -2    5519     119
   3  -9  -2    5460     115
  -6  -3   2    5497     110
   9  -6   2    5040     118
  -3   9   2    5338     110
  -3   9   2    5438     107
  -6  -3   2    5319     116
  -6  -3   2    5141     115
  -9   7  -2    6149     132
   2  -9  -2    6279     133
  -9   7  -2    6137     131
  -2   9   2    6237     130
  -7  -2   2    6438     133
  -7  -2   2    6385     133
  -7  -2   2    6410     129
  -2   9   2    6492     128
   9  -7   2    6324     140
  -9   8  -2    9721     186
  -9   8  -2    9583     186
   1  -9  -2    9484     193
  -8  -1   2    9949     185
  -8  -1   2    9825     190
  -1   9   2   10018     186
  -1   9   2   10084     188
  -8  -1   2    9924     189
   9  -8   2    9807     201
  -9   9  -2     505      41
  -9   9  -2     424      40
   0  -9  -2     638      47
   9  -9   2     680      56
   0   9   2     770      52
   0   9   2     823      49
  -9   0   2     927      56
  -9   0   2     849      45
  -9  10  -2    1616      66
  -1  -9  -2    1558      65
  -9  10  -2    1519      64
   9 -10   2    1192      61
 -10   1   2    1247      60
   1   9   2    1238      58
 -10   1   2    1297      48
   1   9   2    1225      54
  -9  11  -2     803      56
  -2  -9  -2     690      61
  -9  11  -2     821      57
   2   9   2     534      37
   2   9   2     497      39
 -11   2   2     545      40
   9 -11   2     617      47
 -11   2   2     495      41
  -9  12  -2    3030      84
  -3  -9  -2    2977      93
  -9  12  -2    3058      87
   9 -12   2    3181      93
 -12   3   2    3125      86
 -12   3   2    3212      77
   3   9   2    3271      84
   3   9   2    3193      88
  -9  13  -2    4354     106
  -4  -9  -2    4522     116
  -9  13  -2    4308     107
 -13   4   2    3776      98
   9 -13   2    3905     104
 -13   4   2    3801      87
   4   9   2    3893      94
   4   9   2    3834      98
  -5  -9  -2    1523      75
  -9  14  -2    1297      70
  -9  14  -2    1402      64
   5   9   2    1175      61
   9 -14   2    1047      68
 -14   5   2    1154      62
   5   9   2    1271      65
 -14   5   2    1155      51
  -9  15  -2    1254      68
  -9  15  -2    1271      63
  -6  -9  -2    1305      76
   6   9   2    1267      60
   6   9   2    1222      63
   9 -15   2    1152      73
 -15   6   2    1170      63
 -15   6   2    1285      52
  -9  16  -2     360      42
  -9  16  -2     320      48
  -7  -9  -2     398      61
 -16   7   2     390      46
   7   9   2     389      43
 -16   7   2     411      36
   9 -16   2     470      56
  -8  -9  -2     414      63
  -9  17  -2     362      48
  -9  17  -2     378      42
 -17   8   2     267      47
   8   9   2     241      41
 -17   8   2     279      37
   9 -17   2     305      57
  -9  18  -2     266      43
  -9  -9  -2     293      62
  -9  18  -2     207      49
   9 -18   2      78      57
 -18   9   2     164      38
 -18   9   2     188      49
 -10  -9  -2     569      71
  -9  19  -2     546      53
  -9  19  -2     524      54
   9 -19   2     564      66
 -19  10   2     515      45
 -19  10   2     385      53
  -8  18  -2     703      63
 -10  -8  -2     671      69
  -8  18  -2     574      52
 -18  10   2     644      54
 -18  10   2     677      55
   8 -18   2     631      66
 -10  -7  -2    2715     103
  -7  17  -2    2981      88
  -7  17  -2    2785      91
 -17  10   2    2859      87
 -17  10   2    2827      78
   7 -17   2    2770      98
 -10  -6  -2     840      76
  -6  16  -2     920      59
  -6  16  -2     944      61
  -6  16  -2     788      65
   6 -16   2     847      65
 -16  10   2     791      50
 -16  10   2     680      59
  -5  15  -2     493      47
 -10  -5  -2     570      60
  -5  15  -2     553      44
  -5  15  -2     600      54
 -15  10   2     601      48
 -15  10   2     620      44
   5 -15   2     655      61
  -4  14  -2    8559     173
  -4  14  -2    8517     173
  -4  14  -2    8754     177
 -10  -4  -2    8641     188
 -10  -4  -2    8371     172
 -14  10   2    9042     173
   4 -14   2    9190     198
 -14  10   2    9047     176
 -10  -3  -2    2719      77
  -3  13  -2    2727      83
 -10  -3  -2    2646      90
  -3  13  -2    2765      80
 -13  10   2    2705      72
   3 -13   2    2722      91
 -13  10   2    2538      68
 -10  -2  -2    3131      97
  -2  12  -2    3222      86
  -2  12  -2    3220      91
 -12  10   2    3299      78
   2 -12   2    3130      97
 -12  10   2    3104      74
  -1  11  -2    5853     128
 -10  -1  -2    6032     127
  -1  11  -2    5897     130
 -10  -1  -2    5940     141
 -10  -1  -2    5810     132
   1 -11   2    6112     142
 -11  10   2    5943     118
 -11  10   2    5747     118
 -10   0  -2    2597      82
   0  10  -2    2761      80
 -10   0  -2    2686      87
 -10   0  -2    2653      75
   0 -10   2    2408      82
 -10  10   2    2288      59
   0 -10   2    2325      66
 -10  10   2    2214      58
 -10   1  -2    1628      69
   1   9  -2    1573      63
 -10   1  -2    1576      59
 -10   1  -2    1529      68
  -9  10   2     984      41
  -1  -9   2    1062      66
  -9  10   2    1024      44
  -1  -9   2    1255      50
 -10   2  -2   28763     513
 -10   2  -2   28817     515
   2   8  -2   28676     514
 -10   2  -2   29032     551
  -8  10   2   26562     469
  -8  10   2   27354     471
  -2  -8   2   26713     514
  -2  -8   2   26198     479
  -2  -8   2   27016     477
 -10   3  -2    4049      94
   3   7  -2    4064     102
 -10   3  -2    4052     102
  -7  10   2    4262      89
  -3  -7   2    4183     106
  -3  -7   2    4130     101
  -7  10   2    4141      87
  -3  -7   2    4392      96
 -10   4  -2    3112      81
 -10   4  -2    2995      86
  -6  10   2    3083      70
  -4  -6   2    3067      84
  -4  -6   2    3207      78
  -4  -6   2    3144      87
  -6  10   2    3146      75
  10  -4   2    3025      83
   5 -10  -2   19207     375
 -10   5  -2   19793     359
 -10   5  -2   19985     361
  -5  10   2   20729     364
  -5  -5   2   20044     393
  -5  -5   2   20094     367
  10  -5   2   19936     393
  -5  10   2   20307     362
  -5  -5   2   20221     369
   4 -10  -2    2693      67
 -10   6  -2    2528      76
 -10   6  -2    2616      81
  -6  -4   2    2413      75
  -6  -4   2    2406      72
  -4  10   2    2460      67
  10  -6   2    2260      72
  -6  -4   2    2418      67
  -4  10   2    2414      62
 -10   7  -2    4547     105
 -10   7  -2    4666     109
   3 -10  -2    4646     103
  10  -7   2    4359     105
  -3  10   2    4665      99
  -7  -3   2    4396     104
  -3  10   2    4441      95
  -7  -3   2    4577      98
  -7  -3   2    4434     101
 -10   8  -2    9060     182
   2 -10  -2    8946     186
 -10   8  -2    9077     181
  10  -8   2    9653     204
  -2  10   2    9858     191
  -8  -2   2    9954     194
  -8  -2   2    9990     189
  -2  10   2   10234     189
  -8  -2   2    9659     197
   1 -10  -2    1661      63
 -10   9  -2    1592      68
 -10   9  -2    1607      68
  -1  10   2    1627      44
  -9  -1   2    1660      57
  -9  -1   2    1807      68
  -1  10   2    1686      64
  10  -9   2    1674      67
  -9  -1   2    1701      48
  -1  10   2    1700      59
 -10  10  -2    2729      81
 -10  10  -2    2649      78
   0 -10  -2    2629      80
  10 -10   2    2440      75
 -10   0   2    2335      63
 -10   0   2    2348      75
   0  10   2    2259      71
   0  10   2    2332      68
 -10  11  -2    2215      74
  -1 -10  -2    2166      78
 -10  11  -2    2352      77
 -11   1   2    2096      61
 -11   1   2    1939      71
   1  10   2    2109      73
   1  10   2    2094      66
  10 -11   2    1945      73
 -10  12  -2    4681     113
  -2 -10  -2    4690     119
 -10  12  -2    4791     115
 -12   2   2    4569     101
 -12   2   2    4422     110
   2  10   2    4553     107
   2  10   2    4858     111
  10 -12   2    4592     115
  -3 -10  -2    3438      99
 -10  13  -2    3171      93
 -10  13  -2    3242      93
  10 -13   2    3270      95
 -13   3   2    3181      88
 -13   3   2    3269      80
   3  10   2    3390      91
   3  10   2    3253      86
 -10  14  -2    7407     157
 -10  14  -2    7069     152
  -4 -10  -2    7440     168
   4  10   2    6416     139
   4  10   2    6817     144
 -14   4   2    6246     137
  10 -14   2    6536     150
 -14   4   2    6669     133
  -5 -10  -2     867      74
 -10  15  -2     828      67
 -10  15  -2     849      64
  10 -15   2     671      67
 -15   5   2     847      50
   5  10   2     734      55
   5  10   2     792      60
 -15   5   2     709      64
  -6 -10  -2     413      60
 -10  16  -2     340      45
 -10  16  -2     316      47
   6  10   2     396      37
 -16   6   2     419      47
 -16   6   2     568      50
  10 -16   2     423      56
   6  10   2     407      39
  -7 -10  -2    3230     108
 -10  17  -2    3494      96
 -10  17  -2    3247      98
  10 -17   2    3441     104
   7  10   2    3304      97
 -17   7   2    3431      86
 -17   7   2    3392      97
 -10  18  -2    1513      76
 -10  18  -2    1487      70
  -8 -10  -2    1605      91
  10 -18   2    1602      84
 -18   8   2    1585      63
 -18   8   2    1557      78
 -10  19  -2     281      45
  -9 -10  -2     306      66
 -10  19  -2     304      53
  10 -19   2     334      62
 -19   9   2     340      43
 -19   9   2     294      52
 -10 -10  -2    2343     103
 -10  20  -2    2312      88
 -20  10   2    2371      79
 -20  10   2    2211      86
  10 -20   2    2402      98
 -11 -10  -2     448      70
 -10  21  -2     440      57
  10 -21   2     436      67
 -21  11   2     429      60
 -21  11   2     395      47
 -11  -9  -2    1147      86
  -9  20  -2    1381      81
   9 -20   2    1583      89
 -20  11   2    1546      69
 -20  11   2    1500      80
 -11  -8  -2    2955     109
  -8  19  -2    2797      95
   8 -19   2    3363     112
 -19  11   2    3407      89
 -19  11   2    3172      97
  -7  18  -2     225      41
 -11  -7  -2     242      63
  -7  18  -2     146      48
  -7  18  -2     141      41
 -18  11   2     358      40
   7 -18   2     311      61
 -18  11   2     319      49
 -11  -6  -2    1598      85
  -6  17  -2    1473      75
  -6  17  -2    1515      69
  -6  17  -2    1565      70
 -17  11   2    1266      69
 -17  11   2    1408      59
   6 -17   2    1414      86
  -5  16  -2    3445      94
 -11  -5  -2    3634     110
  -5  16  -2    3776     105
  -5  16  -2    3413      95
 -16  11   2    3482      87
 -16  11   2    3406      92
   5 -16   2    3468     111
 -11  -4  -2    1360      62
 -11  -4  -2    1418      80
  -4  15  -2    1429      69
  -4  15  -2    1370      63
  -4  15  -2    1360      61
 -15  11   2    1389      57
 -15  11   2    1401      66
   4 -15   2    1669      83
 -11  -3  -2    1198      59
  -3  14  -2    1281      61
 -11  -3  -2    1176      73
  -3  14  -2    1189      67
   3 -14   2    1334      78
 -14  11   2    1303      52
 -14  11   2    1341      59
  -2  13  -2    4633     114
  -2  13  -2    4825     112
 -11  -2  -2    4876     124
 -11  -2  -2    4991     111
   2 -13   2    5102     128
 -13  11   2    5330     110
 -13  11   2    5023     107
 -11  -1  -2     825      54
  -1  12  -2     830      56
 -11  -1  -2     763      64
  -1  12  -2     827      60
 -11  -1  -2     792      68
   1 -12   2    1012      71
 -12  11   2     955      49
 -12  11   2     915      46
 -11   0  -2     275      36
 -11   0  -2     251      42
 -11   0  -2     369      51
   0  11  -2     284      40
 -11  11   2     126      29
 -11  11   2     123      31
   0 -11   2     163      50
 -11   1  -2    2352      71
 -11   1  -2    2215      78
 -11   1  -2    2241      82
   1  10  -2    2275      73
  -1 -10   2    2002      62
 -10  11   2    1992      57
 -10  11   2    1906      56
 -10  11   2    1817      56
  -1 -10   2    1764      80
 -11   2  -2     775      52
 -11   2  -2     760      60
 -11   2  -2     829      58
   2   9  -2     810      56
  -9  11   2     433      39
  -9  11   2     538      34
  -2  -9   2     561      54
  -2  -9   2     504      44
 -11   3  -2     842      52
 -11   3  -2     736      64
  -3  -8   2     889      49
  -3  -8   2     855      65
  -8  11   2     834      42
  -3  -8   2     861      58
  -8  11   2     755      46
 -11   4  -2    7142     150
   7 -11  -2    6813     138
 -11   4  -2    7032     144
  -7  11   2    7554     147
  -4  -7   2    7520     151
  -4  -7   2    7340     155
  11  -4   2    7500     160
  -7  11   2    7608     144
  -4  -7   2    7509     164
 -11   5  -2    1854      66
 -11   5  -2    1881      73
   6 -11  -2    1760      51
  11  -5   2    1935      67
  -5  -6   2    2061      63
  -5  -6   2    1906      71
  -6  11   2    1951      61
  -6  11   2    2017      57
  -5  -6   2    2008      73
   5 -11  -2    3277      79
 -11   6  -2    3336      94
 -11   6  -2    3356      88
  -6  -5   2    3302      80
  -5  11   2    3257      75
  -6  -5   2    3247      89
  -5  11   2    3149      78
  -6  -5   2    3137      86
  11  -6   2    3107      85
 -11   7  -2   11668     221
 -11   7  -2   11477     218
   4 -11  -2   11305     226
  -4  11   2   10328     194
  11  -7   2   10311     211
  -7  -4   2   10351     209
  -7  -4   2   10638     198
  -7  -4   2   10462     202
  -4  11   2   10391     197
   3 -11  -2       0      34
 -11   8  -2      29      38
 -11   8  -2      12      31
  -8  -3   2      79      28
  -3  11   2      53      33
  11  -8   2      89      38
  -8  -3   2     137      39
  -3  11   2      66      27
  -8  -3   2      96      35
 -11   9  -2     371      44
 -11   9  -2     289      38
   2 -11  -2     407      43
  -9  -2   2     654      47
  -2  11   2     511      46
  -9  -2   2     588      45
  -2  11   2     487      39
  -9  -2   2     641      43
  11  -9   2     620      53
   1 -11  -2    5755     134
 -11  10  -2    6107     132
 -11  10  -2    6075     133
 -10  -1   2    6181     125
  -1  11   2    5932     129
  -1  11   2    6184     127
 -10  -1   2    5942     131
  11 -10   2    6111     137
 -11  11  -2     273      39
 -11  11  -2     245      41
   0 -11  -2     334      46
   0  11   2     141      36
 -11   0   2     127      41
 -11   0   2     177      30
   0  11   2     180      32
  11 -11   2     118      41
 -11  12  -2    1525      70
  -1 -11  -2    1638      70
 -11  12  -2    1740      71
  11 -12   2    1561      69
   1  11   2    1661      62
 -12   1   2    1577      72
 -12   1   2    1593      56
   1  11   2    1603      66
  -2 -11  -2    5290     129
 -11  13  -2    5172     123
 -11  13  -2    5175     122
 -13   2   2    4351     108
 -13   2   2    4537      99
   2  11   2    4441     105
  11 -13   2    4329     112
   2  11   2    4298     106
 -11  14  -2    1091      65
 -11  14  -2    1207      67
  -3 -11  -2    1292      75
 -14   3   2    1165      66
  11 -14   2    1174      69
 -14   3   2    1229      54
   3  11   2    1261      59
   3  11   2    1284      64
 -11  15  -2     323      45
 -11  15  -2     359      43
  -4 -11  -2     425      58
   4  11   2     171      41
  11 -15   2     202      49
   4  11   2     199      31
 -15   4   2     214      32
 -15   4   2     239      43
 -11  16  -2    4927     119
  -5 -11  -2    4602     127
 -11  16  -2    4479     113
   5  11   2    4623     114
 -16   5   2    4734     106
   5  11   2    4385     108
  11 -16   2    4707     121
 -16   5   2    4703     113
  -6 -11  -2    1753      87
 -11  17  -2    1876      77
 -11  17  -2    1858      82
 -17   6   2    1886      81
   6  11   2    1826      75
 -17   6   2    2003      69
   6  11   2    1826      73
  11 -17   2    1880      84
  -7 -11  -2     116      61
 -11  18  -2     214      43
 -11  18  -2     133      50
 -18   7   2     163      37
   7  11   2     170      41
 -18   7   2     138      50
  11 -18   2     179      55
 -11  19  -2    3415     104
 -11  19  -2    3080      97
  -8 -11  -2    3122     113
 -19   8   2    3052      87
 -19   8   2    2840      93
  11 -19   2    3077     103
  -9 -11  -2     967      88
 -11  20  -2    1013      80
  11 -20   2     684      68
 -20   9   2     714      59
 -20   9   2     668      60
 -10 -11  -2       0      64
 -11  21  -2      17      52
  11 -21   2      69      60
 -21  10   2     190      56
 -21  10   2      69      42
 -11 -11  -2    1432      93
 -11  22  -2    1549      86
  11 -22   2    1394      88
 -22  11   2    1329      84
 -22  11   2    1305      71
 -12 -11  -2     253      70
 -23  12   2     203      48
 -23  12   2     204      59
  11 -23   2     256      68
 -12 -10  -2     821      76
 -22  12   2    1170      81
 -22  12   2    1113      69
  10 -22   2    1155      86
  -9  21  -2     799      63
 -12  -9  -2     698      73
 -21  12   2     939      77
 -21  12   2    1033      64
   9 -21   2     916      80
  -8  20  -2    1451      84
 -12  -8  -2    1201      90
 -20  12   2    1416      67
   8 -20   2    1308      83
 -20  12   2    1390      78
 -12  -7  -2     338      68
  -7  19  -2     284      51
 -19  12   2     381      41
 -19  12   2     313      50
   7 -19   2     391      64
  -6  18  -2    2123      85
 -12  -6  -2    2264      96
 -18  12   2    2216      83
 -18  12   2    2178      71
   6 -18   2    2172      97
  -5  17  -2     217      48
  -5  17  -2     326      41
  -5  17  -2     204      39
 -12  -5  -2     280      60
 -17  12   2     201      38
 -17  12   2     112      46
   5 -17   2     198      60
  -4  16  -2    2610      84
  -4  16  -2    2624      88
 -12  -4  -2    2594      80
 -12  -4  -2    2609      97
 -16  12   2    2641      76
   4 -16   2    2661      99
 -16  12   2    2796      84
  -3  15  -2     927      67
 -12  -3  -2     850      73
  -3  15  -2     872      59
 -12  -3  -2     895      56
 -15  12   2     873      58
   3 -15   2     937      74
 -15  12   2     856      53
 -12  -2  -2     841      73
 -12  -2  -2     792      57
  -2  14  -2     814      61
  -2  14  -2     843      58
 -12  -2  -2     869      56
 -14  12   2     582      42
 -14  12   2     601      41
   2 -14   2     805      72
 -12  -1  -2    1291      74
  -1  13  -2    1127      66
  -1  13  -2    1251      65
 -12  -1  -2    1237      76
 -12  -1  -2    1181      58
   1 -13   2    1207      78
 -13  12   2    1181      53
 -13  12   2    1175      54
 -12   0  -2    1517      73
   0  12  -2    1646      68
 -12   0  -2    1711      65
 -12   0  -2    1527      75
 -12  12   2    1605      56
 -12  12   2    1665      57
   0 -12   2    1736      80
 -12   1  -2    1644      70
 -12   1  -2    1647      69
 -12   1  -2    1638      63
   1  11  -2    1558      65
  -1 -11   2    1475      74
 -11  12   2    1541      53
 -11  12   2    1513      55
 -12   2  -2    4765     109
 -12   2  -2    4742     118
   2  10  -2    4649     112
 -12   2  -2    4596     115
  -2 -10   2    4576     120
  -2 -10   2    4481     104
 -10  12   2    4432      99
 -10  12   2    4535      99
 -12   3  -2    2912      88
   9 -12  -2    3055      67
 -12   3  -2    3136      83
  -3  -9   2    3120      98
  -3  -9   2    3274      82
  -9  12   2    3200      77
  -9  12   2    3148      78
 -12   4  -2     387      34
 -12   4  -2     461      46
   8 -12  -2     425      32
  -8  12   2     495      33
  -4  -8   2     413      41
  -4  -8   2     517      53
  -8  12   2     477      36
  -4  -8   2     453      35
   7 -12  -2     411      31
 -12   5  -2     353      45
 -12   5  -2     409      38
  -5  -7   2     194      37
  -5  -7   2     278      32
  -7  12   2     241      33
  -5  -7   2     251      50
  -7  12   2     245      30
  12  -5   2     313      40
 -12   6  -2    7649     153
   6 -12  -2    7374     153
 -12   6  -2    7416     156
  12  -6   2    7388     159
  -6  12   2    7603     149
  -6  -6   2    7342     155
  -6  -6   2    7562     151
  -6  12   2    7487     146
  -6  -6   2    7399     163
   5 -12  -2    1127      51
 -12   7  -2    1147      67
 -12   7  -2    1084      58
  -7  -5   2    1442      56
  -7  -5   2    1443      67
  12  -7   2    1293      60
  -5  12   2    1376      53
  -7  -5   2    1307      64
  -5  12   2    1416      58
 -12   8  -2     399      38
 -12   8  -2     405      45
   4 -12  -2     453      41
  -8  -4   2     453      35
  -8  -4   2     330      41
  -8  -4   2     373      43
  12  -8   2     357      42
  -4  12   2     404      33
  -4  12   2     406      38
   3 -12  -2    2898      81
 -12   9  -2    2701      86
 -12   9  -2    2840      83
  -3  12   2    2821      78
  12  -9   2    2724      83
  -9  -3   2    2717      76
  -3  12   2    2934      75
  -9  -3   2    2958      75
  -9  -3   2    2812      85
 -12  10  -2    3120      87
   2 -12  -2    3125      89
 -12  10  -2    3238      93
  -2  12   2    3357      86
 -10  -2   2    3349      84
  12 -10   2    3318      92
 -10  -2   2    3316      83
  -2  12   2    3426      89
 -10  -2   2    3508      96
   1 -12  -2     824      58
 -12  11  -2     784      65
 -12  11  -2     726      60
  12 -11   2     932      60
  -1  12   2    1059      59
 -11  -1   2    1042      50
 -11  -1   2    1038      70
  -1  12   2    1024      56
 -12  12  -2    1481      70
 -12  12  -2    1536      73
   0 -12  -2    1525      71
   0  12   2    1781      65
   0  12   2    1676      67
 -12   0   2    1731      59
 -12   0   2    1698      74
  12 -12   2    1572      69
 -12  13  -2     414      46
 -12  13  -2     423      45
  -1 -12  -2     450      54
   1  12   2     400      39
   1  12   2     349      42
 -13   1   2     357      36
 -13   1   2     349      45
  12 -13   2     339      47
 -12  14  -2     845      61
 -12  14  -2     836      63
  -2 -12  -2     938      69
 -14   2   2     803      65
  12 -14   2     814      63
 -14   2   2     957      51
   2  12   2     839      54
   2  12   2     910      63
 -12  15  -2    1874      78
  -3 -12  -2    1818      83
 -12  15  -2    1841      75
 -15   3   2    1694      61
  12 -15   2    1519      74
   3  12   2    1525      63
 -15   3   2    1557      75
   3  12   2    1668      73
  -4 -12  -2    1304      79
 -12  16  -2    1393      72
 -12  16  -2    1373      74
   4  12   2    1212      60
 -16   4   2    1232      60
  12 -16   2    1193      73
   4  12   2    1239      67
 -16   4   2    1169      70
 -12  17  -2     474      49
 -12  17  -2     464      50
  -5 -12  -2     596      64
  12 -17   2     693      62
 -17   5   2     590      50
   5  12   2     619      50
 -17   5   2     577      43
   5  12   2     605      45
 -12  18  -2    1623      78
 -12  18  -2    1747      82
  -6 -12  -2    1761      91
 -18   6   2    1779      67
  12 -18   2    1876      85
 -18   6   2    1782      81
   6  12   2    1804      76
 -12  19  -2     884      69
 -12  19  -2     874      71
  -7 -12  -2    1052      87
  12 -19   2     905      78
 -19   7   2     981      63
 -19   7   2     887      76
  -8 -12  -2    1928      96
 -12  20  -2    1691      82
 -20   8   2    1659      81
  12 -20   2    1817      88
 -20   8   2    1853      73
  -9 -12  -2    1332      93
 -12  21  -2    1387      82
 -21   9   2    1200      79
  12 -21   2    1448      86
 -21   9   2    1398      67
 -10 -12  -2    1097      92
 -12  22  -2    1200      83
 -22  10   2     943      66
 -22  10   2    1011      80
  12 -22   2    1109      84
 -11 -12  -2     142      67
 -23  11   2      59      58
  12 -23   2     121      65
 -23  11   2     108      47
 -12 -12  -2    1035      89
  12 -24   2    1046      86
 -24  12   2    1103      72
 -24  12   2     883      77
 -13 -12  -2     299      71
  12 -25   2     284      69
 -25  13   2     415      55
 -25  13   2     237      63
 -13 -11  -2     392      71
 -24  13   2     325      61
  11 -24   2     341      70
 -24  13   2     473      52
 -13 -10  -2    1573      93
  10 -23   2    1748      94
 -23  13   2    1692      86
 -23  13   2    1746      76
 -13  -9  -2      99      65
 -22  13   2     130      46
 -22  13   2     135      57
   9 -22   2     118      64
 -13  -8  -2     170      64
 -21  13   2     230      55
 -21  13   2     218      45
   8 -21   2     269      65
  -7  20  -2    2574      93
 -13  -7  -2    2670     103
 -20  13   2    2390      88
 -20  13   2    2699      81
   7 -20   2    2356      98
 -13  -6  -2     932      82
  -6  19  -2     834      72
 -19  13   2     849      60
   6 -19   2     847      72
 -19  13   2     742      57
  -5  18  -2     341      51
 -13  -5  -2     273      62
 -18  13   2     195      39
   5 -18   2     234      61
 -18  13   2     258      48
  -4  17  -2    3657     106
  -4  17  -2    3669     104
 -13  -4  -2    3663     113
 -17  13   2    3510      98
 -17  13   2    3639      91
   4 -17   2    3648     114
  -3  16  -2    1339      66
  -3  16  -2    1297      71
 -13  -3  -2    1414      84
 -16  13   2    1161      60
 -16  13   2    1269      64
   3 -16   2    1247      83
 -13  -2  -2     372      59
 -13  -2  -2     332      41
  -2  15  -2     326      40
  -2  15  -2     341      44
 -15  13   2     291      40
   2 -15   2     272      59
 -15  13   2     256      37
  -1  14  -2    4892     116
 -13  -1  -2    4841     112
 -13  -1  -2    4822     124
 -13  -1  -2    4688     121
  -1  14  -2    5063     120
   1 -14   2    4993     130
 -14  13   2    4775     106
 -14  13   2    4718     106
 -13   0  -2    3778     104
 -13   0  -2    3693     102
   0  13  -2    3748      99
 -13   0  -2    3900      98
   0 -13   2    3683     107
 -13  13   2    3477      84
 -13  13   2    3443      84
 -13   1  -2     365      37
 -13   1  -2     430      51
   1  12  -2     429      43
 -13   1  -2     353      46
  -1 -12   2     416      56
 -12  13   2     294      34
 -12  13   2     275      34
  11 -13  -2    5041     104
 -13   2  -2    5152     115
 -13   2  -2    5005     122
   2  11  -2    5047     118
 -13   2  -2    5043     121
 -11  13   2    4217      94
 -11  13   2    4264      97
  -2 -11   2    4105     114
  -2 -11   2    4406     102
 -11  13   2    4341      95
 -13   3  -2    3366      87
  10 -13  -2    3203      73
  -3 -10   2    3150      99
  -3 -10   2    3207      83
 -10  13   2    3223      77
 -10  13   2    3277      81
   9 -13  -2    4461      97
 -13   4  -2    4377     113
 -13   4  -2    4577     106
  -9  13   2    3709      86
  -9  13   2    3751      89
  -4  -9   2    3820     106
  -4  -9   2    3849      92
 -13   5  -2    5509     130
 -13   5  -2    5891     126
   8 -13  -2    5670     120
  -5  -8   2    5080     122
  -5  -8   2    5416     117
  -8  13   2    5188     114
  -8  13   2    5322     112
  13  -5   2    5458     123
  -5  -8   2    5235     129
   7 -13  -2    2335      65
 -13   6  -2    2305      73
 -13   6  -2    2325      84
  -6  -7   2    2215      75
  -7  13   2    2339      70
  -6  -7   2    2222      81
  13  -6   2    2368      74
  -6  -7   2    2315      70
  -7  13   2    2285      67
 -13   7  -2    2067      70
 -13   7  -2    1928      77
   6 -13  -2    2078      64
  -6  13   2    1943      65
  -6  13   2    2082      66
  -7  -6   2    1890      75
  13  -7   2    1960      69
  -7  -6   2    2087      65
  -7  -6   2    2008      74
 -13   8  -2    8488     174
 -13   8  -2    8214     168
   5 -13  -2    8328     173
  -8  -5   2    9213     191
  -5  13   2    9140     179
  13  -8   2    9194     190
  -8  -5   2    8914     185
  -5  13   2    9103     177
  -8  -5   2    9284     180
 -13   9  -2    1394      75
 -13   9  -2    1424      64
   4 -13  -2    1404      62
  -9  -4   2    1763      60
  -4  13   2    1747      68
  -9  -4   2    1641      66
  -9  -4   2    1622      75
  13  -9   2    1576      65
  -4  13   2    1819      62
 -13  10  -2    2640      89
 -13  10  -2    2619      82
   3 -13  -2    2717      82
  13 -10   2    2642      81
 -10  -3   2    2683      89
  -3  13   2    2707      77
  -3  13   2    2815      81
 -10  -3   2    2709      74
 -10  -3   2    2750      76
   2 -13  -2    4852     120
 -13  11  -2    4923     117
 -13  11  -2    5009     121
 -11  -2   2    5308     127
 -11  -2   2    5358     115
  13 -11   2    5263     126
 -11  -2   2    5486     118
  -2  13   2    5643     122
  -2  13   2    5498     119
   1 -13  -2    1189      68
 -13  12  -2    1116      71
 -13  12  -2    1135      66
  13 -12   2    1291      67
 -12  -1   2    1263      58
 -12  -1   2    1134      70
  -1  13   2    1193      62
  -1  13   2    1162      57
 -13  13  -2    3923     103
   0 -13  -2    3737     105
 -13  13  -2    3799     102
   0  13   2    3670      93
  13 -13   2    3640     100
   0  13   2    3784      99
 -13   0   2    3602      98
 -13   0   2    3830      91
 -13  14  -2    6270     140
 -13  14  -2    6372     141
  -1 -13  -2    6075     148
 -14   1   2    6097     138
   1  13   2    6163     133
   1  13   2    6391     140
  13 -14   2    6111     143
 -14   1   2    6231     131
 -13  15  -2     438      48
  -2 -13  -2     378      59
 -13  15  -2     358      47
   2  13   2     361      38
 -15   2   2     374      37
 -15   2   2     360      46
  13 -15   2     347      51
   2  13   2     306      40
 -13  16  -2    1554      75
  -3 -13  -2    1725      87
 -13  16  -2    1551      78
 -16   3   2    1319      74
 -16   3   2    1446      62
  13 -16   2    1481      77
   3  13   2    1389      64
   3  13   2    1459      69
 -13  17  -2    3003      93
 -13  17  -2    2848      92
  -4 -13  -2    2906     104
   4  13   2    2650      83
 -17   4   2    2800      91
 -17   4   2    2808      80
   4  13   2    2818      89
  13 -17   2    2813      94
  -5 -13  -2     325      61
 -13  18  -2     374      49
 -13  18  -2     321      51
 -18   5   2     379      44
   5  13   2     348      46
 -18   5   2     329      52
  13 -18   2     274      58
 -13  19  -2     242      50
 -13  19  -2     320      55
  -6 -13  -2     218      63
 -19   6   2     249      52
 -19   6   2     237      41
  13 -19   2     226      59
 -13  20  -2    1826      88
  -7 -13  -2    1798      95
  13 -20   2    1668      86
 -20   7   2    1628      80
 -20   7   2    1712      72
  -8 -13  -2      88      65
 -13  21  -2     164      55
  13 -21   2     239      62
 -21   8   2     176      44
 -21   8   2     266      56
 -13  22  -2     676      64
  -9 -13  -2     686      73
  13 -22   2     740      72
 -22   9   2     849      76
 -22   9   2     949      65
 -10 -13  -2     815      78
  13 -23   2     644      72
 -23  10   2     700      64
 -23  10   2     672      56
 -11 -13  -2     487      73
 -24  11   2     444      63
 -24  11   2     449      54
  13 -24   2     346      68
 -12 -13  -2     123      69
  13 -25   2      96      67
 -25  12   2     130      51
 -13 -13  -2     738      77
  13 -26   2     683      75
 -26  13   2     692      59
 -14 -13  -2     196      72
  13 -27   2     209      70
 -27  14   2     204      56
 -14 -12  -2     300      72
  12 -26   2     356      71
 -26  14   2     325      54
 -14 -11  -2     927      87
 -25  14   2     996      82
 -25  14   2    1059      74
  11 -25   2     948      86
 -14 -10  -2      75      67
 -24  14   2       0      59
 -24  14   2      70      49
  10 -24   2      10      66
 -14  -9  -2     452      71
   9 -23   2     427      71
 -23  14   2     417      61
 -23  14   2     400      51
 -14  -8  -2    2338      99
   8 -22   2    2411     104
 -22  14   2    2368      82
 -22  14   2    2375      91
 -14  -7  -2    1664      92
 -21  14   2    1526      71
 -21  14   2    1634      80
   7 -21   2    1787      94
 -14  -6  -2      34      64
 -20  14   2       0      41
 -20  14   2       0      49
   6 -20   2       0      59
 -14  -5  -2     527      69
  -5  19  -2     499      52
 -19  14   2     508      47
   5 -19   2     488      66
 -19  14   2     522      54
  -4  18  -2     734      57
 -14  -4  -2     718      70
 -18  14   2     748      58
   4 -18   2     920      80
 -18  14   2     907      57
  -3  17  -2     145      46
 -14  -3  -2     142      60
 -17  14   2     102      38
   3 -17   2     106      61
 -17  14   2      61      45
 -14  -2  -2    3455     106
  -2  16  -2    3299     100
 -14  -2  -2    3117      90
   2 -16   2    2956     102
 -16  14   2    3049      86
 -16  14   2    2904      83
 -14  -1  -2     556      44
 -14  -1  -2     512      53
 -14  -1  -2     708      63
  -1  15  -2     612      47
 -15  14   2     841      53
   1 -15   2     857      69
 -15  14   2     813      59
 -14   0  -2     440      42
   0  14  -2     324      44
 -14   0  -2     494      56
 -14   0  -2     405      47
 -14  14   2     321      37
 -14  14   2     412      40
   0 -14   2     404      62
   1  13  -2    6118     137
 -14   1  -2    6055     140
  13 -14  -2    6064     124
 -14   1  -2    6104     141
 -14   1  -2    6082     133
 -13  14   2    5711     121
 -13  14   2    5659     121
  -1 -13   2    6018     145
 -14   2  -2    1034      58
   2  12  -2     999      69
 -14   2  -2     900      67
  12 -14  -2    1050      41
  -2 -12   2     762      72
 -12  14   2     798      50
 -12  14   2     675      50
  11 -14  -2    1186      45
 -14   3  -2    1298      62
 -14   3  -2    1273      70
 -11  14   2    1232      54
  -3 -11   2    1169      77
  -3 -11   2    1178      56
 -11  14   2    1189      52
 -11  14   2    1133      55
  10 -14  -2    7119     146
 -14   4  -2    7291     150
 -14   4  -2    6986     154
 -10  14   2    6411     132
  -4 -10   2    6142     149
  -4 -10   2    6490     136
 -10  14   2    6402     129
 -14   5  -2    1465      78
   9 -14  -2    1473      52
 -14   5  -2    1557      66
  -9  14   2    1215      52
  -5  -9   2     970      70
  -9  14   2    1218      56
  -5  -9   2    1094      56
  -5  -9   2     889      69
 -14   6  -2    1779      66
   8 -14  -2    1759      59
 -14   6  -2    1801      82
  14  -6   2    1959      70
  -8  14   2    1950      66
  -6  -8   2    1841      80
  -6  -8   2    1781      75
  -8  14   2    1828      62
  -6  -8   2    1844      66
   7 -14  -2    1541      59
 -14   7  -2    1603      65
 -14   7  -2    1490      78
  14  -7   2    1393      62
  -7  14   2    1446      62
  -7  -7   2    1233      70
  -7  -7   2    1251      69
  -7  14   2    1474      57
  -7  -7   2    1302      57
 -14   8  -2    1131      64
 -14   8  -2    1093      74
   6 -14  -2    1178      56
  -8  -6   2     933      55
  -8  -6   2     902      66
  -6  14   2     954      51
  14  -8   2     932      57
  -6  14   2     964      59
  -8  -6   2     761      69
 -14   9  -2       8      36
 -14   9  -2      10      41
   5 -14  -2      82      40
  -9  -5   2       1      38
  -5  14   2      30      36
  -9  -5   2      83      30
  -5  14   2      63      31
  14  -9   2       4      38
  -9  -5   2      52      42
   4 -14  -2    8442     180
 -14  10  -2    8886     175
 -14  10  -2    8277     176
  -4  14   2    9491     184
 -10  -4   2    9471     190
 -10  -4   2    8923     186
  -4  14   2    9227     180
  14 -10   2    9036     193
 -10  -4   2    9281     182
 -14  11  -2    1113      65
   3 -14  -2    1301      68
 -14  11  -2    1158      74
 -11  -3   2    1439      72
 -11  -3   2    1571      60
 -11  -3   2    1484      60
  14 -11   2    1397      66
  -3  14   2    1403      61
  -3  14   2    1503      68
 -14  12  -2     693      54
   2 -14  -2     728      63
 -14  12  -2     874      56
 -12  -2   2     861      55
 -12  -2   2     715      63
  14 -12   2     746      52
 -12  -2   2     752      44
  -2  14   2     755      62
  -2  14   2     803      56
 -14  13  -2    4953     120
 -14  13  -2    4721     116
   1 -14  -2    4728     122
 -13  -1   2    5314     125
  14 -13   2    5107     126
 -13  -1   2    5477     117
  -1  14   2    5279     123
  -1  14   2    5154     118
 -14  14  -2     399      47
 -14  14  -2     351      47
   0 -14  -2     434      57
 -14   0   2     405      37
   0  14   2     353      39
  14 -14   2     411      51
 -14   0   2     369      46
   0  14   2     393      44
 -14  15  -2     338      47
 -14  15  -2     320      48
  -1 -14  -2     354      56
   1  14   2     190      43
   1  14   2     205      36
  14 -15   2     214      48
 -15   1   2     209      36
 -15   1   2     156      46
  -2 -14  -2    4065     117
 -14  16  -2    4202     109
 -14  16  -2    4050     108
 -16   2   2    3940     109
   2  14   2    3953     105
 -16   2   2    4013      98
  14 -16   2    4011     110
   2  14   2    3885     101
  -3 -14  -2     153      60
 -14  17  -2     121      44
 -14  17  -2      91      48
   3  14   2     174      35
   3  14   2     244      44
 -17   3   2     292      39
 -17   3   2     191      50
  14 -17   2     247      54
  -4 -14  -2     801      72
 -14  18  -2     873      71
 -14  18  -2     944      74
  14 -18   2     723      64
   4  14   2     656      53
 -18   4   2     644      57
 -18   4   2     682      58
 -14  19  -2     533      53
  -5 -14  -2     479      67
 -14  19  -2     560      56
   5  14   2     369      50
 -19   5   2     411      53
  14 -19   2     421      62
 -19   5   2     465      47
  -6 -14  -2      27      61
 -14  20  -2      12      52
 -20   6   2     111      41
 -20   6   2      75      53
  14 -20   2      12      58
  -7 -14  -2     729      72
 -14  21  -2     967      80
 -21   7   2     926      76
  14 -21   2     808      77
 -21   7   2     796      66
 -14  22  -2    2649      95
  -8 -14  -2    2485     103
 -22   8   2    2828      89
 -22   8   2    2791     100
 -14  23  -2     395      63
  -9 -14  -2     466      71
  14 -23   2     445      70
 -23   9   2     364      61
 -23   9   2     444      52
 -10 -14  -2       0      66
  14 -24   2       0      64
 -24  10   2      64      55
 -24  10   2       0      47
 -11 -14  -2     614      74
  14 -25   2     528      73
 -25  11   2     534      58
 -12 -14  -2     162      69
 -26  12   2     133      50
  14 -26   2     102      68
 -13 -14  -2       0      69
 -27  13   2     147      52
  14 -27   2      35      69
 -14 -14  -2     535      78
 -28  14   2     520      61
 -28  15   2     394      58
 -15 -12  -2     246      71
 -27  15   2     260      54
  12 -27   2     182      73
 -15 -11  -2      47      67
 -26  15   2     112      50
  11 -26   2      27      69
 -15 -10  -2     304      70
  10 -25   2     251      71
 -25  15   2     257      63
 -25  15   2     312      52
 -15  -9  -2      94      66
 -24  15   2      19      48
   9 -24   2      18      65
 -24  15   2      48      59
 -15  -8  -2     135      70
   8 -23   2     102      65
 -23  15   2     120      58
 -23  15   2     107      48
 -15  -7  -2     943      85
 -22  15   2     869      66
 -22  15   2     898      75
   7 -22   2     870      82
 -15  -6  -2    1153      86
   6 -21   2    1167      88
 -21  15   2    1201      76
 -21  15   2     968      66
 -15  -5  -2     115      67
 -20  15   2      78      44
   5 -20   2     129      62
 -20  15   2       1      51
 -15  -4  -2    1127      84
   4 -19   2     957      82
 -19  15   2    1075      72
 -19  15   2     950      63
 -15  -3  -2     241      63
  -3  18  -2     168      51
 -18  15   2     236      50
 -18  15   2     285      44
   3 -18   2     363      66
 -15  -2  -2     200      60
  -2  17  -2     195      45
 -17  15   2     269      41
 -17  15   2     329      47
   2 -17   2     307      64
 -15  -1  -2    1838      72
  16 -15  -2    1790      58
  -1  16  -2    1703      77
 -15  -1  -2    1792      82
 -16  15   2    1725      70
   1 -16   2    1777      90
 -16  15   2    1685      66
   0  15  -2    1924      78
 -15   0  -2    1853      71
  15 -15  -2    1670      56
 -15   0  -2    1720      80
 -15   0  -2    1861      82
 -15  15   2    1391      64
 -15  15   2    1397      62
   0 -15   2    1580      87
 -15   1  -2     424      54
  14 -15  -2     446      35
   1  14  -2     383      46
 -15   1  -2     330      48
 -15   1  -2     383      43
 -14  15   2     276      39
 -14  15   2     220      39
  -1 -14   2     249      56
 -15   2  -2     377      41
  13 -15  -2     436      39
 -15   2  -2     378      49
   2  13  -2     397      49
  -2 -13   2     408      61
 -13  15   2     312      39
 -13  15   2     398      39
  12 -15  -2    1921      58
 -15   3  -2    2005      74
 -12  15   2    1511      62
 -12  15   2    1528      60
  -3 -12   2    1445      80
 -12  15   2    1556      60
 -15   4  -2     272      42
 -15   4  -2     370      39
  11 -15  -2     398      38
  -4 -11   2     148      54
 -11  15   2     195      36
  -4 -11   2     174      34
 -11  15   2     238      35
 -15   5  -2     833      56
 -15   5  -2     783      65
  10 -15  -2     821      48
 -10  15   2     855      56
  -5 -10   2     803      62
  -5 -10   2     745      53
 -10  15   2     807      52
 -15   6  -2    1392      65
   9 -15  -2    1328      56
 -15   6  -2    1377      72
  -6  -9   2    1170      76
  -9  15   2    1408      57
  -9  15   2    1165      58
  -6  -9   2    1253      58
  -6  -9   2    1112      68
  15  -6   2    1334      63
 -15   7  -2     520      44
 -15   7  -2     597      51
   8 -15  -2     598      45
  15  -7   2     561      55
  -7  -8   2     534      57
  -7  -8   2     382      43
  -7  -8   2     502      40
  -8  15   2     583      51
  -8  15   2     462      41
 -15   8  -2    1426      67
   7 -15  -2    1392      60
 -15   8  -2    1312      74
  -7  15   2    1504      64
  -8  -7   2    1262      70
  15  -8   2    1429      64
  -8  -7   2    1322      71
  -7  15   2    1456      59
  -8  -7   2    1460      61
 -15   9  -2     944      63
   6 -15  -2    1033      59
 -15   9  -2     861      71
  15  -9   2     902      59
  -9  -6   2     909      53
  -9  -6   2     787      68
  -6  15   2     843      59
  -9  -6   2     813      66
  -6  15   2    1001      55
 -15  10  -2     460      46
 -15  10  -2     506      51
   5 -15  -2     594      51
 -10  -5   2     616      60
  -5  15   2     659      59
  15 -10   2     595      57
  -5  15   2     726      54
 -10  -5   2     645      50
 -10  -5   2     729      52
   4 -15  -2    1432      69
 -15  11  -2    1304      71
 -15  11  -2    1339      69
  -4  15   2    1659      70
 -11  -4   2    1658      64
  -4  15   2    1619      64
 -11  -4   2    1490      72
  15 -11   2    1503      71
 -11  -4   2    1720      66
 -15  12  -2     783      52
   3 -15  -2     865      64
 -15  12  -2     765      56
 -12  -3   2    1094      55
 -12  -3   2     966      70
  -3  15   2    1155      59
 -12  -3   2    1137      59
  -3  15   2     994      61
  15 -12   2    1033      64
 -15  13  -2     352      47
 -15  13  -2     340      50
   2 -15  -2     342      52
 -13  -2   2     227      48
  15 -13   2     247      46
 -13  -2   2     270      36
 -13  -2   2     317      34
  -2  15   2     291      44
  -2  15   2     264      37
 -15  14  -2     570      54
   1 -15  -2     630      61
 -15  14  -2     603      53
  15 -14   2     877      67
 -14  -1   2     664      53
 -14  -1   2     828      56
  -1  15   2     842      66
  -1  15   2     769      58
 -15  15  -2    1913      81
 -15  15  -2    1637      76
   0 -15  -2    1797      84
   0  15   2    1668      67
 -15   0   2    1726      67
  15 -15   2    1625      78
   0  15   2    1652      78
 -15   0   2    1589      78
 -15  16  -2    1308      76
  -1 -15  -2    1162      78
 -15  16  -2    1198      70
   1  15   2    1391      75
  15 -16   2    1439      74
 -16   1   2    1419      79
   1  15   2    1301      64
 -16   1   2    1362      64
  -2 -15  -2     709      69
 -15  17  -2     661      57
 -15  17  -2     685      57
   2  15   2     505      47
 -17   2   2     560      56
 -17   2   2     552      45
  15 -17   2     577      59
  -3 -15  -2     343      65
 -15  18  -2     209      49
 -15  18  -2     336      54
   3  15   2     131      40
 -18   3   2     171      51
  15 -18   2     189      56
 -18   3   2     223      41
 -15  19  -2     512      53
  -4 -15  -2     608      69
 -15  19  -2     612      59
  15 -19   2     601      63
 -19   4   2     782      61
 -19   4   2     526      57
  -5 -15  -2     617      69
 -15  20  -2     760      64
 -20   5   2     532      58
  15 -20   2     645      66
 -20   5   2     609      50
 -15  21  -2     685      64
  -6 -15  -2     456      68
 -21   6   2     531      59
 -21   6   2     630      53
  15 -21   2     637      66
  -7 -15  -2      67      63
 -15  22  -2       7      55
 -22   7   2      99      57
 -22   7   2     128      48
  15 -22   2     135      62
  -8 -15  -2     244      68
 -15  23  -2     230      60
 -23   8   2     294      52
 -23   8   2     237      60
  15 -23   2     323      66
  -9 -15  -2     403      70
  15 -24   2     368      70
 -24   9   2     453      54
 -10 -15  -2     279      72
 -25  10   2     243      52
  15 -25   2     145      68
 -11 -15  -2     110      68
 -26  11   2      41      52
  15 -26   2       7      68
 -12 -15  -2     243      71
  15 -27   2     185      73
 -27  12   2     260      54
 -28  13   2     186      55
 -28  16   2     158      56
  27 -16  -2     117      57
 -16 -11  -2      49      73
 -27  16   2      91      53
  11 -27   2     120      68
  26 -16  -2     513      59
 -16 -10  -2     473      76
 -26  16   2     569      59
  10 -26   2     480      72
 -16  -9  -2     192      73
 -25  16   2     120      62
   9 -25   2      14      66
 -25  16   2      89      51
 -16  -8  -2     297      72
 -24  16   2     158      51
   8 -24   2     158      68
 -24  16   2     269      61
 -16  -7  -2    1476      91
   7 -23   2    1150      84
 -23  16   2    1173      78
 -23  16   2    1200      67
 -16  -6  -2     948      88
   6 -22   2     885      85
 -22  16   2     766      66
 -22  16   2     863      75
 -16  -5  -2     484      71
  21 -16  -2     544      48
 -21  16   2     186      54
   5 -21   2     301      66
 -21  16   2     245      47
 -16  -4  -2    1602      86
  20 -16  -2    1552      63
 -20  16   2    1307      77
   4 -20   2    1584      93
 -20  16   2    1430      70
 -16  -3  -2    1332      84
  19 -16  -2    1236      60
 -19  16   2    1198      66
   3 -19   2    1381      91
 -19  16   2    1279      78
  18 -16  -2     967      54
 -16  -2  -2    1120      80
 -18  16   2     980      71
   2 -18   2     746      70
 -18  16   2     933      65
  17 -16  -2    3512      87
 -16  -1  -2    3550     106
 -17  16   2    3414      93
 -17  16   2    3447      96
   1 -17   2    3680     116
 -16   0  -2    1101      66
 -16   0  -2    1121      75
  16 -16  -2    1236      53
 -16  16   2    1160      64
   0 -16   2    1239      86
 -16  16   2    1124      65
  15 -16  -2    1273      53
 -16   1  -2    1291      73
 -16   1  -2    1326      69
  -1 -15   2    1270      82
 -15  16   2    1344      64
 -15  16   2    1306      65
 -16   2  -2    4214     105
  14 -16  -2    4183      96
 -16   2  -2    3990     111
 -14  16   2    3901      97
 -14  16   2    3860      96
  -2 -14   2    3931     119
  13 -16  -2    1531      56
 -16   3  -2    1621      71
 -16   3  -2    1435      76
 -13  16   2    1447      63
 -13  16   2    1422      63
  -3 -13   2    1356      87
  12 -16  -2    1273      56
 -16   4  -2    1528      69
 -12  16   2    1288      63
 -12  16   2    1264      62
  -4 -12   2    1170      81
 -12  16   2    1257      62
  11 -16  -2    4612     107
 -16   5  -2    4799     113
 -16   5  -2    4582     119
 -11  16   2    4714     108
  -5 -11   2    4444     107
  -5 -11   2    4618     124
 -11  16   2    4595     105
 -16   6  -2     410      44
 -16   6  -2     385      49
  10 -16  -2     394      41
  -6 -10   2     435      40
  -6 -10   2     506      60
 -10  16   2     461      40
 -10  16   2     427      43
  16  -6   2     540      48
 -16   7  -2     403      43
 -16   7  -2     350      50
   9 -16  -2     369      43
  -9  16   2     448      43
  16  -7   2     470      48
  -9  16   2     472      41
  -7  -9   2     373      43
  -7  -9   2     461      59
  -7  -9   2     453      40
 -16   8  -2    4922     125
   8 -16  -2    4903     117
 -16   8  -2    5043     119
  -8  16   2    4985     111
  -8  -8   2    4333     117
  16  -8   2    5107     119
  -8  16   2    4990     115
  -8  -8   2    4920     113
  -8  -8   2    4850     126
   7 -16  -2    1929      72
 -16   9  -2    2016      74
 -16   9  -2    1970      84
  -9  -7   2    2008      69
  -9  -7   2    1816      76
  -9  -7   2    2011      80
  -7  16   2    1840      72
  -7  16   2    1943      68
  16  -9   2    1954      72
 -16  10  -2     842      60
   6 -16  -2     892      62
 -16  10  -2     854      72
 -10  -6   2     788      68
  -6  16   2     914      65
 -10  -6   2     918      67
  16 -10   2     812      59
  -6  16   2     862      56
 -10  -6   2     877      56
 -16  11  -2    3487     103
   5 -16  -2    3435      99
 -16  11  -2    3764     100
 -11  -5   2    3504      96
  -5  16   2    3539      92
 -11  -5   2    3543      93
  16 -11   2    3660      98
 -11  -5   2    3188     100
  -5  16   2    3541      97
 -16  12  -2    2738      94
   4 -16  -2    2852      93
 -16  12  -2    2769      90
 -12  -4   2    2832      82
 -12  -4   2    2779      92
  -4  16   2    2728      83
  16 -12   2    2846      88
 -12  -4   2    2826      84
  -4  16   2    2718      88
   3 -16  -2    1380      75
 -16  13  -2    1297      79
 -16  13  -2    1349      75
  16 -13   2    1322      69
 -13  -3   2    1350      63
  -3  16   2    1252      71
 -13  -3   2    1156      71
  -3  16   2    1221      64
 -13  -3   2    1342      55
   2 -16  -2    3185     100
 -16  14  -2    3279      98
 -16  14  -2    3064      97
 -14  -2   2    3294      89
  -2  16   2    3026      89
 -14  -2   2    3109      99
  16 -14   2    3274      96
  -2  16   2    3367      96
 -16  15  -2    1713      84
 -16  15  -2    1781      81
   1 -16  -2    1831      84
  -1  16   2    1780      72
  -1  16   2    1850      79
 -15  -1   2    1769      68
 -15  -1   2    1854      84
  16 -15   2    1940      80
 -16  16  -2    1269      78
   0 -16  -2    1083      81
 -16  16  -2    1203      75
 -16   0   2    1070      78
   0  16   2    1220      76
  16 -16   2    1227      75
   0  16   2     984      62
 -16   0   2    1234      64
 -16  17  -2    4173     113
  -1 -16  -2    3889     117
 -16  17  -2    3885     112
 -17   1   2    3949     114
   1  16   2    3921     108
 -17   1   2    4057     103
  16 -17   2    4196     112
  -2 -16  -2     991      84
 -16  18  -2    1201      79
 -16  18  -2    1172      79
 -18   2   2    1101      79
  16 -18   2    1200      78
   2  16   2     903      69
 -18   2   2    1212      65
 -16  19  -2     471      58
  -3 -16  -2     404      66
 -16  19  -2     468      54
 -19   3   2     449      57
  16 -19   2     528      63
 -19   3   2     485      48
  -4 -16  -2    2115      98
 -16  20  -2    2153      90
  16 -20   2    2258      92
 -20   4   2    2351      82
 -20   4   2    2199      93
  -5 -16  -2     261      64
 -16  21  -2     407      60
 -21   5   2     580      51
 -21   5   2     533      60
  16 -21   2     513      66
  -6 -16  -2     890      87
 -16  22  -2     789      68
 -22   6   2     722      66
 -22   6   2     982      70
  16 -22   2     806      78
 -16  23  -2    1036      77
  -7 -16  -2     927      85
 -23   7   2    1271      72
  16 -23   2    1294      84
  -8 -16  -2     415      70
 -24   8   2     453      55
  16 -24   2     475      67
  -9 -16  -2      52      66
  16 -25   2      97      68
 -25   9   2     132      52
 -10 -16  -2     358      72
 -26  10   2     320      56
  16 -26   2     113      70
 -11 -16  -2     106      68
 -27  11   2      93      54
  16 -27   2     141      70
 -28  12   2     276      55
  27 -17  -2     107      58
 -17 -10  -2     154      76
  10 -27   2     143      68
 -27  17   2     174      55
 -17  -9  -2      37      74
  26 -17  -2      13      54
   9 -26   2      21      65
 -26  17   2      82      53
 -17  -8  -2     471      76
  25 -17  -2     557      60
 -25  17   2     447      65
   8 -25   2     318      69
 -25  17   2     304      54
 -17  -7  -2     168      72
  24 -17  -2     140      53
 -24  17   2     200      52
   7 -24   2     148      67
 -24  17   2     169      60
 -17  -6  -2     172      70
  23 -17  -2     186      51
 -23  17   2      41      48
 -23  17   2     182      57
   6 -23   2     174      68
 -17  -5  -2     969      84
  22 -17  -2     923      60
 -22  17   2     673      55
 -22  17   2     563      60
   5 -22   2     689      74
 -17  -4  -2     419      69
  21 -17  -2     411      50
 -21  17   2     307      58
 -21  17   2     269      48
   4 -21   2     268      68
  20 -17  -2     393      47
 -17  -3  -2     373      68
   3 -20   2     273      66
 -20  17   2     305      49
 -20  17   2     271      55
  19 -17  -2    1877      69
 -17  -2  -2    2045      89
   2 -19   2    1986      96
 -19  17   2    1946      81
 -19  17   2    1781      75
  18 -17  -2     850      55
 -17  -1  -2     823      77
   1 -18   2     660      71
 -18  17   2     651      50
 -18  17   2     827      68
  17 -17  -2     548      51
 -17   0  -2     460      49
 -17   0  -2     489      60
 -17  17   2     468      49
 -17  17   2     383      45
   0 -17   2     436      66
 -17   1  -2    3883     106
  16 -17  -2    3945      95
  -1 -16   2    3734     116
 -16  17   2    3996      99
 -16  17   2    3825      98
 -17   2  -2     715      61
  15 -17  -2     712      50
 -15  17   2     529      46
  -2 -15   2     502      66
 -15  17   2     558      47
 -17   3  -2      90      44
  14 -17  -2     153      39
 -17   3  -2     150      40
  -3 -14   2     199      60
 -14  17   2     174      40
 -14  17   2     240      43
 -17   4  -2    2924      87
  13 -17  -2    2815      79
 -17   4  -2    2737      94
  -4 -13   2    2791     102
 -13  17   2    2779      83
 -13  17   2    2794      83
 -17   5  -2     504      51
  12 -17  -2     553      51
 -17   5  -2     462      44
  -5 -12   2     541      65
 -12  17   2     613      45
 -12  17   2     595      45
 -12  17   2     561      47
 -17   6  -2    1881      76
 -17   6  -2    1734      83
  11 -17  -2    1863      67
 -11  17   2    2011      73
 -11  17   2    1811      68
  -6 -11   2    1851      70
  -6 -11   2    1842      89
  17  -6   2    1905      73
 -17   7  -2    3282     102
 -17   7  -2    3482      95
  10 -17  -2    3243      89
  17  -7   2    3448      96
 -10  17   2    3477      93
  -7 -10   2    3236     105
 -10  17   2    3315      89
  -7 -10   2    3177      89
 -17   8  -2     368      44
   9 -17  -2     471      47
 -17   8  -2     335      51
  -9  17   2     259      42
  -8  -9   2     324      58
  -9  17   2     309      39
  -8  -9   2     171      41
  -8  -9   2     305      37
  17  -8   2     314      46
 -17   9  -2      71      47
 -17   9  -2      81      40
   8 -17  -2      86      44
  -8  17   2     203      38
  -9  -8   2     163      55
  -9  -8   2     172      40
  -9  -8   2     175      31
  -8  17   2     176      42
  17  -9   2     191      44
 -17  10  -2    2647      92
 -17  10  -2    3162      91
   7 -17  -2    2905      90
 -10  -7   2    3009      86
 -10  -7   2    2922      94
  17 -10   2    3021      90
 -10  -7   2    2631      91
  -7  17   2    3022      88
  -7  17   2    2879      83
   6 -17  -2    1581      74
 -17  11  -2    1424      76
 -17  11  -2    1540      73
  -6  17   2    1564      67
  -6  17   2    1607      76
 -11  -6   2    1487      79
 -11  -6   2    1515      75
 -11  -6   2    1473      68
  17 -11   2    1569      72
 -17  12  -2     106      51
   5 -17  -2     206      51
 -17  12  -2     179      46
 -12  -5   2     261      39
  -5  17   2     254      40
 -12  -5   2     311      52
  17 -12   2     254      50
 -12  -5   2     217      46
  -5  17   2     288      47
 -17  13  -2    3577     108
 -17  13  -2    3847     106
   4 -17  -2    3538     105
  17 -13   2    3938     107
  -4  17   2    4025     106
 -13  -4   2    3867      99
  -4  17   2    3832     100
 -13  -4   2    3564     108
 -13  -4   2    3937     100
 -17  14  -2     167      46
   3 -17  -2     202      54
 -17  14  -2     164      51
 -14  -3   2     113      39
 -14  -3   2      86      46
  -3  17   2      73      38
 -14  -3   2      89      35
  -3  17   2     121      45
  17 -14   2     111      46
   2 -17  -2     167      58
 -17  15  -2     243      52
 -17  15  -2     164      48
 -15  -2   2     300      52
  -2  17   2     359      50
  17 -15   2     457      55
 -15  -2   2     341      40
  -2  17   2     280      41
 -17  16  -2    3625     105
 -17  16  -2    3549     110
   1 -17  -2    3419     109
 -16  -1   2    3597      98
  17 -16   2    3946     108
 -16  -1   2    3407     109
  -1  17   2    3867     106
  -1  17   2    3530      99
   0 -17  -2     506      63
 -17  17  -2     461      57
 -17  17  -2     421      53
  17 -17   2     552      60
 -17   0   2     442      46
 -17   0   2     433      56
   0  17   2     340      50
 -17  18  -2     605      59
  -1 -17  -2     463      66
 -17  18  -2     643      59
   1  17   2     519      54
 -18   1   2     486      55
 -18   1   2     559      49
  17 -18   2     643      61
  -2 -17  -2    1921      94
 -17  19  -2    2001      87
 -17  19  -2    2004      89
 -19   2   2    1987      76
 -19   2   2    1958      90
  17 -19   2    2057      87
 -17  20  -2     189      55
  -3 -17  -2     114      64
 -20   3   2     161      46
 -20   3   2     131      54
  17 -20   2     146      59
 -17  21  -2     179      57
  -4 -17  -2     153      63
 -21   4   2     261      49
  17 -21   2     201      62
 -17  22  -2     276      62
  -5 -17  -2     336      65
  17 -22   2     492      68
 -22   5   2     516      55
 -17  23  -2       5      57
  -6 -17  -2      59      62
 -23   6   2     119      49
  17 -23   2      57      62
  -7 -17  -2     102      66
  17 -24   2     140      64
 -24   7   2     133      52
  -8 -17  -2     309      69
  17 -25   2     509      71
 -25   8   2     529      58
  -9 -17  -2      33      65
 -26   9   2      60      52
  17 -26   2      14      68
 -10 -17  -2      85      69
 -27  10   2       0      52
  17 -27   2      48      70
  27 -18  -2     406      61
 -18  -9  -2     369      77
   9 -27   2     223      68
 -27  18   2     237      55
 -18  -8  -2       0      73
  26 -18  -2      48      56
   8 -26   2       0      66
 -26  18   2       0      53
 -18  -7  -2     247      73
  25 -18  -2     200      55
   7 -25   2     145      69
 -25  18   2     127      53
 -25  18   2      90      61
  24 -18  -2     927      65
 -18  -6  -2     923      83
   6 -24   2     675      77
 -24  18   2     659      59
 -24  18   2     758      67
  23 -18  -2     322      53
 -18  -5  -2     252      70
 -23  18   2     183      51
   5 -23   2     243      70
 -23  18   2      88      58
  22 -18  -2     391      52
 -18  -4  -2     316      69
   4 -22   2     281      67
 -22  18   2     183      50
 -22  18   2     301      59
  21 -18  -2     732      60
 -18  -3  -2     784      70
   3 -21   2     621      70
 -21  18   2     611      53
 -21  18   2     652      62
  20 -18  -2     285      48
 -18  -2  -2     238      63
 -20  18   2     265      55
 -20  18   2     253      48
   2 -20   2     230      66
 -18  -1  -2     351      61
  19 -18  -2     387      48
 -19  18   2     408      53
   1 -19   2     391      67
 -19  18   2     271      47
  18 -18  -2    1249      62
   0 -18   2    1219      82
 -18  18   2    1113      67
 -18  18   2    1321      75
  17 -18  -2     674      55
  -1 -17   2     567      69
 -17  18   2     610      53
 -17  18   2     537      50
 -18   2  -2    1025      69
  16 -18  -2    1122      58
 -16  18   2    1314      70
  -2 -16   2    1184      86
 -16  18   2    1238      68
  15 -18  -2     331      47
 -18   3  -2     234      45
 -15  18   2     260      44
 -15  18   2     187      42
  -3 -15   2     220      64
 -18   4  -2     898      66
  14 -18  -2     829      55
  -4 -14   2     673      68
 -14  18   2     781      61
 -14  18   2     742      60
  13 -18  -2     345      45
 -18   5  -2     262      51
 -18   5  -2     320      45
  -5 -13   2     274      61
 -13  18   2     290      45
 -13  18   2     358      44
 -13  18   2     356      45
  12 -18  -2    1620      66
 -18   6  -2    1591      79
 -18   6  -2    1882      74
 -12  18   2    1856      72
 -12  18   2    1775      73
 -12  18   2    1974      73
  -6 -12   2    1752      89
 -18   7  -2     140      46
 -18   7  -2     227      44
  11 -18  -2     190      45
  18  -7   2     191      46
 -11  18   2     184      43
  -7 -11   2      75      60
 -11  18   2     212      41
  10 -18  -2    1484      68
 -18   8  -2    1576      74
 -18   8  -2    1583      83
  18  -8   2    1670      73
  -8 -10   2    1476      65
 -10  18   2    1513      67
 -10  18   2    1766      73
  -8 -10   2    1520      84
   9 -18  -2     251      49
 -18   9  -2     353      52
 -18   9  -2     299      46
  18  -9   2     213      46
  -9  18   2     117      40
  -9  -9   2     132      34
  -9  -9   2      86      57
  -9  18   2     181      42
 -18  10  -2     687      57
   8 -18  -2     721      64
 -18  10  -2     731      67
 -10  -8   2     611      63
  -8  18   2     675      59
  18 -10   2     662      64
 -10  -8   2     630      56
  -8  18   2     671      53
 -18  11  -2     234      42
   7 -18  -2     280      52
 -18  11  -2     187      49
  18 -11   2     213      48
  -7  18   2     308      44
 -11  -7   2     262      54
 -11  -7   2     280      42
  -7  18   2     393      47
 -18  12  -2    2331      91
 -18  12  -2    2382      85
   6 -18  -2    2135      83
 -12  -6   2    1845      93
 -12  -6   2    2094      81
  18 -12   2    2352      82
 -12  -6   2    2117      77
  -6  18   2    2095      77
  -6  18   2    2189      82
 -18  13  -2     205      53
 -18  13  -2     291      49
   5 -18  -2     263      56
 -13  -5   2     243      46
  -5  18   2     240      48
  18 -13   2     297      51
 -13  -5   2     312      52
  -5  18   2     204      42
 -13  -5   2     282      42
 -18  14  -2     589      53
   4 -18  -2     776      63
 -18  14  -2     573      57
  -4  18   2     965      71
 -14  -4   2     930      59
  18 -14   2    1090      70
  -4  18   2     879      65
 -14  -4   2     890      58
 -14  -4   2     889      74
 -18  15  -2     134      55
 -18  15  -2     124      48
   3 -18  -2     179      57
  18 -15   2     419      56
 -15  -3   2     295      48
  -3  18   2     343      50
  -3  18   2     380      45
 -15  -3   2     347      45
 -18  16  -2     910      80
 -18  16  -2     975      74
   2 -18  -2    1005      78
 -16  -2   2     644      58
  -2  18   2    1043      74
 -16  -2   2     867      64
  18 -16   2    1027      72
  -2  18   2     913      66
 -18  17  -2     708      60
   1 -18  -2     746      69
 -18  17  -2     651      62
  -1  18   2     697      57
 -17  -1   2     763      62
 -17  -1   2     565      63
  -1  18   2     612      36
  18 -17   2     881      72
 -18  18  -2    1216      79
   0 -18  -2    1320      84
 -18  18  -2    1316      82
 -18   0   2    1434      71
  18 -18   2    1401      79
   0  18   2    1387      81
 -18  19  -2     228      56
  -1 -18  -2     217      65
  18 -19   2     184      56
 -19   1   2     138      44
 -18  20  -2     469      59
  -2 -18  -2     432      67
  18 -20   2     433      62
 -20   2   2     460      51
 -18  21  -2    1291      83
  -3 -18  -2     928      86
 -21   3   2    1294      72
  18 -21   2    1041      79
  -4 -18  -2     213      65
 -18  22  -2     276      61
  18 -22   2     206      64
 -22   4   2     235      51
  -5 -18  -2     220      65
 -18  23  -2     248      62
 -23   5   2     302      53
  18 -23   2     272      66
  -6 -18  -2     678      71
  18 -24   2     901      81
 -24   6   2     899      72
  -7 -18  -2     209      66
  18 -25   2     272      69
 -25   7   2     322      57
  -8 -18  -2      43      66
  18 -26   2     107      67
 -26   8   2      60      53
  -9 -18  -2     319      69
 -27   9   2     313      57
  18 -27   2     314      73
 -19  -8  -2     281      74
  27 -19  -2     197      59
 -27  19   2     122      55
   8 -27   2     137      71
 -19  -7  -2     750      80
  26 -19  -2     704      64
 -26  19   2     614      60
   7 -26   2     544      76
 -19  -6  -2     387      74
  25 -19  -2     316      58
   6 -25   2     313      71
 -25  19   2     238      56
 -25  19   2     271      63
  24 -19  -2     423      55
 -19  -5  -2     345      73
   5 -24   2     154      66
 -24  19   2     260      53
 -24  19   2     236      60
 -19  -4  -2    1425      85
  23 -19  -2    1384      69
 -23  19   2     999      72
   4 -23   2    1023      84
 -23  19   2    1093      80
  22 -19  -2     422      53
 -19  -3  -2     311      65
 -22  19   2     258      52
 -22  19   2     139      57
   3 -22   2     232      68
  21 -19  -2     377      51
 -19  -2  -2     360      64
   2 -21   2     205      65
 -21  19   2     269      49
 -21  19   2     324      58
  20 -19  -2    1089      63
 -19  -1  -2    1329      77
 -20  19   2    1152      75
   1 -20   2    1167      89
 -20  19   2    1268      70
  19 -19  -2     651      59
 -19  19   2     514      51
   0 -19   2     564      69
 -19  19   2     613      57
  18 -19  -2     189      46
 -18  19   2     128      50
 -18  19   2      72      46
  -1 -18   2     123      66
  17 -19  -2    1903      71
 -17  19   2    1724      76
  -2 -17   2    1916      94
 -17  19   2    1966      78
 -19   3  -2     355      51
  16 -19  -2     566      53
  -3 -16   2     403      67
 -16  19   2     394      49
 -16  19   2     390      48
  15 -19  -2     665      53
 -19   4  -2     643      54
 -15  19   2     608      52
 -15  19   2     615      50
  -4 -15   2     579      68
 -19   5  -2     591      52
  14 -19  -2     622      54
 -14  19   2     454      47
  -5 -14   2     356      64
 -14  19   2     378      49
 -19   6  -2     312      49
  13 -19  -2     277      50
 -13  19   2     224      46
 -13  19   2     256      44
 -13  19   2     200      45
  -6 -13   2     160      62
  12 -19  -2     748      63
 -19   7  -2    1038      81
 -19   7  -2    1095      71
 -12  19   2     924      66
  19  -7   2     991      69
  -7 -12   2     968      81
 -12  19   2     805      64
 -12  19   2    1108      65
 -19   8  -2    3124      93
 -19   8  -2    2986     103
  11 -19  -2    2954      90
 -11  19   2    2988      90
  19  -8   2    3156      96
 -11  19   2    2924      86
  -8 -11   2    3020     105
  10 -19  -2     334      52
 -19   9  -2     222      54
 -19   9  -2     230      48
 -10  19   2     312      47
  19  -9   2     430      52
  -9 -10   2     357      63
 -10  19   2     325      46
   9 -19  -2     591      59
 -19  10  -2     555      59
 -19  10  -2     610      54
  19 -10   2     550      55
  -9  19   2     512      53
 -10  -9   2     538      64
 -10  -9   2     533      50
  -9  19   2     426      48
 -19  11  -2    2884     101
 -19  11  -2    2951      90
   8 -19  -2    2840      94
  -8  19   2    3210      94
 -11  -8   2    3201      94
  -8  19   2    3271      98
  19 -11   2    3469      99
 -11  -8   2    3326     102
   7 -19  -2     268      57
 -19  12  -2     376      48
 -19  12  -2     392      56
  -7  19   2     319      46
 -12  -7   2     399      57
  -7  19   2     338      51
  19 -12   2     686      65
 -12  -7   2     371      45
 -19  13  -2     909      72
 -19  13  -2     794      63
   6 -19  -2     727      70
 -13  -6   2     836      69
  -6  19   2     945      71
  19 -13   2     949      70
  -6  19   2     822      65
 -13  -6   2     863      60
 -19  14  -2     476      54
   5 -19  -2     583      62
 -19  14  -2     517      59
  -5  19   2     538      48
 -14  -5   2     506      43
 -14  -5   2     678      55
  -5  19   2     555      54
  19 -14   2     712      68
 -19  15  -2    1074      77
   4 -19  -2    1059      77
 -19  15  -2    1039      81
 -15  -4   2    1047      66
  19 -15   2    1094      72
 -15  -4   2    1088      58
  -4  19   2     989      67
  -4  19   2    1040      74
   3 -19  -2    1233      82
 -19  16  -2    1123      79
 -19  16  -2    1390      80
  19 -16   2    1410      76
  -3  19   2    1363      73
 -16  -3   2    1334      70
 -19  17  -2    1904      86
   2 -19  -2    1888      89
 -19  17  -2    1716      90
  -2  19   2    2164      89
  19 -17   2    2133      86
 -17  -2   2    2083      80
 -19  18  -2     288      55
   1 -19  -2     236      63
  19 -18   2     461      61
 -18  -1   2     429      49
  -1  19   2     305      53
   0 -19  -2     458      65
 -19  19  -2     504      60
 -19   0   2     576      52
  19 -19   2     698      65
 -19  20  -2     928      80
  -1 -19  -2     945      81
  19 -20   2     984      76
 -20   1   2    1050      69
 -19  21  -2     560      62
  -2 -19  -2     455      69
 -21   2   2     514      55
  19 -21   2     512      67
  -3 -19  -2     206      66
 -19  22  -2     241      60
 -22   3   2     274      51
  19 -22   2     252      64
  -4 -19  -2     651      73
 -19  23  -2     998      81
 -23   4   2    1069      74
  19 -23   2    1126      83
  -5 -19  -2     152      63
 -24   5   2     344      54
  19 -24   2     398      70
  -6 -19  -2     342      69
  19 -25   2     321      70
 -25   6   2     354      58
  -7 -19  -2     564      72
  19 -26   2     980      83
 -26   7   2     754      66
  -8 -19  -2     226      69
 -27   8   2     204      56
  19 -27   2     268      69
 -27  20   2      97      55
  26 -20  -2     167      58
 -20  -6  -2     241      71
   6 -26   2      93      66
 -26  20   2     103      55
 -20  -5  -2    1031      81
  25 -20  -2    1171      70
 -25  20   2     948      74
   5 -25   2     879      85
 -25  20   2     772      68
  24 -20  -2     713      63
 -20  -4  -2     579      71
 -24  20   2     550      58
 -24  20   2     364      64
   4 -24   2     524      72
  23 -20  -2     176      54
 -20  -3  -2      92      62
 -23  20   2      90      50
 -23  20   2      74      60
   3 -23   2      30      65
  22 -20  -2     942      64
 -20  -2  -2     908      75
 -22  20   2     802      66
 -22  20   2     715      59
   2 -22   2     683      74
  21 -20  -2     139      51
   1 -21   2     119      61
 -21  20   2      92      54
 -21  20   2      13      48
  20 -20  -2     238      51
 -20  20   2     153      49
   0 -20   2     315      68
 -20  20   2     228      54
  19 -20  -2     865      62
  -1 -19   2     805      76
 -19  20   2     910      69
 -19  20   2     917      71
  18 -20  -2     538      56
 -18  20   2     451      55
 -18  20   2     348      49
  -2 -18   2     372      67
  17 -20  -2     128      51
 -17  20   2      78      47
  -3 -17   2     210      65
 -17  20   2     142      50
  16 -20  -2    2020      76
 -16  20   2    2274      82
  -4 -16   2    2162      97
 -16  20   2    2155      82
 -20   5  -2     759      65
  15 -20  -2     754      61
 -15  20   2     578      54
 -15  20   2     550      52
  -5 -15   2     530      68
  14 -20  -2       0      49
 -20   6  -2      29      45
 -14  20   2      39      45
  20  -6   2     120      49
  -6 -14   2      73      63
 -14  20   2      75      45
  13 -20  -2    1688      73
 -20   7  -2    1896      77
 -13  20   2    1849      75
  -7 -13   2    1681      90
 -13  20   2    1795      78
 -13  20   2    1675      76
  20  -7   2    1774      79
  12 -20  -2    1797      77
 -20   8  -2    1839      79
  -8 -12   2    1824      91
  20  -8   2    1960      83
 -12  20   2    1921      73
 -12  20   2    1900      81
 -12  20   2    1898      77
 -20   9  -2    1095      74
  11 -20  -2     873      67
 -11  20   2     719      54
 -11  20   2     656      56
  -9 -11   2     666      72
  20  -9   2     887      69
 -20  10  -2    2500      89
 -20  10  -2    2176      91
  10 -20  -2    2224      84
  20 -10   2    2513      87
 -10  20   2    2344      83
 -10 -10   2    2530      97
 -10  20   2    2266      85
 -20  11  -2    1124      78
   9 -20  -2    1156      75
 -20  11  -2    1282      72
  20 -11   2    1766      77
 -11  -9   2    1715      84
  -9  20   2    1356      73
  -9  20   2    1410      77
 -20  12  -2    1140      84
   8 -20  -2    1049      73
 -20  12  -2    1342      77
  -8  20   2    1279      73
 -12  -8   2    1419      77
  20 -12   2    1489      74
  -8  20   2    1288      76
 -20  13  -2    2711      94
   7 -20  -2    2614      92
 -20  13  -2    2547      99
 -13  -7   2    2716      91
  -7  20   2    2870      94
  20 -13   2    2781      91
  -7  20   2    2500      87
 -20  14  -2       0      53
 -20  14  -2       0      51
   6 -20  -2       0      56
  -6  20   2      24      41
 -14  -6   2       0      40
 -14  -6   2      70      54
  20 -14   2      57      51
  -6  20   2       0      49
 -20  15  -2       1      50
   5 -20  -2     124      58
 -20  15  -2       1      53
  20 -15   2     233      54
  -5  20   2     205      44
 -15  -5   2     208      43
  -5  20   2     189      52
 -15  -5   2     231      49
   4 -20  -2    1603      86
 -20  16  -2    1741      85
  20 -16   2    1683      80
  -4  20   2    1678      81
 -16  -4   2    1632      74
 -16  -4   2    1530      59
 -20  17  -2     336      58
   3 -20  -2     252      64
 -17  -3   2     292      46
  20 -17   2     296      57
  -3  20   2     368      55
   2 -20  -2     314      64
 -20  18  -2     286      55
 -18  -2   2     281      47
  20 -18   2     404      60
  -2  20   2     209      52
   1 -20  -2    1009      83
 -20  19  -2    1090      81
 -19  -1   2    1219      68
  20 -19   2    1224      79
   0 -20  -2     193      63
 -20  20  -2     178      58
  20 -20   2     224      61
 -20   0   2     236      47
 -20  21  -2      98      58
  -1 -20  -2      68      62
  20 -21   2      25      59
 -21   1   2      40      47
 -20  22  -2     914      74
  -2 -20  -2     770      74
  20 -22   2    1138      81
 -22   2   2     975      72
  -3 -20  -2     120      64
 -20  23  -2     253      62
  20 -23   2     203      65
 -23   3   2     194      51
  -4 -20  -2      70      63
 -24   4   2     167      54
  20 -24   2     131      68
  -5 -20  -2     954      86
 -25   5   2     923      75
  20 -25   2    1014      83
  -6 -20  -2      45      64
  20 -26   2      95      67
  26 -21  -2      73      58
 -21  -5  -2     113      65
 -26  21   2      42      54
   5 -26   2      24      66
 -21  -4  -2     475      67
  25 -21  -2     485      61
 -25  21   2     449      65
 -25  21   2     383      57
   4 -25   2     300      69
  24 -21  -2     526      60
 -24  21   2     384      56
 -24  21   2     360      65
   3 -24   2     380      69
  23 -21  -2     129      54
   2 -23   2      65      61
 -23  21   2       0      59
 -23  21   2       6      50
  22 -21  -2     412      57
 -22  21   2     435      62
   1 -22   2     398      70
 -22  21   2     348      55
  21 -21  -2     456      59
   0 -21   2     354      70
 -21  21   2     361      58
 -21  21   2     325      53
  20 -21  -2      93      53
 -20  21   2      47      49
 -20  21   2      80      53
  -1 -20   2     106      65
  19 -21  -2     622      60
 -19  21   2     540      57
  -2 -19   2     549      70
 -19  21   2     477      53
  18 -21  -2    1175      67
  -3 -18   2    1077      85
 -18  21   2    1072      71
 -18  21   2    1102      75
  17 -21  -2     113      53
 -17  21   2     224      51
 -17  21   2     184      52
  -4 -17   2     169      63
  16 -21  -2     309      56
 -16  21   2     533      53
 -16  21   2     410      54
  -5 -16   2     460      66
 -21   6  -2     674      65
  15 -21  -2     658      61
  21  -6   2     637      59
 -15  21   2     565      55
 -15  21   2     792      69
  -6 -15   2     539      68
  14 -21  -2     718      67
 -21   7  -2     875      67
 -14  21   2     781      68
 -14  21   2     717      65
  21  -7   2     785      70
  -7 -14   2     851      82
 -21   8  -2     164      48
  13 -21  -2     108      54
 -13  21   2     130      49
 -13  21   2     183      47
  21  -8   2     223      54
  -8 -13   2      97      63
 -13  21   2     192      48
 -21   9  -2    1273      77
  12 -21  -2    1254      71
  21  -9   2    1353      75
 -12  21   2    1337      76
  -9 -12   2    1344      86
 -12  21   2    1317      75
  11 -21  -2     115      55
 -21  10  -2      97      48
 -11  21   2     104      46
  21 -10   2      90      50
 -10 -11   2      28      64
 -11  21   2      67      50
 -21  11  -2     502      55
  10 -21  -2     489      62
 -10  21   2     436      51
 -11 -10   2     515      66
  21 -11   2     432      56
 -10  21   2     381      56
 -21  12  -2     856      74
   9 -21  -2     773      67
  -9  21   2     862      73
  21 -12   2     957      70
 -12  -9   2     973      77
  -9  21   2     798      68
 -21  13  -2     179      51
   8 -21  -2     120      58
  21 -13   2     234      54
 -13  -8   2     230      61
  -8  21   2     231      53
  -8  21   2     241      48
   7 -21  -2    1614      84
 -21  14  -2    1638      84
  21 -14   2    1690      80
 -14  -7   2    1700      79
  -7  21   2    1834      83
  -7  21   2    1566      77
   6 -21  -2     965      77
 -21  15  -2    1135      79
 -15  -6   2    1321      69
  -6  21   2    1243      79
  21 -15   2    1251      75
   5 -21  -2     384      63
 -21  16  -2     419      59
  21 -16   2     414      57
 -16  -5   2     307      47
  -5  21   2     207      53
 -21  17  -2     373      59
   4 -21  -2     399      68
  21 -17   2     377      58
  -4  21   2     419      55
 -21  18  -2     656      63
   3 -21  -2     673      68
  -3  21   2     565      59
  21 -18   2     660      65
   2 -21  -2     370      68
 -21  19  -2     304      62
  21 -19   2     287      61
 -21  20  -2       0      57
   1 -21  -2      81      60
  21 -20   2      68      60
 -21  21  -2     313      62
   0 -21  -2     236      68
  21 -21   2     353      65
 -21  22  -2     226      63
  -1 -21  -2     196      64
  21 -22   2     266      66
 -21  23  -2      82      61
  -2 -21  -2      56      64
  21 -23   2       0      63
  -3 -21  -2     209      65
  21 -24   2     160      67
  -4 -21  -2     123      64
  21 -25   2      66      68
  -5 -21  -2     190      67
  21 -26   2     151      69
  26 -22  -2     531      66
 -26  22   2     585      60
   4 -26   2     434      70
  25 -22  -2     256      59
   3 -25   2     188      63
 -25  22   2     181      55
  24 -22  -2     168      57
 -24  22   2     187      63
 -24  22   2      40      53
   2 -24   2      52      64
  23 -22  -2     723      67
 -23  22   2     469      57
   1 -23   2     443      71
 -23  22   2     444      65
  22 -22  -2     238      57
   0 -22   2      88      66
 -22  22   2      96      52
 -22  22   2     163      58
  21 -22  -2     238      59
 -21  22   2     134      52
 -21  22   2     325      58
  -1 -21   2     191      67
  20 -22  -2     887      67
 -20  22   2     860      71
 -20  22   2     828      73
  -2 -20   2     750      75
  19 -22  -2     250      56
 -19  22   2     198      55
  -3 -19   2     273      65
 -19  22   2     281      53
  18 -22  -2     243      56
  -4 -18   2     188      65
 -18  22   2     266      52
 -18  22   2     256      53
  17 -22  -2     361      57
 -17  22   2     582      56
  -5 -17   2     414      68
 -17  22   2     398      55
  16 -22  -2     721      67
 -16  22   2     898      73
  22  -6   2     863      73
 -16  22   2     865      73
  -6 -16   2     913      83
  15 -22  -2      34      56
 -15  22   2      85      49
  22  -7   2     113      51
 -15  22   2       9      50
  -7 -15   2     141      64
  14 -22  -2    2869      95
 -22   8  -2    2828      98
  22  -8   2    2664      96
  -8 -14   2    2773     103
 -14  22   2    2895      92
 -14  22   2    2782      95
 -22   9  -2     572      59
  13 -22  -2     762      71
 -13  22   2     667      57
  22  -9   2     881      73
  -9 -13   2     919      81
 -13  22   2     675      60
 -13  22   2     639      56
  12 -22  -2    1025      75
 -22  10  -2    1145      78
 -12  22   2     942      68
  22 -10   2    1077      74
 -12  22   2     963      73
 -12  22   2    1036      77
 -10 -12   2    1052      85
  11 -22  -2    1364      80
 -22  11  -2    1396      80
 -11  22   2    1344      77
 -11  22   2    1302      73
  22 -11   2    1373      77
 -11 -11   2    1277      84
 -22  12  -2    1060      77
  10 -22  -2     978      77
  22 -12   2    1182      74
 -12 -10   2    1153      80
 -10  22   2    1132      77
 -10  22   2    1049      72
   9 -22  -2     105      60
 -22  13  -2     122      53
 -13  -9   2     107      62
  -9  22   2      40      47
  -9  22   2     103      54
  22 -13   2     195      54
 -22  14  -2    2289      87
   8 -22  -2    2324      95
 -14  -8   2    2427      90
  22 -14   2    2518      91
  -8  22   2    2418      93
   7 -22  -2     856      76
 -22  15  -2     950      78
  -7  22   2     910      76
  22 -15   2     877      72
 -15  -7   2     958      70
 -22  16  -2     780      65
   6 -22  -2     833      77
  22 -16   2     878      71
 -16  -6   2     861      63
  -6  22   2     858      77
   5 -22  -2     690      71
 -22  17  -2     780      65
  -5  22   2     631      59
  22 -17   2     674      64
 -22  18  -2     258      59
   4 -22  -2     309      68
  22 -18   2     363      62
  -4  22   2     306      56
   3 -22  -2     254      65
 -22  19  -2     296      60
  22 -19   2     231      61
   2 -22  -2     977      84
 -22  20  -2     947      81
  22 -20   2     843      80
   1 -22  -2     383      66
 -22  21  -2     435      64
  22 -21   2     441      67
   0 -22  -2     168      66
 -22  22  -2      27      60
  22 -22   2     106      64
  -1 -22  -2     331      68
 -22  23  -2     489      70
  22 -23   2     396      70
  -2 -22  -2     133      64
  22 -24   2     181      68
  -3 -22  -2     109      64
  22 -25   2     140      68
  22 -26   2     577      76
  25 -23  -2     557      67
   2 -25   2     469      71
 -25  23   2     467      59
  24 -23  -2     124      60
 -24  23   2      99      54
   1 -24   2     141      68
  23 -23  -2      33      59
   0 -23   2     135      65
 -23  23   2      74      60
 -23  23   2      99      55
  22 -23  -2     435      63
 -22  23   2     491      62
  -1 -22   2     328      69
 -22  23   2     382      58
  21 -23  -2      68      57
  -2 -21   2      29      64
 -21  23   2      95      53
 -21  23   2     127      57
  20 -23  -2     164      58
  -3 -20   2     145      65
 -20  23   2     176      55
 -20  23   2     218      54
  19 -23  -2     996      70
  -4 -19   2     955      86
 -19  23   2    1228      74
 -19  23   2    1032      77
  18 -23  -2     262      59
  -5 -18   2     239      66
 -18  23   2     269      55
 -18  23   2     356      57
  23  -5   2     304      55
  17 -23  -2      22      56
  23  -6   2      88      52
 -17  23   2     123      51
 -17  23   2      61      51
  -6 -17   2     145      67
  16 -23  -2    1099      74
  23  -7   2    1219      78
  -7 -16   2    1244      89
 -16  23   2    1150      71
 -16  23   2    1290      77
  15 -23  -2     223      60
 -15  23   2     277      54
  23  -8   2     313      56
  -8 -15   2     337      69
 -15  23   2     304      53
  14 -23  -2     479      64
 -14  23   2     397      52
  23  -9   2     483      58
 -14  23   2     318      54
  -9 -14   2     393      69
 -14  23   2     259      54
  13 -23  -2    1014      73
 -23  10  -2     980      77
 -10 -13   2     764      74
 -13  23   2     675      58
 -13  23   2     643      58
 -13  23   2     666      60
  23 -10   2     798      72
 -23  11  -2      66      53
  12 -23  -2     123      61
 -12  23   2     124      51
 -12  23   2      99      54
 -12  23   2     122      48
  23 -11   2     216      55
 -11 -12   2     141      66
  11 -23  -2     310      63
 -23  12  -2     231      56
  23 -12   2     291      56
 -11  23   2     195      58
 -11  23   2     277      52
 -12 -11   2     260      66
  10 -23  -2    1434      80
 -23  13  -2    1396      78
 -13 -10   2    1723      86
 -10  23   2    1829      88
  23 -13   2    1800      83
   9 -23  -2     352      65
 -23  14  -2     324      55
  -9  23   2     418      59
  23 -14   2     464      60
 -14  -9   2     616      68
 -23  15  -2     175      56
   8 -23  -2     226      65
  -8  23   2     147      55
  23 -15   2     195      57
 -15  -8   2      95      59
 -23  16  -2    1390      84
   7 -23  -2    1441      83
  23 -16   2    1323      79
  -7  23   2    1416      81
 -16  -7   2    1225      69
   6 -23  -2     207      63
 -23  17  -2     139      58
  -6  23   2     159      55
  23 -17   2     154      56
 -23  18  -2     243      59
   5 -23  -2     200      65
  23 -18   2     279      62
  -5  23   2     291      58
 -23  19  -2    1386      85
   4 -23  -2    1217      85
  23 -19   2    1145      80
   3 -23  -2      14      63
 -23  20  -2      65      58
  23 -20   2      96      61
 -23  21  -2       0      61
   2 -23  -2      11      62
  23 -21   2       0      61
   1 -23  -2     605      72
 -23  22  -2     583      68
  23 -22   2     456      69
   0 -23  -2      36      63
  23 -23   2      28      66
  -1 -23  -2       0      63
  23 -24   2       0      66
  -2 -23  -2     382      68
  23 -25   2     432      72
  24 -24  -2     510      67
 -24  24   2     362      58
   0 -24   2     352      70
  23 -24  -2      79      59
  -1 -23   2     103      65
 -23  24   2     136      55
  22 -24  -2     102      58
 -22  24   2     250      60
 -22  24   2     174      56
  -2 -22   2      75      64
  21 -24  -2     248      62
 -21  24   2     162      55
  -3 -21   2     161      66
 -21  24   2     145      58
  20 -24  -2     127      60
  -4 -20   2      42      65
 -20  24   2     169      56
 -20  24   2     207      57
  24  -4   2     175      54
  19 -24  -2     211      61
  -5 -19   2     245      68
 -19  24   2     205      56
 -19  24   2     412      58
  24  -5   2     234      55
  18 -24  -2     710      68
  -6 -18   2     951      88
 -18  24   2     991      73
 -18  24   2     978      75
  24  -6   2     909      76
  17 -24  -2     100      60
 -17  24   2     158      52
  24  -7   2     159      56
 -17  24   2      57      53
  -7 -17   2      58      65
  16 -24  -2     483      64
 -16  24   2     472      57
  -8 -16   2     467      71
  24  -8   2     484      61
 -16  24   2     417      58
  15 -24  -2     363      64
  24  -9   2     472      59
 -15  24   2     393      57
 -15  24   2     492      56
  -9 -15   2     420      72
  14 -24  -2      15      59
 -14  24   2       0      50
 -14  24   2       0      52
 -10 -14   2       0      66
  24 -10   2      37      52
 -14  24   2       0      48
  13 -24  -2     543      69
 -13  24   2     452      59
 -11 -13   2     497      72
  24 -11   2     423      59
  12 -24  -2    1088      78
 -24  12  -2    1182      80
  24 -12   2    1057      75
 -12 -12   2     960      83
 -12  24   2    1059      81
  11 -24  -2     374      66
 -24  13  -2     439      59
 -13 -11   2     469      69
 -11  24   2     367      60
  24 -13   2     458      60
 -24  14  -2      39      56
  10 -24  -2      39      63
 -10  24   2      90      56
 -14 -10   2       0      64
  24 -14   2     195      58
 -24  15  -2      88      57
   9 -24  -2     108      65
  24 -15   2     129      57
  -9  24   2      37      54
 -15  -9   2      61      61
 -24  16  -2     136      60
   8 -24  -2     166      63
  -8  24   2     197      57
  24 -16   2     151      59
 -16  -8   2     193      59
   7 -24  -2     163      64
 -24  17  -2     188      60
  24 -17   2     188      59
  -7  24   2     177      56
 -24  18  -2    1011      80
   6 -24  -2     926      83
  24 -18   2     862      76
   5 -24  -2     356      70
 -24  19  -2     231      63
  24 -19   2     250      64
 -24  20  -2     561      66
   4 -24  -2     509      69
  24 -20   2     477      68
   3 -24  -2     416      69
 -24  21  -2     415      64
  24 -21   2     429      67
   2 -24  -2     147      62
  24 -22   2      31      63
   1 -24  -2     146      67
  24 -23   2      61      66
   0 -24  -2     375      68
  24 -24   2     458      71
  23 -25  -2     504      67
 -23  25   2     582      61
  -2 -23   2     389      68
  25  -2   2     483      60
  22 -25  -2     235      64
  25  -3   2     153      54
  -3 -22   2     186      66
 -22  25   2     239      57
  21 -25  -2     118      63
 -21  25   2     191      57
  25  -4   2     141      54
  -4 -21   2     203      65
  20 -25  -2     989      74
 -20  25   2     971      71
  25  -5   2     944      76
  -5 -20   2    1047      86
  19 -25  -2     476      67
 -19  25   2     409      58
  25  -6   2     441      61
  -6 -19   2     319      69
  18 -25  -2     361      65
 -18  25   2     288      56
  -7 -18   2     225      69
  25  -7   2     279      58
  17 -25  -2     528      68
 -17  25   2     423      59
  -8 -17   2     440      72
  25  -8   2     492      61
  16 -25  -2      76      62
 -16  25   2     101      55
  25  -9   2     150      55
  -9 -16   2     118      71
  15 -25  -2     286      64
 -10 -15   2     228      71
 -15  25   2     136      54
  25 -10   2     226      56
  14 -25  -2     761      72
  25 -11   2     601      64
 -11 -14   2     621      75
 -14  25   2     643      64
  13 -25  -2     166      64
 -13  25   2     149      60
  25 -12   2     178      57
 -12 -13   2     152      69
  12 -25  -2     377      67
 -13 -12   2     419      70
 -12  25   2     375      62
  25 -13   2     404      61
  11 -25  -2     746      72
 -14 -11   2     989      80
 -11  25   2     993      78
  25 -14   2    1137      77
 -25  15  -2     320      66
  10 -25  -2     236      67
 -10  25   2     352      60
  25 -15   2     387      62
 -15 -10   2     393      69
   9 -25  -2     124      65
 -25  16  -2      26      60
 -16  -9   2      76      61
  25 -16   2      70      59
  -9  25   2     123      58
   8 -25  -2     389      68
 -25  17  -2     356      64
  -8  25   2     354      61
  25 -17   2     386      63
   7 -25  -2     201      68
 -25  18  -2     225      64
  25 -18   2     239      62
   6 -25  -2     264      69
 -25  19  -2     277      65
  25 -19   2     315      65
   5 -25  -2     911      83
  25 -20   2     889      78
   4 -25  -2     381      70
  25 -21   2     358      68
   3 -25  -2     312      66
  25 -22   2     213      67
   2 -25  -2     462      69
  25 -23   2     418      70
  22 -26  -2     596      69
  26  -4   2     550      63
 -22  26   2     600      63
  21 -26  -2     121      63
  26  -5   2     147      57
  -5 -21   2     142      67
 -21  26   2     169      58
  20 -26  -2      99      64
  26  -6   2     201      57
 -20  26   2     125      55
  -6 -20   2     109      68
  19 -26  -2     737      72
  26  -7   2     928      78
  -7 -19   2     705      76
 -19  26   2     886      76
  18 -26  -2      88      62
 -18  26   2      12      54
  26  -8   2     149      56
  -8 -18   2      31      68
  17 -26  -2     148      64
  26  -9   2       4      54
 -17  26   2      32      55
  -9 -17   2      40      69
  16 -26  -2     613      69
 -10 -16   2     220      72
 -16  26   2     218      56
  26 -10   2     235      58
  15 -26  -2      90      64
 -11 -15   2       0      70
 -15  26   2      82      56
  26 -11   2      49      56
  14 -26  -2     144      65
 -14  26   2     190      59
  26 -12   2     145      58
 -12 -14   2     153      70
  13 -26  -2     789      75
 -13 -13   2     827      79
 -13  26   2     831      69
  26 -13   2     899      75
  12 -26  -2     234      66
  26 -14   2     360      61
 -12  26   2     207      59
 -14 -12   2     293      68
  11 -26  -2       0      64
 -11  26   2      13      59
  26 -15   2       5      58
 -15 -11   2      80      65
  10 -26  -2     440      71
 -16 -10   2     696      69
 -10  26   2     502      63
  26 -16   2     685      68
   9 -26  -2      50      65
  26 -17   2      63      60
   8 -26  -2      25      66
  26 -18   2      17      59
   7 -26  -2     607      75
  26 -19   2     656      70
   6 -26  -2      97      63
  26 -20   2     107      64
   5 -26  -2      86      65
  26 -21   2     129      65
   4 -26  -2     464      69
  26 -22   2     588      72
 -20  27   2      98      57
  19 -27  -2     232      67
 -19  27   2     175      57
  -8 -19   2     224      71
  27  -8   2     226      59
  18 -27  -2     390      68
  -9 -18   2     394      74
 -18  27   2     365      60
  27  -9   2     413      61
  17 -27  -2     143      64
  27 -10   2       6      56
 -17  27   2       0      55
 -10 -17   2      28      70
  16 -27  -2     132      68
  27 -11   2     174      60
 -16  27   2      34      57
 -11 -16   2      23      70
  15 -27  -2     291      68
 -15  27   2     236      62
  27 -12   2     265      61
 -12 -15   2     209      72
  14 -27  -2     166      67
  27 -13   2     105      60
 -13 -14   2      72      72
 -14  27   2     128      59
  13 -27  -2     274      69
 -13  27   2     324      62
  27 -14   2     295      62
 -14 -13   2     344      70
  12 -27  -2     194      68
 -15 -12   2     369      70
  27 -15   2     327      65
 -12  27   2     260      61
  11 -27  -2      97      67
 -16 -11   2      51      68
  27 -16   2     113      60
  10 -27  -2     131      67
  27 -17   2     155      62
   9 -27  -2     254      69
  27 -18   2     231      63
   8 -27  -2     186      69
  27 -19   2     214      66
 -16  28   2     199      61
 -15  28   2     162      61
 -14 -14   2     601      73
 -14  28   2     537      66
  28 -14   2     526      67
  -1   0  -3   14534     250
   0   1  -3   14749     249
   0  -1   3   15558     250
   1   0   3   15748     250
  -1   1   3   15769     246
  -1   1   3   15055     245
   1   0   3   15850     250
   0  -1   3   15579     250
  -1   1  -3   14690     252
   1  -1   3   15757     251
  -1   0   3   15393     248
   0   1   3   15426     248
   1  -1   3   15622     252
   0   1   3   15916     249
  -1   0   3   15851     248
   1  -1   3   15385     266
  -1  -1  -3    1903      49
  -1   2  -3    1919      54
   1  -2   3    1778      52
   1  -2   3    1792      53
   1  -2   3    1879      50
   1   1   3    1791      50
   1   1   3    1812      51
  -2  -1  -3   11790     212
   2   1   3   11374     193
   2   1   3   11120     202
   2   1   3   11483     192
   1  -3   3   11576     193
   1  -3   3   11364     205
   1  -3   3   11467     194
  -2   0  -3    6081     134
   0  -2   3    4754     103
   0  -2   3    4578     104
   2   0   3    4739     104
   0  -2   3    4722     102
   2   0   3    4781     104
   2   0   3    4623     105
   1   1  -3    1921      44
  -2   1  -3    1827      54
  -1  -1   3    1807      49
  -1   2   3    1811      39
  -1   2   3    1797      40
  -1  -1   3    1767      46
   2  -1   3    1769      53
   2  -1   3    1817      54
   2  -1   3    1736      49
  -2   2  -3    6018     134
   0   2   3    4774      99
   0   2   3    4662      98
  -2   0   3    4668      97
   2  -2   3    4766     106
   2  -2   3    4733     108
  -2   0   3    4746      97
  -1  -2  -3   31051     562
   2  -3   3   31052     526
   1   2   3   31371     533
   1   2   3   31195     523
   2  -3   3   31720     526
   2  -3   3   30969     573
  -2   4  -3   22797     408
  -2  -2  -3   23115     436
   2   2   3   22530     400
   2  -4   3   22947     401
   2   2   3   22676     400
   2   2   3   22130     427
   2  -4   3   22813     431
   2  -4   3   22588     402
  -2   5  -3   54032     939
  -3  -2  -3   55043    1028
   3   2   3   55896     963
   2  -5   3   54227     955
   2  -5   3   55006    1051
   2  -5   3   56072     961
   3   2   3   55035    1041
   3   2   3   56373     960
  -3  -1  -3   21038     400
   1  -4   3   17256     331
   3   1   3   17499     309
   3   1   3   17260     329
   3   1   3   17302     309
   1  -4   3   17531     311
   1  -4   3   17431     309
  -3   0  -3    9678     190
   0  -3   3    9803     179
   3   0   3    9480     189
   0  -3   3   10023     181
   3   0   3    9809     180
   0  -3   3    9751     189
   3   0   3    9906     180
  -3   1  -3   30924     560
  -1  -2   3   30976     519
   3  -1   3   30406     567
   3  -1   3   31635     522
  -1  -2   3   30365     559
  -1  -2   3   30856     520
   3  -1   3   31790     522
  -3   2  -3   11822     215
   2   1  -3   11746     207
   3  -2   3   11398     196
  -2  -1   3   11399     191
  -1   3   3   11343     187
   3  -2   3   11930     197
  -2  -1   3   11426     191
   3  -2   3   11362     208
  -1   3   3   11576     188
  -3   3  -3    9931     183
   3  -3   3    9908     183
  -3   0   3    9855     175
  -3   0   3    9781     175
   0   3   3    9848     176
   3  -3   3   10190     183
   3  -3   3    9755     194
   0   3   3    9936     177
  -3   4  -3   13308     249
  -1  -3  -3   13797     262
   3  -4   3   16011     315
   1   3   3   16041     291
   3  -4   3   16330     295
   1   3   3   16359     291
  -4   1   3   16562     285
   3  -4   3   16372     294
  -4   1   3   16200     285
  -2  -3  -3   24474     456
  -3   5  -3   24262     427
   3  -5   3   24461     429
   2   3   3   24461     426
   2   3   3   23973     454
   3  -5   3   24929     428
   3  -5   3   24362     460
   2   3   3   24478     426
  -3  -3  -3    3831      90
  -3   6  -3    3725      90
   3   3   3    3682      82
   3  -6   3    3758      91
   3   3   3    3666      85
   3   3   3    3590      83
   3  -6   3    3687      85
   3  -6   3    3638      86
  -4  -3  -3    8444     177
  -3   7  -3    8651     168
   3  -7   3    7787     153
   4   3   3    7557     157
   3  -7   3    7694     164
   4   3   3    7697     153
   3  -7   3    7980     153
   4   3   3    7912     151
   3  -7   3    7621     154
  -4  -2  -3    3007      79
  -2   6  -3    3019      78
   4   2   3    3152      77
   4   2   3    3024      75
   2  -6   3    2976      83
   2  -6   3    3150      76
   2  -6   3    2967      79
   2  -6   3    3124      77
   4   2   3    3053      76
  -1   5  -3    5169     111
  -4  -1  -3    5145     114
   4   1   3    5155     109
   1  -5   3    5075     106
   4   1   3    5144     106
   1  -5   3    5092     113
   1  -5   3    5031     109
   1  -5   3    5159     106
   4   1   3    5199     107
  -4   0  -3    5257     115
   0  -4   3    3552      83
   0  -4   3    3470      80
   4   0   3    3658      82
   4   0   3    3504      80
   4   0   3    3547      83
   0  -4   3    3578      83
   0  -4   3    3460      79
  -4   1  -3   13545     247
  -4   1  -3   13229     263
  -1  -3   3   16147     293
   4  -1   3   16790     295
  -1  -3   3   16141     311
  -1  -3   3   16274     291
   4  -1   3   15933     313
   4  -1   3   16353     294
  -1  -3   3   16105     291
  -4   2  -3   22724     440
  -4   2  -3   23373     410
   4  -2   3   21994     430
  -2  -2   3   22486     397
  -2  -2   3   22571     398
   4  -2   3   22822     401
  -2  -2   3   22185     397
   4  -2   3   23243     402
  -4   3  -3   21460     381
   4  -3   3   17595     311
  -1   4   3   17183     303
  -1   4   3   17264     303
   4  -3   3   17295     332
  -3  -1   3   17422     306
  -3  -1   3   17258     305
   4  -3   3   18063     311
  -3  -1   3   17233     305
  -4   4  -3    5316     113
   0  -4  -3    5528     108
  -4   0   3    3528      70
   4  -4   3    3483      86
   0   4   3    3557      74
  -4   0   3    3506      70
   4  -4   3    3435      82
   4  -4   3    3359      80
  -4   0   3    3529      74
   0   4   3    3486      73
  -1  -4  -3    6144     124
  -4   5  -3    5839     123
  -5   1   3    5632     107
  -5   1   3    5810     108
   1   4   3    5758     114
   1   4   3    5841     114
   4  -5   3    5649     126
   4  -5   3    5785     120
  -2  -4  -3   18960     356
  -4   6  -3   18097     334
  -6   2   3   17501     303
   2   4   3   17559     311
   4  -6   3   17306     336
   2   4   3   17262     311
   4  -6   3   17401     313
   4  -6   3   17429     314
  -6   2   3   17207     304
   2   4   3   17288     329
  -3  -4  -3   14465     285
  -4   7  -3   14442     268
  -4   7  -3   14608     269
   4  -7   3   14869     271
   4  -7   3   14542     291
  -7   3   3   14983     260
   3   4   3   14907     269
  -7   3   3   14555     259
   3   4   3   14402     284
   3   4   3   15040     270
  -4   8  -3     533      52
  -4  -4  -3     660      52
  -4   8  -3     658      42
   4  -8   3     563      46
  -8   4   3     644      30
   4   4   3     619      50
   4  -8   3     599      57
   4   4   3     626      45
  -8   4   3     618      25
   4   4   3     573      42
  -5  -4  -3   22239     435
  -4   9  -3   22555     405
  -4   9  -3   22387     406
   4  -9   3   22250     438
  -9   5   3   22865     396
   5   4   3   22539     433
   5   4   3   22467     406
  -9   5   3   22695     395
   5   4   3   22620     408
   4  -9   3   22671     407
  -3   8  -3   20509     377
  -5  -3  -3   20596     404
   5   3   3   18603     342
   5   3   3   18726     340
   5   3   3   18424     362
   3  -8   3   18690     367
   3  -8   3   18355     341
  -5  -2  -3    4314      99
  -2   7  -3    3999      92
   5   2   3    4158      88
   5   2   3    3946      89
   2  -7   3    4009      91
   2  -7   3    3905      96
   5   2   3    4079      90
   2  -7   3    3916      87
  -1   6  -3   19374     355
  -5  -1  -3   19996     381
   1  -6   3   19050     368
   1  -6   3   19353     345
   1  -6   3   18923     342
   5   1   3   19397     343
   5   1   3   18982     344
   5   1   3   18584     365
  -5   0  -3    4626      99
  -5   0  -3    4651     107
   0  -5   3    5097     107
   5   0   3    5354     111
   0  -5   3    5317     115
   5   0   3    5073     113
   0  -5   3    5354     111
   5   0   3    5242     109
  -5   1  -3    5812     120
  -5   1  -3    5855     128
   5  -1   3    5783     119
  -1  -4   3    5769     120
   5  -1   3    5762     124
   5  -1   3    5936     120
  -1  -4   3    5683     116
  -1  -4   3    5732     123
  -5   2  -3   24069     459
  -5   2  -3   24631     427
  -2  -3   3   24079     423
  -2  -3   3   24155     452
   5  -2   3   25345     427
  -2  -3   3   24587     424
   5  -2   3   23634     456
   5  -2   3   23967     426
  -5   3  -3   56810     990
  -2   5   3   55608     957
   5  -3   3   56842     958
  -2   5   3   55439     957
  -3  -2   3   54424     961
   5  -3   3   55096    1050
  -3  -2   3   54686     958
  -5   4  -3    5221     110
   5  -4   3    5031     109
  -1   5   3    5155      99
   5  -4   3    5114     113
  -1   5   3    5135      98
   5  -4   3    5198     107
  -4  -1   3    5213     103
  -4  -1   3    5145     100
   0  -5  -3    4888     101
  -5   5  -3    4939     108
  -5   5  -3    4833     107
   5  -5   3    5155     110
  -5   0   3    5251     103
   0   5   3    5311     103
   0   5   3    5172     104
  -5   0   3    5151     100
   5  -5   3    5207     116
  -5   6  -3    9657     182
  -1  -5  -3    9573     188
  -5   6  -3    9543     182
   5  -6   3   10503     209
  -6   1   3   10555     188
  -6   1   3   10436     186
   5  -6   3   10466     195
   1   5   3   10505     191
   1   5   3   10533     193
  -5   7  -3    4439     102
  -2  -5  -3    4748     103
  -5   7  -3    4588     104
   5  -7   3    4585      99
   2   5   3    4575      99
  -7   2   3    4557      86
  -7   2   3    4617      89
   2   5   3    4547      96
   2   5   3    4597      94
  -3  -5  -3    9430     193
  -5   8  -3    9295     182
  -5   8  -3    9508     184
   3   5   3   10353     194
   5  -8   3   10149     208
   3   5   3    9991     200
   3   5   3   10112     192
  -8   3   3   10298     185
   5  -8   3   10267     194
  -8   3   3   10106     183
  -4  -5  -3   16789     338
  -5   9  -3   16888     315
  -5   9  -3   17544     318
   4   5   3   15969     314
   5  -9   3   16038     298
   5  -9   3   16289     298
  -9   4   3   16298     289
   4   5   3   16376     297
  -9   4   3   16130     287
   4   5   3   16169     298
   5  -9   3   15688     321
  -5  10  -3    3458      88
  -5  -5  -3    3481      94
  -5  10  -3    3427      90
   5 -10   3    3203      95
 -10   5   3    3399      68
   5 -10   3    3326      82
   5   5   3    3361      85
   5   5   3    3339      82
   5   5   3    3395      82
 -10   5   3    3362      72
  -6  -5  -3    7193     160
  -5  11  -3    6934     149
  -5  11  -3    7115     147
   5 -11   3    6858     156
   6   5   3    6878     141
 -11   6   3    6881     132
   6   5   3    6934     144
 -11   6   3    6845     129
  -4  10  -3   12539     242
  -6  -4  -3   12667     261
  -4  10  -3   12949     245
   4 -10   3   12640     261
   6   4   3   12948     243
   6   4   3   12639     254
   6   4   3   12628     241
 -10   6   3   12676     229
 -10   6   3   12832     230
   4 -10   3   12665     241
  -6  -3  -3    2085      76
  -3   9  -3    2084      70
   6   3   3    2077      66
   6   3   3    2078      70
   3  -9   3    1915      64
   6   3   3    2075      65
   3  -9   3    1967      77
  -2   8  -3    3260      85
  -6  -2  -3    3142      90
   2  -8   3    3236      91
   6   2   3    3140      82
   6   2   3    3248      83
   2  -8   3    3331      88
   6   2   3    3313      81
   2  -8   3    3291      81
  -6  -1  -3    5773     133
  -6  -1  -3    5850     123
  -1   7  -3    5843     126
   6   1   3    5844     121
   6   1   3    5710     123
   1  -7   3    5496     130
   1  -7   3    5788     121
   6   1   3    5606     126
   1  -7   3    5671     124
  -6   0  -3    2756      71
  -6   0  -3    3000      81
   0  -6   3    2817      76
   0  -6   3    2785      76
   6   0   3    2684      71
   6   0   3    2931      72
   6   0   3    2869      75
   0  -6   3    2864      70
  -6   1  -3    9372     191
  -6   1  -3    9539     178
   6  -1   3   10522     196
  -1  -5   3   10568     196
   6  -1   3   10483     194
  -1  -5   3   10477     193
  -1  -5   3   10196     205
   6  -1   3   10387     206
  -6   2  -3   19046     368
  -6   2  -3   19054     343
   6  -2   3   17539     314
  -2  -4   3   17286     312
   6  -2   3   17262     312
   6  -2   3   17283     334
  -2  -4   3   17041     310
  -2  -4   3   17452     332
  -6   3  -3    3631      92
  -6   3  -3    3757      88
  -3   6   3    3739      72
  -3  -3   3    3637      81
  -3   6   3    3656      70
   6  -3   3    3735      88
  -3  -3   3    3644      85
   6  -3   3    3632      90
  -3  -3   3    3623      81
   6  -3   3    3574      85
  -6   4  -3    3112      85
  -6   4  -3    3162      81
  -4  -2   3    3034      70
  -4  -2   3    3088      77
  -2   6   3    3056      65
  -2   6   3    3013      66
   6  -4   3    2979      81
   6  -4   3    3230      81
  -6   5  -3   20566     372
   1  -6  -3   20606     388
  -6   5  -3   20436     371
  -1   6   3   19483     342
   6  -5   3   19208     372
  -5  -1   3   19045     342
  -5  -1   3   19550     344
   6  -5   3   18983     347
  -1   6   3   19289     341
  -6   6  -3    2975      79
  -6   6  -3    2904      78
   0  -6  -3    2920      69
   0   6   3    2863      69
  -6   0   3    2788      61
  -6   0   3    2852      66
   0   6   3    2830      65
   6  -6   3    2783      76
   6  -6   3    2730      71
  -6   7  -3    3412      88
  -1  -6  -3    3477      85
  -6   7  -3    3426      88
   6  -7   3    3635      86
   1   6   3    3587      82
   6  -7   3    3569      94
  -7   1   3    3719      81
   1   6   3    3663      85
  -7   1   3    3657      76
   1   6   3    3574      75
  -6   8  -3    5447     119
  -2  -6  -3    5214     121
  -6   8  -3    5413     118
  -8   2   3    5178     105
   2   6   3    5374     110
   6  -8   3    5093     112
  -8   2   3    5350     102
   6  -8   3    5198     122
   2   6   3    5327     112
   2   6   3    5213     108
  -3  -6  -3    3581      93
  -6   9  -3    3615      89
  -6   9  -3    3570      91
   6  -9   3    3462      87
   3   6   3    3461      87
   3   6   3    3502      81
   6  -9   3    3453      94
   3   6   3    3590      84
   6  -9   3    3464      87
  -9   3   3    3563      77
  -9   3   3    3619      72
  -4  -6  -3   11776     242
  -6  10  -3   11870     227
  -6  10  -3   11854     229
 -10   4   3   11726     211
   6 -10   3   11557     239
   4   6   3   11743     220
   4   6   3   11571     231
 -10   4   3   11611     214
   4   6   3   11547     222
  -5  -6  -3    6730     154
  -6  11  -3    6714     143
  -6  11  -3    6896     147
   6 -11   3    6715     153
 -11   5   3    6657     131
 -11   5   3    6663     127
   5   6   3    6446     142
   5   6   3    6679     138
   5   6   3    6808     140
  -6  12  -3     172      38
  -6  -6  -3     182      48
  -6  12  -3     200      40
   6   6   3     173      28
   6 -12   3     199      49
   6   6   3     233      39
 -12   6   3     199      34
 -12   6   3     198      25
  -6  13  -3    2753      80
  -7  -6  -3    2622      92
  -6  13  -3    2796      86
   7   6   3    2511      74
   7   6   3    2626      80
 -13   7   3    2523      61
 -13   7   3    2542      69
   6 -13   3    2504      88
  -5  12  -3    7550     157
  -7  -5  -3    7811     172
  -5  12  -3    7465     159
   5 -12   3    7685     172
 -12   7   3    7715     144
   7   5   3    7941     159
   7   5   3    7516     155
 -12   7   3    7584     148
  -7  -4  -3    2191      82
  -4  11  -3    2083      72
  -4  11  -3    2240      70
 -11   7   3    2050      49
   4 -11   3    2008      80
   7   4   3    2015      66
 -11   7   3    2094      54
   7   4   3    2115      70
  -7  -3  -3    2202      80
  -3  10  -3    2302      76
   3 -10   3    1519      58
 -10   7   3    1507      40
 -10   7   3    1578      43
   3 -10   3    1580      71
   7   3   3    1597      59
   7   3   3    1634      61
  -7  -2  -3    4184      97
  -7  -2  -3    4125     108
  -2   9  -3    4036     102
   2  -9   3    3891     107
   7   2   3    4113      96
   7   2   3    3986      98
   2  -9   3    4189      97
   7   2   3    4059     100
  -7  -1  -3    1303      54
  -1   8  -3    1251      59
  -7  -1  -3    1207      64
   1  -8   3    1200      62
   7   1   3    1268      53
   1  -8   3    1294      54
   7   1   3    1302      56
   7   1   3    1359      58
  -7   0  -3    9102     179
  -7   0  -3    8885     192
   0   7  -3    9240     181
   7   0   3    8344     167
   7   0   3    8139     174
   0  -7   3    8345     168
   7   0   3    8566     166
   0  -7   3    8071     176
   0  -7   3    8330     164
  -7   1  -3    3436      84
  -7   1  -3    3403      92
   7  -1   3    3658      87
  -1  -6   3    3644      91
   7  -1   3    3578      90
   7  -1   3    3665      90
  -1  -6   3    3594      85
  -1  -6   3    3687      91
  -7   2  -3    4647     109
  -7   2  -3    4566     101
  -2  -5   3    4668     104
   7  -2   3    4732     104
   7  -2   3    4605     106
  -2  -5   3    4666     102
   7  -2   3    4697     103
  -2  -5   3    4688      99
  -7   3  -3   14499     272
  -7   3  -3   14774     270
  -7   3  -3   14498     289
  -4   7   3   14358     260
  -3  -4   3   14691     286
   7  -3   3   14846     273
  -4   7   3   14755     260
   7  -3   3   14675     290
  -3  -4   3   14915     271
  -3  -4   3   15057     269
  -7   4  -3    8643     169
  -7   4  -3    8478     170
  -4  -3   3    7897     151
  -4  -3   3    7747     149
  -3   7   3    7658     142
  -4  -3   3    7644     154
   7  -4   3    7779     162
  -3   7   3    7718     143
   7  -4   3    7767     154
  -7   5  -3    4374      96
  -7   5  -3    4224      99
  -5  -2   3    3857      82
  -2   7   3    4054      81
  -5  -2   3    4028      88
  -2   7   3    4068      79
   7  -5   3    4027      94
   7  -5   3    3988      89
   1  -7  -3    6168     130
  -7   6  -3    6228     134
   7  -6   3    5602     131
   7  -6   3    5664     122
  -1   7   3    5730     115
  -6  -1   3    5737     120
  -6  -1   3    5806     116
  -1   7   3    5759     117
  -7   7  -3    9494     187
   0  -7  -3    9154     190
  -7   7  -3    9251     186
   7  -7   3    8229     166
  -7   0   3    8333     159
   0   7   3    8611     164
   0   7   3    8449     162
  -7   0   3    8415     162
   7  -7   3    8201     178
  -1  -7  -3   11596     227
  -7   8  -3   11412     218
  -7   8  -3   11657     219
   7  -8   3   10771     221
  -8   1   3   10995     201
  -8   1   3   11018     198
   1   7   3   10906     208
   1   7   3   11490     205
   1   7   3   10978     202
  -7   9  -3   11181     217
  -2  -7  -3   10939     228
  -7   9  -3   11418     218
   2   7   3   10619     214
  -9   2   3   10977     204
  -9   2   3   10850     201
   2   7   3   11260     210
   7  -9   3   11048     226
   2   7   3   10745     207
  -7  10  -3    3779      94
  -7  10  -3    3820      98
  -3  -7  -3    3719      97
   3   7   3    4409     101
   3   7   3    4348      98
   7 -10   3    4317     110
 -10   3   3    4402      95
 -10   3   3    4476      89
   3   7   3    4348      96
  -7  11  -3    6692     145
  -7  11  -3    6988     148
  -4  -7  -3    6841     155
   7 -11   3    6685     152
 -11   4   3    6744     133
 -11   4   3    6671     129
   4   7   3    6477     140
   4   7   3    6576     138
   4   7   3    6651     140
  -7  12  -3    5356     121
  -7  12  -3    5429     124
  -5  -7  -3    5321     131
 -12   5   3    5340     106
   5   7   3    5251     116
   7 -12   3    5249     128
 -12   5   3    5221     112
   5   7   3    5311     119
  -6  -7  -3    2207      84
  -7  13  -3    2399      75
  -7  13  -3    2229      79
 -13   6   3    2247      67
   6   7   3    2259      73
   7 -13   3    2097      82
 -13   6   3    2227      58
   6   7   3    2262      71
  -7  14  -3     114      38
  -7  -7  -3     133      52
  -7  14  -3     152      37
   7 -14   3     105      51
 -14   7   3     107      35
   7   7   3     142      33
 -14   7   3     164      26
   7   7   3     119      36
  -7  15  -3    1956      72
  -7  15  -3    2059      79
  -8  -7  -3    1977      88
 -15   8   3    2105      69
   8   7   3    1928      69
   8   7   3    1999      73
   7 -15   3    1990      84
 -15   8   3    2062      59
  -6  14  -3     199      40
  -6  14  -3     263      40
  -8  -6  -3     262      55
 -14   8   3      80      32
   6 -14   3      34      51
   8   6   3     159      35
 -14   8   3      91      25
   8   6   3     127      34
  -5  13  -3     608      57
  -5  13  -3     722      52
  -8  -5  -3     648      59
 -13   8   3     575      37
   8   5   3     578      49
 -13   8   3     553      45
   5 -13   3     754      60
   8   5   3     604      46
  -4  12  -3    3832      96
  -8  -4  -3    3903     108
  -4  12  -3    3697     100
   8   4   3    4502     107
   8   4   3    4406     102
 -12   8   3    4419      89
 -12   8   3    4420      93
   4 -12   3    4226     115
  -3  11  -3    2208      76
  -8  -3  -3    2243      84
   8   3   3    2591      78
   3 -11   3    2874      92
 -11   8   3    2552      59
   8   3   3    2715      75
   3 -11   3    2711      74
 -11   8   3    2618      63
  -8  -2  -3     182      30
  -8  -2  -3     232      48
  -2  10  -3     180      38
 -10   8   3      76      19
   8   2   3     143      36
 -10   8   3      48      18
   2 -10   3     187      31
   8   2   3      97      32
   2 -10   3     113      45
   8   2   3     116      29
  -8  -1  -3   20102     394
  -8  -1  -3   20066     365
  -1   9  -3   19840     367
   1  -9   3   19015     348
   8   1   3   19265     372
   8   1   3   19198     350
   1  -9   3   18686     375
   0   8  -3     579      41
  -8   0  -3     541      38
  -8   0  -3     579      51
   0  -8   3     566      47
   0  -8   3     592      42
   8   0   3     622      51
   8   0   3     593      41
   0  -8   3     606      48
  -8   1  -3   11374     228
  -8   1  -3   11269     211
  -1  -7   3   10815     218
  -1  -7   3   10956     203
   8  -1   3   10974     206
  -1  -7   3   10821     206
   8  -1   3   10935     217
  -8   2  -3    5210     123
  -8   2  -3    5314     115
  -8   2  -3    5211     123
  -2  -6   3    5427     112
   8  -2   3    5239     115
  -2  -6   3    5299     119
   8  -2   3    5100     119
  -2  -6   3    5339     116
  -8   3  -3    9152     193
  -8   3  -3    9458     184
  -8   3  -3    9364     181
   8  -3   3   10227     208
   8  -3   3   10421     197
  -3  -5   3   10279     196
  -5   8   3   10210     183
  -3  -5   3   10255     193
  -3  -5   3   10034     205
  -5   8   3   10319     184
  -8   4  -3     755      47
  -8   4  -3     559      51
   8  -4   3     590      50
  -4  -4   3     630      50
   8  -4   3     520      48
  -4  -4   3     635      42
  -4  -4   3     616      44
  -4   8   3     611      31
  -4   8   3     646      36
  -8   5  -3   21283     392
  -8   5  -3   21379     391
  -5  -3   3   18853     362
  -3   8   3   18644     337
  -3   8   3   19157     339
   8  -5   3   19038     346
  -5  -3   3   18690     342
  -5  -3   3   18409     344
   8  -5   3   18681     370
   2  -8  -3    3135      74
  -8   6  -3    3246      88
  -8   6  -3    3250      87
   8  -6   3    3216      81
  -2   8   3    3233      76
  -2   8   3    3320      73
  -6  -2   3    3252      75
  -6  -2   3    3400      82
   8  -6   3    3133      88
  -8   7  -3    1225      62
   1  -8  -3    1188      49
  -8   7  -3    1191      62
  -7  -1   3    1278      46
   8  -7   3    1206      62
  -1   8   3    1304      47
  -1   8   3    1148      52
  -7  -1   3    1295      58
   0  -8  -3     567      46
  -8   8  -3     491      44
  -8   8  -3     496      43
  -8   0   3     670      50
   8  -8   3     605      47
   0   8   3     617      43
  -8   0   3     609      38
   0   8   3     691      49
  -8   9  -3    8117     165
  -8   9  -3    7925     163
  -1  -8  -3    8019     168
   1   8   3    8250     160
   1   8   3    8113     157
  -9   1   3    8069     152
   8  -9   3    7785     172
   1   8   3    8019     157
  -9   1   3    8068     157
  -8  10  -3       3      36
  -2  -8  -3      27      39
  -8  10  -3       1      34
   2   8   3      18      29
   8 -10   3       1      42
   2   8   3      19      25
 -10   2   3      20      23
 -10   2   3      25      31
   2   8   3       1      32
  -3  -8  -3    2060      76
  -8  11  -3    2031      75
   3   8   3    1418      57
   3   8   3    1452      62
   8 -11   3    1338      70
 -11   3   3    1336      58
   3   8   3    1417      51
 -11   3   3    1378      48
  -4  -8  -3    5468     129
  -8  12  -3    5224     121
  -8  12  -3    5108     123
 -12   4   3    4361     102
   8 -12   3    4421     114
 -12   4   3    4433      93
   4   8   3    4399     105
   4   8   3    4229     102
   4   8   3    4327     102
  -8  13  -3     370      42
  -8  13  -3     325      44
  -5  -8  -3     334      51
   8 -13   3     456      52
   5   8   3     337      37
   5   8   3     347      39
 -13   5   3     370      29
 -13   5   3     378      39
  -8  14  -3     688      59
  -8  14  -3     633      49
  -6  -8  -3     748      62
 -14   6   3     464      40
   6   8   3     494      43
   6   8   3     445      38
 -14   6   3     513      41
   8 -14   3     475      54
  -7  -8  -3    2576      95
  -8  15  -3    2564      86
  -8  15  -3    2528      80
 -15   7   3    2216      72
   7   8   3    2343      72
   7   8   3    2371      78
   8 -15   3    2249      88
 -15   7   3    2412      65
  -8  -8  -3     372      62
  -8  16  -3     275      42
  -8  16  -3     294      40
   8   8   3     251      43
 -16   8   3     377      44
 -16   8   3     317      33
   8   8   3     323      37
   8 -16   3     321      60
  -8  17  -3     979      65
  -8  17  -3     915      71
  -9  -8  -3    1022      84
   9   8   3     722      61
   8 -17   3     792      67
 -17   9   3     720      64
 -17   9   3     688      48
  -9  -7  -3    2009      89
  -7  16  -3    1767      71
  -7  16  -3    1813      76
   7 -16   3    1826      88
 -16   9   3    1724      68
 -16   9   3    1801      58
   9   7   3    1724      70
  -6  15  -3     113      44
  -9  -6  -3     128      56
  -6  15  -3     153      36
   6 -15   3      82      53
 -15   9   3      97      26
 -15   9   3      45      35
   9   6   3     121      36
  -5  14  -3    1211      65
  -9  -5  -3    1198      76
  -5  14  -3    1228      69
 -14   9   3    1397      47
   9   5   3    1457      66
 -14   9   3    1358      57
   5 -14   3    1506      77
  -4  13  -3    2640      83
  -9  -4  -3    2581      92
  -4  13  -3    2548      79
 -13   9   3    2734      64
   9   4   3    2796      81
   4 -13   3    2761      93
 -13   9   3    2618      69
  -3  12  -3      56      38
  -9  -3  -3      67      48
 -12   9   3      34      21
   9   3   3      90      32
   3 -12   3      91      48
 -12   9   3      34      25
  -9  -2  -3    4045     108
  -9  -2  -3    3962      95
  -2  11  -3    3974     100
   2 -11   3    4200     111
   2 -11   3    4148      96
 -11   9   3    4026      82
 -11   9   3    4069      84
   9   2   3    4090     101
  -1  10  -3    6817     144
  -9  -1  -3    6849     142
  -9  -1  -3    6894     158
   9   1   3    7348     159
   9   1   3    7510     153
   1 -10   3    7568     150
   1 -10   3    7409     165
 -10   9   3    7247     136
 -10   9   3    7238     136
  -9   0  -3    2399      70
   0   9  -3    2293      74
  -9   0  -3    2451      82
   0  -9   3    2382      80
   9   0   3    2353      72
  -9   9   3    2196      50
   0  -9   3    2403      68
   9   0   3    2409      73
  -9   9   3    2186      50
   0  -9   3    2363      76
  -9   1  -3    7881     157
  -9   1  -3    7725     170
  -8   9   3    7636     143
  -1  -8   3    7857     170
   9  -1   3    8009     161
  -8   9   3    8009     143
  -1  -8   3    8162     157
   9  -1   3    7972     167
  -1  -8   3    7871     161
  -9   2  -3   10495     221
  -9   2  -3   10771     206
  -9   2  -3   10637     209
  -2  -7   3   10834     206
  -7   9   3   10974     194
  -2  -7   3   10572     221
   9  -2   3   10666     220
  -7   9   3   10913     195
   9  -2   3   10516     209
  -2  -7   3   10775     209
  -9   3  -3    3541      89
  -9   3  -3    3746      96
  -9   3  -3    3558      96
  -3  -6   3    3556      83
  -6   9   3    3642      70
  -3  -6   3    3564      90
  -3  -6   3    3521      90
   9  -3   3    3486      88
  -6   9   3    3518      72
   9  -3   3    3482      89
  -9   4  -3   17397     322
  -9   4  -3   17384     324
   9  -4   3   15974     298
  -5   9   3   16199     287
   9  -4   3   15930     318
  -4  -5   3   16061     295
  -5   9   3   16323     288
  -4  -5   3   15962     314
  -4  -5   3   15832     297
  -9   5  -3   22889     409
  -9   5  -3   22317     410
  -4   9   3   22862     401
  -4   9   3   22696     400
   9  -5   3   23116     415
  -5  -4   3   22139     407
   9  -5   3   22496     438
  -5  -4   3   22573     406
  -5  -4   3   22750     433
  -9   6  -3    1998      76
  -9   6  -3    1948      73
   3  -9  -3    2112      54
  -6  -3   3    2046      60
  -6  -3   3    2065      57
   9  -6   3    1913      72
  -3   9   3    2061      60
  -6  -3   3    2102      71
  -3   9   3    2030      56
  -9   7  -3    4229     108
   2  -9  -3    4206      97
  -9   7  -3    4258     105
  -2   9   3    4114      90
  -2   9   3    4122      93
  -7  -2   3    4159      92
  -7  -2   3    4057      98
   9  -7   3    3869     105
  -9   8  -3   20897     379
   1  -9  -3   20135     398
  -9   8  -3   20788     379
  -8  -1   3   19367     353
  -1   9   3   19391     354
  -1   9   3   19914     355
   9  -8   3   19585     385
  -8  -1   3   19785     356
  -9   9  -3    2456      80
   0  -9  -3    2556      74
  -9   9  -3    2469      80
   9  -9   3    2450      80
   0   9   3    2506      73
   0   9   3    2430      68
  -9   0   3    2539      74
  -9   0   3    2462      63
  -9  10  -3    9331     187
  -1  -9  -3    9248     193
  -9  10  -3    9055     185
   9 -10   3    7690     169
   1   9   3    7754     156
 -10   1   3    7645     154
 -10   1   3    7776     149
   1   9   3    7640     153
   1   9   3    7420     152
  -9  11  -3    3506      93
  -9  11  -3    3561      96
  -2  -9  -3    3362      94
   2   9   3    3474      85
 -11   2   3    3520      88
 -11   2   3    3479      79
   9 -11   3    3353      98
   2   9   3    3554      90
   2   9   3    3416      80
  -9  12  -3    1555      69
  -3  -9  -3    1561      72
  -9  12  -3    1528      72
 -12   3   3    1447      63
   9 -12   3    1540      74
   3   9   3    1447      59
   3   9   3    1537      66
 -12   3   3    1449      50
   3   9   3    1534      54
  -9  13  -3    4098     106
  -4  -9  -3    4037     110
  -9  13  -3    4122     107
   9 -13   3    3618     103
 -13   4   3    3694      82
 -13   4   3    3521      88
   4   9   3    3621      96
   4   9   3    3506      92
  -5  -9  -3    1005      70
  -9  14  -3    1212      70
  -9  14  -3    1252      64
   9 -14   3     887      71
 -14   5   3     866      60
   5   9   3     855      60
   5   9   3     821      56
 -14   5   3     929      46
  -9  15  -3     572      50
  -9  15  -3     567      47
  -6  -9  -3     665      60
   6   9   3     581      53
   9 -15   3     589      59
 -15   6   3     520      43
   6   9   3     560      43
 -15   6   3     553      46
  -9  16  -3     750      66
  -9  16  -3     746      61
  -7  -9  -3     800      76
   9 -16   3    1033      80
   7   9   3    1093      63
   7   9   3    1014      58
 -16   7   3    1075      52
 -16   7   3    1068      63
  -8  -9  -3     900      81
  -9  17  -3     837      63
  -9  17  -3     755      69
 -17   8   3    1056      66
 -17   8   3    1124      55
   9 -17   3    1185      83
  -9  18  -3     893      70
  -9  -9  -3    1027      83
 -18   9   3     974      55
 -18   9   3     924      66
   9 -18   3     951      83
  -9  19  -3    1481      78
 -10  -9  -3    1536      89
 -19  10   3    1641      66
 -19  10   3    1739      79
   9 -19   3    1716      91
  -8  18  -3     426      53
 -10  -8  -3     464      66
 -18  10   3     465      39
 -18  10   3     432      49
   8 -18   3     495      64
  -7  17  -3     759      67
  -7  17  -3     887      61
 -10  -7  -3     918      78
 -17  10   3     741      62
 -17  10   3     858      50
   7 -17   3     798      68
  -6  16  -3    1699      70
  -6  16  -3    1746      76
 -10  -6  -3    1703      86
 -16  10   3    1555      64
  10   6   3    1549      68
 -16  10   3    1567      55
   6 -16   3    1608      85
 -10  -5  -3    2286      92
  -5  15  -3    2045      80
  -5  15  -3    2209      76
 -15  10   3    1848      56
   5 -15   3    1887      87
 -15  10   3    1812      64
  -4  14  -3     643      50
  -4  14  -3     670      55
 -10  -4  -3     656      60
  10   4   3     476      39
 -14  10   3     416      37
   4 -14   3     660      60
 -14  10   3     457      31
  -3  13  -3    4269     107
 -10  -3  -3    4014     113
   3 -13   3    4049     112
  10   3   3    4100     101
 -13  10   3    4188      86
 -13  10   3    3953      89
 -10  -2  -3    3216     100
 -10  -2  -3    3318      86
  -2  12  -3    3228      91
 -12  10   3    3025      71
  10   2   3    3162      86
   2 -12   3    3171      97
 -12  10   3    3023      69
 -10  -1  -3     297      50
 -10  -1  -3     286      31
  -1  11  -3     315      40
  10   1   3     294      35
 -11  10   3     287      25
   1 -11   3     427      54
  10   1   3     329      41
 -11  10   3     248      24
   1 -11   3     239      32
 -10   0  -3    2373      72
 -10   0  -3    2359      85
   0  10  -3    2558      75
   0 -10   3    2576      86
  10   0   3    2760      80
   0 -10   3    2800      74
 -10  10   3    2524      59
 -10  10   3    2441      59
  10   0   3    2697      76
 -10   1  -3    8989     195
 -10   1  -3    9103     180
  -1  -9   3    7727     169
  -9  10   3    7599     143
  -1  -9   3    7851     155
  10  -1   3    7348     157
  -9  10   3    7541     141
  10  -1   3    7774     166
  -1  -9   3    7541     159
 -10   2  -3      10      31
 -10   2  -3      10      35
 -10   2  -3      27      43
  10  -2   3      35      30
  -8  10   3       5      22
  -2  -8   3      24      34
  -2  -8   3      44      28
  -2  -8   3      48      44
  10  -2   3      11      36
  -8  10   3       8      18
 -10   3  -3    3703      99
 -10   3  -3    3744      97
 -10   3  -3    3727      92
  -3  -7   3    4439     106
  -7  10   3    4446      85
  10  -3   3    3923     103
  -7  10   3    4301      88
  10  -3   3    4361     105
  -3  -7   3    4390     104
  -3  -7   3    4432      98
[truncated: 886,459 more chars]
