# Supplementary material for: Ligand Chirality Transfer from Solution State to the Crystalline Self‐Assemblies in Circularly Polarized Luminescence (CPL) Active Lanthanide Systems
Source: Adv Sci (Weinh). 2024 Mar 6;11(18):2307448. doi: 10.1002/advs.202307448 (PMC11095229; doi:10.1002/advs.202307448)
Supplement: Supplementary file 2 — Supporting Information [file ADVS-11-2307448-s001.zip › advs202307448-sup-0002-SuppMat.zip/Christal strucutre for Angew. Chem. 3.cif]

#\#CIF_1.1

#  CIF produced by WinGX routine CIF_UPDATE
#  Created on 2022-07-29 at 12:42:35
#  Using CIFtbx version 3.0.4  1 Sep 2006

#  Dictionary name : cif_core.dic
#  Dictionary vers : 2.4.5
#  Request file    : d:\wingx\files\archive.reqdat
#  CIF files read  : mig_dfc079_sqd project

#------------------ SECTION 1. GLOBAL INFORMATION ---------------------------#

data_global

#------------------ AUDIT DETAILS -------------------------------------------#

_audit_creation_date            2022-07-29
_audit_creation_method          'WinGX routine CIF_UPDATE'
_audit_conform_dict_name        cif_core.dic
_audit_conform_dict_version     2.4.3
_audit_conform_dict_location    ftp://ftp.iucr.org/pub/cif_core.dic
_audit_update_record            ?

#------------------ AUTHOR DETAILS -------------------------------------------#

# Name and address of author for correspondence

_publ_contact_author_name       ' Martinez Calvo, Miguel  '
_publ_contact_author_address	'Facultade de Química, Departamento de Química Inorgánica, Avda das Ciencias, 15872, Santiago de Compostela, Spain'
;

;
_publ_contact_author_email       'miguel.martinez.calvo@usc.es '
_publ_contact_author_fax         ' '
_publ_contact_author_phone       '+34 881814238 '


# Insert blank lines between references

_publ_section_references
;


Bruker (2012) APEX2 (Version 2012.10-0), SAINT (version 8.27B), SADABS
(version 2012/1), BrukerAXS Inc, Madison, Wisconsin, USA.

ORTEP-3: Farrugia, L. J. (2012). J. Appl. Cryst. 45, 849-854.

PLATON: Spek, A. L. (2009). Acta. Cryst. D65, 148-155.

SHELX: Sheldrick, G. M. (2008). Acta Cryst. A64, 112-122.

WinGX: Farrugia, L. J. (2012). J. Appl. Cryst. 45, 849-854.

;

#------------------  SECTION 2. COMPOUND(S) DETAILS -------------------------#

data_DFC079sq

_audit_creation_date                    2022-07-29T12:42:35-00:00
_audit_creation_method                  'WinGX routine CIF_UPDATE'
_audit_conform_dict_name                cif_core.dic
_audit_conform_dict_version             2.4.5
_audit_conform_dict_location            ftp://ftp.iucr.org/pub/cif_core.dic
_publ_requested_category                FM

#----------------------------------------------------------------------------#
#                   CHEMICAL INFORMATION                                     #
#----------------------------------------------------------------------------#

_chemical_formula_moiety                'C93  H66  N9  O21  Cl3  Eu2'
_chemical_formula_sum                   'C62 H54 Cl2 Eu0.67 N6 O14'
_chemical_formula_weight                1279.32
_chemical_absolute_configuration        'R,R'

#----------------------------------------------------------------------------#
#                   UNIT CELL INFORMATION                                    #
#----------------------------------------------------------------------------#

_symmetry_cell_setting                  hexagonal
_symmetry_space_group_name_H-M          'P 63 2 2'
_symmetry_space_group_name_Hall         'P 6c 2c'
_symmetry_Int_Tables_number             182
loop_
    _symmetry_equiv_pos_as_xyz
'x, y, z'
'-y, x-y, z'
'-x+y, -x, z'
'-x, -y, z+1/2'
'y, -x+y, z+1/2'
'x-y, x, z+1/2'
'y, x, -z'
'x-y, -y, -z'
'-x, -x+y, -z'
'-y, -x, -z+1/2'
'-x+y, y, -z+1/2'
'x, x-y, -z+1/2'

_cell_length_a                          22.917(4)
_cell_length_b                          22.917(4)
_cell_length_c                          12.943(2)
_cell_angle_alpha                       90
_cell_angle_beta                        90
_cell_angle_gamma                       120
_cell_volume                            5887(2)
_cell_formula_units_Z                   3
_cell_measurement_temperature           106(2)
_cell_measurement_reflns_used           9693
_cell_measurement_theta_min             3.14
_cell_measurement_theta_max             26.13
_cell_measurement_wavelength            0.71073

#----------------------------------------------------------------------------#
#                   CRYSTAL INFORMATION                                      #
#----------------------------------------------------------------------------#

_exptl_crystal_description              'Prism'
_exptl_crystal_colour                   'colourless'
_exptl_crystal_size_max                 0.181
_exptl_crystal_size_mid                 0.160
_exptl_crystal_size_min                 0.124
_exptl_crystal_density_diffrn           1.083
_exptl_crystal_density_method           'not measured'
_exptl_crystal_F_000                    1968

#----------------------------------------------------------------------------#
#                   ABSORPTION CORRECTION                                    #
#----------------------------------------------------------------------------#

_exptl_absorpt_coefficient_mu           0.66
_exptl_absorpt_correction_type          none

#----------------------------------------------------------------------------#
#                   DATA COLLECTION                                          #
#----------------------------------------------------------------------------#

_diffrn_ambient_temperature             106(2)
_diffrn_radiation_wavelength            0.71073
_diffrn_radiation_type                  MoK\a
_diffrn_radiation_probe                 x-ray
_diffrn_radiation_source               'sealed tube'
_diffrn_radiation_monochromator        'graphite'
_diffrn_measurement_device_type        'Bruker APEX-II CCD'
_diffrn_measurement_method             '\f and \w scans'
_diffrn_standards_number                0
_diffrn_standards_interval_time         .
_diffrn_standards_interval_count        .
_diffrn_standards_decay_%               ?
_diffrn_reflns_av_R_equivalents         0.0241
_diffrn_reflns_av_unetI/netI            0.0353
_diffrn_reflns_number                   41577
_diffrn_reflns_limit_h_min              -25
_diffrn_reflns_limit_h_max              28
_diffrn_reflns_limit_k_min              -28
_diffrn_reflns_limit_k_max              28
_diffrn_reflns_limit_l_min              -15
_diffrn_reflns_limit_l_max              15
_diffrn_reflns_theta_min                1.777
_diffrn_reflns_theta_max                26.018
_diffrn_reflns_theta_full               25.242
_diffrn_measured_fraction_theta_full
                                        0.999
_diffrn_measured_fraction_theta_max
                                        0.999
_diffrn_reflns_Laue_measured_fraction_full
                                        0.999
_diffrn_reflns_Laue_measured_fraction_max
                                        0.999
_diffrn_reflns_point_group_measured_fraction_full
                                        0.999
_diffrn_reflns_point_group_measured_fraction_max
                                        0.999
_reflns_Friedel_fraction_full           1
_reflns_Friedel_fraction_max            1
_reflns_Friedel_coverage                0.712
_reflns_number_total                    41577
_reflns_number_gt                       36368
_reflns_threshold_expression            'I > 2\s(I)'

#----------------------------------------------------------------------------#
#                   COMPUTER PROGRAMS USED                                   #
#----------------------------------------------------------------------------#

_computing_data_collection              'Bruker APEX2'
_computing_cell_refinement              'Bruker SAINT'
_computing_data_reduction               'Bruker SAINT'  
_computing_structure_refinement         'SHELXL-2014/7 (Sheldrick, 2014)'
_computing_molecular_graphics           'Ortep for Windows (Farrugia, 2012)'
_computing_publication_material         'WinGX publication routines (Farrugia, 2012)'

#----------------------------------------------------------------------------#
#                   STRUCTURE SOLUTION                                       #
#----------------------------------------------------------------------------#

_atom_sites_solution_hydrogens          geom

#----------------------------------------------------------------------------#
#                   REFINEMENT INFORMATION                                   #
#----------------------------------------------------------------------------#

_shelx_SHELXL_version_number            2014/7
_refine_ls_structure_factor_coef        Fsqd
_refine_ls_matrix_type                  full
_refine_ls_weighting_scheme             calc
_refine_ls_weighting_details            'w=1/[\s^2^(Fo^2^)+(0.1770P)^2^+0.9016P] where P=(Fo^2^+2Fc^2^)/3'
_refine_ls_hydrogen_treatment           constr
_refine_ls_extinction_method            none
_refine_ls_number_reflns                41577
_refine_ls_number_parameters            183
_refine_ls_number_restraints            43
_refine_ls_number_constraints           0
_refine_ls_R_factor_all                 0.068
_refine_ls_R_factor_gt                  0.0599
_refine_ls_wR_factor_ref                0.1901
_refine_ls_wR_factor_gt                 0.179
_refine_ls_goodness_of_fit_ref          0.884
_refine_ls_restrained_S_all             0.893
_refine_ls_shift/su_max                 0.008
_refine_ls_shift/su_mean                0.001
_refine_ls_abs_structure_details
;
 Flack x determined using 1319 quotients [(I+)-(I-)]/[(I+)+(I-)]
 (Parsons, Flack and Wagner, Acta Cryst. B69 (2013) 249-259).
;
_refine_ls_abs_structure_Flack          -0.016(9)
_refine_diff_density_max                1.37
_refine_diff_density_min                -0.887
_refine_diff_density_rms                0.093

#----------------------------------------------------------------------------#
#                   CONSTRAINTS AND RESTRAINTS                               #
#----------------------------------------------------------------------------#


#----------------------------------------------------------------------------#
#                   ATOMIC TYPES, COORDINATES AND THERMAL PARAMETERS         #
#----------------------------------------------------------------------------#

loop_
    _atom_type_symbol
    _atom_type_description
    _atom_type_scat_dispersion_real
    _atom_type_scat_dispersion_imag
    _atom_type_scat_source
C C 0.0033 0.0016 'International Tables Vol C Tables 4.2.6.8 and 6.1.1.4'
H H 0 0 'International Tables Vol C Tables 4.2.6.8 and 6.1.1.4'
N N 0.0061 0.0033 'International Tables Vol C Tables 4.2.6.8 and 6.1.1.4'
O O 0.0106 0.006 'International Tables Vol C Tables 4.2.6.8 and 6.1.1.4'
Cl Cl 0.1484 0.1585 'International Tables Vol C Tables 4.2.6.8 and 6.1.1.4'
Eu Eu -0.1578 3.6682 'International Tables Vol C Tables 4.2.6.8 and 6.1.1.4'

loop_
    _atom_site_label
    _atom_site_type_symbol
    _atom_site_fract_x
    _atom_site_fract_y
    _atom_site_fract_z
    _atom_site_U_iso_or_equiv
    _atom_site_adp_type
    _atom_site_occupancy
    _atom_site_site_symmetry_order
    _atom_site_calc_flag
    _atom_site_refinement_flags_posn
    _atom_site_refinement_flags_adp
    _atom_site_refinement_flags_occupancy
    _atom_site_disorder_assembly
    _atom_site_disorder_group
Eu1 Eu 0.6667 0.3333 0.75 0.0438(3) Uani 1 6 d S T P . .
N1 N 0.5397(4) 0.26985(18) 0.75 0.0473(16) Uani 1 2 d S T P . .
C2 C 0.4361(5) 0.1817(4) 0.6825(6) 0.061(2) Uani 1 1 d . . . . .
H2 H 0.4134 0.1456 0.6375 0.073 Uiso 1 1 calc R U . . .
C1 C 0.5047(4) 0.2180(4) 0.6846(5) 0.0516(19) Uani 1 1 d . . . . .
C4 C 0.4010(5) 0.2005(3) 0.75 0.063(2) Uani 1 2 d S T P . .
O1 O 0.3340(4) 0.16698(19) 0.75 0.099(3) Uani 1 2 d S T P . .
H1 H 0.3202 0.1364 0.7074 0.148 Uiso 0.5 1 calc R U P . .
O3 O 0.6319(3) 0.3880(3) 0.6249(4) 0.0577(16) Uani 1 1 d . . . . .
C7 C 0.5680(7) 0.1436(5) 0.4837(5) 0.081(3) Uani 1 1 d . . . . .
H7 H 0.6042 0.1871 0.4586 0.097 Uiso 1 1 calc R U . . .
C5 C 0.5502(4) 0.2065(4) 0.6165(6) 0.057(2) Uani 1 1 d . . . . .
N3 N 0.5244(4) 0.1559(4) 0.5507(5) 0.071(2) Uani 1 1 d . . . . .
H3 H 0.4814 0.1299 0.5474 0.085 Uiso 1 1 calc R U . . .
C19 C 0.5275(8) 0.1020(8) 0.3908(9) 0.128(6) Uani 1 1 d . . . . .
H19A H 0.4856 0.1018 0.3874 0.192 Uiso 1 1 calc R U . . .
H19B H 0.5187 0.0566 0.398 0.192 Uiso 1 1 calc R U . . .
H19C H 0.5527 0.1213 0.3286 0.192 Uiso 1 1 calc R U . . .
C18 C 0.5704(6) 0.0691(5) 0.6154(9) 0.077(3) Uani 1 1 d . . . . .
H18 H 0.5281 0.0619 0.6342 0.093 Uiso 1 1 calc R U . . .
C1A C 0.5994(6) 0.1092(6) 0.5423(8) 0.076(3) Uani 1 1 d . . . . .
C1B C 0.6542(11) 0.0376(9) 0.6417(13) 0.138(7) Uani 1 1 d . . . . .
H1B H 0.6707 0.0123 0.6732 0.165 Uiso 1 1 calc R U . . .
C1C C 0.5964(8) 0.0328(6) 0.6734(13) 0.113(5) Uani 1 1 d . . . . .
H1C H 0.5736 0.007 0.7308 0.136 Uiso 1 1 calc R U . . .
C8 C 0.6919(6) 0.0844(5) 0.5546(8) 0.123(6) Uani 1 1 d G U . . .
C1E C 0.7536(7) 0.0928(8) 0.5235(13) 0.164(7) Uani 1 1 d G U . . .
H1E H 0.7701 0.0671 0.5536 0.197 Uiso 1 1 calc R U . . .
C6 C 0.7907(5) 0.1395(9) 0.4473(14) 0.234(14) Uani 1 1 d G U . . .
H6 H 0.8321 0.1451 0.4265 0.281 Uiso 1 1 calc R U . . .
C1G C 0.7661(7) 0.1779(7) 0.4023(11) 0.234(15) Uani 1 1 d G U . . .
H1G H 0.7909 0.2092 0.3513 0.281 Uiso 1 1 calc R U . . .
C1F C 0.7043(7) 0.1696(6) 0.4334(8) 0.134(6) Uani 1 1 d G U . . .
H1F H 0.6878 0.1953 0.4033 0.161 Uiso 1 1 calc R U . . .
C3 C 0.6672(4) 0.1229(6) 0.5096(7) 0.121(5) Uani 1 1 d G U . . .
O12 O 0.3897(6) 0.0518(7) 0.5393(14) 0.248(10) Uani 1 1 d . . . . .
Cl1 Cl 0.3357(3) 0 0.5 0.171(3) Uani 1 2 d DS T P . .
O21 O 0.265(2) -0.0270(17) 0.594(3) 0.55(3) Uani 1 1 d D U . . .

loop_
    _atom_site_aniso_label
    _atom_site_aniso_U_11
    _atom_site_aniso_U_22
    _atom_site_aniso_U_33
    _atom_site_aniso_U_23
    _atom_site_aniso_U_13
    _atom_site_aniso_U_12
Eu1 0.0486(4) 0.0486(4) 0.0341(4) 0 0 0.02432(18)
N1 0.050(4) 0.048(3) 0.045(3) -0.002(5) 0 0.025(2)
C2 0.059(5) 0.055(5) 0.065(5) -0.014(4) -0.011(4) 0.025(4)
C1 0.067(5) 0.046(4) 0.047(4) -0.013(3) -0.006(3) 0.032(4)
C4 0.052(6) 0.053(4) 0.085(6) 0.001(8) 0 0.026(3)
O1 0.042(4) 0.088(5) 0.152(9) -0.021(6) 0 0.021(2)
O3 0.069(4) 0.060(4) 0.052(2) -0.007(3) -0.021(3) 0.037(4)
C7 0.091(8) 0.087(6) 0.055(4) -0.029(4) 0.010(6) 0.037(7)
C5 0.055(5) 0.063(5) 0.050(4) -0.017(4) -0.007(3) 0.028(4)
N3 0.070(5) 0.078(6) 0.068(4) -0.037(4) -0.004(4) 0.040(4)
C19 0.191(17) 0.135(12) 0.083(7) -0.059(8) -0.037(8) 0.100(11)
C18 0.074(7) 0.063(6) 0.095(7) -0.005(5) 0.005(6) 0.034(5)
C1A 0.089(8) 0.090(8) 0.069(6) -0.037(6) -0.009(5) 0.060(7)
C1B 0.165(18) 0.109(12) 0.165(15) -0.080(11) -0.075(14) 0.088(12)
C1C 0.124(13) 0.081(9) 0.141(11) -0.015(8) 0.006(9) 0.056(9)
C8 0.110(12) 0.146(15) 0.151(12) -0.044(11) -0.041(10) 0.094(12)
C1E 0.146(16) 0.162(17) 0.23(2) -0.011(16) 0.004(15) 0.109(14)
C6 0.115(18) 0.30(3) 0.29(3) -0.02(3) 0.062(18) 0.10(2)
C1G 0.113(16) 0.32(3) 0.21(2) -0.04(2) 0.068(16) 0.057(19)
C1F 0.131(13) 0.173(17) 0.099(9) 0.018(10) 0.028(9) 0.076(13)
C3 0.079(7) 0.155(13) 0.110(9) -0.065(9) 0.010(8) 0.044(9)
O12 0.099(8) 0.180(13) 0.40(2) -0.216(16) -0.019(11) 0.019(8)
Cl1 0.118(3) 0.113(4) 0.280(8) -0.131(5) -0.065(3) 0.057(2)
O21 0.49(5) 0.27(4) 0.74(8) -0.02(4) 0.39(5) 0.07(3)


#----------------------------------------------------------------------------#
#                   MOLECULAR GEOMETRY                                       #
#----------------------------------------------------------------------------#

_geom_special_details
;
 All esds (except the esd in the dihedral angle between two l.s. planes)
 are estimated using the full covariance matrix.  The cell esds are taken
 into account individually in the estimation of esds in distances, angles
 and torsion angles; correlations between esds in cell parameters are only
 used when they are defined by crystal symmetry.  An approximate (isotropic)
 treatment of cell esds is used for estimating esds involving l.s. planes.
;
loop_
    _geom_bond_atom_site_label_1
    _geom_bond_atom_site_label_2
    _geom_bond_distance
    _geom_bond_site_symmetry_2
    _geom_bond_publ_flag
Eu1 O3 2.413(5) 11_656 ?
Eu1 O3 2.413(5) 2_655 ?
Eu1 O3 2.413(5) 12_556 ?
Eu1 O3 2.413(5) 3_665 ?
Eu1 O3 2.413(5) 10_666 ?
Eu1 O3 2.413(5) . ?
Eu1 N1 2.520(7) . ?
Eu1 N1 2.520(7) 2_655 ?
Eu1 N1 2.520(7) 3_665 ?
N1 C1 1.348(8) . ?
N1 C1 1.348(8) 12_556 ?
C2 C1 1.364(12) . ?
C2 C4 1.393(10) . ?
C1 C5 1.487(11) . ?
C4 O1 1.330(13) . ?
C4 C2 1.393(10) 12_556 ?
O3 C5 1.241(10) 3_665 ?
C7 N3 1.453(13) . ?
C7 C1A 1.510(16) . ?
C7 C19 1.528(14) . ?
C5 O3 1.241(10) 2_655 ?
C5 N3 1.316(10) . ?
C18 C1A 1.253(15) . ?
C18 C1C 1.451(19) . ?
C1A C3 1.486(13) . ?
C1B C1C 1.34(2) . ?
C1B C8 1.50(2) . ?
C8 C1E 1.39 . ?
C8 C3 1.39 . ?
C1E C6 1.39 . ?
C6 C1G 1.39 . ?
C1G C1F 1.39 . ?
C1F C3 1.39 . ?
O12 Cl1 1.316(10) . ?
Cl1 O12 1.316(10) 8_556 ?
Cl1 O21 1.87(3) 8_556 ?
Cl1 O21 1.87(3) . ?

loop_
    _geom_angle_atom_site_label_1
    _geom_angle_atom_site_label_2
    _geom_angle_atom_site_label_3
    _geom_angle
    _geom_angle_site_symmetry_1
    _geom_angle_site_symmetry_3
    _geom_angle_publ_flag
O3 Eu1 O3 146.7(3) 11_656 2_655 ?
O3 Eu1 O3 79.90(19) 11_656 12_556 ?
O3 Eu1 O3 85.3(3) 2_655 12_556 ?
O3 Eu1 O3 85.3(3) 11_656 3_665 ?
O3 Eu1 O3 79.90(19) 2_655 3_665 ?
O3 Eu1 O3 126.6(3) 12_556 3_665 ?
O3 Eu1 O3 79.90(19) 11_656 10_666 ?
O3 Eu1 O3 126.6(3) 2_655 10_666 ?
O3 Eu1 O3 79.90(19) 12_556 10_666 ?
O3 Eu1 O3 146.7(3) 3_665 10_666 ?
O3 Eu1 O3 126.6(3) 11_656 . ?
O3 Eu1 O3 79.90(19) 2_655 . ?
O3 Eu1 O3 146.7(3) 12_556 . ?
O3 Eu1 O3 79.90(19) 3_665 . ?
O3 Eu1 O3 85.3(3) 10_666 . ?
O3 Eu1 N1 137.35(13) 11_656 . ?
O3 Eu1 N1 63.30(15) 2_655 . ?
O3 Eu1 N1 73.37(16) 12_556 . ?
O3 Eu1 N1 137.35(13) 3_665 . ?
O3 Eu1 N1 63.30(15) 10_666 . ?
O3 Eu1 N1 73.37(16) . . ?
O3 Eu1 N1 73.37(16) 11_656 2_655 ?
O3 Eu1 N1 73.37(16) 2_655 2_655 ?
O3 Eu1 N1 63.30(15) 12_556 2_655 ?
O3 Eu1 N1 63.30(15) 3_665 2_655 ?
O3 Eu1 N1 137.35(13) 10_666 2_655 ?
O3 Eu1 N1 137.35(13) . 2_655 ?
N1 Eu1 N1 120.0000(10) . 2_655 ?
O3 Eu1 N1 63.30(15) 11_656 3_665 ?
O3 Eu1 N1 137.35(13) 2_655 3_665 ?
O3 Eu1 N1 137.35(13) 12_556 3_665 ?
O3 Eu1 N1 73.37(16) 3_665 3_665 ?
O3 Eu1 N1 73.37(16) 10_666 3_665 ?
O3 Eu1 N1 63.30(15) . 3_665 ?
N1 Eu1 N1 120 . 3_665 ?
N1 Eu1 N1 120.0000(10) 2_655 3_665 ?
C1 N1 C1 118.0(9) . 12_556 ?
C1 N1 Eu1 121.0(4) . . ?
C1 N1 Eu1 121.0(4) 12_556 . ?
C1 C2 C4 117.9(8) . . ?
N1 C1 C2 123.1(7) . . ?
N1 C1 C5 111.6(7) . . ?
C2 C1 C5 125.3(7) . . ?
O1 C4 C2 120.0(5) . . ?
O1 C4 C2 120.0(5) . 12_556 ?
C2 C4 C2 120.0(11) . 12_556 ?
C5 O3 Eu1 125.0(5) 3_665 . ?
N3 C7 C1A 110.8(7) . . ?
N3 C7 C19 109.2(11) . . ?
C1A C7 C19 111.6(9) . . ?
O3 C5 N3 121.4(8) 2_655 . ?
O3 C5 C1 119.0(7) 2_655 . ?
N3 C5 C1 119.6(8) . . ?
C5 N3 C7 120.4(8) . . ?
C1A C18 C1C 126.3(12) . . ?
C18 C1A C3 119.0(11) . . ?
C18 C1A C7 123.1(11) . . ?
C3 C1A C7 117.9(11) . . ?
C1C C1B C8 118.9(15) . . ?
C18 C1C C1B 117.8(15) . . ?
C1E C8 C3 120 . . ?
C1E C8 C1B 120.0(11) . . ?
C3 C8 C1B 119.9(11) . . ?
C6 C1E C8 120 . . ?
C1E C6 C1G 120 . . ?
C1F C1G C6 120 . . ?
C1G C1F C3 120 . . ?
C1F C3 C8 120 . . ?
C1F C3 C1A 122.5(9) . . ?
C8 C3 C1A 117.5(9) . . ?
O12 Cl1 O12 121.4(15) . 8_556 ?
O12 Cl1 O21 111.8(14) . 8_556 ?
O12 Cl1 O21 108.3(14) 8_556 8_556 ?
O12 Cl1 O21 108.3(14) . . ?
O12 Cl1 O21 111.8(14) 8_556 . ?
O21 Cl1 O21 91(3) 8_556 . ?

loop_
  _platon_squeeze_void_nr
  _platon_squeeze_void_average_x
  _platon_squeeze_void_average_y
  _platon_squeeze_void_average_z
  _platon_squeeze_void_volume
  _platon_squeeze_void_count_electrons
  _platon_squeeze_void_content
   1  0.000  0.000 -0.012      1294        38 ' '
   2  0.667  0.333  0.250       185         2 ' '
   3  0.392  0.300  0.217         7         0 ' '
   4  0.700  0.092  0.217         7         0 ' '
   5  0.908  0.608  0.217         7         0 ' '
   6  0.392  0.092  0.283         7         0 ' '
   7  0.700  0.608  0.283         7         0 ' '
   8  0.908  0.300  0.283         7         0 ' '
   9  0.333  0.667  0.750       185         2 ' '
  10  0.092  0.392  0.717         7         0 ' '
  11  0.300  0.908  0.717         7         0 ' '
  12  0.608  0.700  0.717         7         0 ' '
  13  0.092  0.700  0.783         7         0 ' '
  14  0.300  0.392  0.783         7         0 ' '
  15  0.608  0.908  0.783         7         0 ' '
_platon_squeeze_details                           ?

_shelx_res_file
;

    shelx.res created by SHELXL-2014/7

TITL mig_DFC079_6n in P6(3)22
CELL  0.71073  22.9171  22.9171  12.9430   90.000   90.000  120.000
ZERR     3.00   0.0042   0.0042   0.0024    0.000    0.000    0.000
LATT  -1
SYMM  - Y,   X - Y,   Z
SYMM  - X + Y, - X,   Z
SYMM  - X, - Y, 1/2 + Z
SYMM    Y, - X + Y, 1/2 + Z
SYMM    X - Y,   X, 1/2 + Z
SYMM    Y,   X, - Z
SYMM    X - Y, - Y, - Z
SYMM  - X, - X + Y, - Z
SYMM  - Y, - X, 1/2 - Z
SYMM  - X + Y,   Y, 1/2 - Z
SYMM    X,   X - Y, 1/2 - Z
SFAC  C    H    N    O    CL   EU
UNIT  186 162 18 42 6 2
MERG   0
OMIT     2  -1   1
OMIT     2  -1  -1
OMIT    -2  -1   1
OMIT     1   1   1
OMIT     1   1  -1
OMIT    -1  -1  -1
OMIT    -1  -1   1
OMIT     1  -2   1
OMIT     1  -2  -1
OMIT    -1   2  -1
OMIT    -1   2   1
OMIT    -2   1   1
OMIT    -1   2   1
OMIT    -2   1  -1
SIMU 0.02 0.08 1.7 C3 C1F C1G C6 C1E C8
DFIX  1.371 0.020 CL1 O21
ISOR  0.10 0.20 O21
ISOR  0.10 0.20 O21
FMAP   2
PLAN   20
ACTA
BOND
L.S. 10 0    4
TEMP    23.00
WGHT    0.177000    0.901600
FVAR       1.19580
EU1   6    0.666667    0.333333    0.750000    10.16667    0.04864    0.04864 =
         0.03406    0.00000    0.00000    0.02432
N1    3    0.539694    0.269847    0.750000    10.50000    0.05013    0.04776 =
         0.04471   -0.00219    0.00000    0.02506
C2    1    0.436053    0.181735    0.682509    11.00000    0.05874    0.05523 =
         0.06496   -0.01449   -0.01128    0.02508
AFIX  43
H2    2    0.413382    0.145620    0.637461    11.00000   -1.20000
AFIX   0
C1    1    0.504708    0.218024    0.684591    11.00000    0.06667    0.04622 =
         0.04700   -0.01313   -0.00553    0.03193
C4    1    0.400968    0.200484    0.750000    10.50000    0.05196    0.05300 =
         0.08451    0.00103    0.00000    0.02598
O1    4    0.333963    0.166982    0.750000    10.50000    0.04160    0.08758 =
         0.15203   -0.02117    0.00000    0.02080
AFIX  83
H1    2    0.320191    0.136446    0.707404    10.50000   -1.50000
AFIX   0
O3    4    0.631878    0.387959    0.624907    11.00000    0.06860    0.05977 =
         0.05160   -0.00728   -0.02077    0.03726
C7    1    0.568002    0.143620    0.483727    11.00000    0.09054    0.08652 =
         0.05492   -0.02939    0.01013    0.03701
AFIX  13
H7    2    0.604201    0.187114    0.458623    11.00000   -1.20000
AFIX   0
C5    1    0.550197    0.206476    0.616474    11.00000    0.05549    0.06254 =
         0.05014   -0.01699   -0.00671    0.02804
N3    3    0.524372    0.155893    0.550718    11.00000    0.07017    0.07816 =
         0.06815   -0.03688   -0.00367    0.03953
AFIX  43
H3    2    0.481403    0.129939    0.547374    11.00000   -1.20000
AFIX   0
C19   1    0.527478    0.101971    0.390792    11.00000    0.19113    0.13514 =
         0.08290   -0.05949   -0.03669    0.10049
AFIX 137
H19A  2    0.485550    0.101806    0.387373    11.00000   -1.50000
H19B  2    0.518714    0.056592    0.397955    11.00000   -1.50000
H19C  2    0.552706    0.121345    0.328649    11.00000   -1.50000
AFIX   0
C18   1    0.570388    0.069118    0.615390    11.00000    0.07401    0.06253 =
         0.09546   -0.00523    0.00459    0.03399
AFIX  43
H18   2    0.528127    0.061912    0.634249    11.00000   -1.20000
AFIX   0
C1A   1    0.599391    0.109235    0.542321    11.00000    0.08898    0.09006 =
         0.06918   -0.03726   -0.00924    0.05953
C1B   1    0.654234    0.037641    0.641704    11.00000    0.16527    0.10887 =
         0.16491   -0.08018   -0.07498    0.08761
AFIX  43
H1B   2    0.670742    0.012347    0.673230    11.00000   -1.20000
AFIX   0
C1C   1    0.596366    0.032810    0.673438    11.00000    0.12385    0.08101 =
         0.14056   -0.01539    0.00591    0.05589
AFIX  43
H1C   2    0.573559    0.007027    0.730810    11.00000   -1.20000
AFIX  66
C8    1    0.691885    0.084435    0.554644    11.00000    0.11040    0.14592 =
         0.15133   -0.04433   -0.04058    0.09379
C1E   1    0.753644    0.092758    0.523499    11.00000    0.14628    0.16161 =
         0.22718   -0.01132    0.00417    0.10922
AFIX  43
H1E   2    0.770142    0.067052    0.553639    11.00000   -1.20000
AFIX  65
C6    1    0.790744    0.139501    0.447308    11.00000    0.11545    0.29625 =
         0.28728   -0.02141    0.06243    0.10110
AFIX  43
H6    2    0.832065    0.145069    0.426470    11.00000   -1.20000
AFIX  65
C1G   1    0.766085    0.177921    0.402261    11.00000    0.11270    0.31561 =
         0.20885   -0.04203    0.06805    0.05745
AFIX  43
H1G   2    0.790908    0.209195    0.351284    11.00000   -1.20000
AFIX  65
C1F   1    0.704327    0.169599    0.433405    11.00000    0.13141    0.17274 =
         0.09895    0.01794    0.02847    0.07626
AFIX  43
H1F   2    0.687829    0.195305    0.403266    11.00000   -1.20000
AFIX  65
C3    1    0.667226    0.122857    0.509596    11.00000    0.07946    0.15451 =
         0.10951   -0.06496    0.01038    0.04381
AFIX   0
O12   4    0.389716    0.051836    0.539267    11.00000    0.09894    0.18049 =
         0.39674   -0.21635   -0.01877    0.01913
CL1   5    0.335697    0.000000    0.500000    10.50000    0.11819    0.11337 =
         0.28012   -0.13066   -0.06533    0.05668
O21   4    0.264935   -0.027016    0.594497    11.00000    0.49181    0.26646 =
         0.74216   -0.01947    0.39490    0.07462
HKLF    4

REM  mig_DFC079_6n in P6(3)22
REM R1 =  0.0599 for   36368 Fo > 4sig(Fo)  and  0.0680 for all   41577 data
REM    183 parameters refined using     43 restraints

END

WGHT      0.1291      0.8226

REM Highest difference peak  1.370,  deepest hole -0.887,  1-sigma level  0.093
Q1    1   0.6866  0.3733  0.7500  10.50000  0.05    1.37
Q2    1   0.2947  0.1125  0.6945  11.00000  0.05    0.78
Q3    1   0.7542  0.2426  0.4028  11.00000  0.05    0.67
Q4    1   0.2810  0.0471  0.6097  11.00000  0.05    0.66
Q5    1   0.2108 -0.0430  0.5286  11.00000  0.05    0.56
Q6    1   0.7226  0.3623  0.7081  11.00000  0.05    0.54
Q7    1   0.2948  0.1799  0.6934  11.00000  0.05    0.52
Q8    1   0.7706  0.0501  0.6076  11.00000  0.05    0.52
Q9    1   0.6622  0.0000  0.5000  10.50000  0.05    0.52
Q10   1   0.7297  0.3649  0.7500  10.50000  0.05    0.48
Q11   1   0.2584 -0.0608  0.6598  11.00000  0.05    0.47
Q12   1   0.6336  0.1781  0.4475  11.00000  0.05    0.43
Q13   1   0.3035 -0.0358  0.5885  11.00000  0.05    0.41
Q14   1   0.7003  0.0198  0.7515  11.00000  0.05    0.37
Q15   1   0.7077  0.4184  0.6231  11.00000  0.05    0.32
Q16   1   0.2730 -0.0007  0.5603  11.00000  0.05    0.31
Q17   1   0.7239  0.0011  0.5522  11.00000  0.05    0.29
Q18   1   0.3941  0.0300  0.5615  11.00000  0.05    0.29
Q19   1   0.6616 -0.0302  0.6003  11.00000  0.05    0.29
Q20   1   0.5784  0.2842  0.7073  11.00000  0.05    0.29
;
_shelx_res_checksum     46451

_shelx_hkl_file
;
  -1   2   0    1263     214
  -1   2   0    1071     212
   1  -2   0    1064     213
   1  -2   0    1054     216
  -2   2   0    3913     121
  -2   2   0    4196     122
  -2   2   0    4130     123
   0  -2   0    4243     120
   0  -2   0    4078     124
   0  -2   0    4134     121
   0   2   0    4029     120
   0   2   0    4111     122
   2  -2   0    4137     125
   2  -2   0    4258     123
   2  -2   0    4009     123
   3  -2   0    1462       8
  -2   3   0    1708      16
   2  -3   0    1639      11
   2  -3   0    1727      13
   2  -3   0    1651      12
   1  -3   0    1569      11
   1  -3   0    1762      13
   3  -2   0    1720       8
  -1   3   0    1655      11
  -1   3   0    1794      14
   1  -3   0    1753      12
  -3   2   0    1700       8
  -3   2   0    1790      10
  -2   3   0    1460      13
  -2   3   0    1460      12
  -3   3   0   48673     966
  -3   3   0   50790     967
   3  -3   0   49486     968
   0  -3   0   48782    1111
   0  -3   0   49356     957
  -3   3   0   46617     954
   3  -3   0   50827     956
   0  -3   0   49934     943
   2  -4   0    1488      28
  -2   4   0    1379      35
  -2   4   0    1460      29
   3  -4   0     532      33
  -4   3   0     509      28
  -3   4   0     557      35
  -3   4   0     503      41
   3  -4   0     526      35
   3  -4   0     515      38
  -4   3   0     551      25
   1  -4   0     573      32
   1  -4   0     543      31
  -3   4   0     574      34
   4  -3   0     517      28
  -1   4   0     526      36
  -4   3   0     518      31
   1  -4   0     562      33
   0  -4   0   18006     296
   0  -4   0   17818     289
   0  -4   0   18133     289
  -4   4   0   17902     291
   4  -4   0   17891     288
   4  -4   0   18047     292
  -4   4   0   17615     293
  -4   4   0   17047     288
   3  -5   0    9994     196
  -2   5   0   10061     201
  -3   5   0   10218     201
   5  -3   0   10170     188
  -5   3   0   10440     190
   3  -5   0    9756     201
   2  -5   0    9955     194
  -3   5   0    9460     196
   2  -5   0   10091     199
  -3   5   0    9989     198
   2  -5   0   10167     197
   3  -5   0   10260     199
   4  -5   0     432      24
   4  -5   0     473      27
  -5   4   0     384      27
  -5   4   0     377      21
   1  -5   0     433      21
   1  -5   0     347      21
  -5   4   0     370      26
   5  -4   0     402      27
   1  -5   0     438      21
  -4   5   0     409      24
  -1  -4   0     367      17
  -1  -4   0     372      17
  -4   5   0     407      25
  -5   5   0    1004      26
   0  -5   0     943      27
   5  -5   0    1103      32
  -5   5   0    1035      34
   0  -5   0     961      26
  -5   5   0    1034      34
   0  -5   0    1015      24
   5  -5   0    1007      27
   3  -6   0   85588    1372
   3  -6   0   83391    1358
  -3   6   0   81323    1354
   3  -6   0   83539    1376
  -3   6   0   84042    1368
  -3   6   0   83399    1370
  -4   6   0   21792     329
   6  -4   0   21385     316
   2  -6   0   20648     324
   4  -6   0   21112     322
  -4   6   0   21195     326
  -2   6   0   20954     327
  -4   6   0   19982     330
   2  -6   0   20678     326
   2  -6   0   20954     325
  -6   4   0   21402     321
   4  -6   0   21730     327
  -6   5   0      90      40
   6  -5   0      97      40
  -6   5   0      91      45
  -5   6   0      95      47
   1  -6   0      88      40
   1  -6   0     104      41
  -1  -5   0      91      31
  -5   6   0     100      52
   5  -6   0      87      45
   1  -6   0     100      43
  -1  -5   0      91      30
   5  -6   0      87      49
  -6   5   0      92      39
  -5   6   0     102      48
  -6   6   0   21955     374
   0  -6   0   21784     374
   0  -6   0   21104     378
  -6   6   0   21700     376
  -6   6   0   20701     374
   6  -6   0   21561     377
   4  -7   0    4872      79
   3  -7   0    5154      80
   7  -4   0    5020      64
   3  -7   0    5115      79
  -4   7   0    4921      79
   4  -7   0    5022      77
  -3   7   0    5101      83
   4  -7   0    5042      81
  -4   7   0    5013      83
  -4   7   0    4730      79
   3  -7   0    5138      75
   7  -5   0    4065     103
  -2   7   0    4073     115
  -5   7   0    3899     111
   5  -7   0    4072     113
  -5   7   0    3789     111
   2  -7   0    4111     111
  -7   5   0    4082     104
   2  -7   0    4028     109
   5  -7   0    3944     109
   2  -7   0    4074     107
   5  -7   0    4175     116
  -5   7   0    4277     118
   7  -6   0    1161      42
  -6   7   0    1183      45
  -6   7   0    1081      46
  -7   6   0    1212      44
  -1  -6   0    1171      29
  -6   7   0    1217      52
   6  -7   0    1186      49
  -1  -6   0    1181      28
  -7   6   0    1093      38
   1  -7   0    1193      41
  -7   6   0    1212      38
   6  -7   0    1165      44
   1  -7   0    1227      40
   1  -7   0    1238      39
  -7   7   0   10802     141
   0  -7   0   11265     138
   0  -7   0   11046     137
  -7   7   0   11102     143
   7  -7   0   11048     142
  -7   7   0   11081     147
   4  -8   0   10940     224
  -4   8   0   10435     225
  -4   8   0   11156     231
   4  -8   0   10940     230
  -4   8   0   10957     228
   4  -8   0   10832     227
   5  -8   0     298      28
  -5   8   0     311      29
   3  -8   0     283      26
  -5   8   0     311      30
   5  -8   0     286      27
  -5   8   0     252      30
   8  -5   0     291      27
   3  -8   0     342      29
  -8   5   0     318      22
  -3   8   0     304      29
   3  -8   0     322      28
   5  -8   0     280      30
   6  -8   0    4510      71
  -6   8   0    4677      80
   6  -8   0    4641      75
  -8   6   0    4644      55
  -8   6   0    4630      65
   2  -8   0    4721      67
  -6   8   0    4514      73
  -6   8   0    4451      75
   2  -8   0    4690      71
   2  -8   0    4639      70
   8  -6   0    4646      65
   7  -8   0    9055     193
  -7   8   0    8129     186
   1  -8   0    8426     184
  -7   8   0    8477     189
  -8   7   0    8579     181
   8  -7   0    8599     185
  -1  -7   0    8641     177
  -8   7   0    8622     185
  -1  -7   0    8582     176
   1  -8   0    8536     185
  -8   7   0    8580     187
   1  -8   0    8833     180
   7  -8   0    8335     186
  -7   8   0    8853     193
   0  -8   0    1634      47
  -8   8   0    1584      60
   8  -8   0    1569      55
  -8   8   0    1506      53
  -8   8   0    1612      55
   0  -8   0    1714      47
  -4   9   0    1372      61
   4  -9   0    1429      58
   5  -9   0    1355      58
  -4   9   0    1227      57
   5  -9   0    1283      55
  -5   9   0    1258      55
  -5   9   0    1423      63
  -5   9   0    1289      58
   9  -5   0    1339      36
   5  -9   0    1404      52
   4  -9   0    1395      52
   4  -9   0    1330      55
   6  -9   0    9429     187
  -6   9   0    9560     191
  -9   6   0    9672     177
   6  -9   0    9684     191
   3  -9   0    9664     188
  -3   9   0    9914     195
   3  -9   0    9680     185
  -6   9   0    9060     189
   9  -6   0    9698     180
   6  -9   0    9086     194
   3  -9   0    9645     190
  -7   9   0      59      30
   7  -9   0      59      27
   2  -9   0      88      27
  -9   7   0      72      24
  -7   9   0      81      31
   9  -7   0      82      24
   2  -9   0      82      25
   2  -9   0      71      25
  -9   7   0      82      17
   7  -9   0      51      27
  -7   9   0      64      28
   1  -9   0    8463     155
   1  -9   0    8773     150
  -8   9   0    8306     159
  -1  -8   0    8556     146
  -8   9   0    8445     160
   1  -9   0    8406     154
   9  -8   0    8613     156
   8  -9   0    8562     164
  -8   9   0    8600     165
  -9   8   0    8632     152
   8  -9   0    8677     159
  -9   8   0    8409     159
  -9   8   0    8725     156
  -1  -8   0    8599     146
  -9   9   0   10117     148
  -9   9   0   10048     144
   0  -9   0   10185     136
   0  -9   0   10031     137
  -9   9   0   10056     141
   9  -9   0   10229     145
   5 -10   0    3115      76
  10  -5   0    3184      58
  -5  10   0    2990      82
   5 -10   0    3283      81
  -5  10   0    3229      87
   5 -10   0    3259      83
   6 -10   0    6133     145
   6 -10   0    5947     142
   4 -10   0    6073     144
  10  -6   0    6018     130
   6 -10   0    6132     149
  -6  10   0    6103     151
   4 -10   0    5832     145
  -6  10   0    5664     144
   4 -10   0    6013     140
  -4  10   0    5938     148
  -6  10   0    5856     145
   7 -10   0   13047     238
   7 -10   0   12812     234
   3 -10   0   13114     234
  -7  10   0   13273     243
   3 -10   0   13204     230
  -7  10   0   12885     236
  10  -7   0   13141     227
 -10   7   0   12962     225
  -7  10   0   13032     238
   3 -10   0   13127     236
 -10   8   0    7370     143
  10  -8   0    7036     143
   2 -10   0    7001     144
  -8  10   0    6974     153
 -10   8   0    7194     131
  -8  10   0    7193     149
   8 -10   0    7198     151
   2 -10   0    7349     140
  -8  10   0    7123     150
   2 -10   0    7148     145
   8 -10   0    7083     147
  -9  10   0     571      34
  10  -9   0     600      30
   9 -10   0     580      31
   9 -10   0     581      35
 -10   9   0     604      29
   1 -10   0     467      32
   1 -10   0     606      26
 -10   9   0     609      31
   1 -10   0     595      32
  -1  -9   0     483      18
 -10  10   0    3907      95
  10 -10   0    3790      96
   0 -10   0    3728      85
 -10  10   0    4015      94
   0 -10   0    3504      86
 -10  10   0    3827     100
   6 -11   0    1506      77
   5 -11   0    1529      80
  -6  11   0    1354      74
   6 -11   0    1397      70
  -5  11   0    1405      74
  11  -6   0    1361      48
  -6  11   0    1432      73
   6 -11   0    1383      65
   5 -11   0    1363      65
   5 -11   0    1378      69
   7 -11   0   17908     342
   4 -11   0   18432     340
  11  -7   0   18187     325
  -4  11   0   18545     342
  -7  11   0   19177     346
   7 -11   0   18400     341
   7 -11   0   17559     333
   4 -11   0   18388     331
   4 -11   0   18078     338
  -7  11   0   18405     341
 -11   8   0     335      25
  11  -8   0     384      29
   3 -11   0     377      32
   8 -11   0     353      34
   3 -11   0     377      31
  -8  11   0     304      36
   3 -11   0     272      39
   2 -11   0    3742      89
   9 -11   0    3770      93
  -9  11   0    3777     100
   2 -11   0    3648      88
  11  -9   0    3798      88
 -11   9   0    3808      75
   2 -11   0    3865      84
   9 -11   0    3994     105
  -9  11   0    3821      94
 -11   9   0    3851      88
 -10  11   0    2189      67
   1 -11   0    2231      57
 -10  11   0    2310      65
 -11  10   0    2269      66
   1 -11   0    2281      58
  -1 -10   0    2365      46
  10 -11   0    2288      67
 -11  10   0    2284      60
 -10  11   0    2250      73
  10 -11   0    2333      72
  -1 -10   0    2366      45
  11 -10   0    2282      64
 -11  10   0    2319      57
   0 -11   0    2949      64
 -11  11   0    3398      78
 -11  11   0    3174      76
 -11  11   0    3064      84
   0 -11   0    3122      65
  11 -11   0    3181      79
   6 -12   0   11757     244
   6 -12   0   11768     246
  -6  12   0   11847     244
   6 -12   0   11427     238
  -6  12   0   11508     248
  12  -6   0   11439     222
  -7  12   0    2733      90
  -5  12   0    2618      84
  12  -7   0    2610      61
   5 -12   0    2665      74
   7 -12   0    2587      75
   5 -12   0    2614      78
   7 -12   0    2625      81
  -7  12   0    2579      80
   5 -12   0    2624      78
  -7  12   0    2689      87
   7 -12   0    2645      81
   8 -12   0    2943      85
  -8  12   0    2859      89
   4 -12   0    2836      75
   4 -12   0    2920      80
  -4  12   0    2916      87
   8 -12   0    2866      84
  -8  12   0    2891      83
   4 -12   0    2881      80
   8 -12   0    2821      80
 -12   8   0    2826      56
 -12   8   0    3000      56
  -8  12   0    2768      91
  12  -8   0    2835      69
   3 -12   0   12478     219
 -12   9   0   12185     216
  12  -9   0   12148     220
   9 -12   0   12580     232
  -9  12   0   12394     235
   3 -12   0   12260     224
   3 -12   0   12329     225
  -9  12   0   12499     230
  -9  12   0   12375     230
   9 -12   0   11968     225
  10 -12   0    1023      62
   2 -12   0    1052      50
 -12  10   0    1032      52
  12 -10   0    1012      52
   2 -12   0     964      50
  10 -12   0    1116      58
 -10  12   0     992      55
 -10  12   0    1029      66
 -12  10   0    1089      37
 -10  12   0    1227      71
   2 -12   0    1084      45
   1 -12   0     621      39
  -1 -11   0     595      26
 -12  11   0     606      42
 -12  11   0     609      43
   1 -12   0     611      40
 -11  12   0     636      42
 -11  12   0     644      36
  11 -12   0     635      38
 -12  11   0     647      37
 -11  12   0     655      39
  12 -11   0     602      36
  -1 -11   0     582      24
  12 -12   0   10148     183
   0 -12   0    9803     168
 -12  12   0   10171     186
   0 -12   0    9874     169
 -12  12   0    9788     175
 -12  12   0    9970     180
   6 -13   0     991      53
   6 -13   0     952      59
  -7  13   0     830      57
   7 -13   0     910      56
  -6  13   0     990      53
   6 -13   0     910      55
  13  -7   0     964      35
   7 -13   0     962      61
   7 -13   0     950      52
  -6  13   0     876      61
  -7  13   0     984      53
  -7  13   0     924      64
  13  -6   0     950      27
  -5  13   0    3479     102
   5 -13   0    3618      93
  -8  13   0    3845     104
  13  -8   0    3557      78
   8 -13   0    3710      98
   5 -13   0    3563      92
   8 -13   0    3607      90
  -8  13   0    3504     101
  -5  13   0    3690      99
  -8  13   0    3613      95
   8 -13   0    3663      97
   5 -13   0    3628      87
  -9  13   0    6746     159
  -9  13   0    6729     166
   9 -13   0    6877     157
   4 -13   0    6840     156
   9 -13   0    6828     162
  13  -9   0    6724     147
 -13   9   0    6889     136
   4 -13   0    6818     150
   4 -13   0    6826     155
  -9  13   0    6664     160
 -10  13   0     162      34
 -13  10   0     132      22
  13 -10   0     156      26
 -10  13   0      66      27
   3 -13   0     147      26
   3 -13   0     237      27
 -10  13   0      66      35
  10 -13   0     119      31
   3 -13   0     154      27
  10 -13   0     150      29
 -13  11   0    1289      45
   2 -13   0    1280      57
   2 -13   0    1315      53
 -13  11   0    1302      61
  11 -13   0    1288      68
 -11  13   0    1245      65
 -11  13   0    1272      75
  13 -11   0    1270      62
   2 -13   0    1271      58
  11 -13   0    1287      73
 -11  13   0    1193      70
 -13  12   0     407      33
 -13  12   0     304      36
   1 -13   0     369      30
 -12  13   0     405      42
 -12  13   0     425      37
   1 -13   0     399      39
  13 -12   0     388      38
 -12  13   0     412      40
  -1 -12   0     383      24
  -1 -12   0     427      23
 -13  12   0     414      32
  12 -13   0     377      38
  13 -13   0    2335      83
 -13  13   0    2314      86
   0 -13   0    2336      63
   0 -13   0    2378      64
 -13  13   0    2367      77
 -13  13   0    2422      79
  14  -7   0    9319     169
  -7  14   0    9592     200
  -7  14   0    9356     193
   7 -14   0    9463     188
   7 -14   0    9566     193
   7 -14   0    9500     194
  -8  14   0    2576      96
   8 -14   0    2596      85
  -6  14   0    2606      95
  -6  14   0    2675      96
   8 -14   0    2544      90
   6 -14   0    2676      83
   6 -14   0    2657      88
   8 -14   0    2679      95
  -8  14   0    2596      89
  14  -8   0    2622      70
  -8  14   0    2750     103
   6 -14   0    2693      89
  -5  14   0    1769      80
   5 -14   0    1876      72
  -5  14   0    1682      81
  -9  14   0    1869      85
  14  -9   0    1832      58
   9 -14   0    1748      77
   5 -14   0    1738      66
  -9  14   0    1744      70
  -9  14   0    1806      84
   5 -14   0    1830      70
   9 -14   0    1819      71
  10 -14   0   12671     250
   4 -14   0   12787     243
 -14  10   0   12540     223
   4 -14   0   12528     240
 -10  14   0   12358     246
  10 -14   0   12392     242
  14 -10   0   12399     235
   4 -14   0   12834     235
 -10  14   0   12202     251
 -10  14   0   12144     246
  11 -14   0    4012      99
 -11  14   0    4041      92
 -11  14   0    3987      98
 -14  11   0    4071      78
   3 -14   0    4024      80
  14 -11   0    4043      86
 -11  14   0    4074     102
   3 -14   0    3983      86
   3 -14   0    3981      84
  11 -14   0    3952      92
  14 -12   0     129      31
  12 -14   0      45      35
 -12  14   0     153      37
 -12  14   0     137      35
 -12  14   0      93      28
 -14  12   0     132      19
  12 -14   0      98      33
   2 -14   0     132      26
 -14  12   0     132      28
   2 -14   0     172      26
  14 -13   0    2348      76
 -13  14   0    2338      73
   1 -14   0    2264      61
 -13  14   0    2463      76
 -13  14   0    2307      84
  13 -14   0    2271      78
 -14  13   0    2309      77
   1 -14   0    2348      62
 -14  13   0    2314      62
  14 -14   0    1886      76
   0 -14   0    1920      51
 -14  14   0    1976      69
 -14  14   0    1852      67
   0 -14   0    1828      50
 -14  14   0    1925      78
  -7  15   0    3670     110
   8 -15   0    3551      97
  15  -7   0    3511      72
   8 -15   0    3704     103
   8 -15   0    3587     102
  -8  15   0    3397     108
   7 -15   0    3614      95
   7 -15   0    3443      98
  15  -8   0    3493      78
  -7  15   0    3488     106
   7 -15   0    3711     100
  -8  15   0    3745     114
  15  -9   0   17083     293
  -6  15   0   16496     309
   6 -15   0   17143     310
  -9  15   0   16255     309
  -6  15   0   16617     316
   6 -15   0   16951     307
   6 -15   0   16746     300
   9 -15   0   16592     313
   9 -15   0   17257     313
  -9  15   0   16270     310
   9 -15   0   16526     304
  -9  15   0   16839     318
 -10  15   0    4229     118
   5 -15   0    4331     108
 -10  15   0    4676     129
   5 -15   0    4342     116
  -5  15   0    4193     126
 -10  15   0    4243     121
   5 -15   0    4341     114
  10 -15   0    4548     124
  15 -10   0    4380     105
  -5  15   0    4267     124
  10 -15   0    4438     117
  15 -11   0     352      32
 -11  15   0     255      43
   4 -15   0     360      34
   4 -15   0     281      32
  11 -15   0     272      37
  -4  15   0     263      44
 -11  15   0     305      42
   4 -15   0     295      32
 -11  15   0     303      36
 -15  11   0     331      22
  11 -15   0     295      37
 -12  15   0    4063     124
  12 -15   0    4162     123
  12 -15   0    4053     115
 -15  12   0    4019     100
 -12  15   0    3903     114
 -12  15   0    4125     120
   3 -15   0    3925     107
  15 -12   0    4081     110
   3 -15   0    3838     107
   3 -15   0    4029      99
 -15  13   0     994      36
 -13  15   0    1133      76
 -13  15   0    1112      64
  13 -15   0    1153      79
   2 -15   0    1041      55
 -13  15   0    1283      74
 -15  13   0    1015      59
  15 -13   0    1080      66
   2 -15   0     927      54
  13 -15   0    1001      68
  15 -14   0     529      63
  14 -15   0     573      66
 -14  15   0     530      62
   1 -15   0     538      45
 -14  15   0     511      52
   1 -15   0     549      44
 -15  14   0     462      47
 -15  14   0     539      63
 -14  15   0     567      57
  15 -15   0    4911     121
   0 -15   0    4920      93
 -15  15   0    4983     109
 -15  15   0    4973     114
   0 -15   0    4936      94
 -15  15   0    4910     123
   8 -16   0    4174     102
   8 -16   0    3914     105
   8 -16   0    4095     109
  -8  16   0    3984     115
  16  -8   0    4075      82
  -8  16   0    4056     121
   9 -16   0    1568      78
   7 -16   0    1421      74
   7 -16   0    1530      70
   7 -16   0    1604      81
  -9  16   0    1632      96
  16  -9   0    1497      56
  -7  16   0    1513      84
  -9  16   0    1585      88
  -7  16   0    1542      97
   9 -16   0    1617      84
   9 -16   0    1562      74
  16  -7   0    1571      44
   6 -16   0    2199      77
  16 -10   0    2229      64
  10 -16   0    2296      88
 -10  16   0    2189      80
  -6  16   0    2208      87
   6 -16   0    2240      82
 -10  16   0    2501     102
  10 -16   0    2289      78
   6 -16   0    2171      73
 -10  16   0    2383      92
  10 -16   0    2305      88
  -6  16   0    2038      97
 -11  16   0    2164      83
   5 -16   0    2171      81
 -11  16   0    2585     104
   5 -16   0    2356      81
  -5  16   0    2223     103
  16 -11   0    2203      73
  11 -16   0    2161      94
 -11  16   0    2187      95
   5 -16   0    2204      74
  -5  16   0    2246      92
  11 -16   0    2206      83
 -16  12   0    1807      52
  12 -16   0    1735      79
  16 -12   0    1826      72
   4 -16   0    1844      73
   4 -16   0    1869      73
 -12  16   0    1829      91
  12 -16   0    1751      86
   4 -16   0    1837      67
  -4  16   0    1864     100
 -12  16   0    1859      93
 -12  16   0    1704      77
 -13  16   0       4      33
 -13  16   0      64      42
  16 -13   0      32      33
 -13  16   0       4      41
 -16  13   0      25      27
  13 -16   0       1      35
   3 -16   0      22      28
  13 -16   0      33      36
   3 -16   0       8      29
 -14  16   0    3181     102
 -14  16   0    3240      90
  14 -16   0    3106     101
   2 -16   0    3088      79
 -16  14   0    3257      84
  16 -14   0    3241      92
   2 -16   0    3244      78
 -14  16   0    3173      94
  14 -16   0    3226      96
  16 -15   0     369      45
   1 -16   0     351      31
 -16  15   0     392      34
   1 -16   0     303      29
 -15  16   0     306      46
  15 -16   0     349      46
 -15  16   0     285      39
 -15  16   0     458      46
 -16  15   0     380      44
 -16  16   0     365      46
 -16  16   0     382      39
   0 -16   0     394      29
  16 -16   0     335      47
   0 -16   0     342      31
   8 -17   0     376      44
   8 -17   0     397      45
   9 -17   0     323      38
  -8  17   0     369      50
  -9  17   0     355      52
   8 -17   0     381      43
  -9  17   0     343      50
   9 -17   0     375      42
  17  -9   0     372      31
   9 -17   0     445      46
  -8  17   0     401      55
  17  -8   0     378      27
  10 -17   0    2942     100
   7 -17   0    3197      99
  10 -17   0    3254     102
   7 -17   0    3212      98
  17 -10   0    3266      81
  -7  17   0    3173     108
 -10  17   0    3393     114
   7 -17   0    3160      92
  10 -17   0    3146      96
  -7  17   0    3089     112
  17  -7   0    3072      64
 -10  17   0    3024     113
   6 -17   0     197      39
 -11  17   0     221      54
  -6  17   0     151      50
  11 -17   0     168      40
   6 -17   0     145      38
 -11  17   0     168      46
  11 -17   0     235      45
   6 -17   0     212      39
  17 -11   0     230      34
  -6  17   0     300      50
 -11  17   0     164      38
 -12  17   0     230      41
   5 -17   0     290      38
  12 -17   0     287      48
   5 -17   0     255      37
  12 -17   0     262      44
   5 -17   0     283      39
  17 -12   0     261      37
 -12  17   0     279      49
  -5  17   0     278      51
 -12  17   0     284      52
 -13  17   0    1679      90
   4 -17   0    1746      69
  13 -17   0    1655      78
 -13  17   0    1803      76
   4 -17   0    1686      69
   4 -17   0    1840      63
 -17  13   0    1721      48
  13 -17   0    1799      86
 -13  17   0    1896      90
  -4  17   0    1825      95
  17 -13   0    1800      72
 -17  13   0    1819      48
 -14  17   0    2445     104
 -14  17   0    2413      91
  17 -14   0    2545      91
 -14  17   0    2708     103
  14 -17   0    2443     102
  14 -17   0    2416      95
   3 -17   0    2537      81
 -17  14   0    2475      75
   3 -17   0    2302      81
 -15  17   0     883      60
  15 -17   0     816      55
 -15  17   0     848      53
  17 -15   0     759      51
 -17  15   0     862      60
   2 -17   0     832      53
   2 -17   0     868      51
 -15  17   0     917      65
  16 -17   0     945      77
   1 -17   0     952      49
 -16  17   0     881      81
 -16  17   0     974      69
 -17  16   0     871      73
  17 -16   0     815      76
   1 -17   0     893      47
 -17  16   0     839      50
 -16  17   0     959      71
 -17  17   0    1773      89
 -17  17   0    1755      70
  17 -17   0    1723      88
  18  -9   0    5996     127
   9 -18   0    5984     152
   9 -18   0    6105     146
   9 -18   0    6242     155
  -9  18   0    6317     167
  -9  18   0    5840     161
  10 -18   0    1883      82
  -8  18   0    1623     104
 -10  18   0    1902     111
  10 -18   0    1682      79
   8 -18   0    1683      76
   8 -18   0    1655      80
   8 -18   0    1679      85
  10 -18   0    1821      88
  18 -10   0    1657      60
  18  -8   0    1667      50
  -8  18   0    1711      92
 -10  18   0    1816      95
  11 -18   0     568      49
  18 -11   0     690      55
  18  -7   0     639      34
  -7  18   0     715      65
   7 -18   0     730      49
  11 -18   0     649      55
   7 -18   0     653      49
 -11  18   0     597      55
  -7  18   0     755      61
   7 -18   0     713      52
 -11  18   0     864      69
   6 -18   0    4028     103
 -12  18   0    3933     125
  -6  18   0    3893     129
  18 -12   0    3901     102
 -12  18   0    3788     113
  12 -18   0    4109     111
 -12  18   0    4464     136
  12 -18   0    4171     126
   6 -18   0    3992     112
   6 -18   0    3973     110
 -13  18   0    2542     111
  13 -18   0    2053     102
  -5  18   0    2041     108
 -13  18   0    2020      91
   5 -18   0    2222      86
   5 -18   0    2078      79
  18 -13   0    2176      83
   5 -18   0    2040      86
  13 -18   0    2103      92
 -13  18   0    2218     106
 -18  14   0     162      24
  -4  18   0     193      55
  18 -14   0     140      39
 -14  18   0     168      50
  14 -18   0     171      45
   4 -18   0     122      37
 -14  18   0     183      51
 -18  14   0     158      24
  14 -18   0     122      48
 -14  18   0     132      39
   4 -18   0     224      34
   4 -18   0     178      37
  -3  18   0    5897     160
 -15  18   0    5855     157
 -15  18   0    5411     143
 -18  15   0    5416     124
   3 -18   0    5566     131
  15 -18   0    5805     147
   3 -18   0    5294     130
 -15  18   0    5830     147
  18 -15   0    5632     142
   2 -18   0     972      55
 -16  18   0    1078      88
 -18  16   0     993      64
 -16  18   0     915      73
  18 -16   0    1114      78
  16 -18   0    1014      78
   2 -18   0     735      42
  18 -17   0      28      43
 -18  17   0      28      27
 -17  18   0      28      39
   1 -18   0      61      24
 -17  18   0      72      46
 -17  18   0      98      35
   1 -18   0      27      21
  17 -18   0      59      45
 -18  17   0      28      40
 -18  18   0    4883     138
  18 -18   0    4989     140
 -18  18   0    4946     115
 -10  19   0    1917     103
   9 -19   0    2034      92
  10 -19   0    1966      85
 -10  19   0    1977     113
   9 -19   0    1954      88
  19  -9   0    1940      60
  10 -19   0    1902      87
  19 -10   0    1989      66
  10 -19   0    2048      97
  -9  19   0    2079     107
   9 -19   0    2013      84
  -9  19   0    2231     105
  -8  19   0    1793     112
 -11  19   0    1875     102
 -11  19   0    1811     105
   8 -19   0    1897      83
  19  -8   0    1856      56
  11 -19   0    1732      88
   8 -19   0    1930      88
  11 -19   0    1948      99
  19 -11   0    1812      71
   8 -19   0    1892      91
  19 -12   0      54      34
   7 -19   0      85      40
   7 -19   0       5      37
  -7  19   0       5      55
  12 -19   0     102      46
 -12  19   0      71      49
   7 -19   0      72      40
 -12  19   0      50      56
  12 -19   0     136      43
  -6  19   0       1      55
   6 -19   0       1      40
 -13  19   0       9      47
   6 -19   0      14      36
  13 -19   0       1      47
  13 -19   0       1      40
 -13  19   0       1      41
   6 -19   0       1      36
  19 -13   0      12      35
   5 -19   0     997      70
   5 -19   0     989      62
 -14  19   0     974      79
  19 -14   0     826      69
 -14  19   0    1025      94
   5 -19   0     658      54
  14 -19   0     922      77
  -5  19   0    1000      77
  15 -19   0     248      46
  19 -15   0     238      44
   4 -19   0     240      37
 -15  19   0     208      42
 -15  19   0     226      52
 -19  15   0     227      25
   4 -19   0     169      40
 -19  15   0     279      25
  -4  19   0     519      75
 -19  16   0     617      37
 -16  19   0     699      49
 -16  19   0     638      54
  16 -19   0     619      53
   3 -19   0     659      40
  -3  19   0     806      69
   3 -19   0     668      39
 -16  19   0     563      56
  19 -16   0     724      52
  17 -19   0    1717      94
   2 -19   0    1850      69
 -17  19   0    1640     101
 -17  19   0    1714      87
  19 -17   0    1834      95
 -17  19   0    1800      91
 -19  17   0    1687      78
   2 -19   0    1630      64
 -19  18   0     568      52
  19 -18   0     543      60
   1 -19   0     536      39
 -18  19   0     511      61
 -18  19   0     551      51
  18 -19   0     539      59
   1 -19   0     435      36
 -19  19   0     629      55
  19 -19   0     626      60
  10 -20   0    4942     135
  10 -20   0    5000     142
  20 -10   0    5002     108
  10 -20   0    4943     127
 -10  20   0    4953     152
   9 -20   0      33      43
 -11  20   0      36      56
   9 -20   0       7      50
   9 -20   0      20      40
  20 -11   0      45      35
  20  -9   0      39      28
  11 -20   0      48      55
  11 -20   0      11      44
  20 -12   0    1407      71
   8 -20   0    1352      91
  12 -20   0    1365     102
 -12  20   0    1299     102
  12 -20   0    1330      88
   8 -20   0    1385      81
  20  -8   0    1375      51
   8 -20   0    1409      85
   7 -20   0       1      40
 -13  20   0      94      60
  13 -20   0       1      48
  13 -20   0       1      42
  20 -13   0       1      35
   7 -20   0      27      40
   7 -20   0       1      39
 -13  20   0       1      49
   6 -20   0     196      42
 -14  20   0     287      59
  -6  20   0     243      65
  20 -14   0     205      42
   6 -20   0     263      42
   6 -20   0     215      43
  14 -20   0     186      48
 -14  20   0     231      60
  20 -15   0     108      42
 -15  20   0     136      52
 -15  20   0     143      57
  -5  20   0      48      56
 -15  20   0     107      41
   5 -20   0      85      38
  15 -20   0      91      46
   5 -20   0      67      38
 -16  20   0     655      76
 -20  16   0     545      42
  20 -16   0     617      59
 -16  20   0     558      64
  16 -20   0     593      61
 -20  16   0     600      40
  -4  20   0     581      70
   4 -20   0     530      49
   4 -20   0     590      65
 -16  20   0    1051     101
   3 -20   0     345      39
 -17  20   0     370      50
 -17  20   0     478      58
  17 -20   0     381      58
  -3  20   0     332      69
 -17  20   0     382      60
  20 -17   0     389      54
 -20  17   0     320      37
   3 -20   0     372      41
 -20  18   0     414      43
   2 -20   0     363      31
   2 -20   0     470      34
  -2  20   0     436      66
  18 -20   0     484      57
 -18  20   0     408      46
 -18  20   0     404      57
 -18  20   0     503      53
  20 -18   0     427      55
 -19  20   0     502      46
 -19  20   0     557      58
  19 -20   0     433      55
 -20  19   0     507      48
  20 -19   0     505      57
 -20  20   0      89      47
  20 -20   0      44      50
  11 -21   0    1073      86
  21 -11   0    1301      69
  10 -21   0    1188      96
  11 -21   0    1341      99
 -11  21   0    1196     117
  10 -21   0    1225      86
 -10  21   0    1275     121
  10 -21   0    1370      99
  21 -10   0    1167      64
  12 -21   0    2616     105
 -12  21   0    2791     138
  -9  21   0    2663     131
  12 -21   0    2695     119
   9 -21   0    2581      99
   9 -21   0    2704     111
  21  -9   0    2561      75
  21 -12   0    2541      88
 -12  21   0    2622     124
   9 -21   0    2506     105
  13 -21   0       6      46
   8 -21   0       5      46
   8 -21   0       5      42
   8 -21   0       5      42
 -13  21   0       5      50
  21 -13   0       5      37
  13 -21   0       1      52
 -13  21   0      58      66
  -8  21   0       5      65
   7 -21   0     427      56
   7 -21   0     516      51
 -14  21   0     558      71
  -7  21   0     502      75
  14 -21   0     432      56
   7 -21   0     466      51
  21 -14   0     548      52
 -15  21   0    1401     111
   6 -21   0    1534      85
   6 -21   0    1505      74
  21 -15   0    1507      85
  15 -21   0    1376      91
   6 -21   0    1258      84
  -6  21   0    1467     126
 -16  21   0     129      57
   5 -21   0      88      39
 -16  21   0      38      53
  -5  21   0      47      65
  21 -16   0      69      44
  16 -21   0     106      48
   5 -21   0      51      38
 -16  21   0      68      44
 -17  21   0     370      59
   4 -21   0     196      38
   4 -21   0     164      38
 -17  21   0     277      50
  21 -17   0     181      47
  17 -21   0     206      52
  -4  21   0     173      65
 -17  21   0     266      60
   3 -21   0    1142      62
 -18  21   0    1212      88
 -18  21   0    1123      81
  18 -21   0    1126      88
 -21  18   0    1161      57
  -3  21   0    1106      80
   3 -21   0     925      57
  21 -18   0    1125      86
 -18  21   0    1084      71
  19 -21   0     109      54
  21 -19   0     141      54
 -21  19   0     125      40
   2 -21   0     146      27
 -19  21   0     121      57
  -2  21   0     267      70
   2 -21   0     182      29
 -19  21   0     183      48
  -1  21   0      82      58
 -20  21   0     131      51
 -21  20   0      83      43
  21 -20   0     137      52
  20 -21   0      52      52
 -21  21   0    1182      87
  21 -21   0    1366      96
   0  21   0    1173      80
  11 -22   0    1064      98
 -11  22   0    1025      84
  11 -22   0     878      84
  22 -11   0    1062      66
  12 -22   0     298      55
  12 -22   0     253      50
 -12  22   0     306      72
  22 -10   0     364      37
 -10  22   0     363      71
  10 -22   0     287      54
  22 -12   0     320      41
  10 -22   0     211      50
   9 -22   0     266      50
   9 -22   0     322      52
  22 -13   0     332      47
  22  -9   0     279      35
  13 -22   0     279      59
  13 -22   0     236      52
  -9  22   0     259      68
   9 -22   0     219      49
 -13  22   0     303      69
 -13  22   0     222      57
   8 -22   0     913      79
  22 -14   0    1013      78
 -14  22   0     957      80
   8 -22   0     969      88
 -14  22   0    1052      87
  -8  22   0     867      87
   8 -22   0     964      88
  14 -22   0     837      90
  22 -15   0       4      40
  -7  22   0       3      70
 -15  22   0       4      55
  15 -22   0       4      49
   7 -22   0      23      42
   7 -22   0       3      41
 -15  22   0     167      65
   7 -22   0       3      44
  16 -22   0     795      66
   6 -22   0     611      53
  22 -16   0     802      59
   6 -22   0     801      56
  -6  22   0     880      83
 -16  22   0     989      78
 -16  22   0     762      74
 -17  22   0     336      65
  22 -17   0     358      54
   5 -22   0     295      44
  17 -22   0     351      57
 -17  22   0     437      65
  -5  22   0     552      82
   5 -22   0     383      47
   4 -22   0       4      35
 -18  22   0       1      42
  -4  22   0       6      63
 -18  22   0       4      52
  22 -18   0       4      46
   4 -22   0       5      33
 -18  22   0      34      55
  18 -22   0       4      48
 -22  19   0      75      31
 -22  19   0     120      34
   3 -22   0     116      33
  -3  22   0      32      62
 -19  22   0      99      50
 -19  22   0     107      57
  19 -22   0      98      53
  22 -19   0     149      52
   3 -22   0      99      29
 -20  22   0     567      54
  20 -22   0     581      65
 -22  20   0     573      46
 -20  22   0     557      65
  22 -20   0     583      63
  -2  22   0     457      69
  -1  22   0     139      63
 -22  21   0     237      46
 -21  22   0     253      55
  22 -21   0     188      57
  21 -22   0     244      58
   0  22   0     456      69
  22 -22   0     539      64
 -22  22   0     514      54
 -12  23   0     262      79
  12 -23   0      71      57
  23 -11   0      74      37
  12 -23   0      17      49
  11 -23   0      87      57
  11 -23   0      70      50
 -11  23   0     262      78
  23 -12   0     167      40
  10 -23   0     300      55
  23 -13   0     337      48
  13 -23   0     266      57
 -10  23   0     575      86
  10 -23   0     315      60
 -13  23   0     544      82
  13 -23   0     336      65
  23 -10   0     381      41
   9 -23   0     194      51
  -9  23   0     429      79
 -14  23   0     340      75
   9 -23   0     255      52
  23 -14   0     201      45
   9 -23   0     225      51
  14 -23   0     209      55
 -15  23   0     291      73
  15 -23   0     209      56
   8 -23   0     246      48
   8 -23   0     233      50
   8 -23   0     238      51
 -15  23   0     231      67
  23 -15   0     225      49
  -8  23   0     324      74
 -16  23   0     973      85
  -7  23   0     937      89
 -16  23   0     969      84
  23 -16   0     902      86
  16 -23   0    1014      93
   7 -23   0     981      84
   7 -23   0     994      74
   7 -23   0     889      86
   6 -23   0      90      44
  17 -23   0     101      52
   6 -23   0     129      44
 -17  23   0     140      64
  23 -17   0     144      51
  -6  23   0       1      67
 -17  23   0     136      61
   5 -23   0     438      44
 -18  23   0     459      65
  18 -23   0     445      60
  -5  23   0     501      76
 -18  23   0     410      65
  23 -18   0     516      59
   5 -23   0     577      49
   4 -23   0     534      45
  -4  23   0     441      75
 -19  23   0     565      70
 -19  23   0     507      63
   4 -23   0     432      39
  19 -23   0     448      60
 -19  23   0     469      55
  23 -19   0     430      58
 -20  23   0      37      51
 -20  23   0      40      60
   3 -23   0      40      27
 -23  20   0      68      32
 -23  20   0      74      29
  -3  23   0      14      64
  20 -23   0     120      56
  23 -20   0      93      55
   3 -23   0      69      30
  23 -21   0     103      53
 -21  23   0     169      56
 -23  21   0     196      38
  21 -23   0     145      56
  -2  23   0     123      69
 -23  22   0     608      53
   1  22   0     688      78
  -1  23   0     759      83
  23 -22   0     668      70
  22 -23   0     705      71
 -22  23   0     615      63
   0  23   0      66      64
  23 -23   0     196      59
 -23  23   0      60      50
  24 -12   0     963      72
 -12  24   0     984      91
  12 -24   0     982      90
  12 -24   0    1136     102
  24 -13   0      71      42
  13 -24   0     151      59
  13 -24   0      63      52
  11 -24   0     126      53
 -11  24   0      41      69
  11 -24   0      57      51
 -13  24   0     100      72
  24 -11   0      64      38
 -14  24   0     198      76
  24 -14   0     271      50
  10 -24   0     267      56
 -10  24   0     218      76
  14 -24   0     209      57
  10 -24   0     167      52
 -15  24   0    1461     127
  -9  24   0    1242      93
  15 -24   0    1416      98
  24 -15   0    1418      86
   9 -24   0    1305      87
   9 -24   0    1568      97
   9 -24   0    1390      97
   8 -24   0     544      53
  24 -16   0     533      58
 -16  24   0     623      80
  -8  24   0     525      78
   8 -24   0     536      58
  16 -24   0     548      66
   8 -24   0     536      60
 -16  24   0     649      77
  24 -17   0     178      51
 -17  24   0     123      63
  -7  24   0      81      74
  17 -24   0     204      58
   7 -24   0     191      47
   7 -24   0     196      48
 -17  24   0     257      70
   6 -24   0    1827      94
  18 -24   0    1773     105
  -6  24   0    1756     138
  24 -18   0    1918     103
 -18  24   0    1649     124
 -18  24   0    2011     120
   6 -24   0    1710      87
  19 -24   0     264      62
 -19  24   0     388      68
 -19  24   0     386      72
  24 -19   0     233      60
  -5  24   0     290      80
   5 -24   0     249      45
   5 -24   0     206      43
  20 -24   0     245      58
  -4  24   0     266      79
 -20  24   0     239      59
   4 -24   0     223      37
 -20  24   0     265      66
   4 -24   0     140      33
  24 -20   0     275      56
 -21  24   0     809      77
  -3  24   0     815      91
  21 -24   0     691      72
  24 -21   0     735      72
 -24  22   0     469      49
 -24  22   0     322      41
  24 -22   0     364      66
  22 -24   0     351      66
  -2  24   0     301      75
 -22  24   0     329      64
   2  22   0     272      65
  24 -23   0      52      59
  -1  24   0       2      63
 -23  24   0      37      51
 -24  23   0      55      43
  23 -24   0      77      57
   1  23   0       2      61
 -24  24   0     549      58
  24 -24   0     521      72
   0  24   0     475      79
 -12  25   0     130      79
 -13  25   0     154      77
  25 -13   0     107      43
  25 -12   0      97      41
  12 -25   0      88      53
  13 -25   0      71      55
  13 -25   0     122      57
  12 -25   0     202      60
  25 -14   0     312      51
 -11  25   0     268      78
  14 -25   0     289      59
 -14  25   0     357      84
  11 -25   0     258      57
  11 -25   0     317      60
 -10  25   0      78      74
  25 -15   0     129      48
  10 -25   0     118      54
  15 -25   0      81      55
 -15  25   0     170      75
  10 -25   0      51      50
  -9  25   0     191      79
 -16  25   0     403      79
  25 -16   0     171      50
   9 -25   0     188      52
   9 -25   0     130      49
  16 -25   0     154      58
   9 -25   0      80      54
   8 -25   0    1003      92
  17 -25   0     805      72
  -8  25   0     902      94
   8 -25   0     712      64
 -17  25   0     893      86
  25 -17   0     858      66
  -7  25   0     526      91
   7 -25   0     477      58
 -18  25   0     648      80
   7 -25   0     341      54
  18 -25   0     423      67
 -18  25   0     414      74
  25 -18   0     476      64
  25 -19   0     104      54
 -19  25   0     168      66
   6 -25   0     143      44
  19 -25   0     150      59
   6 -25   0     163      43
 -19  25   0     202      66
  -6  25   0     247      85
  20 -25   0    1221     103
 -20  25   0    1021      78
   5 -25   0    1146      77
  -5  25   0     856      94
 -20  25   0     934      84
   5 -25   0     983      65
  25 -20   0    1153     102
  25 -21   0     402      65
   4 -25   0     563      58
  -4  25   0     380      83
  21 -25   0     409      67
   4 -25   0     523      48
 -21  25   0     455      75
 -22  25   0      70      62
  22 -25   0       3      55
   3  22   0       4      56
  25 -22   0       3      57
  -3  25   0       3      70
 -25  23   0     426      46
   2  23   0     246      67
  -2  25   0     323      79
 -25  23   0     310      37
 -23  25   0     273      61
  23 -25   0     357      67
  25 -23   0     330      66
  26 -13   0     592      58
  13 -26   0     607      69
  13 -26   0     579      71
 -13  26   0     931     100
  12 -26   0     166      57
  26 -14   0     182      51
  14 -26   0     202      59
  26 -12   0     240      46
 -14  26   0     500      91
  12 -26   0     247      61
  11 -26   0       0      52
 -15  26   0     101      80
  15 -26   0       7      54
  26 -15   0      40      46
  11 -26   0      69      56
 -16  26   0     361      82
 -10  26   0     468      88
  10 -26   0     385      59
  16 -26   0     365      64
  26 -16   0     358      55
  10 -26   0     449      61
 -17  26   0     250      79
   9 -26   0     262      55
  -9  26   0     157      82
  17 -26   0     171      61
  26 -17   0     191      55
   9 -26   0     285      55
   8 -26   0      59      46
   8 -26   0      80      47
  26 -18   0      80      53
 -18  26   0      92      73
  18 -26   0      56      57
 -18  26   0      52      66
  -8  26   0       4      77
   7 -26   0     368      49
  19 -26   0     380      68
 -19  26   0     391      76
   7 -26   0     320      52
  -7  26   0     265      81
  26 -19   0     337      61
 -19  26   0     434      76
   6 -26   0     204      42
  26 -20   0     256      61
  20 -26   0     236      64
 -20  26   0     185      66
  -6  26   0     132      84
 -20  26   0     110      68
   6 -26   0     190      48
  -5  26   0      10      79
  26 -21   0      96      59
   5 -26   0      32      39
 -21  26   0      10      65
 -21  26   0      10      66
   5 -26   0      34      31
  21 -26   0      10      58
  26 -22   0     284      66
 -22  26   0     301      73
  -4  26   0     254      87
  22 -26   0     246      65
  13 -27   0     273      62
  14 -27   0      83      58
  27 -13   0      98      47
  27 -14   0     128      48
  13 -27   0     164      59
 -14  27   0     244      88
 -13  27   0      57      84
 -15  27   0     610      92
  15 -27   0     545      68
  27 -15   0     483      56
  12 -27   0     537      65
 -12  27   0     500      91
  12 -27   0     648      69
 -11  27   0      91      85
  27 -16   0     231      54
  11 -27   0     248      58
  16 -27   0     139      61
 -16  27   0     255      84
  11 -27   0     166      57
 -10  27   0      45      80
  17 -27   0      67      59
  10 -27   0     109      54
  27 -17   0      72      52
 -17  27   0     141      85
   9 -27   0     516      62
  -9  27   0     449      94
  27 -18   0     498      66
 -18  27   0     663      91
  18 -27   0     518      73
   9 -27   0     464      62
  27 -19   0      75      56
   8 -27   0      61      49
   8 -27   0     138      52
 -19  27   0     226      76
  -8  27   0      80      86
  19 -27   0      61      60
 -19  27   0     126      72
   7 -27   0       3      43
 -20  27   0     149      72
 -20  27   0     111      69
  27 -20   0      45      57
   7 -27   0       3      45
  20 -27   0      59      63
  -7  27   0       3      86
  14 -28   0     771      83
  14 -28   0     761      75
  28 -14   0     866      88
  28 -15   0     318      56
  13 -28   0     294      67
  13 -28   0     358      65
 -13  28   0     613     106
  15 -28   0     305      65
 -12  28   0      66      92
  12 -28   0       0      60
  12 -28   0       0      56
  28 -16   0       0      48
  16 -28   0       0      57
  11 -28   0      88      59
  28 -17   0     204      58
 -11  28   0     458     105
  17 -28   0      88      61
  -1   1   1  148086    1564
   1   0   1  148043    1671
   0   1  -1  150131    1409
   1  -1   1  148692    1679
   0   1  -1  149766    1566
  -1   0  -1  148124    1592
   0  -1   1  147191    1555
  -1   1   1  148619    1581
  -1   0  -1  147289    1618
   0   1   1  144501    1646
   0  -1   1  145290    1652
   0  -1  -1  130538    1684
   1   0  -1  147900    1559
   1   0  -1  142475    1458
  -1   1  -1  142605    1653
  -1   0   1  145216    1572
   1  -1  -1  147043    1685
   0  -2  -1   13836      71
   0   2  -1   13726      71
   2   0   1   13544      66
   2  -2   1   13564      73
   0   2   1   13881      71
   0  -2   1   13873      70
   2  -2   1   13923      72
  -2   2   1   13596      70
   0   2   1   14060      72
   0  -2  -1   13865      71
  -2   0  -1   13772      67
   0  -2   1   13782      69
   2  -2  -1   13655      69
   0  -2   1   13844      68
  -2   2  -1   13757      71
  -2   2   1   13742      72
  -2   2  -1   13711      73
   2  -2   1   13838      70
   0   2   1   13448      70
   2  -3   1   30401     319
   1  -3  -1   30221     321
  -3   2  -1   29939     311
  -1   3  -1   30562     307
   3  -1   1   30622     304
  -3   2  -1   30174     315
  -2   3   1   29370     313
   1  -3  -1   30652     306
   1  -3  -1   30887     303
  -2   3   1   30502     319
   1   2   1   29600     309
   2  -3   1   29931     308
  -2   3   1   30503     307
   3  -2  -1   30739     308
  -3   1  -1   34522     352
  -1   3   1   33744     362
  -1  -2  -1   34256     354
  -3   2   1   34532     357
  -3   2   1   35168     344
  -1   3   1   34340     348
   2  -3  -1   33789     352
   2  -3  -1   34943     355
   2  -3  -1   33236     494
   1  -3   1   33727     354
  -1  -2  -1   34849     355
  -2   3  -1   34085     361
  -3   2   1   33627     364
   3  -2   1   34233     354
   1  -3   1   34415     348
   1  -3   1   33416     354
  -3   1  -1   34312     351
  -3   2   1   34290     356
  -2   3  -1   33539     362
   3  -2   1   34707     358
  -1   3   1   32607     360
   3  -3  -1    2490      26
   0  -3   1    2500      24
   3  -3   1    2537      28
   0  -3   1    2452      21
  -3   3   1    2404      28
   0  -3  -1    2405      27
   3  -3  -1    2566      29
   0   3   1    2527      27
  -3   3   1    2446      30
   0  -3  -1    2484      27
   0  -3   1    2553      25
   0   3   1    2280      26
  -3   3  -1    2484      27
  -3   3  -1    2425      32
   3  -3   1    2517      29
  -2   4   1    8463     253
   2  -4  -1    8312     254
  -4   2  -1    8317     252
  -2   4  -1    8174     252
   2  -4   1    8304     252
   2  -4  -1    8687     254
  -4   2  -1    8214     252
   2  -4   1    8656     255
  -2   4   1    8436     254
   2  -4   1    8254     254
   2  -4  -1    8168     255
  -2   4  -1    8443     255
   4  -2   1    8408     247
  -3   4   1   15822     187
  -3   4   1   15404     185
   1  -4  -1   15469     186
   4  -3  -1   15855     181
  -4   3  -1   15876     184
  -4   3  -1   14874     181
   1  -4  -1   15506     186
  -1   4  -1   15676     188
  -3   4   1   15924     188
  -1  -3   1   15504     178
   1  -4  -1   15689     184
   3  -4   1   15726     189
   3  -4   1   15783     185
  -4   3  -1   15732     186
   3  -4   1   15742     187
  -3   4  -1   15139     192
  -1   4   1   14285     187
   3  -4  -1   14652     186
   3  -4  -1   15057     191
  -1  -3  -1   14687     185
  -1  -3  -1   15239     183
  -3   4  -1   14976     189
  -4   3   1   15578     186
   1  -4   1   15230     189
   1  -4   1   14954     185
  -1   4   1   15049     190
   1   3  -1   14937     179
   1  -4   1   14830     187
  -4   3   1   15104     181
  -4   3   1   15103     186
   3  -4  -1   15141     190
   4  -3   1   14936     185
  -4   4   1   13360     152
  -4   4  -1   13241     150
   4  -4   1   13176     149
  -4   4   1   13156     148
   0   4   1   12904     147
   0  -4  -1   13689     149
   4  -4  -1   13551     152
   4  -4   1   13263     151
   0  -4   1   13769     143
   0  -4   1   13515     147
  -4   4  -1   13356     153
   4  -4  -1   13032     148
   0  -4   1   13696     146
   0  -4  -1   13365     148
   3  -5   1   28218     603
   3  -5   1   28700     612
   2  -5  -1   27641     605
  -3   5   1   27223     611
  -2   5  -1   25221     599
  -5   3  -1   27532     597
   5  -3  -1   28240     634
  -3   5   1   28449     592
   2  -5  -1   27552     601
   3  -5   1   27737     603
  -5   3  -1   29088     603
  -5   3  -1   27569     578
   2  -5  -1   27392     615
  -3   5   1   28285     620
  -5   3  -1   28149     578
  -2   5   1   23610     535
  -2   5   1   24419     531
   2  -5   1   24979     521
   3  -5  -1   24959     521
  -5   3   1   24921     522
   3  -5  -1   24316     533
  -2   5   1   24689     544
  -3   5  -1   25663     537
  -5   3   1   23698     522
   3  -5  -1   23672     528
  -3   5  -1   24515     539
   5  -3   1   24644     522
   2  -5   1   25300     541
   2  -5   1   24012     540
  -4   5   1   46069     679
   1  -5  -1   47492     682
   1  -5  -1   46997     676
   4  -5   1   45844     669
   4  -5   1   46597     681
  -5   4  -1   46210     669
  -5   4  -1   44367     659
  -4   5   1   45734     683
   4  -5   1   45694     658
  -1  -4   1   46104     650
   1  -5  -1   47428     665
  -1  -4   1   47351     656
  -4   5   1   44998     674
  -5   4  -1   46088     680
   5  -4  -1   45495     663
  -4   5  -1   45714     676
   1  -5   1   45564     676
   1  -5   1   46172     660
   4  -5  -1   45942     660
   5  -4   1   47514     667
   1  -5   1   45266     671
  -1  -4  -1   47412     664
  -5   4   1   46156     656
  -1   5   1   44969     661
  -4   5  -1   45042     674
  -1   5   1   46982     667
  -5   4   1   46991     669
   4  -5  -1   47363     684
  -1  -4  -1   46144     667
   0  -5  -1    6421     206
  -5   5   1    6293     204
   5  -5   1    6464     209
  -5   5  -1    6423     208
   5  -5  -1    6431     205
  -5   5   1    6496     210
   0  -5   1    6465     203
  -5   5  -1    6079     206
   0  -5   1    6539     199
   5  -5   1    6541     206
  -5   5  -1    6218     210
   0  -5   1    6282     204
   0  -5  -1    6098     205
   3  -6   1      49      23
   3  -6  -1      45      22
  -6   3  -1      37      11
  -3   6  -1     151      19
  -6   3  -1      38      11
  -3   6   1      69      25
   3  -6   1      76      21
  -3   6  -1     151      23
   3  -6   1      73      20
   3  -6  -1      37      23
   6  -3   1      36      14
   3  -6  -1      43      22
  -3   6   1      33      28
  -3   6   1      53      22
   4  -6   1     345      55
   4  -6   1     359      50
   2  -6  -1     406      50
  -4   6   1     385      52
   2  -6  -1     458      47
   2  -6  -1     392      51
  -4   6   1     373      53
  -6   4  -1     401      42
   4  -6   1     365      48
  -6   4  -1     402      34
  -2   6  -1     408      55
  -4   6   1     409      51
   6  -4  -1     373      37
  -6   4  -1     409      40
  -6   4   1    1216      56
   2  -6   1    1290      67
  -4   6  -1    1153      67
  -2   6   1    1119      67
   4  -6  -1    1256      71
   6  -4   1    1254      59
   4  -6  -1    1216      64
  -6   4   1    1216      55
  -2   6   1    1167      68
   2  -6   1    1231      62
   2  -6   1    1189      63
   4  -6  -1    1271      69
  -4   6  -1    1172      73
  -5   6   1    1107      46
  -6   5  -1    1045      41
   1  -6  -1    1165      43
  -1  -5   1    1151      28
  -5   6   1    1167      51
  -1  -5   1    1115      27
  -6   5  -1    1128      45
   5  -6   1    1135      45
  -5   6   1    1237      46
   5  -6   1    1156      49
   1  -6  -1    1109      43
  -6   5  -1    1147      41
   1  -6  -1    1135      42
   6  -5  -1    1100      39
  -1  -5  -1     978      29
  -5   6  -1    1043      49
  -5   6  -1    1020      42
   1  -6   1    1063      37
   1  -6   1    1042      39
  -6   5   1    1067      40
  -1  -5  -1    1042      30
   5  -6  -1    1040      40
   5  -6  -1    1010      44
   1  -6   1    1052      34
  -1   6   1     981      42
  -5   6  -1    1006      46
   6  -5   1    1097      40
  -6   6  -1    5546     156
  -6   6  -1    5509     152
  -6   6   1    5406     149
   0  -6  -1    5389     148
   6  -6   1    5628     155
   0  -6   1    5459     147
   0  -6   1    5662     142
   6  -6   1    5456     152
  -6   6   1    5495     155
   0  -6  -1    5499     149
  -6   6  -1    5184     150
   6  -6  -1    5577     150
   0  -6   1    5554     147
   4  -7   1   13251     213
   4  -7   1   13349     216
   7  -4  -1   13519     202
  -3   7  -1   13501     220
  -7   4  -1   13706     205
   3  -7  -1   13545     217
  -4   7   1   13611     217
   3  -7  -1   13395     213
   3  -7  -1   13364     217
  -4   7   1   13558     221
  -4   7   1   13002     214
   4  -7   1   13580     219
   3  -7   1   13152     207
   4  -7  -1   13002     213
  -4   7  -1   12899     210
  -3   7   1   13086     214
   3  -7   1   13303     213
   3  -7   1   12900     210
   4  -7  -1   13151     212
   7  -4   1   13415     201
  -4   7  -1   13432     216
  -3   7   1   12526     209
  -7   5  -1     560      28
  -5   7   1     605      50
  -7   5  -1     630      37
  -5   7   1     588      44
   2  -7  -1     621      43
   5  -7   1     635      45
  -7   5  -1     616      33
   7  -5  -1     575      32
   2  -7  -1     573      42
  -5   7   1     561      44
   2  -7  -1     632      40
   5  -7   1     624      42
   5  -7   1     595      49
  -7   5   1     625      34
  -5   7  -1     704      52
   2  -7   1     677      44
   5  -7  -1     592      41
  -7   5   1     627      32
   2  -7   1     677      38
   5  -7  -1     639      47
  -2   7   1     497      43
  -2   7   1     621      47
   2  -7   1     670      39
  -5   7  -1     668      42
   7  -5   1     660      37
  -1  -6   1   15666     296
  -6   7   1   15537     302
  -6   7   1   16311     306
  -7   6  -1   16157     305
   1  -7  -1   15835     303
   7  -6  -1   16047     300
  -7   6  -1   15746     298
   6  -7   1   16039     303
   6  -7   1   16406     308
   1  -7  -1   16562     299
   1  -7  -1   16229     304
  -6   7   1   16113     309
  -7   6  -1   16085     303
  -1  -6   1   16200     297
  -1   7   1   14334     283
   6  -7  -1   14525     283
  -1  -6  -1   14964     278
  -6   7  -1   15030     290
   6  -7  -1   14846     288
  -6   7  -1   14245     283
  -7   6   1   15170     285
   1  -7   1   14875     284
   7  -6   1   14906     282
   1  -7   1   15091     278
  -7   6   1   14948     277
   1  -7   1   14792     282
  -6   7  -1   14640     286
  -1  -6  -1   14545     278
  -7   7  -1   14886     237
   0  -7  -1   14806     232
  -7   7   1   14648     232
   0  -7   1   14689     230
  -7   7  -1   14922     240
   0  -7   1   15054     223
   0  -7  -1   14370     231
  -7   7   1   15017     239
  -7   7  -1   14205     233
   0  -7   1   14776     231
   7  -7  -1   15105     234
  -7   7   1   15160     237
   7  -7   1   14198     235
   4  -8  -1    5193     122
  -4   8  -1    5254     127
  -4   8   1    5238     125
   4  -8   1    5079     117
   4  -8   1    5174     120
   4  -8   1    5115     122
  -4   8   1    5027     120
  -4   8   1    5138     122
   8  -4   1    5249     106
   4  -8  -1    5135     122
   4  -8  -1    5137     117
   3  -8  -1   13623     261
   5  -8   1   13724     260
  -8   5  -1   13813     250
   8  -5  -1   13692     248
  -5   8   1   12879     257
  -5   8   1   14060     264
   3  -8  -1   13434     259
   5  -8   1   13614     257
  -8   5  -1   13839     249
  -3   8  -1   13707     264
   5  -8   1   13367     263
  -5   8   1   13338     261
   3  -8  -1   13576     255
   5  -8  -1   12268     234
   3  -8   1   12297     234
   8  -5   1   12485     223
  -8   5   1   12472     218
  -5   8  -1   12335     238
  -5   8  -1   12149     233
   3  -8   1   12073     231
   3  -8   1   12200     227
  -3   8   1   12409     236
  -3   8   1   11638     231
  -8   5   1   11853     217
   5  -8  -1   12327     236
   5  -8  -1   12000     229
  -8   6  -1    7109     108
   2  -8  -1    7224     111
  -6   8   1    7141     118
  -8   6  -1    7185     106
   6  -8   1    7161     112
  -6   8   1    7238     114
   2  -8  -1    7243     109
   2  -8  -1    7238     112
  -6   8   1    6862     112
   6  -8   1    7391     116
   8  -6  -1    7223     105
  -8   6  -1    7109     100
  -6   8  -1    6367     110
   8  -6   1    6278      97
  -2   8   1    5923     101
   6  -8  -1    6032     101
   2  -8   1    6204     101
   2  -8   1    6241      96
  -6   8  -1    6184     102
   2  -8   1    6151      98
  -6   8  -1    5813     103
   6  -8  -1    6227     105
  -8   6   1    6020      94
   7  -8   1     482      45
  -8   7  -1     453      43
  -1  -7   1     480      23
   8  -7  -1     469      37
  -7   8   1     396      42
  -8   7  -1     511      38
   1  -8  -1     500      38
   1  -8  -1     495      39
  -7   8   1     493      49
  -8   7  -1     447      38
   7  -8   1     524      42
  -7   8   1     497      41
  -1  -7   1     416      24
   1  -8  -1     463      36
  -7   8  -1     416      41
  -1  -7  -1     406      29
   7  -8  -1     426      34
  -8   7   1     403      30
  -8   7   1     422      33
   1  -8   1     459      32
  -1  -7  -1     427      28
  -7   8  -1     404      45
   1  -8   1     464      35
   1  -8   1     432      37
  -7   8  -1     453      49
   7  -8  -1     478      42
   8  -7   1     400      39
   8  -8   1   11516     203
   0  -8  -1   11603     198
   0  -8   1   11873     197
  -8   8  -1   11188     201
   0  -8   1   11839     196
   0  -8  -1   11697     199
  -8   8  -1   11808     208
  -8   8   1   11942     203
  -8   8   1   11610     199
   8  -8  -1   11928     202
  -8   8   1   11740     207
  -8   8  -1   11529     204
  -5   9   1    6488     117
   5  -9   1    6495     119
   4  -9  -1    6451     117
  -5   9   1    6194     116
   5  -9   1    6569     116
  -4   9  -1    6666     123
   9  -5  -1    6409      99
   5  -9   1    6351     113
   4  -9  -1    6474     113
   4  -9  -1    6579     116
   9  -4   1    6556      96
  -5   9   1    6518     121
   4  -9   1    5607     108
   4  -9   1    5653     111
  -5   9  -1    5591     110
   9  -5   1    5612      97
   5  -9  -1    5731     113
   5  -9  -1    5610     108
   4  -9   1    5640     106
   5  -9  -1    5804     112
  -5   9  -1    5724     116
  -4   9   1    5709     115
  -4   9   1    5355     110
  -6   9   1    1183      51
  -9   6  -1    1265      39
  -9   6  -1    1242      35
   6  -9   1    1208      53
   3  -9  -1    1223      49
  -6   9   1    1340      57
   3  -9  -1    1327      47
   9  -6  -1    1222      38
   6  -9   1    1184      55
  -3   9  -1    1238      56
   3  -9  -1    1207      49
  -6   9   1    1093      53
   6  -9   1    1199      49
  -6   9  -1    1213      57
   3  -9   1    1230      51
  -9   6   1    1304      32
   3  -9   1    1281      47
   6  -9  -1    1247      53
   6  -9  -1    1202      55
  -6   9  -1    1269      59
  -9   6   1    1180      31
   3  -9   1    1232      45
  -6   9  -1    1195      49
  -3   9   1    1236      55
  -3   9   1    1157      53
   9  -6   1    1237      41
  -9   7  -1   13777     232
   2  -9  -1   14019     236
  -9   7  -1   13945     235
   9  -7  -1   13879     231
  -7   9   1   13178     236
   7  -9   1   13972     237
   2  -9  -1   13669     237
   7  -9   1   13934     242
  -7   9   1   13794     239
  -7   9   1   14249     244
   2  -9  -1   14239     233
  -9   7  -1   13191     225
   2  -9   1   13242     223
  -7   9  -1   13345     233
   7  -9  -1   13323     226
   9  -7   1   13574     222
   2  -9   1   13524     226
  -7   9  -1   13062     228
  -9   7   1   13184     221
  -2   9   1   12867     226
   2  -9   1   13434     219
  -7   9  -1   12532     225
  -9   7   1   13088     209
   7  -9  -1   13351     230
  -8   9   1    3089      81
   8  -9   1    3130      78
   8  -9   1    3144      76
  -9   8  -1    3090      71
   9  -8  -1    3060      71
  -9   8  -1    3001      69
   1  -9  -1    3100      70
  -9   8  -1    3128      75
  -1  -8   1    3116      56
   1  -9  -1    3067      70
  -8   9   1    3217      75
  -1  -8   1    3181      57
  -8   9   1    2864      74
  -9   8   1    2336      66
   8  -9  -1    2398      66
   8  -9  -1    2285      70
  -1  -8  -1    2360      53
  -9   8   1    2264      57
   1  -9   1    2338      59
  -8   9  -1    2331      67
  -8   9  -1    2393      73
   1  -9   1    2381      55
  -8   9  -1    2263      69
  -1  -8  -1    2313      52
   1  -9   1    2338      61
   9  -8   1    2378      65
   9  -9  -1    2889      84
   0  -9   1    3076      75
  -9   9  -1    3043      86
  -9   9   1    3043      84
  -9   9  -1    2999      90
   0  -9  -1    2989      78
   9  -9   1    3132      86
  -9   9   1    2991      89
   0  -9  -1    3002      77
  -9   9  -1    2959      88
  -9   9   1    3035      83
   0  -9   1    3002      75
  10  -5  -1    1296      29
   5 -10   1    1380      58
  -5  10   1    1150      62
  -5  10   1    1252      57
   5 -10  -1    1313      54
  -5  10   1    1329      62
   5 -10   1    1407      57
  -5  10  -1    1351      65
   5 -10   1    1421      54
   5 -10  -1    1241      56
   5 -10  -1    1351      59
  10  -5   1    1396      37
   6 -10   1    6937     136
   6 -10   1    6900     141
  -4  10  -1    7037     144
   4 -10  -1    6912     140
   4 -10  -1    6764     137
 -10   6  -1    6778     118
  -6  10   1    6836     139
  -6  10   1    6645     139
  10  -6  -1    6891     123
   4 -10  -1    6668     134
   6 -10   1    6987     139
  -6  10   1    6959     144
  -6  10  -1    7635     150
  -4  10   1    7702     154
   6 -10  -1    7743     148
   4 -10   1    7850     145
  -4  10   1    7394     150
   4 -10   1    7700     152
   4 -10   1    7804     148
   6 -10  -1    7671     153
   6 -10  -1    7594     151
  -6  10  -1    7961     157
  10  -6   1    7818     138
  -7  10   1   13499     236
 -10   7  -1   13614     224
   7 -10   1   13264     240
   3 -10  -1   13572     233
 -10   7  -1   13460     225
  10  -7  -1   13718     225
  -7  10   1   13779     240
   3 -10  -1   13384     234
  -7  10   1   13294     234
   3 -10  -1   13551     229
   7 -10   1   13885     238
   7 -10   1   13403     233
  10  -7   1   14075     234
  -7  10  -1   13251     241
  -3  10   1   13384     241
   3 -10   1   13916     242
  -3  10   1   13707     246
 -10   7   1   13792     228
   3 -10   1   13715     239
   7 -10  -1   13752     239
   7 -10  -1   14071     245
  -7  10  -1   13720     243
  -7  10  -1   13997     248
 -10   7   1   13790     229
   3 -10   1   13823     234
 -10   8  -1    3746      83
 -10   8  -1    3844      81
   8 -10   1    3786      92
   2 -10  -1    3789      81
  -8  10   1    3815      89
  10  -8  -1    3756      81
   2 -10  -1    3790      87
  -8  10   1    3903      96
   8 -10   1    3613      87
  -8  10   1    3949      92
   2 -10  -1    3738      84
  10  -8   1    3961      84
  -2  10   1    3669      90
   2 -10   1    3837      79
 -10   8   1    3805      68
 -10   8   1    3751      82
   8 -10  -1    3933      92
  -8  10  -1    3800      95
   8 -10  -1    3854      88
   2 -10   1    3767      85
   2 -10   1    3909      85
  -8  10  -1    3867      91
  -8  10  -1    3796      96
   1 -10  -1    5395     118
  -1  -9   1    5017      98
   1 -10  -1    5312     112
  -1  -9   1    5379      99
   9 -10   1    5573     124
 -10   9  -1    5974     117
 -10   9  -1    5328     117
  -9  10   1    5327     123
  10  -9  -1    5230     113
  -9  10   1    5351     118
   9 -10   1    5486     118
  -9  10  -1    4784     114
 -10   9   1    4781     106
   1 -10   1    5051      94
  10  -9   1    4645     106
  -1  -9  -1    4811      93
   1 -10   1    4916     101
   9 -10  -1    4728     107
  -1  -9  -1    4434      95
 -10   9   1    4835      97
  10 -10  -1     133      30
   0 -10   1     112      21
   0 -10   1     112      20
  10 -10   1      97      29
   0 -10  -1     108      23
 -10  10   1     113      29
 -10  10   1     105      31
   0 -10  -1     107      23
 -10  10  -1     120      32
 -10  10  -1     128      28
   6 -11   1   12518     198
   5 -11  -1   12858     198
   6 -11   1   12780     207
   5 -11  -1   12534     203
  -6  11   1   12693     207
  -6  11   1   12978     206
  11  -5   1   12899     182
   6 -11   1   13390     207
  11  -6  -1   12757     184
   5 -11  -1   13389     208
  -5  11  -1   13060     210
   6 -11  -1   12867     208
   5 -11   1   12861     209
   5 -11   1   13231     208
  11  -6   1   12949     190
   6 -11  -1   12109     201
  -6  11  -1   13307     213
  -5  11   1   13032     210
   5 -11   1   13124     200
  -6  11  -1   13022     209
   6 -11  -1   13647     210
   7 -11   1    3982     104
   7 -11   1    4008      95
   4 -11  -1    4263     106
  -4  11  -1    3882      98
   7 -11   1    3862      90
   4 -11  -1    3901      92
  -7  11   1    4028      99
   4 -11  -1    3976      88
  11  -7  -1    4032      77
  -7  11   1    4093      97
   7 -11  -1    4342     103
  -7  11  -1    3959      99
   7 -11  -1    3846      95
  -4  11   1    3886      96
   4 -11   1    3800      86
  -7  11  -1    4169     102
  11  -7   1    3909      79
   7 -11  -1    3756      88
   4 -11   1    3919      92
   3 -11  -1   15157     260
 -11   8  -1   15504     256
   8 -11   1   15139     265
   8 -11   1   15375     275
   3 -11  -1   15357     268
 -11   8  -1   15167     257
   3 -11  -1   15164     266
  -8  11   1   15490     274
  11  -8  -1   15140     257
  -8  11   1   15344     269
  -8  11  -1   16079     281
   8 -11  -1   16735     285
 -11   8   1   15783     264
   3 -11   1   16324     276
 -11   8   1   15914     263
   3 -11   1   15597     274
   8 -11  -1   15662     275
  11  -8   1   15877     269
  -8  11  -1   15782     284
   3 -11   1   15954     268
   2 -11  -1    4143      89
  -9  11   1    4159      94
  -9  11   1    4134      93
 -11   9  -1    4288      89
   9 -11   1    4017      93
   9 -11   1    4195     103
   2 -11  -1    4115      88
  11  -9  -1    4179      87
 -11   9  -1    4288      79
   2 -11  -1    4118      84
 -11   9  -1    4039      84
  -9  11   1    4283     102
  11  -9   1    3780      84
   2 -11   1    3812      84
 -11   9   1    3806      81
 -11   9   1    3761      67
  -9  11  -1    3710      95
   9 -11  -1    3804      88
   2 -11   1    3849      78
   9 -11  -1    3835      97
   2 -11   1    3837      82
  -9  11  -1    3771      90
  10 -11   1     113      30
   1 -11  -1     154      25
 -10  11   1     180      29
   1 -11  -1     141      25
 -11  10  -1     192      29
  -1 -10   1     165      15
  10 -11   1     141      30
  -1 -10   1     174      20
 -11  10  -1     171      26
  11 -10  -1     151      29
 -10  11   1     143      31
 -11  10  -1     185      31
 -10  11   1     116      33
 -10  11  -1     124      34
  11 -10   1     153      30
  10 -11  -1     127      30
   1 -11   1     125      23
   1 -11   1     132      24
 -11  10   1     140      24
 -11  10   1      88      28
  -1 -10  -1     134      19
 -10  11  -1     127      29
  -1 -10  -1     110      18
 -10  11  -1     179      35
   1 -11   1     135      19
  11 -11   1    3966      95
 -11  11  -1    4188      98
   0 -11  -1    4063      84
   0 -11   1    4102      81
 -11  11  -1    4071     101
   0 -11   1    4027      80
 -11  11   1    4035      90
   0 -11  -1    3916      84
  11 -11  -1    3918      94
 -11  11   1    4027      99
 -11  11  -1    4091      94
   6 -12  -1       5      27
  -6  12   1       5      34
  12  -6  -1       5      14
  -6  12  -1       5      33
  -6  12   1       5      26
   6 -12  -1       5      28
   6 -12   1       5      27
   6 -12   1       5      27
  12  -6   1       5      17
   6 -12  -1       5      26
  -6  12   1       5      32
   6 -12   1       5      26
   5 -12  -1    5338     121
   7 -12   1    5309     125
  12  -7  -1    5320     104
  -7  12   1    5169     122
   5 -12  -1    5249     122
   5 -12  -1    5362     117
   7 -12   1    5174     118
   7 -12   1    5357     123
  -7  12   1    5078     124
  12  -5   1    5286      96
  -7  12   1    5284     128
  -5  12  -1    5384     128
   5 -12   1    5440     125
  12  -7   1    5347     110
  -7  12  -1    5265     125
  -7  12  -1    5370     129
   7 -12  -1    5443     127
  -5  12   1    5170     128
  -5  12   1    5596     131
   5 -12   1    5404     118
   7 -12  -1    5287     122
   5 -12   1    5532     123
   7 -12  -1    5373     126
  -7  12  -1    5380     132
   4 -12  -1    3231      76
  12  -8  -1    3132      68
  -8  12   1    3237      86
  -8  12   1    3321      88
   8 -12   1    3428      84
 -12   8  -1    3217      61
   4 -12  -1    3117      80
   4 -12  -1    3172      79
   8 -12   1    3257      85
   8 -12   1    3230      80
  -4  12  -1    3332      89
  -8  12   1    3182      81
  -8  12  -1    3443      90
  -8  12  -1    3284      82
   8 -12  -1    3368      80
   4 -12   1    3250      74
   8 -12  -1    3360      85
   4 -12   1    3219      77
  -8  12  -1    3165      87
  -4  12   1    3312      88
   4 -12   1    3314      80
  12  -8   1    3346      71
   8 -12  -1    3245      84
  -4  12   1    3293      87
   3 -12  -1     239      28
  12  -9  -1     268      27
   3 -12  -1     247      29
  -9  12   1     294      40
  -9  12   1     289      30
  -9  12   1     227      36
   3 -12  -1     251      30
 -12   9  -1     251      25
   9 -12   1     237      35
   9 -12   1     254      33
 -12   9  -1     245      23
  -3  12   1     197      36
  12  -9   1     247      29
 -12   9   1     260      22
   3 -12   1     263      29
  -9  12  -1     235      32
 -12   9   1     286      23
  -9  12  -1     259      42
   3 -12   1     192      28
   9 -12  -1     264      32
   3 -12   1     255      28
   9 -12  -1     256      36
  -9  12  -1     259      38
  10 -12   1    3066      92
 -12  10  -1    2962      74
 -10  12   1    2966      92
 -12  10  -1    2973      67
   2 -12  -1    2929      74
 -12  10  -1    2899      79
  12 -10  -1    2854      78
   2 -12  -1    3030      79
   2 -12  -1    2937      80
 -10  12   1    2873      82
 -10  12   1    2907      87
  10 -12   1    2903      84
 -12  10   1    2627      72
  12 -10   1    2629      76
   2 -12   1    2561      70
  10 -12  -1    2589      79
  -2  12   1    2572      85
 -12  10   1    2517      54
  10 -12  -1    2540      84
   2 -12   1    2591      64
   2 -12   1    2539      71
 -10  12  -1    2659      87
 -10  12  -1    2894      94
 -10  12  -1    2636      80
  11 -12   1    5332     114
 -11  12   1    5121     110
 -11  12   1    5181     110
 -11  12   1    5222     119
 -12  11  -1    5179     107
  11 -12   1    5285     119
   1 -12  -1    5167     103
   1 -12  -1    5380     105
 -12  11  -1    5018     103
 -12  11  -1    5346     114
  12 -11  -1    5234     110
  11 -12  -1    4354     101
  -1 -11  -1    4249      80
 -11  12  -1    4246     103
 -12  11   1    4390      87
  -1 -11  -1    4397      81
 -11  12  -1    4338     108
   1 -12   1    4412      89
 -11  12  -1    4290      99
 -12  11   1    4317      99
  12 -11   1    4348      99
   1 -12   1    4396      89
   0 -12  -1     128      22
 -12  12  -1      78      33
  12 -12  -1      97      30
 -12  12  -1      32      30
 -12  12   1     105      31
  12 -12   1      90      31
 -12  12   1      92      28
   0 -12  -1     144      21
 -12  12  -1      86      27
   0 -12   1      82      19
   0 -12   1      72      20
  -7  13   1    3818     103
   7 -13   1    4000     104
   6 -13  -1    3827     103
   7 -13   1    3999     106
  13  -7  -1    3877      81
   7 -13   1    3968      99
   6 -13  -1    3958      98
  -6  13  -1    4057     113
  -7  13   1    3935     111
  13  -6   1    3914      80
   6 -13  -1    3833     104
  -7  13   1    3887     108
  13  -7   1    3884      82
  -6  13   1    3868     109
  -7  13  -1    3963     104
   6 -13   1    3913     100
  -7  13  -1    3862     111
   7 -13  -1    3832     101
   7 -13  -1    3981     102
   7 -13  -1    3835      97
   6 -13   1    3995     101
  -6  13   1    3910     107
  -7  13  -1    4054     109
   6 -13   1    3876      95
  -8  13   1     633      57
   5 -13  -1     613      53
   8 -13   1     672      59
   5 -13  -1     675      56
  13  -8  -1     703      41
   5 -13  -1     649      60
   8 -13   1     722      61
   8 -13   1     701      56
  -8  13   1     683      65
  -5  13  -1     652      64
  -8  13   1     821      69
   5 -13   1     677      57
  -5  13   1     760      65
   8 -13  -1     644      59
   8 -13  -1     647      56
   5 -13   1     726      56
   8 -13  -1     640      62
  -8  13  -1     622      56
  13  -8   1     714      45
  -8  13  -1     692      68
   5 -13   1     764      54
  -5  13   1     673      72
  -8  13  -1     683      73
   9 -13   1    6809     148
   4 -13  -1    6901     138
 -13   9  -1    6524     125
   9 -13   1    6833     158
  13  -9  -1    6592     132
   9 -13   1    6790     143
   4 -13  -1    6742     143
  -9  13   1    6516     146
   4 -13  -1    6591     142
  -9  13   1    6606     144
  -4  13   1    6518     148
 -13   9   1    6849     118
  -4  13   1    6569     150
  -9  13  -1    6521     145
   4 -13   1    6658     140
  -9  13  -1    6500     148
   9 -13  -1    6782     149
  13  -9   1    6704     135
   9 -13  -1    6606     142
   4 -13   1    6616     135
  -9  13  -1    6717     153
   4 -13   1    6460     142
  10 -13   1    9978     200
 -13  10  -1    9960     181
   3 -13  -1   10016     190
  10 -13   1    9687     193
 -10  13   1   10007     203
   3 -13  -1    9649     190
  13 -10  -1    9812     186
 -10  13   1    9390     192
 -13  10  -1    9630     183
   3 -13  -1    9923     185
 -10  13   1    9612     194
 -10  13  -1    9379     190
  13 -10   1    9525     183
   3 -13   1    9638     184
 -10  13  -1    9341     192
 -10  13  -1    9275     197
  10 -13  -1    9841     195
   3 -13   1    9768     186
   3 -13   1    9850     178
 -13  10   1    9572     175
  -3  13   1    9463     191
  10 -13  -1    9600     189
 -13  11  -1     673      38
 -13  11  -1     719      43
 -11  13   1     615      49
  13 -11  -1     640      50
 -13  11  -1     701      49
   2 -13  -1     633      46
  11 -13   1     724      43
  11 -13   1     722      60
 -11  13   1     613      42
 -11  13   1     674      47
   2 -13  -1     600      47
  11 -13  -1     735      44
 -13  11   1     509      28
   2 -13   1     666      39
 -11  13  -1     621      43
  11 -13  -1     568      41
  -2  13   1     668      45
 -11  13  -1     654      52
   2 -13   1     698      44
 -11  13  -1     692      46
 -13  11   1     514      34
  13 -11   1     651      52
   2 -13   1     642      45
 -12  13   1    3399     108
 -13  12  -1    3189      91
 -12  13   1    3407     100
  12 -13   1    3405     105
   1 -13  -1    3331      92
 -13  12  -1    3229     103
  13 -12  -1    3348     101
   1 -13  -1    3247      91
 -13  12  -1    3283      96
 -12  13   1    3328     100
  12 -13   1    3234     109
   1 -13   1    2842      80
 -13  12   1    2852      93
 -13  12   1    2792      80
 -12  13  -1    2895     101
 -12  13  -1    2891      93
  -1 -12  -1    2778      71
   1 -13   1    2912      82
  12 -13  -1    2871      96
  13 -12   1    2765      93
 -12  13  -1    2747      95
  -1 -12  -1    2834      71
   0 -13   1    3937      72
   0 -13  -1    3867      75
 -13  13  -1    3849      88
  13 -13  -1    3965      92
   0 -13  -1    3849      75
   0 -13   1    3886      71
 -13  13  -1    3840      87
 -13  13  -1    3987      97
  13 -13   1    3945      94
 -13  13   1    3925      84
 -13  13   1    3859      94
   7 -14   1      46      33
   7 -14  -1      98      34
  14  -7  -1     107      19
   7 -14  -1      61      32
   7 -14  -1      45      34
  -7  14   1      73      41
   7 -14   1      84      33
   7 -14   1      56      34
  -7  14   1      86      38
  -7  14  -1      65      42
  -7  14  -1     117      41
  14  -7   1      73      22
   6 -14  -1    6119     128
  -8  14   1    5908     126
  -8  14   1    6293     137
   8 -14   1    6059     124
  -8  14   1    6011     132
  -6  14  -1    6256     139
   6 -14  -1    6176     122
   8 -14   1    6316     131
   6 -14  -1    6215     128
   8 -14   1    6177     131
  14  -6   1    5847     101
  14  -8  -1    6105     108
  -6  14   1    5537     126
  -8  14  -1    5688     128
  14  -8   1    5764     107
   6 -14   1    5913     123
  -6  14   1    5852     129
   8 -14  -1    5687     125
   8 -14  -1    5742     121
   6 -14   1    5702     124
   6 -14   1    5798     119
  -8  14  -1    5754     133
   8 -14  -1    5950     126
   5 -14  -1   10570     206
  -9  14   1   10212     207
  -9  14   1   10810     217
   9 -14   1   10637     205
   5 -14  -1   10504     207
  -5  14  -1   10387     215
  14  -9  -1   10565     194
   5 -14  -1   10693     200
   9 -14   1   11003     219
   9 -14   1   10543     210
  -9  14   1   10413     208
   5 -14   1   10368     200
  -5  14   1   10420     210
   9 -14  -1   10443     206
  -9  14  -1   10035     204
   5 -14   1   10391     193
  14  -9   1   10391     190
  -9  14  -1    9901     202
  -5  14   1   10021     205
  -9  14  -1   10269     210
   5 -14   1   10574     198
   9 -14  -1   10392     199
 -10  14   1     871      56
   4 -14  -1     844      40
  10 -14   1     838      44
 -10  14   1     824      48
  10 -14   1     854      48
 -14  10  -1     749      36
 -10  14   1     815      47
   4 -14  -1     841      39
  14 -10  -1     773      46
   4 -14  -1     725      37
  14 -10   1     813      49
 -10  14  -1     770      41
   4 -14   1     833      50
 -10  14  -1     855      50
 -14  10   1     793      28
  -4  14   1     834      49
 -14  10   1     868      28
  10 -14  -1     911      58
   4 -14   1     847      49
   4 -14   1     851      53
 -10  14  -1     698      43
  10 -14  -1     865      49
  14 -11  -1    3792      93
 -11  14   1    3591      98
   3 -14  -1    3737      88
  11 -14   1    3817     110
   3 -14  -1    3659      94
 -11  14   1    3603     108
 -14  11  -1    3634      87
  11 -14   1    3658     100
   3 -14  -1    3827      94
 -11  14   1    3704     101
  14 -11   1    3173      87
 -11  14  -1    3244     101
  11 -14  -1    3137      99
 -14  11   1    3100      75
 -11  14  -1    3035      99
   3 -14   1    3204      78
  11 -14  -1    3120      92
 -11  14  -1    3109      92
   3 -14   1    3109      85
   3 -14   1    3162      83
  -3  14   1    3069      96
  12 -14   1    2781      85
 -12  14   1    2891      83
   2 -14  -1    2784      75
 -12  14   1    2726      84
 -14  12  -1    2774      78
   2 -14  -1    2701      76
 -12  14   1    2799      92
 -14  12  -1    2931      74
  14 -12  -1    2806      80
  12 -14   1    2875      94
 -14  12  -1    2785      63
 -12  14  -1    2252      75
   2 -14   1    2365      64
  12 -14  -1    2140      84
   2 -14   1    2374      55
 -12  14  -1    2205      83
  -2  14   1    2214      82
  14 -12   1    2344      75
 -12  14  -1    2330      85
   2 -14   1    2278      66
  12 -14  -1    2252      77
 -14  12   1    2243      69
  13 -14   1     368      42
 -14  13  -1     477      35
 -13  14   1     376      44
 -14  13  -1     383      34
 -13  14   1     348      34
   1 -14  -1     346      30
  13 -14   1     349      40
 -14  13  -1     351      38
 -13  14   1     362      38
  14 -13  -1     284      36
   1 -14  -1     282      29
 -13  14  -1     351      37
  13 -14  -1     314      39
 -14  13   1     267      36
  -1 -13  -1     308      19
   1 -14   1     329      27
  -1 -13  -1     304      27
   1 -14   1     380      29
 -14  13   1     337      29
 -13  14  -1     442      43
 -13  14  -1     331      42
  14 -13   1     384      39
 -14  14  -1    4195     115
   0 -14   1    4440      86
 -14  14   1    4349     100
 -14  14   1    4307     114
  14 -14  -1    4319     111
   0 -14   1    4443      86
   0 -14  -1    4430      91
 -14  14  -1    4360     107
  14 -14   1    4318     112
   0 -14  -1    4238      90
 -14  14  -1    4537     105
  15  -8  -1    6539     126
   7 -15  -1    6620     143
   8 -15   1    6523     143
   7 -15  -1    6501     148
  -7  15  -1    6151     152
  -7  15  -1    6443     158
  -8  15   1    6534     157
   8 -15   1    6569     148
  -8  15   1    6385     151
   7 -15  -1    6742     149
  15  -7   1    6500     125
   8 -15   1    6404     150
  15  -7  -1    6711     122
   7 -15   1    6659     152
  -7  15   1    6649     155
   7 -15   1    6769     150
   8 -15  -1    6825     146
   8 -15  -1    6557     152
   8 -15  -1    6802     152
  -8  15  -1    6493     155
  -7  15   1    6789     159
  -8  15  -1    6803     161
   7 -15   1    6548     145
  15  -8   1    6491     131
   6 -15  -1      81      33
  15  -6   1      59      17
  -9  15   1      59      29
   9 -15   1     109      36
  -6  15  -1      80      42
   9 -15   1      61      36
   6 -15  -1      90      33
   9 -15   1      60      34
  -9  15   1      78      40
  -9  15   1      73      36
   6 -15  -1     109      33
  15  -9  -1     127      25
   6 -15   1      66      32
  -6  15   1      91      38
  -9  15  -1      60      41
   9 -15  -1      95      34
  15  -9   1      60      26
  -6  15   1      85      42
  -9  15  -1      60      31
   9 -15  -1     111      37
  -9  15  -1      60      37
   6 -15   1      56      32
   6 -15   1      59      31
   9 -15  -1      94      34
   5 -15  -1    5469     118
  10 -15   1    5683     126
   5 -15  -1    5590     118
  10 -15   1    5459     119
   5 -15  -1    5712     114
 -10  15   1    5601     131
  -5  15  -1    5401     130
 -10  15   1    5558     121
  15 -10  -1    5500     107
 -10  15   1    5469     127
  -5  15   1    5266     126
 -10  15  -1    5319     120
  -5  15   1    5354     127
   5 -15   1    5538     114
 -10  15  -1    5536     130
   5 -15   1    5473     116
  10 -15  -1    5427     116
  10 -15  -1    5504     124
 -10  15  -1    5018     127
  15 -10   1    5381     107
   5 -15   1    5452     109
 -11  15   1    6327     154
  11 -15   1    6313     144
  15 -11  -1    6184     134
   4 -15  -1    6237     140
 -11  15   1    6144     144
  11 -15   1    6509     150
 -15  11  -1    6185     123
   4 -15  -1    6457     134
 -11  15   1    6204     146
   4 -15  -1    6441     141
  11 -15  -1    6151     139
  -4  15   1    5955     145
  15 -11   1    6187     132
 -15  11   1    6154     113
 -15  11   1    5914     112
 -11  15  -1    6001     149
 -11  15  -1    5911     141
   4 -15   1    6025     133
 -11  15  -1    6228     151
  11 -15  -1    6167     147
   4 -15   1    6244     136
   4 -15   1    6188     128
 -12  15   1     364      38
   3 -15  -1     416      37
 -12  15   1     504      48
  12 -15   1     462      48
  12 -15   1     338      42
 -12  15   1     334      45
  15 -12  -1     395      38
   3 -15  -1     363      40
 -15  12  -1     370      33
 -15  12   1     361      31
   3 -15   1     340      31
  15 -12   1     434      40
  12 -15  -1     370      46
  12 -15  -1     359      41
  -3  15   1     407      50
   3 -15   1     350      35
 -12  15  -1     321      41
 -12  15  -1     587      58
   3 -15   1     304      36
 -12  15  -1     381      47
 -13  15   1    1584      70
  13 -15   1    1464      86
 -13  15   1    1422      81
   2 -15  -1    1440      63
 -15  13  -1    1478      60
  13 -15   1    1476      76
 -13  15   1    1512      74
 -15  13  -1    1498      67
 -15  13  -1    1475      49
   2 -15  -1    1480      63
  15 -13  -1    1524      70
 -13  15  -1    1611      86
  13 -15  -1    1351      74
 -13  15  -1    1348      82
  15 -13   1    1280      69
  13 -15  -1    1337      83
 -15  13   1    1258      63
   2 -15   1    1283      57
 -13  15  -1    1261      70
   2 -15   1    1389      60
  -2  15   1    1442      90
 -14  15   1    2938      90
 -15  14  -1    3038      87
   1 -15  -1    3079      80
 -15  14  -1    3064      96
  14 -15   1    2930     104
 -15  14  -1    2956      80
   1 -15  -1    3053      79
 -14  15   1    3028     102
  14 -15   1    3087      98
  15 -14  -1    3064      95
 -14  15  -1    2916      93
  15 -14   1    2861      95
   1 -15   1    2842      75
 -15  14   1    2933      73
  -1  15   1    3071     103
 -14  15  -1    2849      90
  14 -15  -1    2955      95
   1 -15   1    2958      73
 -14  15  -1    2923     100
 -15  14   1    2986      90
   0 -15  -1       0      19
 -15  15  -1       0      33
   0 -15  -1       0      21
 -15  15   1      49      37
 -15  15  -1       0      36
  15 -15   1       0      36
  15 -15  -1      23      36
   0 -15   1       0      18
   0 -15   1       0      16
 -15  15   1       0      30
 -15  15  -1      15      30
  -8  16  -1     187      43
   8 -16   1     176      38
  -8  16   1     211      50
   8 -16  -1     192      36
  16  -8  -1     178      22
  16  -8   1     168      24
  -8  16  -1     162      49
   8 -16  -1      91      41
   8 -16   1     167      36
   8 -16   1     116      35
   8 -16  -1     158      34
  -8  16   1     244      44
   9 -16   1    4339     115
  -7  16  -1    4067     120
   9 -16   1    4016     112
  -9  16   1    4121     119
   9 -16   1    4065     105
  -9  16   1    4254     126
   7 -16  -1    4122     109
   7 -16  -1    4109     104
  -9  16   1    4333     117
  16  -9  -1    4176      89
  -7  16  -1    3944     124
  16  -7   1    4106      83
   7 -16  -1    4247     114
  16  -7  -1    3917      73
  -7  16   1    4005     119
   9 -16  -1    3838     107
   7 -16   1    4062     108
  16  -9   1    3906      89
   9 -16  -1    3925     111
  -7  16   1    3952     114
   9 -16  -1    3928     104
  -9  16  -1    4037     125
  -9  16  -1    3913     117
   7 -16   1    3886      99
   7 -16   1    3968     106
  10 -16   1    2840     100
 -10  16   1    2878      96
 -10  16   1    3012     110
   6 -16  -1    2843      89
  -6  16  -1    2900     105
  16 -10  -1    2739      80
  10 -16   1    2851      93
  16  -6   1    2804      61
   6 -16  -1    2845      98
  10 -16   1    2941     104
   6 -16  -1    2929      95
 -10  16   1    3032     108
   6 -16   1    2671      86
  10 -16  -1    2699      94
 -10  16  -1    2687      98
  -6  16   1    2747     111
 -10  16  -1    3122     118
  -6  16   1    2721     102
   6 -16   1    2714      92
  10 -16  -1    2842     103
  16 -10   1    2756      81
   6 -16   1    2759      93
 -10  16  -1    2843     104
  16 -11  -1     380      35
  11 -16   1     391      44
   5 -16  -1     369      38
 -11  16   1     451      50
   5 -16  -1     390      39
 -11  16   1     354      47
   5 -16  -1     377      42
 -11  16   1     384      42
  11 -16   1     442      47
  -5  16   1     466      57
 -11  16  -1     385      45
   5 -16   1     425      38
 -11  16  -1     355      42
  -5  16   1     393      47
   5 -16   1     367      38
 -11  16  -1     541      58
  11 -16  -1     428      45
  16 -11   1     438      38
  11 -16  -1     322      43
   5 -16   1     388      39
   4 -16  -1    1248      62
 -12  16   1    1226      70
  16 -12  -1    1277      64
 -12  16   1    1253      80
   4 -16  -1    1297      68
   4 -16  -1    1335      69
  12 -16   1    1322      74
 -16  12  -1    1287      50
  12 -16   1    1316      82
 -12  16   1    1339      84
 -16  12   1    1412      44
  -4  16   1    1447      92
  12 -16  -1    1512      75
  16 -12   1    1416      71
 -12  16  -1    1342      74
  12 -16  -1    1348      82
   4 -16   1    1414      62
   4 -16   1    1462      69
 -12  16  -1    1414      90
 -16  12   1    1336      44
 -12  16  -1    1436      87
   4 -16   1    1425      69
  13 -16   1    2030      81
  16 -13  -1    2105      75
 -13  16   1    1855      80
 -13  16   1    1991      89
 -16  13  -1    1955      65
 -13  16   1    2149      78
   3 -16  -1    2011      71
   3 -16  -1    2023      70
  13 -16   1    2035      86
  13 -16  -1    1970      86
 -13  16  -1    2080      90
  16 -13   1    2049      75
  13 -16  -1    2065      80
   3 -16   1    2024      57
 -13  16  -1    1929      77
 -13  16  -1    2061      89
   3 -16   1    1998      66
   3 -16   1    1964      68
  -3  16   1    2016      90
 -16  13   1    1942      60
 -14  16   1     811      70
 -16  14  -1     775      38
  14 -16   1     806      70
 -16  14  -1     841      54
 -14  16   1     783      77
   2 -16  -1     873      55
 -14  16   1     807      62
 -16  14  -1     736      61
  14 -16   1     761      74
  16 -14  -1     829      66
   2 -16  -1     843      54
 -14  16  -1     824      79
  14 -16  -1     765      55
  16 -14   1     841      68
  14 -16  -1     822      72
 -14  16  -1     885      58
   2 -16   1     861      53
 -16  14   1     897      60
  -2  16   1     855      60
 -14  16  -1     782      64
   2 -16   1     837      51
  16 -15  -1    2170      85
 -16  15  -1    2083      82
 -16  15  -1    2202      76
 -15  16   1    2253      91
  15 -16   1    2273      87
   1 -16  -1    1943      64
   1 -16  -1    2095      64
 -15  16   1    2190      79
 -16  15  -1    2263      68
 -16  15   1    1908      57
  -1  16   1    1891      91
 -16  15   1    1893      78
 -15  16  -1    2216      85
 -15  16  -1    1948      78
   1 -16   1    1912      56
  16 -15   1    2118      83
  15 -16  -1    1975      84
   1 -16   1    1919      58
 -15  16  -1    1677      87
 -16  16  -1    1944      91
   0 -16  -1    1897      54
 -16  16   1    1831      70
 -16  16  -1    1809      76
   0 -16  -1    1800      52
 -16  16  -1    1939      76
 -16  16   1    1823      86
  16 -16   1    1819      86
  16 -16  -1    1823      87
  -8  17  -1    2530     106
  17  -9  -1    2660      71
  17  -8   1    2643      69
   8 -17  -1    2683      90
   8 -17  -1    2598      92
   9 -17   1    2837      90
  -8  17  -1    2571     105
  -9  17   1    2602     107
  -9  17   1    2824     105
   8 -17  -1    2820      98
   9 -17   1    2709      96
   9 -17   1    2680      95
  -8  17   1    2637     103
  -8  17   1    2560     103
   9 -17  -1    2749      96
  -9  17  -1    2589     105
  -9  17  -1    2400     105
   8 -17   1    2651      93
  17  -9   1    2585      73
  17  -8  -1    2622      64
   8 -17   1    2570      92
   9 -17  -1    2484      97
   9 -17  -1    2574      90
   8 -17   1    2577      87
   7 -17  -1     169      39
 -10  17   1     199      51
  17 -10  -1     201      30
  10 -17   1     207      41
   7 -17  -1     194      41
 -10  17   1     133      48
   7 -17  -1     187      39
  17  -7   1     191      24
 -10  17   1     121      35
  10 -17   1     241      44
  10 -17   1     196      41
  -7  17  -1     181      49
  -7  17  -1     184      53
 -10  17  -1     180      47
  10 -17  -1     205      41
  17 -10   1     167      32
  17  -7  -1     191      18
  10 -17  -1     147      35
   7 -17   1     197      39
  10 -17  -1     163      43
  -7  17   1     259      48
  -7  17   1     154      49
   7 -17   1     210      40
 -10  17  -1     117      52
   7 -17   1     190      39
  17 -11  -1    2771      82
 -11  17   1    2803     112
 -11  17   1    2745     108
  17  -6   1    2752      59
 -11  17   1    2628      97
  -6  17  -1    2729     107
   6 -17  -1    2842      96
  11 -17   1    2686      96
  11 -17   1    2904     105
  -6  17  -1    2721     113
   6 -17  -1    2787      98
   6 -17  -1    2807      91
  -6  17   1    2728     106
   6 -17   1    2805      90
  11 -17  -1    2821      99
  -6  17   1    2833     112
   6 -17   1    2758      96
 -11  17  -1    2655      99
 -11  17  -1    2866     113
   6 -17   1    2918      96
  11 -17  -1    2857     104
  17 -11   1    2864      87
 -11  17  -1    2853     113
 -12  17   1    3623     117
   5 -17  -1    3473     100
   5 -17  -1    3395      94
 -12  17   1    3449     104
 -12  17   1    3426     110
  12 -17   1    3349     104
  12 -17   1    3569     111
  17 -12  -1    3474      93
   5 -17  -1    3467     100
 -12  17  -1    3551     108
  17 -12   1    3744      99
 -12  17  -1    3557     117
  12 -17  -1    3679     106
   5 -17   1    3624     100
 -12  17  -1    3700     120
   5 -17   1    3616     102
  -5  17   1    3713     116
  -5  17   1    3529     119
  12 -17  -1    3673     114
   5 -17   1    3755      94
 -13  17   1    1166      69
 -17  13  -1    1239      48
  13 -17   1    1240      74
  17 -13  -1    1202      66
 -13  17   1    1251      84
   4 -17  -1    1277      60
   4 -17  -1    1293      70
   4 -17  -1    1199      67
 -13  17   1    1054      84
  13 -17   1    1313      82
   4 -17   1    1238      65
 -17  13   1    1235      40
 -13  17  -1    1257      97
  13 -17  -1    1194      72
  17 -13   1    1233      68
  -4  17   1    1088      88
 -13  17  -1    1075      72
 -17  13   1    1156      40
 -13  17  -1    1263      87
  13 -17  -1    1102      78
   4 -17   1    1184      65
   4 -17   1    1203      57
 -14  17   1    2050      83
  14 -17   1    2160      89
 -17  14  -1    2036      70
  17 -14  -1    2003      81
 -14  17   1    2075      97
   3 -17  -1    1981      76
 -14  17   1    2172      90
  14 -17   1    2107      96
   3 -17  -1    2020      75
 -17  14   1    1860      63
  14 -17  -1    1753      84
  14 -17  -1    1774      92
 -14  17  -1    1822      82
 -14  17  -1    2346     104
  -3  17   1    1827      99
   3 -17   1    1813      71
 -17  14   1    1833      62
  17 -14   1    1934      82
 -14  17  -1    1927      97
   3 -17   1    1707      69
   2 -17  -1    2731      82
  15 -17   1    2602     100
  17 -15  -1    2705      95
   2 -17  -1    2530      80
 -15  17   1    2665      91
 -15  17   1    2674     106
 -17  15  -1    2587      88
 -15  17   1    2646      94
  17 -15   1    2889     100
 -15  17  -1    2939     110
   2 -17   1    2866      79
  15 -17  -1    2872     102
   2 -17   1    2819      81
 -17  15   1    2755      88
 -15  17  -1    2913     106
  -2  17   1    2621     111
 -15  17  -1    2847      97
 -16  17   1     223      41
   1 -17  -1     147      28
  17 -16  -1     196      43
   1 -17  -1     134      27
 -16  17   1     160      44
 -17  16  -1     190      32
 -17  16  -1     154      40
 -17  16  -1     220      35
  16 -17   1     192      45
  -1  17   1     168      49
  17 -16   1     182      44
  16 -17  -1     204      43
 -17  16   1     166      26
 -16  17  -1     230      48
 -16  17  -1     264      42
 -17  16   1     184      40
   1 -17   1     180      24
   1 -17   1     209      25
 -16  17  -1     270      38
 -17  17   1    1739      67
 -17  17  -1    1660      89
  17 -17  -1    1798      88
   0  17   1    1736     102
   0 -17  -1    1738      47
 -17  17  -1    1701      80
 -17  17   1    1717      86
 -17  17  -1    1876      75
  17 -17   1    1677      89
   9 -18  -1       0      41
  -9  18   1      54      54
   9 -18   1       0      37
   9 -18  -1      39      39
  -9  18  -1       0      47
  -9  18  -1       0      56
  18  -9   1       0      27
   9 -18   1       8      39
  -9  18   1      23      44
   9 -18   1       0      37
   9 -18  -1       0      36
  18  -9  -1       3      24
 -10  18   1    2381     109
   8 -18  -1    1906      82
  18 -10  -1    1990      65
  10 -18   1    1866      87
  10 -18   1    1881      94
   8 -18  -1    2056      92
  -8  18  -1    1796     106
  10 -18   1    1868      83
  -8  18  -1    1795      98
  18  -8   1    1728      58
 -10  18   1    1772     100
   8 -18  -1    1806      85
  -8  18   1    1749      95
 -10  18  -1    1924     114
   8 -18   1    1622      82
  10 -18  -1    1657      81
  -8  18   1    1749     109
  18  -8  -1    1702      51
 -10  18  -1    1693      97
  18 -10   1    1712      66
   8 -18   1    1749      79
  10 -18  -1    1785      94
  10 -18  -1    1713      83
   8 -18   1    1635      87
  11 -18   1    3327     113
 -11  18   1    3840     128
   7 -18  -1    3439     106
   7 -18  -1    3245     100
  11 -18   1    3372     105
 -11  18   1    3285     121
   7 -18  -1    3451     111
  -7  18  -1    3444     125
  18 -11  -1    3383      90
  -7  18  -1    3284     126
  18  -7   1    3274      74
  11 -18  -1    3408     117
  18 -11   1    3364      92
   7 -18   1    3306     106
  -7  18   1    3138     115
  11 -18  -1    3318     105
   7 -18   1    3332      97
  -7  18   1    3408     123
 -11  18  -1    3644     133
   7 -18   1    3367     105
 -11  18  -1    3237     119
  12 -18   1     124      48
  -6  18  -1      37      56
   6 -18  -1      95      36
 -12  18   1      90      39
   6 -18  -1      87      42
   6 -18  -1      59      38
 -12  18   1      94      49
  18 -12  -1     109      33
  12 -18   1      71      41
 -12  18  -1      87      45
  -6  18   1      49      57
  18 -12   1     119      35
   6 -18   1      77      38
   6 -18   1      60      36
  12 -18  -1      97      47
   6 -18   1      64      36
 -12  18  -1      78      40
 -12  18  -1     336      65
  12 -18  -1      83      42
   5 -18  -1     970      72
 -13  18   1    1077      91
   5 -18  -1    1041      65
  18 -13  -1    1104      67
 -13  18   1    1129      73
  13 -18   1    1042      76
 -13  18   1    1181      89
  13 -18   1    1002      84
   5 -18  -1    1156      72
  13 -18  -1    1024      86
  18 -13   1    1086      71
 -13  18  -1    1366     104
 -13  18  -1     967      76
   5 -18   1    1115      72
  -5  18   1    1046      99
   5 -18   1    1089      62
  13 -18  -1    1095      76
   5 -18   1    1037      68
 -13  18  -1    1133      91
 -14  18   1    1730      96
 -18  14  -1    1683      63
 -14  18   1    1772     105
   4 -18  -1    1792      82
   4 -18  -1    1872      82
  14 -18   1    1845      99
 -14  18   1    1798      90
  14 -18   1    1955      93
  18 -14  -1    1827      85
   4 -18   1    1650      79
  14 -18  -1    1791      90
 -14  18  -1    1829     108
   4 -18   1    1696      67
   4 -18   1    1585      77
 -14  18  -1    1614      88
 -14  18  -1    1859     105
  -4  18   1    1707     106
 -18  14   1    1649      53
  18 -14   1    1728      85
 -18  14   1    1697      52
 -15  18   1     327      54
   3 -18  -1     364      39
 -15  18   1     321      44
   3 -18  -1     307      40
 -18  15  -1     293      36
  18 -15  -1     371      47
 -15  18   1     443      53
  15 -18   1     304      50
 -15  18  -1     383      48
   3 -18   1     425      40
 -18  15   1     362      34
  18 -15   1     373      48
  -3  18   1     329      57
 -15  18  -1     296      53
  15 -18  -1     338      50
   3 -18   1     224      36
 -18  15   1     395      34
 -18  16  -1    1068      69
  16 -18   1    1174      82
  18 -16  -1    1271      80
 -16  18   1    1110      88
   2 -18  -1    1156      61
 -16  18   1    1236      78
  16 -18  -1    1132      82
   2 -18   1    1150      56
   2 -18   1     890      53
 -18  16   1    1093      65
 -16  18  -1    1192      77
  18 -16   1    1227      81
  -2  18   1    1334     110
 -16  18  -1    1141      92
  17 -18   1    3049     109
 -17  18   1    3041      92
  18 -17  -1    3056     106
 -18  17  -1    2816      76
 -17  18   1    2998     110
   1 -18  -1    2977      76
   1 -18  -1    2791      72
 -18  17  -1    2872      99
 -18  17   1    3177     100
  17 -18  -1    3114     110
  18 -17   1    3164     109
   1 -18   1    3078      72
 -17  18  -1    3062     100
  -1  18   1    3515     128
 -17  18  -1    3107     113
 -17  18  -1    3177     102
   1 -18   1    2917      70
   0  18   1       3      48
 -18  18  -1      59      37
 -18  18  -1      85      46
  18 -18   1      16      44
 -18  18   1      43      42
 -18  18   1      41      32
 -18  18  -1      49      36
  18 -18  -1      61      44
  10 -19   1    2268      96
  -9  19  -1    2158     115
 -10  19   1    2421     114
  19  -9   1    2201      70
  10 -19   1    2189      93
  10 -19   1    2286      99
   9 -19  -1    2283      95
  -9  19  -1    2121     107
  19 -10  -1    2257      71
   9 -19  -1    2480     102
   9 -19  -1    2309      91
 -10  19   1    2333     112
   9 -19   1    2125      89
  10 -19  -1    2221     103
 -10  19  -1    2107     114
  10 -19  -1    2106      94
  -9  19   1    2020     106
  19  -9  -1    2115      64
  19 -10   1    2051      73
  10 -19  -1    2031      90
   9 -19   1    2075      95
  -9  19   1    2102     106
   9 -19   1    2050      92
 -10  19  -1    2098     108
  19 -11  -1     275      38
  -8  19  -1     272      61
  19  -8   1     299      30
  11 -19   1     328      51
 -11  19   1     292      58
   8 -19  -1     277      49
 -11  19   1     322      60
   8 -19  -1     259      46
  11 -19   1     230      46
   8 -19  -1     283      46
  11 -19  -1     300      54
  19  -8  -1     343      27
   8 -19   1     303      48
 -11  19  -1     199      60
   8 -19   1     243      46
  11 -19  -1     293      49
   8 -19   1     293      45
  -8  19   1     283      61
  19 -11   1     346      40
 -11  19  -1     239      51
 -12  19   1    1710     103
 -12  19   1    1435     103
  12 -19   1    1436      82
   7 -19  -1    1420      77
  12 -19   1    1567      94
   7 -19  -1    1631      90
  19  -7   1    1510      47
   7 -19  -1    1521      82
  19 -12  -1    1498      68
  -7  19  -1    1395     101
   7 -19   1    1461      75
  -7  19   1    1337     104
   7 -19   1    1514      83
   7 -19   1    1340      79
  12 -19  -1    1429      95
 -12  19  -1    1489     114
  19 -12   1    1549      71
 -12  19  -1    1437      99
  12 -19  -1    1372      82
   6 -19  -1     916      88
  13 -19   1    1012      98
  -6  19  -1     783      71
 -13  19   1     817      68
  19 -13  -1     833      66
 -13  19   1     989      78
   6 -19  -1     933      69
  13 -19   1     829      78
   6 -19  -1     839      72
 -13  19  -1    1018      96
   6 -19   1     852      83
   6 -19   1     956      73
   6 -19   1    1005      67
  19 -13   1    1091      72
 -13  19  -1    1069      86
  13 -19  -1     869      78
  -6  19   1     891      74
  13 -19  -1     893      93
   5 -19  -1     717      59
   5 -19  -1     976      72
  14 -19   1    1052      80
 -14  19   1     756      63
  14 -19   1     926      79
  19 -14  -1     918      71
 -14  19   1    1022      76
   5 -19  -1    1093      64
   5 -19   1     973      61
   5 -19   1     772      55
   5 -19   1     904      71
 -14  19  -1    1046      83
  -5  19   1    1411     119
  14 -19  -1    1010      80
  19 -14   1     968      73
 -14  19  -1     988      94
  19 -15  -1    1217      75
   4 -19  -1    1041      69
  15 -19   1    1367      82
 -15  19   1    1327      94
 -15  19   1    1200      75
 -19  15  -1    1189      49
   4 -19  -1    1205      69
 -15  19   1    1320      87
 -15  19  -1     908      56
 -15  19  -1    1381     100
  19 -15   1     838      54
 -19  15   1     831      37
  -4  19   1    1055      79
   4 -19   1     842      46
 -15  19  -1     847      63
 -19  15   1     861      35
   4 -19   1     881      65
  15 -19  -1     827      56
 -16  19   1     752      65
  16 -19   1     853      80
 -16  19   1     806      60
   3 -19  -1     779      62
 -16  19   1     965      74
   3 -19  -1     847      63
 -19  16  -1     769      59
  19 -16  -1     808      76
 -16  19  -1     906      66
   3 -19   1     721      56
   3 -19   1     811      60
 -16  19  -1     919      91
 -19  16   1     680      56
 -19  16   1     758      54
  19 -16   1     825      79
  16 -19  -1     720      60
  -3  19   1     971      75
 -16  19  -1     793      74
   2 -19  -1      93      31
 -19  17  -1      80      38
 -17  19   1     134      51
  17 -19   1      36      47
   2 -19  -1      88      30
  19 -17  -1     113      46
 -17  19   1     107      45
 -17  19  -1     204      50
  19 -17   1     106      48
  -2  19   1      70      53
  17 -19  -1      60      46
   2 -19   1      91      29
   2 -19   1     100      27
 -19  17   1      83      35
 -17  19  -1      97      53
 -17  19  -1      96      41
   1  18   1    1705     104
   1 -19  -1    1391      53
  18 -19   1    1635      97
 -18  19   1    1732      77
 -19  18  -1    1540      86
 -18  19   1    1491      95
   1 -19  -1    1607      57
  19 -18  -1    1566      95
 -18  19  -1    1617     104
  18 -19  -1    1579      97
 -19  18   1    1660      86
  -1  19   1    1617     111
  19 -18   1    1527      95
 -18  19  -1    1727      87
 -18  19  -1    1619      88
  19 -19  -1     738      59
 -19  19   1     821      58
 -19  19  -1     790      57
  19 -19   1     774      60
 -19  19  -1     814      61
   0  19   1     829      67
  10 -20   1     436      55
  20 -10  -1     471      39
  10 -20   1     441      56
  10 -20   1     347      55
  20 -10   1     428      42
 -10  20   1     340      60
  10 -20  -1     472      55
  10 -20  -1     459      62
  11 -20   1    3255     123
  20 -11  -1    3251      91
 -11  20   1    3400     132
   9 -20  -1    3348     123
   9 -20  -1    3126     107
   9 -20  -1    3268     114
  20  -9   1    3220      86
  11 -20   1    3136     111
   9 -20   1    3276     107
  11 -20  -1    3341     110
  11 -20  -1    3519     130
   9 -20   1    3210     115
 -11  20  -1    3264     130
   9 -20   1    3215     114
  20  -9  -1    3249      82
  20 -11   1    3442      96
  20  -8   1     255      31
   8 -20  -1     194      50
  20 -12  -1     269      40
   8 -20  -1     231      48
  12 -20   1     231      53
 -12  20   1     192      58
  12 -20   1     165      47
   8 -20  -1     185      47
   8 -20   1     193      45
 -12  20  -1     285      62
   8 -20   1     200      45
  12 -20  -1     199      50
  12 -20  -1     133      55
   8 -20   1     187      45
  20 -12   1     216      41
  20  -8  -1     173      26
   7 -20  -1     167      43
  20 -13  -1     147      37
   7 -20  -1     205      41
  13 -20   1     167      48
 -13  20   1     155      53
 -13  20   1     279      57
  13 -20   1     183      46
   7 -20  -1     273      46
   7 -20   1     288      42
 -13  20  -1     238      55
  13 -20  -1     162      54
  20 -13   1     248      40
 -13  20  -1     304      62
  13 -20  -1     159      47
   7 -20   1     252      42
   7 -20   1     258      42
 -14  20   1     415      62
   6 -20  -1     509      47
  20 -14  -1     495      49
   6 -20  -1     465      51
  -6  20  -1     464      68
  14 -20   1     402      55
 -14  20   1     363      58
   6 -20  -1     434      49
  20 -14   1     347      48
  14 -20  -1     265      51
  -6  20   1     307      63
   6 -20   1     302      46
 -14  20  -1     336      61
   6 -20   1     350      47
 -14  20  -1     357      66
   6 -20   1     343      43
   5 -20  -1     750      54
 -15  20   1     778      77
  -5  20  -1     804      75
 -15  20   1     935      92
  20 -15  -1     779      57
   5 -20  -1     771      72
 -15  20   1     717      66
  15 -20   1     867      81
   5 -20   1     777      70
   5 -20   1     669      49
  20 -15   1     758      57
 -15  20  -1     799      61
  -5  20   1     635      70
 -15  20  -1     728      68
   5 -20   1     791      57
  15 -20  -1     736      59
 -15  20  -1     929      74
 -20  16  -1      30      25
 -16  20   1      54      41
   4 -20  -1      47      35
 -16  20   1     278      56
 -16  20   1      32      52
  20 -16  -1      27      43
   4 -20  -1       4      38
  16 -20   1      29      47
  16 -20  -1      28      45
   4 -20   1       4      33
   4 -20   1      51      34
 -16  20  -1      50      54
 -16  20  -1      58      42
  20 -16   1       4      44
  -4  20   1      16      58
   3 -20  -1    1402      70
 -17  20   1    1404     100
  20 -17  -1    1431      89
   3 -20  -1    1167      67
  17 -20   1    1429      91
 -17  20   1    1458      91
 -20  17  -1    1381      66
  17 -20  -1    1323      90
   3 -20   1    1356      67
 -17  20  -1    1445      86
  20 -17   1    1366      90
 -17  20  -1    1854     102
   3 -20   1    1277      62
 -17  20  -1    1536     106
 -20  17   1    1351      60
 -20  17   1    1272      63
  -3  20   1    1696     121
  18 -20   1    1126      88
 -20  18  -1    1118      72
   2 -20  -1     987      53
   2 -20  -1    1185      59
  20 -18  -1    1122      86
 -18  20   1    1129      77
 -18  20   1    1250      95
  18 -20  -1    1036      87
 -18  20  -1    1082      79
   2 -20   1    1118      52
 -20  18   1     995      66
  20 -18   1    1059      87
   2 -20   1    1015      48
  -2  20   1    1103      78
 -18  20  -1    1166      98
 -18  20  -1    1190      87
   1  19   1       2      51
 -19  20   1       0      36
 -19  20   1       0      46
 -20  19  -1       0      41
  20 -19  -1       0      46
  19 -20   1       0      49
  19 -20  -1       0      48
 -19  20  -1      50      49
 -19  20  -1       0      39
  20 -19   1       0      47
 -19  20  -1       0      41
 -20  19   1       0      40
  -1  20   1       0      57
   0  20   1     449      68
 -20  20  -1     340      53
  20 -20  -1     355      58
 -20  20   1     277      51
  20 -20   1     323      58
  11 -21   1    2315     109
 -10  21  -1    2093     128
  10 -21  -1    2338     113
  10 -21  -1    2116      97
  21 -10   1    2103      76
 -11  21   1    2132     126
  21 -11  -1    2111      76
  11 -21   1    2045      97
  10 -21   1    1850      92
  11 -21  -1    1965     110
  10 -21   1    1996     100
  21 -11   1    1946      79
 -10  21   1    2215     130
  21 -10  -1    2118      70
  11 -21  -1    1769      95
  10 -21   1    1952     103
 -11  21  -1    1934     124
  12 -21   1     356      55
 -12  21   1     355      63
   9 -21  -1     342      51
  21 -12  -1     305      41
  21  -9   1     365      37
  -9  21  -1     321      70
  12 -21   1     277      54
   9 -21  -1     365      56
   9 -21  -1     291      51
 -12  21   1     472      72
  12 -21  -1     291      52
  -9  21   1     399      66
   9 -21   1     264      48
  21  -9  -1     345      33
 -12  21  -1     302      58
   9 -21   1     320      50
  21 -12   1     339      44
   9 -21   1     358      52
 -12  21  -1     491      75
  12 -21  -1     364      60
 -13  21   1    2000     125
  -8  21  -1    1571     126
   8 -21  -1    1652      85
 -13  21   1    1526     113
   8 -21  -1    1670      91
  13 -21   1    1669      92
  21 -13  -1    1691      78
  13 -21   1    1568     105
  21  -8   1    1574      59
   8 -21  -1    1684     102
  21 -13   1    1625      79
   8 -21   1    1480      92
 -13  21  -1    2031     129
  13 -21  -1    1524      92
 -13  21  -1    1529     111
  13 -21  -1    1688     108
   8 -21   1    1493      88
   8 -21   1    1521      83
  -8  21   1    1686     121
  -7  21  -1     582      76
   7 -21  -1     501      54
  21 -14  -1     637      51
   7 -21  -1     659      54
  14 -21   1     631      57
   7 -21  -1     655      52
 -14  21   1     600      68
  21 -14   1     724      55
   7 -21   1     675      51
   7 -21   1     560      56
 -14  21  -1     602      65
  -7  21   1     606      77
   7 -21   1     701      55
  14 -21  -1     678      60
   6 -21  -1     122      44
   6 -21  -1     178      43
  -6  21  -1     206      69
  21 -15  -1     233      45
 -15  21   1     161      57
  15 -21   1     127      49
  -6  21   1     260      70
   6 -21   1     107      42
  15 -21  -1     161      50
  21 -15   1     150      44
   6 -21   1     165      43
 -15  21  -1     132      59
   6 -21   1     169      39
   5 -21  -1     805      75
  -5  21  -1     745      79
   5 -21  -1     829      76
 -16  21   1     706      70
 -16  21   1     967      98
  21 -16  -1     813      81
  16 -21   1     793      85
 -16  21   1     861      81
  16 -21  -1     760      84
  21 -16   1     805      81
   5 -21   1     721      71
  -5  21   1     777      83
   5 -21   1     749      73
 -16  21  -1    1094     113
 -16  21  -1     780      75
   4 -21  -1     562      47
 -21  17  -1     614      41
  -4  21  -1     585      75
  17 -21   1     635      61
   4 -21  -1     650      48
 -17  21   1     705      63
  21 -17  -1     746      59
 -17  21   1     645      66
 -17  21   1     669      56
  17 -21  -1     571      60
   4 -21   1     449      41
 -17  21  -1     852      72
   4 -21   1     542      45
 -17  21  -1     565      68
  21 -17   1     531      57
 -17  21  -1     545      54
  -4  21   1     623      74
  18 -21   1       8      47
   3 -21  -1       1      32
 -18  21   1       1      51
  21 -18  -1      31      45
   3 -21  -1      23      33
 -21  18  -1       4      32
 -18  21   1       1      48
   3 -21   1      28      31
 -18  21  -1     114      54
  18 -21  -1      57      49
 -21  18   1       1      30
 -18  21  -1       1      55
 -21  18   1      22      28
 -18  21  -1      23      42
  -3  21   1      33      62
   3 -21   1       1      27
  21 -18   1      13      46
   2 -21  -1     432      35
   2 -21  -1     354      31
 -19  21   1     410      50
   2  19   1     448      62
 -19  21   1     384      58
 -21  19  -1     439      46
  21 -19  -1     488      60
  19 -21   1     333      58
   2 -21   1     423      38
 -19  21  -1     425      64
  -2  21   1     498      74
  19 -21  -1     369      59
  21 -19   1     435      60
 -21  19   1     364      43
 -21  19   1     451      45
 -19  21  -1     448      54
 -19  21  -1     478      56
   2 -21   1     449      41
  21 -20  -1     664      67
  20 -21   1     569      66
 -21  20  -1     684      79
   1  20   1     722      71
 -20  21   1     663      64
 -20  21  -1     658      66
  -1  21   1     801      76
 -21  20   1     825      75
  21 -20   1     855      92
  20 -21  -1     645      68
   0  21   1      14      53
 -21  21   1       3      46
 -21  21  -1      14      47
  21 -21  -1      23      52
  21 -21   1       8      51
  22 -11   1       3      36
 -11  22  -1      23      68
  22 -11  -1       3      33
  11 -22  -1       3      51
  11 -22   1       3      47
  11 -22  -1       3      46
  11 -22   1      11      48
 -11  22   1       0      63
  10 -22  -1     526      58
 -12  22   1     642      76
  22 -12  -1     550      45
  12 -22   1     578      59
  10 -22  -1     500      60
 -10  22  -1     670      80
  12 -22   1     674      65
  22 -10   1     558      42
  10 -22   1     444      54
  10 -22   1     406      53
  12 -22  -1     465      61
  12 -22  -1     448      56
 -12  22  -1     563      76
  22 -10  -1     484      39
  10 -22   1     438      55
 -10  22   1     648      78
  22 -12   1     539      47
  13 -22   1     966      90
   9 -22  -1     956      82
   9 -22  -1     931      71
 -13  22   1    1158     115
  22 -13  -1     925      71
  13 -22   1    1101     100
   9 -22  -1     914      87
  22  -9   1    1023      59
 -13  22   1     834      75
  -9  22  -1     895      85
  -9  22   1     765      77
  13 -22  -1     865      68
   9 -22   1     760      78
   9 -22   1     901      91
  22 -13   1     844      73
   9 -22   1     754      62
 -13  22  -1     957      85
  13 -22  -1     914      75
  -8  22  -1      36      71
  14 -22   1      68      48
   8 -22  -1      35      45
   8 -22  -1      68      49
 -14  22   1     191      65
 -14  22   1      18      57
   8 -22  -1       8      46
  22 -14  -1      24      41
  14 -22  -1      77      51
  22 -14   1     101      43
  -8  22   1     114      67
 -14  22  -1      57      58
 -14  22  -1     161      70
   8 -22   1     116      45
   8 -22   1       3      46
   8 -22   1       3      43
  22 -15  -1    1710      91
  15 -22   1    1581      99
 -15  22   1    2014     123
 -15  22   1    1738     121
   7 -22  -1    1801      86
   7 -22  -1    1808      95
   7 -22  -1    1636      96
  -7  22  -1    1536     130
  15 -22  -1    1522      99
   7 -22   1    1679      94
  -7  22   1    1868     130
   7 -22   1    1783      84
 -15  22  -1    1664     120
   7 -22   1    1638      94
  22 -15   1    1659      92
  16 -22   1     302      55
 -16  22   1     317      64
   6 -22  -1     413      49
  -6  22  -1     372      74
  22 -16  -1     348      51
   6 -22  -1     358      49
 -16  22   1     467      64
   6 -22   1     366      48
  22 -16   1     433      53
   6 -22   1     526      44
 -16  22  -1     735      77
   6 -22   1     474      50
 -16  22  -1     449      69
  16 -22  -1     452      61
  -6  22   1     538      76
 -17  22   1      76      57
   5 -22  -1      42      41
  -5  22  -1     175      75
  17 -22   1      52      51
 -17  22   1      47      56
   5 -22  -1      33      38
  22 -17  -1      93      47
   5 -22   1      57      37
  -5  22   1     180      76
 -17  22  -1      31      58
 -17  22  -1      90      63
   5 -22   1      79      39
  22 -17   1      31      46
  17 -22  -1      88      52
   4 -22  -1     331      43
  22 -18  -1     281      54
  18 -22   1     233      56
 -18  22   1     320      58
  -4  22  -1     415      74
   4 -22  -1     239      39
 -18  22   1     301      61
  22 -18   1     334      56
   4 -22   1     367      43
   4 -22   1     332      39
  18 -22  -1     283      55
 -18  22  -1     366      66
 -18  22  -1     382      62
 -18  22  -1     345      53
  -4  22   1     294      71
  19 -22   1     484      63
 -19  22   1     494      64
  22 -19  -1     604      63
   3 -22  -1     558      43
  -3  22  -1     499      73
   3 -22  -1     510      52
 -19  22   1     539      58
   3  19   1     496      60
 -22  19  -1     579      56
 -22  19   1     561      55
  -3  22   1     537      76
 -22  19   1     545      48
  22 -19   1     567      63
 -19  22  -1     482      57
   3 -22   1     580      55
   3 -22   1     545      48
 -19  22  -1     482      59
  19 -22  -1     468      62
 -19  22  -1     457      68
  20 -22   1      56      53
   2  20   1       8      54
 -20  22   1      65      54
   2 -22  -1      42      23
 -22  20  -1      48      39
   2 -22  -1      78      25
  22 -20  -1      63      51
 -20  22  -1      50      55
 -20  22  -1      17      47
  -2  22   1       8      60
 -20  22  -1     129      45
  20 -22  -1      70      53
 -22  20   1      83      37
  22 -20   1      39      50
 -22  20   1      75      40
 -22  21  -1     408      51
  21 -22   1     441      62
 -21  22   1     443      59
  22 -21  -1     421      62
   1  21   1     420      66
 -21  22  -1     419      58
  21 -22  -1     401      61
  -1  22   1     400      70
  22 -21   1     460      64
 -22  21   1     439      48
  22 -22   1     292      65
   0  22   1     320      70
  22 -22  -1     299      62
 -22  22  -1     270      56
 -22  22   1     317      54
  12 -23   1     830      66
  11 -23  -1     811      75
 -11  23  -1     949      91
 -12  23   1     964      89
  23 -12  -1     835      70
  23 -11   1     866      68
  12 -23   1     843      71
  11 -23  -1     736      66
  12 -23  -1     644      64
  12 -23  -1     684      72
  23 -12   1     693      70
 -11  23   1     910      87
  23 -11  -1     697      62
  11 -23   1     665      61
 -12  23  -1     985      93
  11 -23   1     693      68
  10 -23  -1     142      53
  23 -10   1     220      39
  13 -23   1     159      54
 -10  23  -1     352      86
  23 -13  -1     161      43
 -13  23   1     276      72
  10 -23  -1     195      59
  13 -23   1     234      61
 -10  23   1     329      79
  10 -23   1     120      50
  13 -23  -1     200      62
  10 -23   1     149      53
  13 -23  -1     150      55
  23 -13   1     189      45
  23 -10  -1     151      37
 -13  23  -1     367      77
  23 -14  -1     532      52
   9 -23  -1     595      62
  14 -23   1     518      64
 -14  23   1     586      77
  -9  23  -1     743      87
   9 -23  -1     500      60
   9 -23  -1     500      58
  14 -23  -1     565      62
  23 -14   1     650      58
 -14  23  -1     820      87
   9 -23   1     635      59
   9 -23   1     636      62
   9 -23   1     606      59
  -9  23   1     747      80
  -8  23  -1    1092      93
  15 -23   1     857      68
   8 -23  -1     995      86
   8 -23  -1     995      88
   8 -23  -1     924      80
 -15  23   1     785      76
  23 -15  -1    1091      82
 -15  23   1    1018      82
 -15  23  -1     974      84
  23 -15   1    1128      84
   8 -23   1    1039      80
  15 -23  -1    1068      94
   8 -23   1    1013      89
 -15  23  -1    1348     128
  -8  23   1    1123      89
   8 -23   1    1208      90
 -16  23   1       1      58
  23 -16  -1      17      44
   7 -23  -1      13      44
 -16  23   1       1      60
  -7  23  -1       1      69
  16 -23   1       1      49
   7 -23  -1       5      43
  23 -16   1      31      46
   7 -23   1      36      40
 -16  23  -1       1      58
  16 -23  -1      51      51
  -7  23   1      17      68
 -16  23  -1      34      66
   7 -23   1      28      42
   7 -23   1      33      43
 -17  23   1     863      75
  17 -23   1     923      94
   6 -23  -1     893      81
  23 -17  -1     780      65
   6 -23  -1     962      84
  -6  23  -1     821      85
 -17  23   1     776      77
   6 -23   1     971      79
  17 -23  -1    1039      97
 -17  23  -1    1015      85
 -17  23  -1     978      82
   6 -23   1     991      82
  -6  23   1     794      85
  23 -17   1    1050      91
  -5  23  -1     490      74
 -18  23   1     473      65
 -18  23   1     491      67
   5 -23  -1     479      46
  18 -23   1     363      60
   5 -23  -1     460      48
  23 -18  -1     496      58
  -5  23   1     432      73
 -18  23  -1     637      74
  23 -18   1     531      61
   5 -23   1     526      50
   5 -23   1     527      45
  18 -23  -1     460      61
 -18  23  -1     617      72
   4 -23  -1      25      33
  23 -19  -1       3      49
  19 -23   1      30      53
  -4  23  -1       3      63
 -19  23   1       2      51
   4 -23  -1       3      36
 -19  23   1       2      57
  -4  23   1       3      67
  19 -23  -1      20      51
 -19  23  -1      40      62
 -19  23  -1       2      55
   4 -23   1       7      34
  23 -19   1      36      51
   4 -23   1      14      31
 -20  23   1     531      56
  -3  23  -1     363      70
   3  20   1     430      61
   3 -23  -1     400      34
   3 -23  -1     513      39
  23 -20  -1     554      63
  20 -23   1     530      66
 -20  23   1     429      63
 -23  20  -1     481      38
 -20  23  -1     521      61
   3 -23   1     510      43
 -20  23  -1     490      56
   3 -23   1     464      33
  20 -23  -1     499      65
  -3  23   1     473      77
 -23  20   1     587      42
 -20  23  -1     592      71
  23 -20   1     445      62
 -23  21  -1     445      47
  23 -21  -1     459      64
  -2  23  -1     454      79
  21 -23   1     453      68
   2  21   1     432      71
 -21  23   1     468      66
  -2  23   1     512      81
  21 -23  -1     429      65
  23 -21   1     548      69
 -23  21   1     535      61
 -23  21   1     559      50
 -21  23  -1     454      67
 -23  22  -1       2      43
   1  22   1       3      63
  22 -23   1       3      54
  23 -22  -1      30      55
 -22  23   1       2      50
 -23  22   1       3      41
 -22  23  -1       3      51
  23 -22   1       3      55
 -23  22   1       5      45
  -1  23   1      36      70
  22 -23  -1      29      55
 -23  23  -1     295      57
  23 -23   1     315      66
  23 -23  -1     264      62
 -23  23   1     284      53
   0  23   1     241      70
  24 -12  -1       3      38
  12 -24  -1       1      51
  12 -24   1      64      53
 -12  24   1       1      69
 -12  24  -1       1      71
  12 -24   1       1      50
  24 -12   1      51      41
  12 -24  -1      53      57
 -13  24   1     564      78
  11 -24  -1     592      66
  24 -13  -1     556      52
 -11  24  -1     554      84
  11 -24  -1     531      62
  24 -11   1     523      49
  13 -24   1     511      62
  13 -24   1     498      62
 -11  24   1     553      78
 -13  24  -1     644      82
  13 -24  -1     526      61
  24 -11  -1     558      46
  11 -24   1     624      61
  24 -13   1     534      52
  13 -24  -1     516      69
  11 -24   1     521      60
  14 -24   1     493      61
  24 -14  -1     632      53
 -14  24   1     646      79
 -10  24  -1     485      82
  24 -10   1     583      46
  10 -24  -1     489      58
  10 -24  -1     516      60
 -10  24   1     438      79
  14 -24  -1     440      59
  10 -24   1     479      57
  24 -14   1     487      53
  10 -24   1     555      60
 -14  24  -1     501      82
   9 -24  -1      66      50
  -9  24  -1      61      75
 -15  24   1     121      70
   9 -24  -1      54      50
  15 -24   1     104      55
   9 -24  -1      98      50
  24 -15  -1     156      46
   9 -24   1      97      49
   9 -24   1      59      49
 -15  24  -1      84      73
   9 -24   1      61      46
  15 -24  -1      51      53
  -9  24   1      68      71
  24 -15   1      93      47
  16 -24   1     592      67
 -16  24   1     611      78
   8 -24  -1     827      89
   8 -24  -1     650      58
   8 -24  -1     711      64
 -16  24   1     460      74
  -8  24  -1     576      82
  24 -16  -1     626      61
  24 -16   1     787      85
  16 -24  -1     672      69
 -16  24  -1     648      82
  -8  24   1     651      85
 -16  24  -1     802      87
   8 -24   1     709      77
   8 -24   1     666      64
   8 -24   1     810      88
  24 -17  -1    1067      89
   7 -24  -1    1212      87
  -7  24  -1     885      91
 -17  24   1    1051      85
   7 -24  -1    1227      89
  17 -24   1    1022      96
 -17  24   1    1205     113
   7 -24   1    1243      87
  24 -17   1    1147      95
 -17  24  -1    1379     127
 -17  24  -1    1137      91
  -7  24   1    1031      89
  17 -24  -1    1192     100
   7 -24   1    1043      90
  -6  24  -1       4      71
 -18  24   1       4      61
   6 -24  -1       4      41
  24 -18  -1      20      48
 -18  24   1      23      61
   6 -24  -1       3      43
  18 -24   1      19      54
   6 -24   1       4      38
 -18  24  -1       4      60
  -6  24   1       4      69
 -18  24  -1      23      69
  24 -18   1       4      51
  18 -24  -1       4      54
   6 -24   1       9      42
  19 -24   1     717      71
   5 -24  -1     837      77
  -5  24  -1     629      85
  24 -19  -1     637      66
 -19  24   1     780      72
   5 -24  -1     548      51
 -19  24   1     754      77
  24 -19   1     790      71
  19 -24  -1     729      70
   5 -24   1     820      74
 -19  24  -1     747      81
 -19  24  -1    1215     114
  -5  24   1     705      87
   5 -24   1     620      66
  -4  24  -1     625      88
  24 -20  -1     635      68
 -20  24   1     665      63
   4 -24  -1     422      41
   4  20   1     633      72
  20 -24   1     569      70
   4 -24  -1     731      68
 -20  24   1     617      74
  20 -24  -1     549      66
   4 -24   1     592      54
  -4  24   1     727      88
 -20  24  -1     645      77
 -20  24  -1     620      69
  24 -20   1     637      69
   4 -24   1     722      62
  21 -24   1       3      54
 -24  21  -1       1      23
   3 -24  -1      17      29
  24 -21  -1       6      55
 -24  21  -1      12      34
  -3  24  -1      10      71
   3 -24  -1       5      24
 -21  24   1      35      59
   3  21   1      11      58
 -21  24  -1      14      60
  24 -21   1      12      54
  -3  24   1       1      74
  21 -24  -1       7      56
 -24  22  -1     275      42
  -2  24  -1     191      70
   2  22   1     177      64
  22 -24   1     240      63
 -22  24   1     317      64
  24 -22  -1     233      62
  -2  24   1     218      74
  24 -22   1     319      65
  22 -24  -1     293      64
 -24  22   1     417      46
 -22  24  -1     286      63
 -24  22   1     294      38
 -23  24   1     491      60
  23 -24   1     377      67
   1  23   1     249      68
  24 -23  -1     475      66
 -24  23  -1     392      51
  -1  24  -1     365      76
  -1  24   1     437      78
 -24  23   1     464      48
 -24  23   1     648      58
  23 -24  -1     390      66
  24 -23   1     467      70
 -23  24  -1     503      63
   0  24   1       1      66
   0  24  -1       1      64
 -24  24   1       8      46
 -24  24  -1      11      50
  24 -24  -1      61      60
  24 -24   1      27      60
  13 -25   1     631      71
  25 -13  -1     580      54
  25 -12   1     579      53
 -13  25   1     613      82
 -12  25  -1     566      89
  13 -25   1     531      62
  12 -25  -1     504      64
  12 -25  -1     614      72
  12 -25   1     520      61
  25 -13   1     549      55
  13 -25  -1     505      65
  13 -25  -1     525      72
  12 -25   1     534      63
 -12  25   1     590      86
  25 -12  -1     580      51
 -13  25  -1     565      87
 -14  25   1      11      71
  11 -25  -1       2      50
  11 -25  -1      30      54
  25 -14  -1      18      42
 -11  25  -1       2      76
  25 -11   1      22      40
  14 -25   1       2      50
  14 -25  -1       1      54
  25 -14   1       7      44
 -14  25  -1      53      81
  11 -25   1       2      52
  11 -25   1       2      49
 -11  25   1       2      72
 -15  25   1     516      83
  25 -15  -1     326      52
 -10  25  -1     286      80
  10 -25  -1     318      60
  15 -25   1     256      60
  10 -25  -1     351      58
  15 -25  -1     245      59
  25 -15   1     307      54
 -15  25  -1     396      84
  10 -25   1     228      53
  10 -25   1     305      59
 -10  25   1     261      81
   9 -25  -1     556      61
   9 -25  -1     480      65
   9 -25  -1     572      59
  25 -16  -1     558      59
 -16  25   1     849      85
  16 -25   1     602      68
  -9  25  -1     715      93
  25 -16   1     544      61
   9 -25   1     552      57
  16 -25  -1     508      67
  -9  25   1     628      89
 -16  25  -1     834      91
   9 -25   1     491      62
   9 -25   1     553      62
   8 -25  -1       1      50
   8 -25  -1      61      48
  17 -25   1      81      57
  25 -17  -1      51      48
  -8  25  -1      90      82
 -17  25   1      72      68
   8 -25   1      36      49
   8 -25   1       1      47
  25 -17   1      44      49
  17 -25  -1      82      57
 -17  25  -1      58      66
  -8  25   1     184      79
 -18  25   1     309      69
   7 -25  -1     301      52
  -7  25  -1     455      89
   7 -25  -1     371      53
 -18  25   1     552      72
  25 -18  -1     410      58
  18 -25   1     371      62
  25 -18   1     375      60
  -7  25   1     550      90
 -18  25  -1     661      84
  18 -25  -1     434      64
 -18  25  -1     537      76
   7 -25   1     346      51
   7 -25   1     422      53
  -6  25  -1     732      97
 -19  25   1     623      76
   6 -25  -1     762      77
 -19  25   1     613      78
  19 -25   1     661      73
   6 -25  -1     630      57
  25 -19  -1     679      69
  19 -25  -1     606      73
  -6  25   1     780      93
   6 -25   1     676      71
  25 -19   1     673      70
 -19  25  -1     617      79
   6 -25   1     679      59
 -19  25  -1     814      83
 -20  25   1      66      63
  -5  25  -1       8      76
  25 -20  -1       8      53
   5 -25  -1      24      36
 -20  25   1       9      57
  20 -25   1      22      57
   5  20   1       8      52
   5 -25  -1       7      40
  20 -25  -1      69      60
 -20  25  -1      41      63
   5 -25   1      32      40
 -20  25  -1      22      66
  -5  25   1       8      73
   5 -25   1      18      34
  25 -20   1      53      56
   4  21   1     278      64
   4 -25  -1     417      40
  -4  25  -1     266      78
 -21  25   1     357      68
  25 -21  -1     343      63
  21 -25   1     395      68
   4 -25  -1     337      35
  25 -21   1     423      64
   4 -25   1     394      35
  -4  25   1     397      80
  21 -25  -1     369      64
   4 -25   1     480      45
 -21  25  -1     444      73
  -3  25  -1     369      81
   3  22   1     417      70
 -22  25   1     494      71
  22 -25   1     410      69
  25 -22  -1     422      66
 -22  25  -1     388      69
  25 -22   1     429      68
  22 -25  -1     355      66
  -3  25   1     345      79
   2  23   1       1      63
 -23  25   1      33      56
  25 -23  -1       1      58
 -25  23  -1       1      36
  23 -25   1       1      60
  -2  25  -1       1      70
 -25  23  -1      69      43
  25 -23   1      39      60
  -2  25   1       1      74
 -25  23   1      37      30
 -23  25  -1      33      58
  23 -25  -1      13      57
 -13  26   1     125      79
  13 -26   1       6      54
  26 -13  -1       0      43
  26 -13   1      12      45
  13 -26   1       0      54
  13 -26  -1      43      62
  13 -26  -1       0      54
 -12  26  -1     587      93
  12 -26  -1     330      62
  14 -26   1     335      60
 -14  26   1     472      87
  26 -14  -1     270      49
  12 -26  -1     400      66
  26 -12   1     332      51
  12 -26   1     206      57
  12 -26   1     299      63
  26 -14   1     297      53
 -14  26  -1     407      91
  14 -26  -1     218      60
 -12  26   1     448      89
  11 -26  -1     335      60
 -11  26  -1     534      93
  15 -26   1     299      63
  11 -26  -1     354      64
 -15  26   1     389      86
  26 -15  -1     353      53
  11 -26   1     221      56
 -15  26  -1     562      91
  26 -15   1     256      54
  15 -26  -1     217      62
 -11  26   1     493      86
  11 -26   1     311      60
  16 -26   1       3      55
 -10  26  -1       9      82
  26 -16  -1       3      47
  10 -26  -1      11      52
 -16  26   1       3      73
  10 -26  -1       3      52
  10 -26   1      39      51
  16 -26  -1       3      56
  26 -16   1       3      46
 -16  26  -1      33      83
 -10  26   1      34      79
  10 -26   1       2      52
  10 -26   1       2      49
 -17  26   1     432      77
  -9  26  -1     307      88
   9 -26  -1     433      57
   9 -26  -1     414      58
  26 -17  -1     371      57
  17 -26   1     390      63
   9 -26   1     301      56
   9 -26   1     331      54
  26 -17   1     365      59
  17 -26  -1     348      64
 -17  26  -1     434      88
  -9  26   1     340      85
  26 -18  -1     338      60
   8 -26  -1     417      57
  -8  26  -1     253      86
  18 -26   1     335      65
   8 -26  -1     338      58
 -18  26   1     397      77
 -18  26   1     419      76
  18 -26  -1     420      67
  26 -18   1     363      62
  -8  26   1     270      81
   8 -26   1     355      58
   8 -26   1     357      55
 -18  26  -1     389      83
 -19  26   1      15      65
 -19  26   1      60      65
  -7  26  -1      13      77
  26 -19  -1     113      56
   7 -26  -1      61      45
   7 -26  -1      13      45
  19 -26   1      39      57
   7 -26   1      10      47
 -19  26  -1      33      71
 -19  26  -1     117      68
  19 -26  -1      12      58
  26 -19   1      12      54
   7 -26   1      10      41
  -7  26   1      13      75
  26 -20  -1     241      60
   6 -26  -1     266      44
   6 -26  -1     349      49
 -20  26   1     353      73
   6  20   1     187      56
  20 -26   1     343      64
  -6  26  -1     137      80
 -20  26   1     314      67
  -6  26   1     168      83
   6 -26   1     289      41
 -20  26  -1     345      76
  26 -20   1     205      60
  20 -26  -1     321      64
 -20  26  -1     298      71
   6 -26   1     333      47
  -5  26  -1     488      91
   5 -26  -1     432      42
  26 -21  -1     578      70
   5 -26  -1     625      49
 -21  26   1     578      75
   5  21   1     531      70
  21 -26   1     508      70
 -21  26  -1     591      72
   5 -26   1     634      54
  -5  26   1     542      89
  21 -26  -1     556      72
 -21  26  -1     675      82
   5 -26   1     717      66
  26 -21   1     534      69
   4 -26  -1       6      30
  -4  26  -1       1      79
  22 -26   1      13      59
  26 -22  -1      52      57
 -22  26   1      54      65
   4 -26  -1       1      24
   4  22   1       1      60
  26 -22   1      25      59
 -22  26  -1      57      66
  -4  26   1      16      82
  22 -26  -1      12      57
  13 -27  -1     760      75
  13 -27  -1     712      69
  27 -14  -1     651      59
 -14  27   1     782      95
  27 -13   1     722      61
  14 -27   1     641      68
  14 -27   1     787      76
 -13  27  -1     790     102
  13 -27   1     674      68
  27 -14   1     722      61
  14 -27  -1     632      71
 -13  27   1     655      93
 -14  27  -1     724      99
  13 -27   1     841      75
  27 -15  -1      32      48
  15 -27   1      68      59
 -15  27   1     103      84
 -12  27  -1      89      85
  12 -27  -1     126      58
  12 -27  -1      81      56
 -15  27  -1      66      88
  12 -27   1     199      59
  12 -27   1       7      54
  27 -15   1      89      52
  15 -27  -1      51      56
 -12  27   1     144      86
  11 -27  -1     235      60
  11 -27  -1     126      56
 -11  27  -1     105      87
 -16  27   1     121      85
  16 -27   1     153      62
  27 -16  -1     138      52
  11 -27   1      64      54
 -11  27   1      94      84
  16 -27  -1      98      59
 -16  27  -1     119      88
  27 -16   1      55      51
  11 -27   1     144      55
  17 -27   1     300      67
  27 -17  -1     305      58
 -17  27   1     370      83
  10 -27  -1     301      59
 -10  27  -1     290      90
  10 -27   1     309      58
 -17  27  -1     358      88
  27 -17   1     308      59
 -10  27   1     201      85
  10 -27   1     232      57
  17 -27  -1     259      65
  -9  27  -1       3      80
 -18  27   1      11      75
  27 -18  -1       0      51
  18 -27   1       2      58
   9 -27  -1      27      51
   9 -27  -1       8      52
 -18  27  -1      43      83
  27 -18   1      13      54
   9 -27   1       3      47
   9 -27   1      11      50
  -9  27   1       3      79
  18 -27  -1       0      58
 -19  27   1     276      76
   8 -27  -1     220      54
 -19  27   1     157      73
  27 -19  -1     277      60
   8 -27  -1     224      54
  19 -27   1     256      68
  -8  27  -1      91      90
  -8  27   1     159      85
  27 -19   1     225      60
   8 -27   1     275      53
   8 -27   1     163      49
  19 -27  -1     229      66
  -7  27  -1     220      94
   7  20   1     301      62
   7 -27  -1     188      50
  20 -27   1     303      66
   7 -27  -1     291      53
 -20  27   1     321      74
  27 -20  -1     297      61
 -20  27   1     295      75
  20 -27  -1     289      67
  -7  27   1     208      83
   7 -27   1     232      46
   7 -27   1     370      53
 -20  27  -1     271      78
  27 -20   1     254      61
 -20  27  -1     493      80
  14 -28   1       1      58
  14 -28  -1       1      59
  14 -28   1      97      64
  28 -14  -1      13      50
  28 -14   1      18      48
 -15  28   1     555     102
  13 -28  -1     213      69
  13 -28  -1     187      62
  15 -28   1     181      64
  28 -15  -1     203      53
 -13  28  -1     537     111
  13 -28   1     123      60
  13 -28   1     211      67
  15 -28  -1     142      64
  28 -15   1     230      57
  28 -16  -1     288      56
  12 -28  -1     201      61
 -16  28   1     658      99
  16 -28   1     306      63
  12 -28  -1     287      69
  12 -28   1     242      60
  16 -28  -1     205      64
  12 -28   1     264      63
  28 -16   1     230      57
  28 -17  -1      30      52
  11 -28  -1       0      58
  17 -28   1       0      61
 -11  28  -1     332     103
  28 -17   1       0      52
  11 -28   1       0      55
  17 -28  -1       0      60
   0   0  -2  105943     836
   0   0   2  105525     835
   0   0   2  108199     846
   0   0   2  107288     829
   0   0  -2  102855     837
   1   0  -2      15      30
   0   1   2      14      30
   0   1   2      10      29
  -1   1   2      11      30
  -1   1  -2      17      28
   0  -1   2      19      27
   1   0   2      11      29
  -1   1  -2      20      33
   0   1  -2      13      31
  -1   1   2       8      28
   1  -1   2      15      28
   1  -1  -2       9      31
  -1   0   2      13      25
  -1   0   2      13      27
  -1   0   2      18      27
   1  -1   2      15      29
  -1   0  -2      15      26
   1  -1   2      13      29
  -1   1   2      11      29
   1  -1  -2      15      29
   0  -1   2      13      27
   0  -1  -2       8      31
  -2   1   2   63718    1292
   1   1   2   62515    1312
  -2   1  -2   65598    1315
  -1   2   2   65515    1323
   2  -1   2   64073    1314
  -2   1   2   66999    1315
   1   1   2   65466    1705
  -2   1   2   65053    1310
   1  -2   2   63872    1385
  -1   2   2   63342    1308
  -1   2  -2   64956    1329
  -1   2   2   62666    1322
   2  -1  -2   64702    1297
   1  -2   2   60298    1318
   1  -2  -2   62838    1307
   1  -2  -2   64682    1317
  -1  -1   2   65383    1288
  -1  -1  -2   66425    1319
   2  -1   2   65829    1307
  -1  -1   2   64535    1305
   1  -2   2   66024    1319
  -1  -1   2   64671    1311
  -1   2  -2   64277    1570
  -2   2  -2   25957     666
   2   0  -2   25390     677
   0  -2   2   25378     660
   2  -2   2   26161     664
  -2   2  -2   25535     669
  -2   0  -2   25703     659
  -2   0   2   26081     660
   0   2  -2   25401     665
  -2   0   2   26614     637
   0   2   2   25270     663
  -2   0   2   24747     635
   0  -2   2   25026     652
   0  -2  -2   25036     658
   2  -2  -2   25299     671
   0  -2   2   25812     673
  -2   0  -2   25239     661
   2  -2  -2   24780     652
  -2   2   2   24683     669
   2   0   2   25916     659
   2   0   2   26352     658
   0   2   2   24936     654
  -2   2   2   25455     655
  -2   0   2   25836     652
  -2   2   2   24615     660
   1  -3  -2    2879     106
  -1   3  -2    2692     109
  -1  -2   2    2809     101
   2   1  -2    2782      97
  -1  -2   2    2803      97
  -3   2  -2    2637     107
  -2  -1  -2    2820     103
  -3   1   2    2706     100
   2  -3   2    2727     109
   1  -3  -2    2865     107
  -3   2  -2    2814     105
  -1  -2   2    2864      97
   1   2   2    2705     105
  -2   3   2    2783     106
   2  -3   2    2854     106
   3  -1   2    2747     104
   3  -2  -2    2821     102
  -2   3   2    2788     108
  -1  -2   2    2802     102
  -3   1   2    2799     100
   2  -3   2    2860     107
   2  -3  -2    3156     109
  -3   2   2    3046     107
  -3   2   2    3131     108
   3  -1  -2    3168     102
   2  -3  -2    3233     111
  -1  -2  -2    3312     108
  -3   1  -2    3250     107
  -2   3  -2    3150     110
   1  -3   2    3160     109
  -3   2   2    3222     105
  -2   3  -2    3152     114
  -1   3   2    3088     111
   1  -3   2    3179     112
   3  -2   2    3146     110
   2   1   2    3168     107
  -2  -1   2    3235     102
   1  -3   2    3268     110
   3  -2   2    3188     109
  -3   1  -2    3163     109
  -2  -1   2    3048     102
  -1  -2  -2    3274     109
  -3   3   2    2695      73
   3   0   2    2793      68
   0   3   2    2590      73
   3  -3   2    2612      76
   3  -3   2    2851      74
   0   3   2    2714      74
   0  -3   2    2689      67
   0  -3   2    2762      72
   0  -3  -2    2747      74
  -3   3   2    2657      73
  -3   3  -2    2683      73
   0  -3   2    2616      69
   3  -3  -2    2623      70
   0  -3  -2    2658      72
  -3   0  -2    2784      67
  -3   3   2    2649      71
   3  -3   2    2696      73
  -3   3  -2    2821      77
   2  -4   2   93971    1578
  -2   4   2   94659    1600
   2   2  -2   97073    1536
   2  -4  -2  100075    1607
  -2   4  -2   94132    1587
  -4   2   2   97187    1570
  -4   2  -2   94106    1581
   2  -4   2   95977    1597
   4  -2   2  100234    1576
  -2  -2  -2   93933    1574
   2   2   2   95191    1569
   2  -4  -2   95422    1596
   2  -4  -2   92570    1577
   2   2  -2   95333    1536
  -2   4   2   99765    1962
   4  -2  -2   96925    1554
  -4   2  -2   89843    1587
  -4   2   2   97017    1569
   2  -4   2   97505    1604
  -2  -2  -2   97894    1579
  -2   4  -2   92404    1607
  -1   4  -2   58648    1090
   1  -4  -2   57274    1093
   4  -3  -2   57020    1081
  -3  -1  -2   57669    1080
   3  -4   2   56895    1110
  -1  -3   2   57942    1076
   1   3   2   54901    1085
  -4   3  -2   58387    1103
  -1  -3   2   58173    1079
   3  -4   2   57006    1305
  -3   4   2   57101    1098
   1  -4  -2   58888    1104
   4  -1   2   57360    1077
  -3   4   2   57089    1089
  -4   3  -2   56935    1093
   1  -4  -2   55495    1086
  -3  -1  -2   58521    1078
   3   1   2   55452    1053
  -1   4   2   55792    1072
   4  -3   2   58440    1068
  -3   4  -2   55944    1086
   1  -4   2   55349    1061
   1  -4   2   56854    1077
  -4   3   2   55601    1070
  -4   1  -2   57328    1063
  -3   4  -2   55217    1084
   3  -4  -2   54779    1074
   1  -4   2   57233    1081
  -4   3   2   55560    1069
  -1  -3  -2   56075    1074
  -1   4   2   54834    1076
  -4   3   2   55978    1048
  -1  -3  -2   55747    1072
  -4   1  -2   56287    1064
   4  -3   2   56263    1074
  -4   4  -2    6706     137
   0   4   2    6381     132
   0  -4  -2    6504     132
  -4   4   2    6592     131
   0  -4   2    6706     131
  -4   0  -2    6586     124
   4  -4  -2    6541     131
   0  -4  -2    6589     133
   0  -4   2    6631     129
   4   0   2    6539     125
   0  -4   2    6658     126
   4  -4   2    6859     133
   4  -4   2    6822     134
  -4   0  -2    6663     124
  -4   4  -2    6643     134
  -4   4   2    6708     134
  -3   5   2   40165     699
  -3   5   2   40050     702
   3  -5   2   41194     682
  -2   5  -2   41385     683
   2  -5  -2   40137     685
  -5   3  -2   40383     687
   5  -3  -2   40931     678
   2  -5  -2   40158     685
   3  -5   2   39720     689
  -3  -2  -2   41313     680
  -3  -2  -2   40813     680
   3  -5   2   41234     687
   2   3   2   38667     686
   2  -5  -2   41380     711
   5  -2   2   40885     685
  -5   3  -2   40305     691
   5  -3   2   44553     755
   3  -5  -2   43308     740
  -5   2  -2   43791     750
  -5   2  -2   44616     728
   2   3  -2   43787     724
  -2   5   2   44153     746
   2  -5   2   43752     946
   3  -5  -2   44028     979
  -3   5  -2   43984     760
  -5   3   2   44579     751
  -2  -3  -2   44325     751
  -5   2  -2   44743     970
  -2  -3  -2   44712     754
  -2   5   2   44547     768
   2  -5   2   44126     761
   2   3  -2   44881     726
   3  -5  -2   46010     765
   2  -5   2   45097     772
  -3   5  -2   44403     752
  -2   5   2   44075     770
  -5   3   2   44412     751
  -5   2  -2   42759     727
   3   2   2   43550     739
   4  -5   2   23330     365
  -1  -4   2   23636     365
  -4   5   2   23040     360
  -4   5   2   23074     365
   1  -5  -2   23584     364
   5  -1   2   23713     357
   1   4   2   21930     369
  -1  -4   2   22856     360
   5  -4  -2   22820     366
   4  -5   2   22890     360
   1  -5  -2   22711     359
  -5   4  -2   22667     368
  -5   4  -2   23389     364
   4  -5   2   22967     367
   1  -5   2   29005     439
  -1   5   2   27172     450
  -1   5   2   28155     440
   4   1   2   27809     432
  -5   1  -2   28276     438
   4  -5  -2   28015     440
  -5   4   2   28504     440
  -4   5  -2   28281     442
  -1  -4  -2   27975     448
   4  -5  -2   26865     440
  -5   4   2   28328     436
   5  -4   2   28704     439
   1  -5   2   28019     448
   1  -5   2   27621     442
  -5   4   2   28299     441
  -1  -4  -2   28008     443
   5  -5  -2     887      36
   5  -5   2     876      40
   5   0   2     695      19
   0   5   2     833      40
  -5   5   2     879      42
  -5   5  -2     854      37
  -5   5  -2     893      44
   0  -5   2     861      26
   0  -5   2     833      30
   0  -5   2     888      34
   0  -5  -2     825      38
   0  -5  -2     753      35
   5  -5   2     838      41
  -5   5   2     799      37
  -3  -3  -2    5545     131
   3  -6  -2    5653     147
   6  -3   2    5706     138
  -3   6  -2    5656     150
  -3   6   2    5831     147
  -3   6   2    5521     145
   3  -6  -2    5780     143
   6  -3  -2    5688     131
  -3   6   2    5677     148
  -6   3  -2    5525     136
  -6   3  -2    5974     132
  -6   3  -2    5185     130
  -3  -3  -2    5787     131
   3   3   2    5424     134
  -6   3  -2    5638     138
   3  -6   2    5592     142
   3  -6   2    5692     148
   3  -6  -2    5677     147
   3  -6   2    5712     145
  -6   4  -2   11252     164
  -6   4  -2   11128     161
  -4   6   2   11100     170
   2   4   2   11087     159
   4  -6   2   11008     164
   2  -6  -2   11122     164
  -2   6  -2   11421     171
  -4   6   2   10800     166
   6  -2   2   11528     157
   4  -6   2   11166     167
   2  -6  -2   11223     167
   2  -6  -2   11043     167
  -6   4  -2   10726     158
   4  -6   2   11183     170
   6  -4  -2   11292     158
  -4   6  -2   11771     182
  -2  -4  -2   11621     169
   6  -4   2   11636     173
   4  -6  -2   12015     180
   4   2   2   11506     163
   2  -6   2   11894     176
  -6   2  -2   11840     165
  -2   6   2   11141     176
   4  -6  -2   11581     175
  -4   6  -2   11687     177
  -6   4   2   11692     171
   2  -6   2   11772     173
   4  -6  -2   11744     181
  -6   4   2   11469     170
   2  -6   2   11940     179
  -2   6   2   11961     180
  -2  -4  -2   11823     169
   6  -1   2    5387      53
   1  -6  -2    5001      70
   1   5   2    5158      66
   5  -6   2    5348      70
   6  -5  -2    5414      65
  -6   5  -2    5343      67
  -6   5  -2    5428      72
   5  -6   2    5469      72
  -5   6   2    5329      70
  -1  -5   2    5262      56
  -5   6   2    5746      75
   1  -6  -2    5420      70
  -1  -5   2    5355      58
  -6   5   2    5512      64
   5  -6  -2    5398      75
  -1   6   2    5218      72
   1  -6   2    5511      65
   1  -6   2    5539      68
   5  -6  -2    5496      70
   6  -5   2    5549      71
  -6   5   2    5561      68
  -6   5   2    5512      70
  -1  -5  -2    5455      66
   1  -6   2    5445      71
  -1   6   2    5499      74
  -5   6  -2    5504      72
  -5   6  -2    5620      80
  -1  -5  -2    5421      65
   0  -6   2    3833      70
   0  -6   2    3742      62
   0  -6  -2    3677      72
  -6   6   2    3719      78
   6  -6   2    3761      76
  -6   6  -2    3709      75
   6  -6  -2    3612      73
  -6   6  -2    3706      80
   6  -6   2    3818      78
   0  -6   2    3720      68
   0   6   2    3682      75
   0  -6  -2    3705      72
  -6   6   2    3656      73
   3  -7  -2     949      43
  -7   4  -2     847      25
   4  -7   2    1035      51
   4  -7   2     945      43
  -4   7   2     921      50
   3   4   2     830      29
   4  -7   2    1009      45
   7  -3   2     958      33
  -3   7  -2     992      53
   3  -7  -2     923      46
   3  -7  -2     843      46
  -4   7   2     884      46
  -7   4  -2     930      32
   7  -4  -2     972      28
   4  -7  -2    1464      52
  -7   3  -2    1478      32
   4  -7  -2    1426      53
   3  -7   2    1567      50
   3  -7   2    1495      54
   3  -7   2    1492      47
  -7   4   2    1543      29
  -3   7   2    1502      52
   4  -7  -2    1520      50
  -3   7   2    1363      52
   7  -4   2    1513      43
  -7   3  -2    1521      34
  -3   7   2    1513      55
  -4   7  -2    1420      59
   7  -5  -2   13696     244
   2  -7  -2   13486     249
   2   5   2   13522     245
  -7   5  -2   13380     247
   2  -7  -2   13738     253
   2  -7  -2   13474     253
  -7   5  -2   13219     243
   5  -7   2   13216     250
  -5   7   2   13179     251
  -7   5  -2   13456     250
  -5   7   2   13467     256
   7  -2   2   13512     239
   5  -7   2   13586     254
   5  -7   2   13402     257
  -2  -5  -2   13831     254
  -5   7  -2   14233     269
   5  -7  -2   14387     266
  -7   5   2   14283     257
  -7   5   2   14142     257
   7  -5   2   14235     258
   2  -7   2   14206     262
  -2  -5  -2   14499     254
   2  -7   2   14538     265
  -5   7  -2   13717     264
  -2   7   2   14507     267
   5  -7  -2   14352     262
  -2   7   2   13609     262
   2  -7   2   14422     258
   6  -7   2    5724     134
   1  -7  -2    5655     131
  -6   7   2    5633     130
  -7   6  -2    5547     128
   1  -7  -2    5691     130
  -1  -6   2    5697     119
  -6   7   2    5681     134
   1   6   2    5381     126
  -1  -6   2    5651     119
  -7   6  -2    5749     133
   6  -7   2    5678     132
  -7   6  -2    5438     127
   7  -6  -2    5700     127
   6  -7  -2    4449     110
   7  -6   2    4556     110
  -1  -6  -2    4372     104
   6  -7  -2    4520     114
  -6   7  -2    4538     119
   1  -7   2    4519     107
  -6   7  -2    4370     112
   1  -7   2    4401     109
  -1   7   2    4336     112
  -1  -6  -2    4415     104
  -7   6   2    4602     103
   1  -7   2    4540     103
   0  -7  -2      40      22
   0   7   2      16      24
   7  -7  -2      30      24
  -7   7  -2      11      25
  -7   7   2      27      23
  -7   7  -2      40      23
   7  -7   2      17      25
  -7   7   2      10      25
   7  -7   2      67      28
   0  -7  -2      32      21
   0  -7   2      49      15
  -7   7  -2      26      27
   0  -7   2      30      18
   0  -7   2      55      19
  -4   8   2   12380     230
   4  -8   2   12422     224
   4  -8  -2   12509     229
   4  -8   2   12154     227
   4  -8   2   12178     231
  -4   8   2   11862     226
   4  -8  -2   12556     225
  -8   4  -2   12149     215
   4  -8  -2   12247     229
  -4   8  -2   12514     233
  -8   4  -2   12057     214
  -4   8   2   12356     232
   8  -4   2   11836     217
   8  -4  -2   12276     211
   5  -8   2    4774     107
  -5   8   2    4627     112
   5  -8   2    4757     115
   8  -3   2    4655      94
   8  -5  -2    4678      96
  -8   5  -2    4601      98
  -3   8  -2    4623     115
  -8   5  -2    4462      91
   5  -8   2    4707     108
  -5   8   2    4324     108
  -8   5  -2    4670     100
   3  -8  -2    4538     108
  -5   8   2    4633     109
   3  -8  -2    4527     109
   3  -8  -2    4602     106
   5  -8  -2    4926     108
  -8   5   2    4913      94
   5  -8  -2    4808     112
   8  -5   2    4974     103
   3  -8   2    4918     108
   3  -8   2    4863     105
  -5   8  -2    5003     116
  -8   5   2    4795      93
  -3   8   2    4865     114
  -3   8   2    4498     109
   5  -8  -2    4892     112
  -5   8  -2    4990     110
   3  -8   2    4853     110
   6  -8   2    8699     175
   2  -8  -2    8529     172
   2  -8  -2    8565     169
  -6   8   2    8301     172
   2  -8  -2    8550     172
   2   6   2    8282     165
   6  -8   2    8576     179
  -8   6  -2    8570     167
  -8   6  -2    8301     164
  -8   6  -2    8586     171
   8  -6  -2    8682     165
   6  -8   2    8612     172
  -6   8   2    8676     177
   8  -6   2    8369     165
   2  -8   2    8191     161
  -2   8   2    7845     168
  -6   8  -2    8069     169
   6  -8  -2    8098     167
   2  -8   2    8357     168
  -8   6   2    8857     151
  -8   6   2    8356     161
  -6   8  -2    8443     176
  -2  -6  -2    8384     157
   2  -8   2    8189     165
  -8   6   2    8283     162
  -2   8   2    8242     172
  -2  -6  -2    8174     156
   6  -8  -2    8310     171
  -8   7  -2   23743     413
   1  -8  -2   24293     418
   8  -7  -2   24139     414
  -7   8   2   24908     423
   1   7   2   23870     414
  -8   7  -2   23942     417
   1  -8  -2   24094     418
   7  -8   2   24689     423
  -7   8   2   24137     415
   7  -8   2   24491     418
  -8   7  -2   24352     421
  -1  -7   2   23994     410
  -1  -7   2   24198     412
  -8   7   2   22374     375
   7  -8  -2   22174     382
  -8   7   2   22230     384
   1  -8   2   22205     381
  -1  -7  -2   21860     378
  -7   8  -2   22394     391
   1  -8   2   22625     383
  -1  -7  -2   22744     379
  -1   8   2   21323     383
  -7   8  -2   22239     386
   8  -7   2   22601     382
   7  -8  -2   22367     389
   1  -8   2   22372     374
   8  -8  -2    7754     161
  -8   8  -2    7633     168
  -8   8  -2    7520     162
  -8   8   2    7771     167
  -8   8  -2    7707     163
   0  -8   2    8157     146
  -8   8   2    7698     158
   8  -8   2    7804     166
   0   8   2    7400     161
   0  -8   2    7980     155
   0  -8  -2    7749     159
   0  -8   2    7831     156
   0  -8  -2    7599     158
   8  -8   2    7777     163
  -9   5  -2    4664      95
  -5   9   2    4766     111
  -9   5  -2    4831      94
   4  -9  -2    4820     107
   9  -5  -2    4541      94
   5  -9   2    4594     107
  -5   9   2    4569     111
   4  -9  -2    4707     111
   5  -9   2    4807     110
  -5   9   2    4789     115
   4  -9  -2    4798     111
   9  -4   2    4858      96
  -4   9  -2    4876     117
   5  -9   2    4570     114
   9  -5   2    4860     102
   5  -9  -2    4765     110
   5  -9  -2    4676     114
  -5   9  -2    4764     112
   5  -9  -2    4906     114
  -4   9   2    4534     113
   4  -9   2    4830     108
   4  -9   2    4830     114
  -5   9  -2    4811     118
   4  -9   2    4913     110
  -4   9   2    4771     116
  -6   9   2    9076     160
  -9   6  -2    9292     151
   3  -9  -2    9534     161
  -6   9   2    9340     163
   6  -9   2    9430     163
   9  -6  -2    9292     150
   3  -9  -2    9258     161
  -9   6  -2    8996     143
   6  -9   2    9406     166
  -9   6  -2    9486     154
   3  -9  -2    9487     157
   9  -3   2    9491     143
  -3   9  -2    9661     168
   6  -9   2    9166     159
  -6   9   2    9581     167
   6  -9  -2    9552     159
   6  -9  -2    9269     162
   3  -9   2    9327     157
  -6   9  -2    9151     160
  -3   9   2    9029     160
   3  -9   2    9399     154
  -3   9   2    9363     164
  -9   6   2    9400     146
  -6   9  -2    9320     166
  -9   6   2    9481     145
   9  -6   2    9363     153
  -7   9   2    3622     103
  -7   9   2    3551      98
   7  -9   2    3447      97
  -9   7  -2    3518      88
  -7   9   2    3438      98
   9  -7  -2    3603      91
  -9   7  -2    3518      94
   2   7   2    3401      90
   7  -9   2    3583     100
   2  -9  -2    3542      93
   2  -9  -2    3512      96
   2  -9  -2    3428      96
  -9   7  -2    3509      92
   9  -7   2    3461      91
  -7   9  -2    3454      95
  -9   7   2    3465      85
   7  -9  -2    3574      99
  -2   9   2    3409      97
  -9   7   2    3336      87
   2  -9   2    3369      86
  -9   7   2    3343      74
  -2  -7  -2    3380      78
   7  -9  -2    3328      93
   2  -9   2    3437      90
  -2  -7  -2    3533      79
   2  -9   2    3672      94
  -7   9  -2    3520     104
  -9   8  -2    6369     126
   1  -9  -2    6245     121
  -1  -8   2    6356     108
   9  -8  -2    6190     121
   8  -9   2    6471     129
   8  -9   2    6363     125
  -1  -8   2    6436     108
   1  -9  -2    6227     121
   1   8   2    6295     121
  -8   9   2    6342     123
  -9   8  -2    6015     120
  -8   9   2    6305     129
  -9   8  -2    6234     121
  -8   9  -2    5713     121
  -1  -8  -2    5642     108
  -9   8   2    5757     107
   8  -9  -2    5892     122
   1  -9   2    5921     113
   9  -8   2    5852     116
   1  -9   2    5966     105
  -1   9   2    5697     119
   8  -9  -2    5830     117
  -8   9  -2    5836     124
  -8   9  -2    5793     117
  -1  -8  -2    5931     108
  -9   8   2    5782     116
   1  -9   2    5834     111
  -9   9  -2     994      55
   9  -9   2     966      51
   9  -9  -2     809      47
   0  -9  -2     980      55
  -9   9   2     864      53
  -9   9  -2     951      57
  -9   9   2     903      45
   0  -9   2     992      37
   0  -9  -2     908      41
   0   9   2     783      54
   5 -10  -2   27763     473
  10  -5   2   28387     457
  -5  10   2   27968     475
   5 -10   2   28192     464
  10  -5  -2   27932     450
   5 -10   2   28257     470
  -5  10   2   27875     468
   5 -10  -2   27744     465
  -5  10  -2   28415     477
  -5  10   2   27895     472
   5 -10   2   28657     474
   5 -10  -2   27962     472
 -10   6  -2    2770      63
   6 -10   2    2689      84
  10  -4   2    2605      61
   4 -10  -2    2662      81
   6 -10   2    2704      81
  -6  10   2    2613      80
  -6  10   2    2642      87
  10  -6  -2    2506      63
  -4  10  -2    2571      87
 -10   6  -2    2506      63
   4 -10  -2    2655      77
  -6  10   2    2476      82
   4 -10  -2    2570      80
   6 -10   2    2696      78
  -6  10  -2    2866      87
   6 -10  -2    2722      83
   4 -10   2    2659      75
   6 -10  -2    2751      83
  -4  10   2    2753      85
   6 -10  -2    2813      79
  -6  10  -2    2682      80
   4 -10   2    2684      78
  10  -6   2    2762      70
   4 -10   2    2724      82
  -4  10   2    2659      84
   7 -10   2    2966      78
  -7  10   2    2925      81
 -10   7  -2    2936      67
  -7  10   2    2878      76
   3 -10  -2    3144      80
  10  -7  -2    2924      64
   7 -10   2    2956      75
   3 -10  -2    3044      72
 -10   7  -2    3356      69
   3 -10  -2    2946      74
  -7  10   2    3296      82
   7 -10   2    2860      81
 -10   7   2    2844      58
   3 -10   2    2924      67
  -7  10  -2    2893      76
  -3  10   2    2970      80
  10  -7   2    3009      69
   3 -10   2    2817      73
  -7  10  -2    2986      84
  -3  10   2    2837      81
   7 -10  -2    2929      78
   3 -10   2    2911      74
 -10   7   2    2859      58
   2 -10  -2   22434     416
  10  -8  -2   22911     408
  -8  10   2   22678     420
   2 -10  -2   22728     415
   8 -10   2   22955     414
   2 -10  -2   22871     409
 -10   8  -2   22669     413
   8 -10   2   23505     421
  -8  10   2   23697     414
 -10   8  -2   23224     412
 -10   8   2   21578     385
  -8  10  -2   21014     394
   2 -10   2   20654     387
  10  -8   2   21568     386
 -10   8   2   20950     371
  -2  10   2   22607     393
   2 -10   2   21688     389
   2 -10   2   21524     380
  -8  10  -2   21571     398
   8 -10  -2   20909     388
 -10   8   2   21417     384
  -2  -8  -2   21258     377
   8 -10  -2   21781     395
  -2  -8  -2   21723     377
   1 -10  -2     584      53
   9 -10   2     681      53
   1 -10  -2     641      45
 -10   9  -2     724      53
  -9  10   2     624      52
  -9  10   2     637      60
  -1  -9   2     694      28
  10  -9  -2     658      48
  -1  -9   2     687      28
   9 -10   2     611      67
 -10   9  -2     845      52
   1 -10   2     472      41
  10  -9   2     502      48
 -10   9   2     384      47
   1 -10   2     408      39
  -9  10  -2     397      41
 -10   9   2     427      38
  -9  10  -2     621      57
   9 -10  -2     394      48
   1 -10   2     496      33
  -1  -9  -2     336      38
  -1  -9  -2     410      34
   0 -10   2     768      33
  10 -10   2     774      51
 -10  10  -2     685      39
   0 -10   2     741      35
 -10  10  -2     737      38
 -10  10   2     687      34
  10 -10  -2     740      37
   0 -10  -2     712      38
 -10  10   2     761      53
   0 -10  -2     613      40
 -10  10  -2     773      47
  -6  11   2    5284     124
  11  -5   2    5352     100
  -6  11   2    5324     119
   6 -11   2    5233     113
   5 -11  -2    5633     128
   6 -11   2    5194     119
   5 -11  -2    5222     113
   5 -11  -2    5173     117
  -5  11  -2    5244     124
   6 -11   2    4700     121
  11  -6  -2    5293      97
  -6  11  -2    5428     129
  11  -6   2    5574     108
   5 -11   2    5398     116
   6 -11  -2    6034     130
  -6  11  -2    5597     128
   6 -11  -2    5552     118
   6 -11  -2    5385     122
   5 -11   2    5370     122
  -5  11   2    5482     126
   5 -11   2    4981     120
   7 -11   2    8359     174
   4 -11  -2    8474     180
  -7  11   2    8513     178
 -11   7  -2    8083     161
   4 -11  -2    8443     172
   7 -11   2    8154     181
  11  -4   2    8301     156
  -4  11  -2    8492     184
  -7  11   2    8022     177
   7 -11   2    8186     181
  11  -7  -2    8059     162
  -7  11   2    8363     182
   4 -11  -2    8281     177
  11  -7   2    9431     181
  -7  11  -2    9200     193
   7 -11  -2    8955     193
   7 -11  -2    9594     196
   7 -11  -2    9394     188
   4 -11   2    9148     183
   4 -11   2    9270     190
  -4  11   2    9329     195
  -7  11  -2    9442     198
   4 -11   2    9172     188
 -11   8  -2    2004      54
   8 -11   2    1994      62
   3 -11  -2    1990      61
 -11   8  -2    1916      39
   8 -11   2    1934      65
  -8  11   2    1951      65
   8 -11   2    1929      67
  -8  11   2    2041      68
  11  -8  -2    1925      51
   3 -11  -2    2034      58
  -8  11   2    2025      60
 -11   8  -2    1897      50
   3 -11  -2    2016      59
  11  -8   2    1875      55
  -8  11  -2    1822      60
 -11   8   2    1797      44
   8 -11  -2    1851      59
   3 -11   2    1902      56
 -11   8   2    1781      43
   3 -11   2    1824      52
  -8  11  -2    1807      69
  -3  11   2    1984      66
   8 -11  -2    1904      68
   3 -11   2    1800      58
 -11   9  -2    1128      49
   9 -11   2    1110      54
  -9  11   2    1091      59
  11  -9  -2    1063      45
  -9  11   2    1103      56
   2 -11  -2    1116      48
 -11   9  -2    1138      44
   9 -11   2    1199      58
   2 -11  -2     990      49
 -11   9  -2    1113      45
   2 -11   2     733      43
  -9  11  -2     810      44
 -11   9   2     782      43
   2 -11   2     722      42
  -9  11  -2     732      51
 -11   9   2     708      25
   9 -11  -2     656      37
  -9  11  -2     798      45
  -2  11   2     714      42
   2 -11   2     740      38
  11  -9   2     703      48
 -11   9   2     690      38
  -2  -9  -2     714      27
   9 -11  -2     737      50
  -2  -9  -2     701      26
   1 -11  -2    4078     100
   1 -11  -2    4080      97
 -11  10  -2    4200     106
  -1 -10   2    4125      80
   1  10   2    4157     103
  10 -11   2    4150     104
 -11  10  -2    4482     105
 -10  11   2    4204     101
  10 -11   2    4128     108
 -10  11   2    4154     109
  11 -10  -2    4106     100
  -1 -10   2    4061      80
 -11  10  -2    4187     101
  -1 -10  -2    3744      83
   1 -11   2    3782      88
   1 -11   2    3899      79
 -10  11  -2    3812     105
 -11  10   2    3682      96
   1 -11   2    3788      89
 -10  11  -2    3932     108
  -1  11   2    3525     100
 -10  11  -2    3850      99
  11 -10   2    3759      97
  10 -11  -2    3750      97
  -1 -10  -2    3541      84
 -11  10   2    3687      84
   0 -11   2      48      18
 -11  11   2      35      27
   0  11   2     212      38
  11 -11   2      41      30
 -11  11  -2      52      32
 -11  11  -2     127      35
 -11  11   2      33      30
  11 -11  -2      54      27
   0 -11   2      41      18
   0 -11  -2      72      23
 -11  11  -2      26      26
   0 -11  -2      24      21
  12  -6  -2   10425     177
  -6  12   2   10584     202
  -6  12   2   10330     201
  -6  12  -2   10570     207
  -6  12   2   10273     206
   6 -12   2   10708     203
  12  -6   2   10705     185
   6 -12  -2   10593     202
   6 -12   2   10399     198
   6 -12  -2   10390     195
   6 -12  -2   10624     201
   6 -12   2   10500     194
   7 -12   2    1513      64
  -7  12   2    1429      69
   7 -12   2    1394      59
   5 -12  -2    1439      65
  -7  12   2    1429      70
  -7  12   2    1500      61
   7 -12   2    1288      63
  -5  12  -2    1448      70
  12  -7  -2    1390      43
  12  -5   2    1471      41
   5 -12  -2    1359      61
   5 -12  -2    1350      59
   5 -12   2    1286      57
  -7  12  -2    1260      67
   7 -12  -2    1184      60
   7 -12  -2    1271      64
  12  -7   2    1265      47
  -5  12   2    1267      65
   5 -12   2    1288      54
   7 -12  -2    1279      58
  -5  12   2    1239      71
  -7  12  -2    1244      59
   5 -12   2    1318      59
   8 -12   2    2334      68
  -8  12   2    2398      78
  12  -4   2    2322      42
   4 -12  -2    2307      66
  12  -8  -2    2263      55
   8 -12   2    2264      73
  -4  12  -2    2329      85
   8 -12   2    2321      73
  -8  12   2    2265      76
  -8  12   2    2219      68
   4 -12  -2    2284      67
 -12   8  -2    2268      51
   4 -12  -2    2275      71
 -12   8  -2    2324      54
   8 -12  -2    2271      74
   4 -12   2    2305      69
   8 -12  -2    2260      72
  -4  12   2    2063      79
  12  -8   2    2388      63
  -8  12  -2    2279      71
  -8  12  -2    2450      80
   4 -12   2    2354      70
   4 -12   2    2268      63
  -4  12   2    2373      78
  -9  12   2    2717      90
   9 -12   2    2543      81
 -12   9  -2    2629      70
 -12   9  -2    2624      74
  -9  12   2    2719      84
 -12   9  -2    2720      58
   9 -12   2    2715      88
   3 -12  -2    2697      77
   3 -12  -2    2636      79
  -9  12   2    2624      81
  12  -9  -2    2717      73
   3 -12  -2    2690      82
   9 -12  -2    2624      84
  -9  12  -2    2672      93
  -9  12  -2    2545      89
   9 -12  -2    2651      80
   3 -12   2    2540      75
 -12   9   2    2407      64
  -9  12  -2    2517      81
  12  -9   2    2668      76
   3 -12   2    2562      70
  -3  12   2    2542      89
   3 -12   2    2531      75
 -12   9   2    2576      63
 -10  12   2    4320     110
  12 -10  -2    4489     106
  10 -12   2    4637     119
 -12  10  -2    4349      98
   2 -12  -2    4409     107
  10 -12   2    4447     112
 -10  12   2    4788     121
 -12  10  -2    4465     109
 -12  10  -2    4442     104
   2 -12  -2    4447     109
  12 -10   2    4460     109
   2 -12   2    4563      97
 -12  10   2    4551     102
   2 -12   2    4518     104
  10 -12  -2    4435     112
  10 -12  -2    4398     116
  -2 -10  -2    4625      89
   2 -12   2    4602     106
 -10  12  -2    4370     112
 -12  10   2    4323      87
 -12  10   2    4495     104
  -2 -10  -2    4555      89
 -10  12  -2    4596     118
 -10  12  -2    4640     121
  -2  12   2    4481     118
  11 -12   2    1534      64
   1 -12  -2    1493      51
 -11  12   2    1467      58
  12 -11  -2    1588      57
  11 -12   2    1495      62
 -12  11  -2    1462      55
 -11  12   2    1638      67
 -12  11  -2    1613      62
 -12  11  -2    1511      60
   1  11   2    1479      60
   1 -12  -2    1433      51
 -11  12  -2    1209      68
  12 -11   2    1280      59
  -1 -11  -2    1285      39
 -11  12  -2    1317      57
   1 -12   2    1275      46
 -12  11   2    1288      45
  -1 -11  -2    1281      39
   1 -12   2    1405      32
   1 -12   2    1292      44
  11 -12  -2    1271      57
 -11  12  -2    1364      68
  -1  12   2    1242      62
 -12  11   2    1362      57
   0 -12  -2    2421      70
   0 -12   2    2317      63
   0 -12   2    2362      64
 -12  12  -2    2286      86
  12 -12  -2    2366      81
 -12  12   2    2340      75
 -12  12  -2    2369      80
   0 -12  -2    2376      70
 -12  12   2    2394      85
 -12  12  -2    2468      89
   0  12   2    2266      84
  12 -12   2    2355      84
   7 -13   2    1921      70
  13  -7  -2    1976      52
  -7  13   2    1851      81
   7 -13   2    2004      76
   7 -13   2    2002      75
  -7  13   2    1877      73
  -6  13  -2    1951      83
   6 -13  -2    2087      76
   6 -13  -2    1920      70
   6 -13  -2    1962      78
  -7  13   2    1896      82
  13  -6   2    1937      55
   7 -13  -2    1958      74
   7 -13  -2    1892      77
   6 -13   2    1896      69
  13  -6  -2    2014      44
  -6  13   2    1945      81
   7 -13  -2    1961      71
  -7  13  -2    2056      83
   6 -13   2    1945      73
  -6  13   2    1909      80
   6 -13   2    2120      74
  13  -7   2    1952      59
  -5  13  -2    8801     179
  13  -5   2    8874     149
   5 -13  -2    8802     171
  -8  13   2    8525     171
  13  -8  -2    8614     155
   8 -13   2    8624     168
 -13   8  -2    8434     146
   8 -13   2    9070     174
   8 -13   2    9023     176
  -8  13   2    8738     172
   5 -13  -2    8809     171
  -8  13   2    9024     179
   5 -13  -2    8958     166
  -8  13  -2    8102     168
  -5  13   2    7904     162
   5 -13   2    8158     160
   8 -13  -2    7994     162
   5 -13   2    8179     152
  13  -8   2    8244     149
   8 -13  -2    8164     158
  -5  13   2    8166     166
   8 -13  -2    8014     163
   5 -13   2    8010     157
  -8  13  -2    8015     160
   4 -13  -2    2211      74
   9 -13   2    2189      75
   4 -13  -2    2257      70
 -13   9  -2    2222      56
   4 -13  -2    2255      71
  -9  13   2    2203      78
  -9  13   2    2246      74
   9 -13   2    2295      78
 -13   9  -2    2152      58
   9 -13   2    2203      86
  -9  13   2    2129      84
  13  -9  -2    2166      62
  -4  13   2    1755      75
  -4  13   2    1735      77
   4 -13   2    1757      61
   9 -13  -2    1659      72
  13  -9   2    1760      62
  -9  13  -2    1662      69
   4 -13   2    1727      64
  -9  13  -2    1804      79
   4 -13   2    1782      67
   9 -13  -2    1750      69
  -9  13  -2    1673      79
  10 -13   2    1882      73
   3 -13  -2    1784      68
 -13  10  -2    1776      40
  10 -13   2    1770      69
  13 -10  -2    1787      59
 -13  10  -2    1879      60
 -10  13   2    1708      70
   3 -13  -2    1844      64
   3 -13  -2    1842      61
 -13  10  -2    1896      55
 -10  13   2    1792      65
 -10  13   2    1772      76
 -10  13  -2    1718      69
  13 -10   2    1914      65
   3 -13   2    1910      64
  10 -13  -2    1720      73
  -3  13   2    1661      75
 -13  10   2    1728      52
  10 -13  -2    1867      69
   3 -13   2    1858      61
 -10  13  -2    1752      77
   3 -13   2    1975      57
 -10  13  -2    1829      81
 -13  10   2    1804      51
  13 -11  -2    8558     162
 -11  13   2    8377     173
  11 -13   2    8749     173
 -13  11  -2    8517     159
   2 -13  -2    8800     162
 -11  13   2    8556     164
 -13  11  -2    8379     151
 -13  11  -2    8421     163
  11 -13   2    8646     168
   2 -13  -2    8649     161
   2 -13   2    7758     137
 -11  13  -2    7503     155
  11 -13  -2    7682     155
   2 -13   2    7619     145
  -2 -11  -2    7503     128
  11 -13  -2    7611     160
 -13  11   2    7693     147
   2 -13   2    7788     147
  -2  13   2    7588     159
 -11  13  -2    7590     158
 -11  13  -2    7599     163
  13 -11   2    7844     153
  -2 -11  -2    7670     129
   1 -13  -2     586      46
  12 -13   2     491      43
  12 -13   2     525      44
 -13  12  -2     509      52
 -13  12  -2     576      39
 -13  12  -2     582      44
   1 -13  -2     621      48
   1  12   2     525      42
 -12  13   2     553      41
 -12  13   2     593      47
  13 -12  -2     520      54
  -1 -12  -2     505      35
   1 -13   2     518      41
 -12  13  -2     539      46
  -1 -12  -2     512      33
  12 -13  -2     500      42
   1 -13   2     555      39
 -13  12   2     542      40
  13 -12   2     620      45
 -12  13  -2     494      40
 -13  12   2     499      40
  -1  13   2     465      44
 -12  13  -2     584      47
   0 -13   2    3760      70
 -13  13   2    3762      95
 -13  13  -2    3917      94
  13 -13   2    3934      95
   0  13   2    3806      96
   0 -13  -2    3800      79
  13 -13  -2    3768      94
 -13  13   2    3876      83
   0 -13   2    3874      71
 -13  13  -2    3941      99
   0 -13  -2    3728      78
 -13  13  -2    3968      91
  -7  14   2    2785      90
   7 -14   2    2940      84
   7 -14  -2    2864      85
   7 -14  -2    2970      87
  14  -7  -2    2911      59
   7 -14  -2    2886      82
  -7  14  -2    2883      97
  14  -7   2    2817      67
  -7  14   2    3002      95
   7 -14   2    2795      86
   7 -14   2    2879      80
   8 -14   2    1579      75
   6 -14  -2    1697      70
   8 -14   2    1538      70
   6 -14  -2    1638      73
  -8  14   2    1684      83
   6 -14  -2    1585      73
  -8  14   2    1564      77
  -8  14   2    1575      70
   8 -14   2    1675      76
  14  -6   2    1515      51
  14  -8  -2    1691      53
  -6  14  -2    1571      84
  14  -8   2    1543      59
  -6  14   2    1557      86
   8 -14  -2    1570      79
  -6  14   2    1522      81
   8 -14  -2    1596      71
   6 -14   2    1494      74
   6 -14   2    1517      66
   8 -14  -2    1565      73
   6 -14   2    1598      71
  -8  14  -2    1544      84
   9 -14   2     808      59
   5 -14  -2     960      57
  -9  14   2     935      58
   5 -14  -2     923      61
  14  -9  -2     954      45
  14  -5   2     905      33
  -5  14  -2     857      73
  -9  14   2     880      67
   9 -14   2     749      60
   5 -14  -2     916      57
 -14   9  -2     794      33
  -9  14   2     914      69
   9 -14   2     888      66
  -9  14  -2     822      55
   9 -14  -2     757      67
  14  -9   2     764      51
  -5  14   2     920      56
  -5  14   2     751      66
   5 -14   2     754      59
   9 -14  -2     902      59
  -9  14  -2     804      56
   5 -14   2     776      54
  -9  14  -2     652      58
   5 -14   2     833      59
 -10  14   2   10680     203
  10 -14   2   10759     201
 -14  10  -2   10672     184
   4 -14  -2   10607     200
  14 -10  -2   10553     191
 -10  14   2   10920     210
 -10  14   2   10386     200
   4 -14  -2   11096     200
   4 -14  -2   10956     195
 -14  10  -2   10875     186
  10 -14   2   11113     208
  10 -14  -2    9919     193
 -10  14  -2    9701     188
   4 -14   2    9901     182
  14 -10   2    9792     180
   4 -14   2    9873     176
 -10  14  -2    9760     196
   4 -14   2    9563     183
  -4  14   2    9918     192
  10 -14  -2   10128     187
  -4  14   2    9851     195
 -14  10   2    9810     160
 -10  14  -2    9356     189
 -14  10   2    9189     158
  11 -14   2    2298      81
 -14  11  -2    2185      65
   3 -14  -2    2252      74
 -11  14   2    2238      90
  11 -14   2    2277      85
 -14  11  -2    2297      71
   3 -14  -2    2302      76
 -11  14   2    2302      78
  14 -11  -2    2239      72
 -11  14   2    2226      82
  11 -14  -2    1897      75
 -14  11   2    1961      59
  11 -14  -2    1957      83
 -11  14  -2    1821      75
 -11  14  -2    1963      88
   3 -14   2    2008      67
  14 -11   2    2053      72
  -3  14   2    1832      86
   3 -14   2    1960      69
 -11  14  -2    1705      88
   3 -14   2    1982      61
 -14  11   2    2019      58
 -12  14   2    1064      70
 -14  12  -2    1154      53
  14 -12  -2    1080      57
 -14  12  -2    1152      47
  12 -14   2    1194      68
   2  12   2     967      58
   2 -14  -2    1041      53
 -14  12  -2    1109      58
 -12  14   2    1136      63
   2 -14  -2     999      57
  12 -14   2    1058      64
 -12  14  -2    1079      71
  12 -14  -2    1096      55
   2 -14   2    1085      39
   2 -14   2    1040      49
  -2  14   2     955      53
   2 -14   2    1011      50
 -14  12   2     968      52
 -12  14  -2    1100      57
  12 -14  -2     986      63
 -12  14  -2    1114      62
  14 -12   2    1024      63
 -14  13  -2    6615     130
 -14  13  -2    6269     138
  14 -13  -2    6456     137
   1  13   2    6404     139
   1 -14  -2    6162     128
 -13  14   2    6217     131
 -13  14   2    6369     143
  13 -14   2    6472     148
 -14  13  -2    6538     134
  13 -14   2    6446     141
   1 -14  -2    6293     127
  14 -13   2    6250     137
 -13  14  -2    5910     144
   1 -14   2    6457     121
  -1 -13  -2    6012     114
 -14  13   2    6164     118
   1 -14   2    6201     121
  -1  14   2    5991     142
 -14  13   2    6156     133
  -1 -13  -2    6209     115
  13 -14  -2    6221     138
 -13  14  -2    6400     139
  14 -14  -2    1720      75
   0  14   2    1969      88
 -14  14   2    1710      63
   0 -14   2    1677      46
 -14  14   2    1665      77
 -14  14  -2    1723      80
 -14  14  -2    1656      74
   0 -14  -2    1680      55
   0 -14   2    1653      45
 -14  14  -2    1658      71
   0 -14  -2    1732      56
  14 -14   2    1732      78
  -7  15  -2     760      74
  -8  15   2     782      75
  -8  15   2     674      51
  15  -7   2     694      43
   8 -15   2     712      60
  15  -8  -2     817      40
   7 -15  -2     758      61
   7 -15  -2     890      62
   8 -15   2     661      63
   7 -15  -2     859      65
   8 -15   2     798      65
  -8  15  -2     589      47
   7 -15   2     640      45
   7 -15   2     635      57
  15  -7  -2     769      32
  15  -8   2     650      45
  -7  15   2     694      52
   7 -15   2     733      61
  -7  15   2     761      54
   8 -15  -2     719      60
   8 -15  -2     737      67
   8 -15  -2     684      59
  15  -6   2    1336      48
   9 -15   2    1377      76
   6 -15  -2    1514      72
   6 -15  -2    1367      74
   9 -15   2    1256      76
  -9  15   2    1343      82
  -9  15   2    1335      82
  15  -9  -2    1397      54
  -9  15   2    1351      72
   9 -15   2    1266      71
  -6  15  -2    1278      82
   6 -15  -2    1404      70
   9 -15  -2    1433      80
   9 -15  -2    1545      73
  15  -9   2    1448      61
  -6  15   2    1442      84
   6 -15   2    1420      71
  -6  15   2    1540      84
   6 -15   2    1405      68
   6 -15   2    1396      73
  -9  15  -2    1409      83
  -9  15  -2    1213      90
  10 -15   2     958      65
  -5  15  -2     920      77
 -10  15   2    1073      75
 -10  15   2     991      63
   5 -15  -2     962      60
   5 -15  -2    1047      62
 -15  10  -2     938      37
  15 -10  -2    1006      51
 -10  15   2    1017      75
   5 -15  -2    1071      68
  15  -5   2     909      35
  10 -15   2    1055      71
 -10  15  -2     952      63
  10 -15  -2     822      70
  10 -15  -2     952      66
   5 -15   2     811      56
 -10  15  -2     709      64
 -10  15  -2     874      75
   5 -15   2     824      60
  -5  15   2     925      73
  -5  15   2     765      77
   5 -15   2     867      61
  15 -10   2     854      57
  15 -11  -2    1003      56
 -15  11  -2    1018      48
   4 -15  -2    1063      71
  11 -15   2     980      74
 -15  11  -2    1003      45
 -11  15   2    1155      73
   4 -15  -2    1036      62
 -11  15   2    1131      81
 -11  15   2    1053      64
   4 -15  -2    1051      58
  11 -15   2     959      66
   4 -15   2     775      59
  -4  15   2     821      57
 -11  15  -2     972      92
  11 -15  -2     859      63
 -15  11   2     885      31
   4 -15   2     810      52
 -11  15  -2     850      67
   4 -15   2     841      60
  15 -11   2     904      59
 -11  15  -2     883      75
  11 -15  -2     856      72
  12 -15   2    1582      84
  15 -12  -2    1623      66
  12 -15   2    1626      75
 -15  12  -2    1627      63
 -12  15   2    1616      76
   3 -15  -2    1495      71
 -12  15   2    1713      85
 -15  12  -2    1607      57
   3 -15  -2    1643      67
  -3  15   2    1450      91
  15 -12   2    1304      69
 -12  15  -2    1409      84
   3 -15   2    1391      63
 -12  15  -2    1401      75
   3 -15   2    1301      60
 -15  12   2    1345      53
 -15  12   2    1340      52
  12 -15  -2    1249      79
  12 -15  -2    1408      71
   3 -15   2    1367      53
   2 -15  -2     504      53
  15 -13  -2     419      42
   2  13   2     501      47
  13 -15   2     445      46
   2 -15  -2     518      39
 -15  13  -2     488      42
 -13  15   2     432      44
 -13  15   2     474      49
  13 -15   2     561      52
 -15  13  -2     469      37
 -15  13  -2     434      44
   2 -15   2     461      48
  15 -13   2     477      45
  -2  15   2     486      54
 -13  15  -2     517      45
 -13  15  -2     433      50
 -13  15  -2     565      53
   2 -15   2     459      46
  13 -15  -2     477      47
  13 -15  -2     527      51
 -15  13   2     443      48
 -15  13   2     467      38
  14 -15   2    1136      76
   1  14   2    1114      72
   1 -15  -2    1159      55
 -14  15   2    1136      75
   1 -15  -2    1192      56
 -14  15   2    1200      65
  15 -14  -2    1209      70
 -15  14  -2    1088      63
  14 -15   2    1191      75
 -15  14  -2    1145      72
 -15  14  -2    1049      60
  -1 -14  -2     943      37
 -15  14   2     956      46
  15 -14   2     963      69
  -1  15   2     873      77
  -1 -14  -2     997      39
   1 -15   2     990      46
  14 -15  -2     972      70
 -15  14   2     935      65
 -14  15  -2    1048      79
 -14  15  -2     978      67
 -14  15  -2     932      78
   1 -15   2     983      47
   0 -15   2    1714      40
   0 -15   2    1665      39
   0  15   2    1600      80
   0 -15  -2    1654      53
 -15  15   2    1704      77
 -15  15  -2    1759      74
 -15  15  -2    1719      82
  15 -15   2    1643      78
   0 -15  -2    1736      53
 -15  15  -2    1614      70
  15 -15  -2    1722      76
 -15  15   2    1725      61
  -8  16   2    7640     171
   8 -16  -2    7242     164
  -8  16  -2    7311     173
   8 -16   2    7197     165
   8 -16  -2    7358     166
   8 -16   2    7467     157
   8 -16   2    7379     163
  -8  16   2    7154     171
  16  -8  -2    7314     137
   8 -16  -2    7346     158
  16  -8   2    7325     144
  -9  16   2     834      64
  -9  16   2    1186      80
  -7  16  -2     939      78
   9 -16   2     960      71
   7 -16  -2     961      67
   9 -16   2     967      67
  -9  16   2     962      77
  16  -7   2    1001      46
   9 -16   2     898      64
   7 -16  -2    1030      65
  16  -9  -2     983      46
   7 -16  -2    1007      71
  -7  16   2     999      76
  -7  16   2    1382      90
   7 -16   2     935      63
   9 -16  -2     991      77
  -9  16  -2    1278     100
  16  -7  -2    1069      35
   7 -16   2    1050      68
   9 -16  -2    1097      70
   7 -16   2    1110      69
   9 -16  -2    1055      66
  -9  16  -2    1033      81
  16  -9   2    1059      54
  -6  16  -2     764      52
 -10  16   2     842      54
  10 -16   2     803      50
 -10  16   2     808      54
  16  -6   2     802      36
 -10  16   2     815      49
   6 -16  -2     902      61
   6 -16  -2     857      50
  16 -10  -2     888      47
  10 -16   2     745      46
  10 -16   2     741      51
   6 -16  -2     813      61
  -6  16   2     862      56
   6 -16   2     934      58
   6 -16   2     973      63
  10 -16  -2    1033      57
 -10  16  -2     862      55
  16 -10   2     992      56
  10 -16  -2     852      48
   6 -16   2     953      63
 -10  16  -2     997      53
  -6  16   2    1042      75
 -10  16  -2    1297      93
 -11  16   2    5082     130
  16 -11  -2    5417     116
  11 -16   2    5157     127
  11 -16   2    5463     134
   5 -16  -2    5240     121
 -11  16   2    5237     129
 -11  16   2    5469     142
 -16  11  -2    5181      98
  16  -5   2    5076      95
   5 -16  -2    5356     126
   5 -16  -2    5403     128
  11 -16  -2    4896     128
   5 -16   2    5188     125
 -11  16  -2    4927     129
  -5  16   2    5329     140
   5 -16   2    5271     116
  16 -11   2    5352     121
 -11  16  -2    5264     140
  -5  16   2    5096     137
  11 -16  -2    5256     135
 -11  16  -2    5128     139
   5 -16   2    5316     122
  16 -12  -2    1713      69
 -12  16   2    1570      81
  12 -16   2    1832      84
   4 -16  -2    1650      71
  12 -16   2    1714      79
 -16  12  -2    1642      58
   4 -16  -2    1799      77
 -12  16   2    1764      91
   4 -16  -2    1766      69
 -12  16   2    1683      75
   4 -16   2    1637      69
 -16  12   2    1644      43
 -12  16  -2    1586      78
   4 -16   2    1648      62
  12 -16  -2    1565      85
 -12  16  -2    1687      91
 -16  12   2    1735      45
   4 -16   2    1622      71
 -12  16  -2    1650      94
  16 -12   2    1681      72
  12 -16  -2    1674      78
  -4  16   2    1649      91
 -13  16   2     770      57
  16 -13  -2     719      61
 -16  13  -2     781      51
   3 -16  -2     809      57
  13 -16   2     807      68
   3 -16  -2     747      61
  13 -16   2     852      75
 -13  16   2     711      51
 -16  13  -2     812      56
 -13  16  -2     918      61
 -16  13   2     745      47
   3 -16   2     802      56
   3 -16   2     860      45
   3 -16   2     766      54
  13 -16  -2     855      68
  13 -16  -2     621      50
  16 -13   2     813      67
  -3  16   2     772      60
 -13  16  -2     799      56
 -13  16  -2     742      49
 -16  13   2     765      47
  16 -14  -2    4043     105
   2 -16  -2    4091      96
 -14  16   2    4028     104
   2  14   2    3998     106
 -16  14  -2    3964      96
  14 -16   2    4134     117
  14 -16   2    4068     110
   2 -16  -2    4050      97
 -16  14  -2    4070      84
 -16  14  -2    3942     102
 -14  16   2    4073     116
  -2  16   2    3819     116
   2 -16   2    3954      90
  16 -14   2    3952     106
  14 -16  -2    3889     107
 -14  16  -2    3797     118
 -16  14   2    3853      91
  14 -16  -2    3789     113
 -14  16  -2    3893     118
 -14  16  -2    3784     105
   2 -16   2    3824      87
 -16  14   2    3557      94
  15 -16   2    1439      82
 -16  15  -2    1493      66
   1 -16  -2    1331      59
   1 -16  -2    1256      60
 -16  15  -2    1335      77
 -16  15  -2    1410      69
   1  15   2    1405      84
 -15  16   2    1377      85
 -15  16   2    1356      71
  16 -15  -2    1353      78
 -16  15   2    1357      51
 -15  16  -2    1455      88
  15 -16  -2    1583      81
  -1 -15  -2    1485      41
   1 -16   2    1447      52
 -15  16  -2    1427      76
  16 -15   2    1551      82
 -15  16  -2    1792      90
 -16  15   2    1398      74
  -1  16   2    1436      91
   1 -16   2    1408      54
 -16  16  -2     572      46
   0 -16  -2     513      41
 -16  16   2     553      40
 -16  16  -2     595      48
  16 -16   2     480      50
   0 -16  -2     496      44
   0  16   2     488      55
 -16  16   2     516      48
 -16  16  -2     557      51
  16 -16  -2     514      52
   9 -17   2     707      69
   8 -17  -2     696      55
   9 -17   2     562      50
  17  -8   2     637      48
   8 -17  -2     636      65
  -9  17   2     576      54
  -8  17  -2     587      55
  -9  17   2     651      58
  17  -9  -2     664      45
   9 -17   2     645      65
   8 -17  -2     698      68
  17  -8  -2     535      38
   8 -17   2     676      68
   9 -17  -2     501      48
  -9  17  -2     544      60
  -9  17  -2     463      54
   8 -17   2     481      48
   8 -17   2     501      46
  -8  17   2     476      53
   9 -17  -2     455      50
   9 -17  -2     473      47
  17  -9   2     532      51
  -8  17   2     445      55
  10 -17   2    3617     103
   7 -17  -2    3580     105
  -7  17  -2    3511     117
  10 -17   2    3522     109
 -10  17   2    3554     112
   7 -17  -2    3653     102
  10 -17   2    3820     111
  17 -10  -2    3635      87
 -10  17   2    3708     119
   7 -17  -2    3666     109
  17  -7   2    3524      82
 -10  17   2    3439     105
   7 -17   2    3666     106
  10 -17  -2    3499     111
  10 -17  -2    3714     106
   7 -17   2    3712      99
  17  -7  -2    3609      71
  -7  17   2    3811     121
 -10  17  -2    3486     121
  -7  17   2    3793     118
  17 -10   2    3697      94
   7 -17   2    3685     105
 -10  17  -2    3746     119
 -11  17   2    2914     107
 -11  17   2    3009     100
  17  -6   2    2892      71
  11 -17   2    2818      99
   6 -17  -2    2970      98
  17 -11  -2    2976      85
 -11  17   2    3193     114
  -6  17  -2    2857     112
   6 -17  -2    2986      95
  11 -17   2    2985     106
   6 -17  -2    2972     103
 -11  17  -2    3030     112
 -11  17  -2    2800     101
  -6  17   2    2933     111
  11 -17  -2    3181     109
  17 -11   2    3045      92
 -11  17  -2    2740     115
  11 -17  -2    2993     101
  -6  17   2    2897     110
   6 -17   2    3094      98
   6 -17   2    3013      98
   6 -17   2    3007      91
 -12  17   2     493      43
 -12  17   2     541      55
  17 -12  -2     616      42
  12 -17   2     557      49
   5 -17  -2     629      46
   5 -17  -2     670      49
 -12  17   2     564      52
  12 -17   2     547      50
   5 -17  -2     615      44
 -17  12  -2     585      37
  17  -5   2     552      31
   5 -17   2     722      47
 -12  17  -2     647      50
  -5  17   2     856      64
  12 -17  -2     671      52
  -5  17   2     663      59
 -12  17  -2     800      62
  17 -12   2     736      48
   5 -17   2     718      56
 -12  17  -2     819      66
   5 -17   2     678      45
  12 -17  -2     599      50
 -13  17   2    3894     109
  13 -17   2    3792     112
  17 -13  -2    3921     104
 -13  17   2    4116     116
 -17  13  -2    3883      90
   4 -17  -2    4002     105
 -13  17   2    3946     122
   4 -17  -2    3988     110
  13 -17   2    4056     120
   4 -17   2    3849      90
 -17  13   2    3775      73
  17 -13   2    3820     106
   4 -17   2    3548      98
 -13  17  -2    4023     133
   4 -17   2    3789     101
 -13  17  -2    3661     112
  13 -17  -2    3590     119
  13 -17  -2    3876     109
  -4  17   2    3698     123
 -13  17  -2    3908     123
 -14  17   2     357      49
 -14  17   2     302      49
   3  14   2     421      47
  14 -17   2     292      48
 -17  14  -2     292      38
  17 -14  -2     307      42
 -17  14  -2     326      33
   3 -17  -2     296      39
   3 -17  -2     339      39
  14 -17   2     403      55
   3 -17   2     380      40
   3 -17   2     374      38
 -14  17  -2     355      47
 -14  17  -2     539      65
 -14  17  -2     321      52
 -17  14   2     398      45
  -3  17   2     301      58
   3 -17   2     423      38
 -17  14   2     396      34
  14 -17  -2     332      46
  17 -14   2     374      48
  17 -15  -2     645      50
   2  15   2     628      52
 -17  15  -2     598      45
  15 -17   2     540      51
 -15  17   2     641      54
 -15  17   2     654      49
   2 -17  -2     564      39
 -17  15  -2     527      41
   2 -17  -2     588      40
 -17  15  -2     678      57
  -2  17   2     489      57
 -15  17  -2     551      56
 -17  15   2     534      40
 -15  17  -2     489      56
 -17  15   2     599      38
  15 -17  -2     491      49
   2 -17   2     556      36
  17 -15   2     555      50
   2 -17   2     564      35
 -15  17  -2     498      47
  16 -17   2    4874     132
   1 -17  -2    4694     108
  17 -16  -2    5008     130
   1  16   2    4829     134
 -17  16  -2    5098     112
 -16  17   2    4742     116
 -17  16  -2    4625     126
 -17  16  -2    4661     120
   1 -17  -2    4349     109
 -16  17   2    4673     132
 -16  17  -2    4911     140
 -16  17  -2    5343     134
 -17  16   2    4576     121
  17 -16   2    4769     133
 -16  17  -2    4829     129
   1 -17   2    4602      99
  -1  17   2    4719     139
  16 -17  -2    4857     132
   1 -17   2    4763     100
 -17  16   2    4533      95
   0 -17  -2    1147      45
  17 -17  -2    1002      79
 -17  17   2    1135      79
   0  17   2    1434     106
 -17  17   2    1090      56
 -17  17  -2    1090      71
   0 -17  -2     886      41
 -17  17  -2    1238      72
 -17  17  -2    1049      82
  17 -17   2    1084      81
  18  -9  -2     139      27
  -9  18  -2     160      64
   9 -18   2      97      42
  -9  18   2      51      44
   9 -18  -2     131      49
   9 -18  -2     121      42
  -9  18  -2      82      46
   9 -18   2      60      40
  -9  18   2     240      62
   9 -18  -2     145      43
  18  -9   2     114      33
   9 -18   2      66      41
   8 -18  -2    1187      85
  18  -8   2     925      51
  10 -18   2    1016      77
  -8  18  -2     999      85
   8 -18  -2    1124      72
 -10  18   2    1129      87
  10 -18   2    1002      73
  18 -10  -2    1160      54
  -8  18  -2    1094      79
  10 -18   2     975      81
   8 -18  -2    1247      76
  18 -10   2    1145      62
  10 -18  -2    1280      75
  -8  18   2    1554     102
 -10  18  -2    1433     118
   8 -18   2    1032      76
  10 -18  -2    1282      88
  18  -8  -2    1307      44
 -10  18  -2    1160      90
   8 -18   2    1118      72
  -8  18   2    1159      87
   8 -18   2    1174      75
  18  -7   2     236      31
  11 -18   2     154      46
 -11  18   2     307      59
   7 -18  -2     168      41
   7 -18  -2     224      48
  18 -11  -2     223      35
   7 -18  -2     238      44
  11 -18   2     199      47
 -11  18   2     221      54
  18 -11   2     199      39
  -7  18   2     119      47
  11 -18  -2     172      45
   7 -18   2     150      43
   7 -18   2     120      40
 -11  18  -2     312      70
  11 -18  -2     154      48
  -7  18   2     228      61
 -11  18  -2     217      55
   7 -18   2     161      41
   6 -18  -2    2602      88
  12 -18   2    2526      94
   6 -18  -2    2556      92
 -12  18   2    2449      93
 -12  18   2    2579     109
   6 -18  -2    2628      96
  18  -6   2    2425      61
  18 -12  -2    2504      80
 -12  18   2    2661     103
  12 -18   2    2505     102
  12 -18  -2    2619      96
   6 -18   2    2614      92
  18 -12   2    2680      87
 -12  18  -2    2640     105
 -12  18  -2    3236     129
   6 -18   2    2684      91
 -12  18  -2    2584     110
  12 -18  -2    2496     105
  -6  18   2    2642     115
   6 -18   2    2691      85
 -13  18   2     424      53
 -13  18   2     389      56
  13 -18   2     439      51
   5 -18  -2     542      46
   5 -18  -2     454      45
  18 -13  -2     491      44
 -13  18   2     435      46
   5 -18  -2     451      48
  13 -18   2     463      51
   5 -18   2     450      41
 -13  18  -2     494      51
   5 -18   2     456      43
  18 -13   2     455      47
  -5  18   2     422      60
  13 -18  -2     337      51
 -13  18  -2     514      66
 -13  18  -2     410      56
  13 -18  -2     512      54
   5 -18   2     404      43
   4 -18  -2    1156      75
  14 -18   2    1229      86
  18 -14  -2    1060      69
 -18  14  -2     976      53
 -14  18   2    1098      82
  14 -18   2     985      77
   4 -18  -2    1016      69
 -14  18   2    1056      90
  18 -14   2     824      55
   4 -18   2     894      52
 -14  18  -2     800      58
 -14  18  -2     860      66
  -4  18   2     763      65
 -14  18  -2     985      70
  14 -18  -2     851      73
   4 -18   2     784      64
   4 -18   2     758      47
 -15  18   2     429      56
  18 -15  -2     324      46
 -15  18   2     357      51
 -18  15  -2     291      38
  15 -18   2     308      51
   3 -18  -2     216      48
   3 -18  -2     306      40
   3  15   2     330      48
   3 -18   2     175      35
 -15  18  -2     248      47
   3 -18   2      48      34
 -15  18  -2     173      51
 -18  15   2     162      31
 -18  15   2     183      30
  18 -15   2     222      46
  -3  18   2     237      61
  15 -18  -2     212      46
 -16  18   2     650      51
  16 -18   2     614      57
   2 -18  -2     709      56
   2 -18  -2     578      41
 -18  16  -2     590      48
 -16  18   2     649      59
 -18  16  -2     699      59
   2  16   2     871      70
  18 -16  -2     602      54
 -18  16   2     740      61
 -16  18  -2     692      52
   2 -18   2     669      52
 -18  16   2     723      62
  16 -18  -2     798      76
   2 -18   2     670      48
 -16  18  -2     745      63
  18 -16   2     763      59
   1 -18  -2     553      33
   1  17   2     667      58
 -17  18   2     547      52
  17 -18   2     641      57
 -17  18   2     656      45
 -18  17  -2     567      50
   1 -18  -2     599      34
 -18  17  -2     583      39
  18 -17  -2     620      53
 -18  17  -2     611      44
   1 -18   2     529      33
  18 -17   2     555      54
   1 -18   2     531      36
 -18  17   2     568      46
 -17  18  -2     510      46
  17 -18  -2     529      52
  -1  18   2     634      61
 -17  18  -2     523      55
 -17  18  -2     660      55
 -18  18   2    1141      82
  18 -18   2    1126      88
 -18  18  -2    1259      78
 -18  18   2    1200      58
 -18  18  -2    1126      87
  18 -18  -2    1279      86
 -18  18  -2    1341      76
   0  18   2    1067      96
   9 -19  -2     245      49
 -10  19   2     209      53
   9 -19  -2     122      43
  19  -9   2     170      32
  10 -19   2      59      41
  -9  19  -2      13      54
 -10  19   2     229      54
  10 -19   2     205      47
   9 -19  -2     156      42
  19 -10  -2     192      30
  10 -19   2     109      41
  10 -19  -2     235      44
 -10  19  -2     210      49
  -9  19   2     234      51
  -9  19   2     295      56
   9 -19   2     252      41
   9 -19   2     207      42
   9 -19   2     198      45
 -10  19  -2      65      60
  10 -19  -2     139      44
  19 -10   2     257      35
  10 -19  -2     216      48
  19  -9  -2     218      27
 -11  19   2    2721     117
  19 -11  -2    2876      84
   8 -19  -2    2998     115
  19  -8   2    2821      79
   8 -19  -2    2808      99
  11 -19   2    2752     100
   8 -19  -2    2716     102
 -11  19   2    3141     121
  11 -19   2    2991     114
  -8  19  -2    2779     128
   8 -19   2    2709     100
  11 -19  -2    2875     114
   8 -19   2    2785     104
  19  -8  -2    2690      67
   8 -19   2    2815      95
  11 -19  -2    2650     100
  -8  19   2    2675     120
 -11  19  -2    2579     130
 -11  19  -2    2666     118
  19 -11   2    2672      87
   7 -19  -2     519      51
   7 -19  -2     533      59
 -12  19   2     469      62
 -12  19   2     707      67
  19  -7   2     506      44
   7 -19  -2     484      50
  19 -12  -2     462      43
  12 -19   2     540      62
  12 -19   2     483      53
   7 -19   2     579      47
 -12  19  -2     465      58
  -7  19   2     551      69
  12 -19  -2     454      56
  12 -19  -2     527      54
   7 -19   2     518      49
  19 -12   2     514      46
   7 -19   2     488      55
  13 -19   2     410      61
   6 -19  -2     356      58
   6 -19  -2     336      45
   6 -19  -2     436      45
 -13  19   2     402      58
  19 -13  -2     323      42
  19  -6   2     425      37
 -13  19   2     317      45
  13 -19   2     381      50
 -13  19   2     556      60
   6 -19   2     394      42
  13 -19  -2     235      48
  19 -13   2     387      44
  13 -19  -2     413      63
 -13  19  -2     366      58
   6 -19   2     352      43
   6 -19   2     145      46
 -14  19   2     894      72
 -14  19   2     900      74
   5 -19  -2     745      59
 -14  19   2     890      89
  19 -14  -2     771      70
   5 -19  -2     889      70
  14 -19   2     850      79
 -14  19  -2     772      82
  19 -14   2     796      75
   5 -19   2     617      48
   5 -19   2     645      57
   5 -19   2     769      70
  14 -19  -2     652      60
 -14  19  -2     653      68
   4 -19  -2     242      43
   4  15   2     407      53
 -15  19   2     319      58
 -19  15  -2     272      33
  15 -19   2     399      55
   4 -19  -2     275      43
  19 -15  -2     267      46
 -15  19   2     256      52
   4 -19   2     359      33
 -15  19  -2     355      59
 -15  19  -2     451      66
   4 -19   2     349      40
  15 -19  -2     316      53
   4 -19   2     381      43
 -15  19  -2     367      50
  19 -15   2     382      51
  19 -16  -2     453      50
   3  16   2     398      52
   3 -19  -2     358      40
 -19  16  -2     422      40
  16 -19   2     429      53
 -16  19   2     299      54
   3 -19  -2     408      41
 -16  19   2     385      52
  19 -16   2     348      50
  16 -19  -2     278      51
 -16  19  -2     431      60
 -16  19  -2     291      58
   3 -19   2     350      38
 -19  16   2     277      32
 -19  16   2     288      33
 -16  19  -2     247      45
   3 -19   2     325      34
  -3  19   2     308      59
   2 -19  -2    2470      80
 -19  17  -2    2371      84
  17 -19   2    2518     107
 -17  19   2    2453     109
  19 -17  -2    2556     102
 -19  17  -2    2475      92
   2  17   2    2439     107
 -17  19   2    2507      93
   2 -19  -2    2104      80
   2 -19   2    2311      69
 -19  17   2    2508      85
 -17  19  -2    3045     118
  -2  19   2    2405     121
 -17  19  -2    2442      99
 -19  17   2    2460      83
  17 -19  -2    2560     104
   2 -19   2    2435      72
 -17  19  -2    2462     116
  19 -17   2    2592     105
   1 -19  -2     255      30
  18 -19   2     272      51
 -18  19   2     277      41
 -19  18  -2     261      40
   1 -19  -2     188      28
 -18  19   2     288      52
   1  18   2     258      59
 -19  18  -2     219      47
  19 -18  -2     313      53
  -1  19   2     331      67
 -18  19  -2     210      43
 -18  19  -2     300      50
 -19  18   2     215      43
 -18  19  -2     203      53
  18 -19  -2     275      54
  19 -18   2     198      50
 -19  19  -2     369      48
  19 -19  -2     282      54
 -19  19   2     315      50
 -19  19  -2     366      53
   0  19   2     281      61
  19 -19   2     324      55
 -19  19  -2     378      45
 -10  20  -2    4020     152
 -10  20   2    3297     131
  10 -20  -2    3413     113
  20 -10   2    3382      98
  20 -10  -2    3266      90
  10 -20  -2    3351     127
  10 -20   2    3302     114
  10 -20   2    3507     120
 -10  20   2    3687     136
  10 -20   2    3150     117
   9 -20  -2     944      82
   9 -20  -2    1039      84
  20  -9   2     901      61
   9 -20  -2     950      94
 -11  20   2    1273     106
 -11  20   2    1040     101
  20 -11  -2     957      62
  11 -20   2     927      81
  11 -20   2    1002      88
   9 -20   2     834      77
  -9  20   2    1180     110
   9 -20   2     759      80
  20  -9  -2     824      51
  11 -20  -2     814      81
   9 -20   2     891      84
  11 -20  -2     806      69
  20 -11   2     744      67
 -11  20  -2     560      64
  -8  20  -2    2374     131
   8 -20  -2    1945      95
   8 -20  -2    1983      92
   8 -20  -2    1980     102
 -12  20   2    2047     115
  12 -20   2    2024      95
  20 -12  -2    1977      79
 -12  20   2    2023     112
  20  -8   2    1863      69
  12 -20   2    1986     104
  20 -12   2    2183      86
 -12  20  -2    2070     116
  12 -20  -2    2003      97
  -8  20   2    2286     120
 -12  20  -2    2202     132
   8 -20   2    2134      97
   8 -20   2    2243      98
   8 -20   2    2144      88
  12 -20  -2    2009     107
 -13  20   2    2524     124
   7 -20  -2    2675      98
 -13  20   2    2679     115
  13 -20   2    2742     106
  20  -7   2    2652      72
   7 -20  -2    2786     105
  13 -20   2    2929     115
  20 -13  -2    2606      91
   7 -20  -2    2829     108
   7 -20   2    2718      92
   7 -20   2    2826     101
  13 -20  -2    2542     115
  -7  20   2    2685     128
 -13  20  -2    2787     124
 -13  20  -2    2943     135
  20 -13   2    2678      96
  13 -20  -2    2622     105
   7 -20   2    2754     101
  14 -20   2     300      51
 -14  20   2     252      54
   6 -20  -2     206      46
   6 -20  -2     381      45
 -14  20   2     229      56
  20 -14  -2     188      41
   6 -20  -2     240      44
   6 -20   2     309      42
 -14  20  -2     307      67
   6 -20   2     264      43
  -6  20   2     263      60
  14 -20  -2     222      50
 -14  20  -2     332      60
  20 -14   2     314      45
   6 -20   2     234      43
   5 -20  -2     328      49
  20 -15  -2     333      45
 -15  20   2     273      56
   5 -20  -2     287      45
  15 -20   2     335      52
 -15  20   2     427      59
  -5  20   2     173      62
  20 -15   2     226      47
   5 -20   2     149      39
 -15  20  -2     158      53
  15 -20  -2     169      50
   5 -20   2     139      38
   5 -20   2     190      35
  20 -16  -2    2373      96
  16 -20   2    2577     104
   4  16   2    2319      98
   4 -20  -2    2139      90
   4 -20  -2    2281      88
 -16  20   2    2425     104
 -16  20   2    2529     116
 -20  16  -2    2313      70
  -4  20   2    2330     124
  20 -16   2    2482     100
   4 -20   2    2189      80
   4 -20   2    2332      85
 -16  20  -2    2355     102
  16 -20  -2    2358     100
 -16  20  -2    2363     118
  20 -17  -2     546      56
   3 -20  -2     532      44
  17 -20   2     470      57
 -17  20   2     497      62
 -20  17  -2     482      43
 -17  20   2     499      54
   3 -20  -2     508      43
   3  17   2     497      60
   3 -20   2     549      54
 -17  20  -2     541      56
   3 -20   2     505      41
  -3  20   2     507      71
 -17  20  -2     590      66
  17 -20  -2     489      57
 -20  17   2     533      49
 -20  17   2     591      55
  20 -17   2     556      59
 -17  20  -2     691      67
 -18  20   2     531      50
   2  18   2     551      60
 -18  20   2     513      59
   2 -20  -2     530      39
  20 -18  -2     548      56
  18 -20   2     519      58
 -20  18  -2     527      47
   2 -20  -2     407      37
   2 -20   2     408      29
  -2  20   2     449      68
   2 -20   2     455      31
 -20  18   2     477      43
  18 -20  -2     447      57
 -18  20  -2     450      50
 -18  20  -2     488      60
  20 -18   2     432      56
 -18  20  -2     626      61
 -20  18   2     409      40
 -19  20   2    1285      91
   1  19   2    1234     103
   1 -20  -2    1368      50
  19 -20   2    1276      94
 -20  19  -2    1358      74
 -20  19  -2    1276      84
   1 -20  -2    1123      46
  20 -19  -2    1345      92
 -20  19   2    1334      79
  -1  20   2    1272     114
  20 -19   2    1369      93
 -19  20  -2    1385      82
 -19  20  -2    1450      83
 -20  19   2    1346      80
 -19  20  -2    1230      94
  19 -20  -2    1287      92
 -20  20   2     471      54
   0  20   2     484      68
  20 -20   2     447      60
 -20  20  -2     455      56
 -20  20  -2     484      50
  20 -20  -2     507      61
 -10  21  -2     327      76
  21 -11  -2     267      38
  11 -21   2     278      54
  21 -10   2     261      40
  11 -21   2     267      58
  10 -21  -2     192      49
 -11  21   2     386      70
  10 -21  -2     242      60
  21 -10  -2     348      37
 -11  21  -2     378      76
  10 -21   2     233      49
  10 -21   2     308      51
  21 -11   2     371      43
  10 -21   2     317      58
  11 -21  -2     274      53
  11 -21  -2     340      61
 -10  21   2     426      72
 -12  21   2    1762     116
  21  -9   2    1197      62
  12 -21   2    1343      98
  12 -21   2    1181      85
 -12  21   2    1084      78
  21 -12  -2    1160      68
   9 -21  -2    1276      84
   9 -21  -2    1123      85
  -9  21  -2    1142      85
   9 -21  -2    1390     105
  21 -12   2    1107      73
   9 -21   2    1084      79
  12 -21  -2    1052      85
  -9  21   2    1313     113
 -12  21  -2    1752     137
   9 -21   2     984      66
  12 -21  -2     996      73
  21  -9  -2    1036      52
   9 -21   2    1057      87
 -13  21   2     299      66
  21 -13  -2      57      38
   8 -21  -2      83      45
   8 -21  -2      23      54
   8 -21  -2      34      43
 -13  21   2       1      55
  13 -21   2      25      51
  13 -21   2      88      47
  -8  21  -2       1      67
  21  -8   2      75      32
  13 -21  -2      30      48
   8 -21   2       1      43
  13 -21  -2      52      56
   8 -21   2      57      42
   8 -21   2      83      43
 -13  21  -2      51      56
  21 -13   2      56      41
   7 -21  -2    1409      82
   7 -21  -2    1292      95
  14 -21   2    1440      91
  -7  21  -2    1420     128
  21 -14  -2    1452      80
 -14  21   2    1450     111
 -14  21   2    1651     106
   7 -21  -2    1457      89
  21 -14   2    1524      84
   7 -21   2    1229      85
  14 -21  -2    1383      92
  -7  21   2    1754     128
   7 -21   2    1398      84
 -14  21  -2    1435     111
   7 -21   2    1388      75
   6 -21  -2     663      57
 -15  21   2     729      68
  21 -15  -2     734      57
 -15  21   2     801      74
  15 -21   2     674      62
   6 -21  -2     853      79
 -15  21  -2     918      82
   6 -21   2     616      53
   6 -21   2     649      55
   6 -21   2     636      63
 -15  21  -2     623      70
  -6  21   2     658      76
  15 -21  -2     639      62
  21 -15   2     691      59
 -16  21   2     238      57
   5 -21  -2     117      44
   5  16   2     211      47
  16 -21   2     233      53
 -16  21   2     135      58
  21 -16  -2     227      47
   5 -21  -2     191      42
  21 -16   2     251      50
   5 -21   2     287      42
  16 -21  -2     314      55
 -16  21  -2     574      75
  -5  21   2     358      67
 -16  21  -2     291      63
   5 -21   2     356      44
 -17  21   2     268      55
  21 -17  -2     265      50
 -17  21   2     282      60
   4  17   2     211      52
   4 -21  -2     232      43
  17 -21   2     196      54
   4 -21  -2     256      42
  -4  21   2     238      68
 -17  21  -2     257      50
 -17  21  -2     223      61
  17 -21  -2     195      52
   4 -21   2     208      37
   4 -21   2     292      40
 -17  21  -2     532      71
  21 -17   2     299      52
   3 -21  -2     813      65
   3  18   2     803      68
   3 -21  -2     591      44
  21 -18  -2     739      61
 -18  21   2     714      59
 -18  21   2     793      67
  18 -21   2     682      65
 -21  18  -2     773      62
   3 -21   2     809      57
 -21  18   2     773      48
   3 -21   2     816      52
 -18  21  -2     783      61
  18 -21  -2     746      65
  -3  21   2     824      80
 -21  18   2     864      57
  21 -18   2     774      65
 -18  21  -2     736      69
 -18  21  -2     963      72
   2 -21  -2     427      34
  21 -19  -2     462      60
 -19  21   2     466      60
   2 -21  -2     447      37
  19 -21   2     461      61
 -19  21   2     435      49
 -21  19  -2     361      46
   2  19   2     499      63
 -19  21  -2     462      63
 -21  19   2     544      46
  21 -19   2     404      58
  -2  21   2     499      70
 -19  21  -2     445      53
  19 -21  -2     417      59
 -19  21  -2     458      56
 -21  19   2     476      42
  20 -21   2      76      54
 -20  21   2      87      48
   1  20   2       2      54
  21 -20  -2       2      50
 -21  20  -2      88      45
  21 -20   2      41      52
 -21  20   2      13      39
 -20  21  -2       2      50
 -20  21  -2      47      43
  20 -21  -2      62      50
 -21  20   2      34      40
  -1  21   2       2      58
 -20  21  -2       2      47
 -21  21   2     375      52
   0  21   2     308      65
 -21  21  -2     309      55
 -21  21  -2     405      49
  21 -21   2     335      61
  21 -21  -2     394      59
  11 -22  -2    1222      91
 -11  22   2    1403     113
 -11  22  -2    1501     128
  11 -22   2    1473      99
  11 -22  -2    1318     109
  22 -11   2    1494      75
  11 -22   2    1354      88
  22 -11  -2    1302      68
  12 -22   2    1272     100
  12 -22   2    1104      90
  10 -22  -2    1082     106
 -12  22   2    1150     114
  22 -10   2    1115      69
  10 -22  -2     872      87
  22 -12  -2    1057      70
 -10  22  -2     972      90
  12 -22  -2     881      76
 -10  22   2     848      82
  22 -10  -2     922      59
  12 -22  -2     874      68
 -12  22  -2    1012      89
  10 -22   2    1013      82
  22 -12   2     962      76
  10 -22   2    1042      91
  10 -22   2    1079      97
  13 -22   2     216      52
   9 -22  -2     107      46
   9 -22  -2     155      57
  22  -9   2     222      36
 -13  22   2     187      67
  -9  22  -2     242      74
  22 -13  -2     113      41
 -13  22   2     164      66
   9 -22  -2     188      51
  13 -22   2     160      51
  -9  22   2     320      69
  22 -13   2     263      47
   9 -22   2     279      54
  13 -22  -2     158      64
  13 -22  -2     184      54
   9 -22   2     201      49
   9 -22   2     205      49
 -13  22  -2     316      78
  14 -22   2    2741     111
 -14  22   2    2869     127
  -8  22  -2    2683     142
  22 -14  -2    2617      99
 -14  22   2    2591     134
  22  -8   2    2666      81
   8 -22  -2    2554     103
   8 -22  -2    2729     112
   8 -22  -2    2837     119
   8 -22   2    2839     100
 -14  22  -2    2812     133
  22 -14   2    2746     102
 -14  22  -2    2941     149
   8 -22   2    2586     110
  14 -22  -2    2724     114
  -8  22   2    2902     142
   8 -22   2    2692     109
  15 -22   2     184      52
 -15  22   2     192      61
 -15  22   2     290      63
   7 -22  -2     103      51
  22 -15  -2     190      46
   7 -22  -2     181      46
  -7  22  -2     102      70
   7 -22   2     202      46
  -7  22   2     340      75
   7 -22   2     210      43
 -15  22  -2     270      65
  15 -22  -2     131      53
  22 -15   2     171      49
   7 -22   2     188      47
   6  16   2     503      57
   6 -22  -2     516      53
  16 -22   2     414      59
 -16  22   2     588      66
 -16  22   2     611      71
  22 -16  -2     520      55
   6 -22  -2     509      54
  -6  22   2     671      80
 -16  22  -2     801      83
  16 -22  -2     481      62
   6 -22   2     598      53
   6 -22   2     484      50
  22 -16   2     694      60
 -16  22  -2     653      74
   5  17   2     675      62
 -17  22   2     651      69
 -17  22   2     704      65
  17 -22   2     661      65
   5 -22  -2     733      54
  22 -17  -2     592      58
   5 -22  -2     588      51
   5 -22   2    1034      75
 -17  22  -2     836      77
  22 -17   2     827      66
   5 -22   2     900      67
 -17  22  -2    1040      79
  -5  22   2     911      82
  17 -22  -2     781      68
 -18  22   2     192      60
  22 -18  -2     270      53
   4 -22  -2     191      41
  18 -22   2     203      55
   4 -22  -2     222      42
 -18  22   2     218      56
   4  18   2     226      55
 -18  22  -2     205      67
   4 -22   2     196      36
  22 -18   2     242      56
 -18  22  -2     274      66
  -4  22   2     151      67
   4 -22   2     234      40
  18 -22  -2     151      53
  22 -19  -2      58      50
 -19  22   2      83      54
 -19  22   2      33      45
   3  19   2       5      52
 -22  19  -2     102      35
   3 -22  -2     105      33
  19 -22   2      25      53
   3 -22  -2     115      36
  22 -19   2     155      53
 -19  22  -2     131      59
 -22  19   2     157      26
  -3  22   2     109      67
 -22  19   2     165      30
 -19  22  -2     181      57
 -19  22  -2     177      47
  19 -22  -2     122      53
   3 -22   2     155      31
   3 -22   2     172      28
   2 -22  -2    1022      54
 -20  22   2     813      69
  22 -20  -2     971      94
   2 -22  -2     865      47
 -22  20  -2     887      74
  20 -22   2     762      70
   2  20   2     741      72
 -22  20   2    1068      73
 -20  22  -2     797      71
 -20  22  -2     996      88
 -20  22  -2     879      65
  20 -22  -2    1013      93
  22 -20   2     807      70
 -22  20   2     871      64
  -2  22   2     792      79
  22 -21  -2     234      56
 -22  21  -2     252      49
  21 -22   2     241      58
 -21  22   2     260      55
   1  21   2     189      63
  21 -22  -2     311      58
 -22  21   2     293      47
 -22  21   2     274      44
 -21  22  -2     323      50
  22 -21   2     276      57
 -21  22  -2     298      58
  -1  22   2     196      65
  22 -22   2      14      55
   0  22   2      15      66
 -22  22   2      14      44
  22 -22  -2      14      53
 -22  22  -2      14      49
 -22  22   2      32      45
  23 -12  -2     221      42
  12 -23   2     168      52
  11 -23  -2     226      61
 -12  23   2     151      66
 -11  23  -2     303      82
  12 -23   2     226      54
  11 -23  -2     140      54
  23 -11   2     190      43
  23 -11  -2     208      38
  11 -23   2     207      55
  12 -23  -2     197      55
 -11  23   2     275      70
  12 -23  -2     251      62
 -12  23  -2     361      85
  23 -12   2     237      46
  11 -23   2     218      52
  10 -23  -2    1317      93
  23 -13  -2    1397      79
 -10  23  -2    1565     142
 -13  23   2    1427     121
  23 -10   2    1458      75
  13 -23   2    1528      99
  10 -23  -2    1512     111
  13 -23   2    1594     107
  10 -23   2    1444      98
 -10  23   2    1384     124
  13 -23  -2    1256      95
  23 -13   2    1274      83
  13 -23  -2    1488     119
 -13  23  -2    1709     141
  10 -23   2    1235      88
  23  -9   2     793      61
   9 -23  -2     765      66
  14 -23   2     712      63
 -14  23   2     624      73
 -14  23   2     788      76
   9 -23  -2     669      61
   9 -23  -2     712      63
  -9  23  -2     771      84
  23 -14  -2     817      76
  -9  23   2     646      77
  14 -23  -2     649      65
   9 -23   2     680      61
  23 -14   2     698      57
   9 -23   2     581      59
   9 -23   2     729      57
 -14  23  -2     797      87
 -15  23   2     337      66
   8 -23  -2     402      53
   8 -23  -2     396      55
 -15  23   2     382      65
  23 -15  -2     430      50
  15 -23   2     424      58
  -8  23  -2     296      72
   8 -23  -2     371      51
 -15  23  -2     444      81
  23 -15   2     358      53
   8 -23   2     384      48
  -8  23   2     438      72
   8 -23   2     364      52
   8 -23   2     446      53
  15 -23  -2     433      59
 -15  23  -2     477      72
 -16  23   2    1419     120
   7 -23  -2    1383      91
  -7  23  -2    1204      94
   7 -23  -2    1387      92
  23 -16  -2    1390      88
  16 -23   2    1300      96
 -16  23   2    1353     110
  -7  23   2    1401     131
  23 -16   2    1530      94
 -16  23  -2    1464     123
   7 -23   2    1512      93
   7 -23   2    1436      88
  16 -23  -2    1524     101
 -16  23  -2    1607     132
   7 -23   2    1488      77
 -17  23   2     118      62
  -6  23  -2      45      70
   6 -23  -2     245      47
   6  17   2     117      49
  23 -17  -2     189      49
 -17  23   2     191      62
  17 -23   2     102      56
   6 -23  -2     180      46
   6 -23   2     251      47
  -6  23   2     188      70
   6 -23   2     218      43
 -17  23  -2     222      66
 -17  23  -2     259      73
  23 -17   2     228      55
  17 -23  -2     269      58
   5 -23  -2     134      43
  18 -23   2      60      53
  23 -18  -2     138      50
   5 -23  -2     143      41
 -18  23   2     168      61
   5  18   2      37      50
 -18  23   2     187      56
 -18  23  -2     267      67
 -18  23  -2      96      66
  18 -23  -2     181      58
   5 -23   2     152      36
  -5  23   2     128      69
  23 -18   2     162      52
   5 -23   2     192      41
   4  19   2     847      70
  19 -23   2     772      71
   4 -23  -2     907      67
  23 -19  -2     995      90
 -19  23   2     979      90
 -19  23   2     834      73
   4 -23  -2    1092      73
 -19  23  -2    1006      81
 -19  23  -2    1052      79
  19 -23  -2    1024      98
  -4  23   2     918      86
   4 -23   2    1074      66
   4 -23   2    1025      59
  23 -19   2    1058      96
   3 -23  -2     292      38
 -23  20  -2     284      39
   3 -23  -2     131      34
 -20  23   2     308      63
  23 -20  -2     352      62
  20 -23   2     222      60
   3  20   2     156      59
 -20  23  -2     340      56
  -3  23   2     231      73
 -20  23  -2     339      67
  23 -20   2     314      61
 -20  23  -2     455      63
  20 -23  -2     346      63
  23 -21  -2       9      51
 -23  21  -2      48      41
  21 -23   2       9      54
 -21  23   2      39      55
   2  21   2       9      63
 -21  23  -2      25      45
  21 -23  -2      30      53
  23 -21   2       7      54
 -23  21   2      42      32
  -2  23   2      59      72
 -23  21   2      89      38
 -21  23  -2       9      54
  22 -23   2     281      65
  23 -22  -2     323      65
   1  22   2     268      71
 -22  23   2     265      57
 -23  22  -2     325      53
  -1  23   2     298      76
 -23  22   2     324      47
 -23  22   2     425      54
 -22  23  -2     276      61
  22 -23  -2     364      64
  23 -22   2     348      65
 -23  23  -2     186      54
 -23  23   2     169      47
  23 -23   2     111      59
  23 -23  -2     210      59
   0  23   2      90      66
 -23  23   2     260      52
 -12  24   2    1090      88
  12 -24   2    1255      92
  24 -12   2    1174      80
  12 -24  -2    1031      94
  12 -24  -2    1247     114
 -12  24  -2    1042      96
  12 -24   2    1335     103
  24 -12  -2    1156      72
  24 -13  -2     495      49
 -13  24   2     609      78
  13 -24   2     535      63
  11 -24  -2     478      61
 -11  24  -2     529      84
  13 -24   2     559      65
  24 -11   2     588      53
  11 -24  -2     553      68
  13 -24  -2     446      70
  11 -24   2     466      58
  11 -24   2     508      62
 -11  24   2     419      75
  24 -11  -2     477      45
  24 -13   2     556      54
  13 -24  -2     424      61
 -13  24  -2     412      84
 -10  24  -2       0      69
  24 -10   2       0      37
 -14  24   2      40      68
  14 -24   2       1      53
  24 -14  -2       1      41
  10 -24  -2      76      54
  10 -24  -2       0      50
 -10  24   2      31      72
  14 -24  -2       2      50
  10 -24   2       0      46
  24 -14   2      16      43
  10 -24   2     128      50
 -14  24  -2      29      76
  24 -15  -2     254      48
   9 -24  -2     180      53
  15 -24   2     183      56
  -9  24  -2     196      77
   9 -24  -2     265      52
   9 -24  -2     163      52
 -15  24   2     272      69
  -9  24   2     229      71
  15 -24  -2     262      58
   9 -24   2     158      49
 -15  24  -2     286      82
   9 -24   2     256      53
  24 -15   2     267      52
   9 -24   2     315      52
   8 -24  -2     249      53
  16 -24   2     214      58
  24 -16  -2     212      50
 -16  24   2     268      67
 -16  24   2     165      65
   8 -24  -2     240      51
  -8  24  -2     117      74
  16 -24  -2     259      58
 -16  24  -2     358      81
   8 -24   2     323      52
   8 -24   2     176      50
  24 -16   2     338      56
   8 -24   2     256      47
  -8  24   2     227      70
   7 -24  -2      62      45
 -17  24   2     137      63
  24 -17  -2     109      49
  17 -24   2      75      55
   7  17   2      35      48
  -7  24  -2      16      68
 -17  24   2     134      65
   7 -24  -2     180      50
   7 -24   2      29      45
  24 -17   2      29      51
   7 -24   2      56      45
  -7  24   2      60      73
 -17  24  -2      11      63
 -17  24  -2     102      76
  17 -24  -2      89      54
  -6  24  -2     431      82
  24 -18  -2     551      61
  18 -24   2     492      66
 -18  24   2     589      71
 -18  24   2     593      75
   6  18   2     508      61
   6 -24  -2     637      56
   6 -24  -2     507      55
 -18  24  -2     823      88
  18 -24  -2     616      69
   6 -24   2     628      56
  -6  24   2     613      86
 -18  24  -2     616      79
   6 -24   2     501      50
  24 -18   2     614      65
 -19  24   2     237      59
   5  19   2     104      58
  -5  24  -2      66      79
 -19  24   2     130      64
   5 -24  -2     193      45
  19 -24   2     126      58
   5 -24  -2      21      42
  24 -19  -2     235      54
 -19  24  -2     269      71
  -5  24   2     279      80
  24 -19   2     194      59
   5 -24   2     168      39
   5 -24   2     234      45
 -19  24  -2     552      81
  19 -24  -2     227      61
 -20  24   2     188      53
 -20  24   2     177      61
   4  20   2     236      62
   4 -24  -2     144      37
   4 -24  -2     241      41
  24 -20  -2     182      55
  20 -24   2     107      59
 -20  24  -2      34      64
  24 -20   2     190      59
  20 -24  -2     233      61
  -4  24   2     315      79
   4 -24   2     189      31
   4 -24   2     239      35
 -20  24  -2     256      64
 -21  24   2     280      64
  21 -24   2     222      63
  24 -21  -2     247      63
   3  21   2     156      63
   3 -24  -2     279      35
   3 -24  -2     241      30
 -21  24  -2     270      56
  24 -21   2     217      62
 -21  24  -2     241      66
  -3  24   2     318      79
  21 -24  -2     299      62
  22 -24   2      71      59
 -22  24   2      73      58
 -24  22  -2      97      41
  24 -22  -2     154      57
   2  22   2       2      59
 -22  24  -2     141      60
 -24  22   2     202      42
 -24  22   2     109      32
  -2  24   2      87      71
  24 -22   2      94      60
 -22  24  -2     131      47
  22 -24  -2      68      56
  23 -24   2      32      57
 -24  23  -2      45      46
   1  23   2       1      62
  24 -23  -2     101      58
 -23  24   2      67      51
  24 -23   2     136      61
  23 -24  -2       2      55
 -24  23   2     150      52
  -1  24   2       1      69
 -24  23   2     108      42
 -23  24  -2      89      57
 -24  24   2     384      52
 -24  24  -2     319      56
   0  24   2     134      75
  24 -24  -2     200      62
 -24  24   2     450      60
  24 -24   2     327      69
  25 -13  -2     108      44
  25 -12   2     152      47
 -13  25   2     155      76
  13 -25   2     171      59
 -12  25  -2     138      84
  12 -25  -2     191      68
  12 -25  -2      46      54
  13 -25   2     119      55
  25 -12  -2     134      40
 -12  25   2     100      74
  25 -13   2     138      48
 -13  25  -2      85      84
  13 -25  -2     165      67
  12 -25   2     134      60
  13 -25  -2      83      56
  12 -25   2     104      54
  11 -25  -2     698      67
  14 -25   2     734      69
 -11  25  -2     675      97
  25 -14  -2     862      79
  25 -11   2     803      76
 -14  25   2     866      89
  11 -25  -2     749      76
  14 -25  -2     560      66
 -14  25  -2     815      95
 -11  25   2     719      85
  25 -14   2     575      58
  11 -25   2     630      63
  11 -25   2     587      67
  10 -25  -2     247      56
 -15  25   2     277      73
 -10  25  -2     142      85
  10 -25  -2     262      64
  25 -15  -2     159      47
  15 -25   2     203      60
  15 -25  -2     110      59
 -10  25   2     276      81
 -15  25  -2     511      96
  25 -15   2     190      51
  10 -25   2     162      56
  10 -25   2      81      49
  10 -25   2     152      57
   9 -25  -2       1      55
   9 -25  -2     103      50
 -16  25   2     142      70
  -9  25  -2       1      83
  25 -16  -2      44      47
  16 -25   2       6      54
   9 -25   2       1      45
  25 -16   2      16      49
   9 -25   2      62      50
  -9  25   2     208      80
   9 -25   2       1      50
  16 -25  -2      89      56
  17 -25   2     442      63
  25 -17  -2     478      59
   8  17   2     471      64
   8 -25  -2     356      59
  -8  25  -2     414      94
 -17  25   2     518      75
   8 -25  -2     452      59
 -17  25   2     501      79
   8 -25   2     401      55
   8 -25   2     318      54
  25 -17   2     419      59
  -8  25   2     607      87
  17 -25  -2     350      64
   7  18   2     165      57
 -18  25   2     191      69
 -18  25   2     201      68
  18 -25   2     218      59
   7 -25  -2     201      50
   7 -25  -2     200      50
  -7  25  -2     109      85
  25 -18  -2     154      52
   7 -25   2     181      45
   7 -25   2     247      51
  -7  25   2     254      83
 -18  25  -2     476      85
  25 -18   2     207      58
  18 -25  -2     148      59
 -18  25  -2     225      71
 -19  25   2     194      65
 -19  25   2     133      61
   6  19   2       7      54
  19 -25   2     194      58
   6 -25  -2     214      46
  -6  25  -2     163      78
  25 -19  -2     210      54
   6 -25  -2     144      46
   6 -25   2     199      40
  25 -19   2     160      58
  19 -25  -2     161      59
  -6  25   2     263      81
 -19  25  -2     232      76
   6 -25   2     240      45
 -19  25  -2     119      68
  -5  25  -2     664      91
 -20  25   2     737      69
   5 -25  -2     779      78
  20 -25   2     676      75
 -20  25   2     760      80
   5 -25  -2     734      68
   5  20   2     651      70
  25 -20  -2     747      72
  20 -25  -2     762      76
   5 -25   2     885      71
  -5  25   2     697      89
 -20  25  -2     903      87
  25 -20   2     775      75
   5 -25   2     814      60
 -20  25  -2     867      81
   4  21   2       3      57
   4 -25  -2     198      40
  25 -21  -2     143      58
   4 -25  -2     152      35
  -4  25  -2      14      71
  21 -25   2     167      61
 -21  25   2     108      62
 -21  25  -2     150      64
  21 -25  -2     123      63
 -21  25  -2     202      68
  -4  25   2     137      74
  25 -21   2     218      60
 -25  22  -2      57      32
   3  22   2       9      60
  22 -25   2     130      61
 -22  25   2     110      61
  -3  25  -2       9      72
  25 -22  -2     144      59
  22 -25  -2      68      59
  25 -22   2      87      59
  -3  25   2      20      73
 -22  25  -2      95      61
 -22  25  -2     179      51
  25 -23  -2     440      70
 -25  23  -2     315      43
 -23  25   2     373      64
   2  23   2     251      71
  23 -25   2     372      70
 -23  25  -2     421      68
  -2  25   2     304      84
  23 -25  -2     324      67
  25 -23   2     344      69
  13 -26   2     697      70
  26 -13  -2     884      78
  13 -26  -2     749      77
  13 -26   2     799      75
 -13  26  -2     988     104
  26 -13   2     917      85
  13 -26  -2     824      74
 -13  26   2     913      94
  12 -26  -2     418      67
 -14  26   2     469      82
  26 -12   2     378      53
  14 -26   2     306      61
 -12  26  -2     574      92
  12 -26  -2     355      62
  26 -14  -2     460      55
  14 -26   2     313      63
  12 -26   2     366      60
  26 -14   2     320      53
 -12  26   2     375      81
  12 -26   2     501      64
  14 -26  -2     265      61
 -14  26  -2     514      93
  11 -26  -2      99      58
 -15  26   2      99      73
 -11  26  -2      61      86
  15 -26   2      24      57
  11 -26  -2      85      55
  26 -15  -2      66      47
 -15  26  -2     108      87
  11 -26   2       1      51
  11 -26   2      65      54
 -11  26   2       1      74
  15 -26  -2      62      59
  26 -15   2      30      49
  10 -26  -2     507      61
  26 -16  -2     393      55
 -10  26  -2     437      92
 -16  26   2     471      80
  10 -26  -2     488      64
  16 -26   2     379      65
 -10  26   2     388      86
  10 -26   2     485      60
  26 -16   2     385      58
  16 -26  -2     296      64
 -16  26  -2     452      92
  10 -26   2     383      60
  10 -26   2     285      54
   9  17   2      22      48
 -17  26   2     102      72
  26 -17  -2      61      49
   9 -26  -2     136      54
  -9  26  -2      30      79
  17 -26   2      89      58
   9 -26  -2     127      52
   9 -26   2     192      54
  -9  26   2     112      78
 -17  26  -2      61      82
  17 -26  -2      66      60
  26 -17   2      55      54
   9 -26   2      49      51
   8  18   2       4      50
  26 -18  -2      42      50
  18 -26   2      28      56
   8 -26  -2     146      51
 -18  26   2      43      69
 -18  26   2      97      69
   8 -26  -2      42      49
  -8  26  -2       4      78
   8 -26   2      57      44
  18 -26  -2      10      58
   8 -26   2       3      49
  -8  26   2       3      73
  26 -18   2       3      52
 -18  26  -2      41      82
 -19  26   2     538      75
  -7  26  -2     289      87
  26 -19  -2     461      63
   7  19   2     425      65
  19 -26   2     415      68
   7 -26  -2     514      57
   7 -26  -2     501      59
 -19  26   2     396      76
   7 -26   2     533      57
  26 -19   2     425      66
  19 -26  -2     492      69
  -7  26   2     365      87
   7 -26   2     417      50
 -19  26  -2     502      83
 -19  26  -2     585      89
   6 -26  -2     276      50
 -20  26   2     255      72
  26 -20  -2     253      59
 -20  26   2     205      64
  20 -26   2     224      63
  -6  26  -2     102      83
   6 -26  -2     198      46
   6  20   2     120      59
 -20  26  -2     370      78
   6 -26   2     257      47
  20 -26  -2     247      66
 -20  26  -2     364      77
   6 -26   2     213      41
  26 -20   2     183      63
  -6  26   2     104      83
   5  21   2       3      59
  21 -26   2      28      60
  26 -21  -2     103      57
 -21  26   2     163      65
  -5  26  -2       4      75
   5 -26  -2      11      37
   5 -26  -2     180      43
  -5  26   2       4      78
 -21  26  -2      65      70
   5 -26   2     125      35
 -21  26  -2     202      71
  21 -26  -2     112      61
   5 -26   2      17      31
  26 -21   2     125      60
  -4  26  -2     371      90
   4 -26  -2     603      59
  26 -22  -2     478      71
   4 -26  -2     355      34
   4  22   2     428      74
 -22  26   2     541      75
  22 -26   2     496      74
 -22  26  -2     366      73
  26 -22   2     456      71
  22 -26  -2     555      74
  -4  26   2     455      89
  13 -27  -2     106      60
 -13  27  -2      27      91
 -14  27   2     182      83
  27 -14  -2      93      46
  14 -27   2     196      63
  13 -27  -2     130      64
  14 -27   2      34      58
  27 -13   2      47      48
 -14  27  -2       8      88
  13 -27   2     137      60
  27 -14   2      90      50
  14 -27  -2      13      60
  13 -27   2      30      56
 -13  27   2     125      82
  15 -27   2     232      63
  27 -15  -2     289      53
  12 -27  -2     338      62
  12 -27  -2     381      66
 -12  27  -2     252      94
  27 -12   2     283      53
 -15  27   2     426      86
 -15  27  -2     240      96
  12 -27   2     207      58
  27 -15   2     267      55
  12 -27   2     284      60
 -12  27   2     210      83
  15 -27  -2     180      62
 -16  27   2      78      76
  11 -27  -2      89      56
  27 -16  -2      49      50
  16 -27   2      73      61
  11 -27  -2     155      59
 -11  27  -2       0      83
 -16  27  -2     183      94
  16 -27  -2      81      62
  11 -27   2      13      54
  27 -16   2     145      56
  11 -27   2     153      56
 -11  27   2      42      80
  27 -17  -2      79      51
  10 -27  -2     127      57
  17 -27   2      83      60
 -10  27  -2       1      88
 -17  27   2     127      78
 -17  27  -2     181      90
  10 -27   2      51      53
  27 -17   2      35      54
 -10  27   2      45      81
  10 -27   2      83      54
  17 -27  -2     126      62
   9 -27  -2     218      56
   9 -27  -2     315      60
  27 -18  -2     220      55
   9  18   2     149      58
  -9  27  -2     207      89
  18 -27   2     247      68
 -18  27   2     319      79
   9 -27   2     231      57
 -18  27  -2     511      94
   9 -27   2     257      54
  27 -18   2     329      60
  -9  27   2     230      87
  18 -27  -2     201      65
 -19  27   2     203      74
  -8  27  -2       2      91
  19 -27   2     140      62
  27 -19  -2     188      57
   8  19   2     116      57
   8 -27  -2     222      53
 -19  27   2     210      74
   8 -27  -2      13      52
  27 -19   2     116      59
   8 -27   2     170      51
   8 -27   2     115      46
  -8  27   2     144      85
  19 -27  -2     115      62
  -7  27  -2      74      92
  20 -27   2     116      61
   7  20   2       2      58
 -20  27   2      56      68
   7 -27  -2      16      47
  27 -20  -2     107      55
   7 -27  -2      72      48
 -20  27   2      97      64
   7 -27   2      30      47
  -7  27   2      99      83
  27 -20   2      45      58
 -20  27  -2     221      82
 -20  27  -2      36      74
  20 -27  -2      60      61
   7 -27   2       2      40
  14 -28   2     363      72
  14 -28   2     373      66
  14 -28  -2     469      71
 -14  28   2     750     101
  28 -14   2     402      59
  28 -15  -2     106      52
  15 -28   2      74      61
  13 -28  -2     117      62
  13 -28  -2      80      67
  28 -13   2     134      52
  15 -28  -2      82      61
 -13  28   2     504      99
  13 -28   2     105      58
  13 -28   2     111      64
  28 -15   2     105      54
  -1   0   3   16967     204
   0   1  -3   16885     210
   0   1   3   16892     208
  -1   1  -3   16876     207
   0  -1   3   17123     209
   1   0   3   16753     206
   0   1   3   16654     206
  -1   0  -3   16853     207
   0  -1  -3   16539     208
  -1   1   3   17221     208
   0   1   3   16285     209
   0  -1   3   16931     207
   1   0   3   17056     208
   1  -1   3   17052     206
   1   0  -3   16711     209
   1  -1   3   17365     208
  -1   0   3   17027     209
   1  -1  -3   15998     209
  -1   0  -3   17169     210
  -1   1   3   17139     209
   0  -1  -3   16933     210
  -1   0   3   16991     207
  -1   1   3   16843     205
   0  -1   3   16812     205
   1   0   3   17030     210
   1   1   3    1988      52
  -1  -1  -3    1946      48
   1  -2   3    1921      50
  -1  -1   3    1879      44
  -1  -1   3    1958      47
   1  -2   3    1996      50
  -1   2   3    1940      52
  -1   2  -3    1950      50
  -1   2  -3    1990      53
   1  -2  -3    2010      55
  -1  -1   3    1937      48
   2  -1   3    1960      51
   2  -1   3    1866      51
  -1   2   3    1944      52
  -2   1  -3    1962      48
  -1  -1  -3    1933      52
   2  -1  -3    1985      47
  -2   1   3    1966      47
   1   1   3    1895      50
  -2   1   3    2004      50
  -2   1   3    1995      47
   1  -2  -3    1912      50
  -1   2   3    1899      53
   1  -2   3    1960      53
   2  -1   3    1918      54
   0  -2   3    1885      63
   0   2   3    1913      70
  -2   0  -3    1931      65
  -2   2   3    1860      66
   0  -2  -3    1866      66
   2  -2   3    1892      70
   2  -2   3    1806      67
   0   2  -3    1861      70
   0  -2   3    1920      69
   0   2   3    1917      68
  -2   0   3    1932      59
   2   0   3    1870      68
  -2   0   3    1876      62
  -2   2  -3    1832      66
  -2   2   3    1867      68
  -2   2  -3    1861      72
   0  -2   3    1873      64
   2   0  -3    1906      62
  -2   0   3    1929      64
  -2   0  -3    1869      68
   2   0   3    1921      66
   2  -2   3    1889      67
   0   2   3    1917      69
   2  -2  -3    1910      69
  -2   2   3    1977      66
   2  -2  -3    1927      66
   3  -1   3   20375     300
  -2   3   3   20061     300
   1  -3  -3   20093     300
   3  -1   3   20392     297
  -1  -2   3   20048     297
   1   2   3   20359     300
   2  -3   3   19976     300
  -2   3   3   20260     301
   1   2   3   20411     297
  -1  -2   3   20063     291
   3  -2  -3   20352     295
  -3   1   3   20044     296
  -1  -2   3   19877     296
   2  -3   3   20239     297
  -2   3   3   20125     297
  -3   2  -3   19983     299
  -3   1   3   20299     290
   2  -3   3   20293     302
  -3   1   3   20061     295
  -2  -1  -3   19989     297
  -3   2  -3   20232     302
  -1   3  -3   20557     302
  -2  -1   3   20818     300
  -1   3   3   20989     306
  -3   2   3   20911     302
   3  -1  -3   20779     302
   1  -3   3   20679     303
   3  -2   3   21020     305
  -3   2   3   21056     298
   1  -3   3   20707     306
  -2  -1   3   20843     303
  -2   3  -3   20745     307
   2  -3  -3   21006     306
  -2   3  -3   20748     304
  -3   2   3   21308     303
   1  -3   3   20786     300
   2   1   3   20916     304
  -3   1  -3   20560     302
   3  -2   3   21131     302
   2   1   3   20508     301
  -1   3   3   20787     305
  -1  -2  -3   20605     303
  -2  -1   3   20740     293
   2  -3  -3   20598     301
  -3   0  -3   23297     428
   3  -3   3   23202     359
   0  -3   3   23804     361
  -3   0   3   22952     364
   3  -3   3   24169     363
   0   3   3   23628     360
   0  -3  -3   23224     362
   3   0  -3   23646     362
   3  -3  -3   23313     364
  -3   0  -3   23818     361
  -3   3   3   22901     362
  -3   0   3   23396     356
  -3   3   3   23518     357
   3   0   3   23893     364
  -3   3  -3   23514     362
   0   3   3   23440     363
   0  -3   3   23617     365
   3  -3  -3   23146     363
   0  -3   3   23550     355
  -3   3  -3   23804     365
  -3   3   3   22989     361
   3  -3   3   23378     365
   2  -4  -3   33583     540
   2  -4   3   32665     726
  -2  -2   3   34162     523
  -4   2  -3   31322     522
   4  -2   3   32187     535
   2  -4   3   33386     518
  -2   4   3   32589     756
  -2  -2  -3   32589     529
  -2   4   3   32857     517
  -4   2  -3   33269     514
  -2  -2   3   32975     522
  -4   2   3   32985     519
   2  -4  -3   33681     518
   4  -2  -3   32369     521
  -2   4  -3   32666     518
   2  -4   3   32966     522
   2   2   3   32477     523
  -4   2   3   32323     510
  -4   2   3   33226     526
  -4   3  -3   19355     356
   3  -4   3   19582     355
  -4   1   3   18823     351
  -1  -3   3   18863     345
  -4   1   3   19128     349
   3  -4   3   19185     357
   1  -4  -3   19090     354
  -3  -1  -3   19332     350
   4  -3  -3   18218     421
  -3   4   3   18996     355
  -1   4  -3   19596     357
   3  -4   3   19162     351
  -4   3  -3   19139     353
   3   1  -3   18935     345
   1   3   3   18972     351
  -3   4   3   19087     351
   4  -1   3   18960     349
  -3   4   3   19058     355
  -1  -3   3   19158     348
  -1  -3   3   19238     350
   4  -3   3   23407     432
   1  -4   3   23174     427
  -3   4  -3   23626     429
  -1   4   3   23379     430
  -4   3   3   22951     439
   4  -3   3   23619     429
  -3  -1   3   23581     426
  -4   1  -3   24029     427
   4  -1  -3   23439     426
   1  -4   3   23732     430
  -3   4  -3   23509     432
   3   1   3   24282     447
   1  -4   3   23751     435
  -4   3   3   23191     428
  -3  -1   3   23055     427
  -1   4   3   23258     435
   3  -4  -3   23443     425
  -4   3   3   23264     439
  -4   1  -3   23531     430
  -1  -3  -3   23088     426
  -1  -3  -3   23400     442
   0  -4  -3      46      26
   0   4   3      46      27
   4   0  -3      63      20
   4  -4   3      98      30
  -4   4   3      55      26
  -4   0  -3      58      30
   0  -4   3      60      22
  -4   4  -3      43      28
   0  -4  -3      39      27
   0  -4   3      50      23
   0  -4   3      60      25
   4  -4  -3      62      26
  -4   4  -3      43      23
  -4   4   3      33      23
   0   4   3      51      29
   4   0   3      56      25
   4  -4   3      93      29
  -4   4   3      51      27
   2  -5  -3   39011     611
  -2  -3   3   38588     604
   3  -5   3   36761     615
   5  -3  -3   37111     608
  -5   2   3   36742     606
   5  -2   3   36889     614
  -3   5   3   37706     601
  -3  -2  -3   37479     804
  -5   3  -3   37423     619
   2   3   3   36474     599
   3   2  -3   38017     597
  -2  -3   3   37898     609
   2  -5  -3   36877     601
  -5   3  -3   37516     615
   2  -5  -3   35377     601
   3  -5   3   37267     600
  -2   5  -3   36925     603
  -3  -2  -3   36924     615
   3  -5   3   37833     603
  -5   2   3   37807     604
   5  -2  -3   37031     593
   2  -5   3   37266     594
   3   2   3   37247     595
  -3   5  -3   36903     592
  -2  -3  -3   36151     600
   3  -5  -3   37142     609
  -5   2  -3   34497     601
  -2   5   3   36902     613
   3  -5  -3   37147     593
  -5   3   3   37696     601
  -5   3   3   36169     582
   2  -5   3   37100     612
  -5   3   3   36681     612
  -2  -3  -3   36126     612
   5  -3   3   36998     614
  -3   5  -3   37197     596
  -2   5   3   36600     603
  -5   2  -3   36583     613
   2  -5   3   37374     601
  -1  -4   3    5998     103
  -5   4  -3    6121     113
   5  -1   3    6008     105
   4  -5   3    5996     110
  -1  -4   3    5951     102
  -4   5   3    6001     111
   4  -5   3    5921     115
   1  -5  -3    5956     110
   5  -4  -3    5932     105
  -4  -1  -3    5904     101
  -4   5   3    5996     112
   1   4   3    5713     108
   4  -5   3    5925     111
  -4  -1  -3    5847     102
  -1  -4   3    5895      95
  -5   4  -3    6114     108
  -4   5   3    5864     109
   1  -5  -3    5834     111
   1  -5   3    5983     110
  -5   4   3    5877     102
   1  -5   3    5943     107
  -5   4   3    5882     107
   5  -4   3    5942     109
  -5   1  -3    5854     102
   4   1   3    5975     104
   5  -1  -3    5911      95
   1  -5   3    5904     104
  -1   5   3    5938     111
  -4   5  -3    5952     115
  -1  -4  -3    6008     108
   5  -4   3    5914     110
  -1   5   3    5836     111
  -1  -4  -3    5840     106
  -5   4   3    6079     108
   4  -5  -3    5807     108
  -4   5  -3    6039     109
   0   5   3    4472     103
  -5   5   3    4579      94
   0  -5   3    4493      87
   0  -5  -3    4532      95
   0   5   3    4386      97
  -5   5   3    4491      97
  -5   0  -3    4548      86
   0  -5  -3    4582      97
   0  -5   3    4492      90
   5  -5   3    4422      97
  -5   5  -3    4547     102
   0  -5   3    4535      94
   5   0   3    4579      90
   5  -5  -3    4446      94
  -5   5   3    4484      98
  -5   5  -3    4545      96
   5  -5   3    4494      97
   3  -6   3    1979      69
  -3  -3  -3    1897      57
   6  -3   3    1864      65
   3  -6   3    1960      66
  -3   6   3    1900      72
   3  -6  -3    1933      71
   3   3  -3    1989      51
  -6   3  -3    1836      63
   3  -6  -3    1932      68
  -3   6  -3    1967      74
  -6   3  -3    1886      60
   3  -6   3    1917      71
   3   3   3    1840      61
  -6   3   3    1857      54
   6  -3  -3    1891      56
  -3   6   3    1942      71
   3  -6  -3    1908      69
  -3  -3  -3    1935      58
  -6   3   3    1902      55
   2  -6  -3   11983     199
  -6   4  -3   11722     197
   2  -6  -3   11735     199
   6  -2   3   12050     192
  -2   6  -3   11742     201
  -4   6   3   11432     196
  -4  -2  -3   11748     187
  -2  -4   3   11668     184
   4  -6   3   11678     198
   6  -4  -3   11780     190
   2  -6  -3   11812     196
  -2  -4   3   12301     184
   2   4   3   11378     193
  -4   6   3   11841     200
  -6   4  -3   11744     194
   4  -6   3   11777     196
  -4  -2  -3   11650     187
   4  -6   3   11638     202
   2  -6   3   11564     189
  -6   2  -3   11295     184
   4  -6  -3   11458     192
   4   2   3   10936     182
  -2  -4  -3   11294     183
   6  -2  -3   11356     176
   2  -6   3   11408     192
   6  -4   3   11179     187
   4  -6  -3   10877     187
  -4   6  -3   11249     190
  -2  -4  -3   11531     185
   2  -6   3   11316     185
  -6   4   3   11081     183
  -2   6   3   11323     193
  -6   2  -3   11184     181
  -6   4   3   11143     176
  -6   4   3   11283     184
  -4   6  -3   10908     195
  -5  -1  -3   20185     302
  -5   6   3   19743     315
  -1  -5   3   19738     304
   5  -6   3   19902     314
  -6   5  -3   19997     315
   1  -6  -3   19976     313
   1  -6  -3   20506     314
   5  -6   3   19520     317
   6  -5  -3   19999     307
  -5   6   3   19633     310
  -1  -5   3   19515     306
   6  -1   3   19996     305
   1   5   3   19662     309
   5  -6   3   19776     311
  -5  -1  -3   19919     301
  -6   5  -3   19738     311
   5  -6  -3   20593     323
  -1  -5  -3   20903     323
  -5   6  -3   20867     327
   6  -5   3   20837     327
  -1   6   3   20844     329
   1  -6   3   20927     326
  -6   5   3   20904     324
  -6   5   3   20849     318
  -5   6  -3   21100     332
  -1   6   3   20042     325
  -6   1  -3   20310     317
   6  -5   3   21074     324
   1  -6   3   21039     324
  -1  -5  -3   21232     324
   5   1   3   20473     318
   1  -6   3   20876     319
  -6   5   3   20638     325
  -6   6  -3    1352      53
   6   0   3    1297      37
   0  -6  -3    1282      44
   0  -6   3    1338      33
  -6   6   3    1298      46
  -6   0  -3    1271      25
   0  -6  -3    1278      46
  -6   6   3    1255      49
   6  -6   3    1356      49
   0  -6   3    1380      38
  -6   0  -3    1323      26
  -6   6  -3    1360      45
   6  -6  -3    1379      45
   0  -6   3    1355      41
   6  -6   3    1359      48
   0   6   3    1304      48
  -6   6   3    1351      44
  -4  -3  -3   16550     252
   3   4   3   16047     257
   7  -3   3   16533     257
   4  -7   3   16493     264
   7  -4  -3   16573     254
  -4   7   3   16778     268
  -3   7  -3   16548     270
   3  -7  -3   16494     262
   3  -7  -3   16762     266
  -4   7   3   16246     263
  -4  -3  -3   16505     252
   4  -7   3   16704     262
   4  -7   3   16405     268
   3  -7  -3   16394     266
  -7   4  -3   16116     258
  -4   7  -3   16691     274
   7  -3  -3   16861     255
  -7   3  -3   16126     252
  -3   7   3   16202     268
   4  -7  -3   16883     271
   4  -7  -3   16738     267
  -3   7   3   16974     272
   3  -7   3   17094     269
   3  -7   3   16923     272
   4   3   3   16480     259
  -3  -4  -3   16640     259
   4  -7  -3   16538     271
  -7   4   3   17068     258
  -7   4   3   16824     258
   3  -7   3   16357     264
   7  -4   3   16880     264
  -7   3  -3   16627     262
  -3  -4  -3   16558     259
  -7   3  -3   16601     260
  -4   7  -3   16854     270
   5  -7   3    2658      74
   2   5   3    2635      70
   2  -7  -3    2697      75
  -5   7   3    2688      77
  -5   7   3    2656      74
   5  -7   3    2743      75
   7  -2   3    2626      64
   2  -7  -3    2458      74
  -7   5  -3    2615      73
   5  -7   3    2674      78
   2  -7  -3    2682      72
  -7   5  -3    2603      67
   7  -5  -3    2639      65
   2  -7   3    2716      68
  -5   7  -3    2798      82
   2  -7   3    2775      72
   5  -7  -3    2737      73
  -2   7   3    2855      79
  -2   7   3    2636      76
  -7   5   3    2647      67
  -2  -5  -3    2692      66
  -7   5   3    2723      56
   7  -5   3    2765      72
  -5   7  -3    2798      73
   5  -7  -3    2775      77
  -7   5   3    2682      67
  -7   2  -3    2672      59
   5   2   3    2662      62
   2  -7   3    2810      76
  -2  -5  -3    2739      65
  -1  -6   3    5662     103
  -1  -6   3    5692     102
   7  -6  -3    5786     109
   1   6   3    5580     112
   6  -7   3    5733     114
  -7   6  -3    5684     116
   6  -7   3    5765     116
   1  -7  -3    5691     113
   7  -1   3    5753     103
  -7   6  -3    5744     112
  -6   7   3    5681     116
   1  -7  -3    5561     112
  -6   7   3    5652     112
  -7   6   3    6155     123
   7  -6   3    6287     125
  -1   7   3    6322     128
   1  -7   3    6413     117
   6  -7  -3    6214     123
  -1  -6  -3    6267     120
  -1  -6  -3    6163     120
  -1   7   3    6038     126
   1  -7   3    6356     121
   6   1   3    6253     114
  -7   6   3    6374     122
  -6   7  -3    6583     132
   1  -7   3    6410     123
   6  -7  -3    6338     129
  -7   6   3    6360     116
  -6   7  -3    6244     125
   7  -7  -3   12132     207
   0  -7  -3   12175     208
  -7   7   3   12006     204
   7  -7   3   12224     212
   0  -7   3   12355     196
  -7   7   3   12002     209
  -7   7  -3   12460     215
   0  -7   3   12229     204
   7  -7   3   12218     210
   0   7   3   12081     209
   7   0   3   11839     197
   0  -7  -3   12365     208
  -7   7   3   11942     210
   0  -7   3   12251     203
  -7   7  -3   12088     210
  -4   8   3     132      30
  -4   8   3     172      32
   8  -4   3     164      25
   8  -4  -3     175      18
  -4  -4  -3     200      20
   4  -8   3     171      27
  -4   8  -3     182      33
   4  -8  -3     105      28
  -8   4  -3     134      22
   4  -8  -3     149      29
   4  -8  -3     135      26
   4   4   3     100      22
  -8   4  -3     134      14
   4  -8   3     138      29
  -8   4  -3     131      20
   4  -8   3     149      27
  -4  -4  -3     154      14
  -5   8   3   16672     275
  -5   8   3   15932     269
  -8   5  -3   16049     266
   8  -3   3   16402     262
  -3   8  -3   15899     276
   5  -8   3   16001     271
   3   5   3   16111     263
  -8   5  -3   15884     264
  -8   5  -3   15711     258
   3  -8  -3   16106     272
   5  -8   3   16290     268
   8  -5  -3   15968     260
   3  -8  -3   16745     273
   3  -8  -3   16151     268
   5  -8   3   16116     276
   5  -8  -3   18127     292
   8  -3  -3   17916     275
  -3  -5  -3   17625     282
  -5   8  -3   17897     300
   3  -8   3   17788     296
  -3   8   3   17685     294
   5  -8  -3   17981     298
   5   3   3   17715     282
   8  -5   3   17948     289
  -5   8  -3   17879     295
   3  -8   3   18217     293
   5  -8  -3   18025     297
  -8   5   3   17788     283
   3  -8   3   17743     288
  -8   5   3   18037     282
  -3   8   3   17910     298
  -8   3  -3   17702     281
  -3  -5  -3   16596     282
  -6   8   3    6256     123
   2  -8  -3    6426     124
  -8   6  -3    6276     118
   6  -8   3    6427     130
   6  -8   3    6522     125
   8  -2   3    6525     112
   2   6   3    6324     119
   2  -8  -3    6330     123
  -8   6  -3    6299     119
  -6   8   3    6343     127
   8  -6  -3    6252     116
   6  -8   3    6411     123
  -8   6  -3    6510     123
  -2  -6  -3    6067     113
  -8   6   3    6007     115
   2  -8   3    6062     115
  -8   6   3    6061     118
  -8   6   3    5976     105
   2  -8   3    6281     121
   6  -8  -3    6022     126
  -2   8   3    6061     127
   8  -6   3    6167     121
   6  -8  -3    5879     121
  -6   8  -3    6031     123
  -6   8  -3    6072     130
  -2  -6  -3    5994     113
   6   2   3    5976     109
   2  -8   3    5953     122
  -2   8   3    5889     124
   7  -8   3    5956     120
   1   7   3    5637     115
  -8   7  -3    5774     115
  -7   8   3    5778     120
   1  -8  -3    5833     115
  -8   7  -3    5721     120
   1  -8  -3    5783     116
  -7   8   3    5700     115
  -1  -7   3    5815     104
   7  -8   3    5895     118
  -1  -7   3    5832     103
   8  -1   3    5818     103
   8  -7  -3    5709     112
  -1  -7  -3    5631     110
  -8   7   3    5606     114
  -8   7   3    5736     112
   8  -7   3    5871     116
  -1   8   3    5546     118
  -7   8  -3    5666     116
  -7   8  -3    5820     123
   1  -8   3    6145     114
   7  -8  -3    5806     116
   1  -8   3    5774     105
   7  -8  -3    5662     119
  -8   7   3    5735     106
  -1  -7  -3    5804     109
   1  -8   3    5720     110
   7   1   3    5538     100
  -8   8   3      81      29
  -8   8  -3      75      25
   8  -8   3      78      29
   0  -8  -3      82      26
  -8   8   3     129      27
   0  -8  -3     117      25
   0   8   3      80      30
   8   0   3      72      17
  -8   8  -3      86      31
   0  -8   3      82      22
   8  -8  -3      96      27
   8  -8   3      79      27
   0  -8   3     103      21
   0  -8   3     123      16
  -5   9   3   21915     372
   4   5   3   22339     363
   4  -9  -3   22203     370
  -9   5  -3   22165     364
   5  -9   3   22336     374
   4  -9  -3   22643     376
   9  -5  -3   22281     360
  -9   5  -3   22210     365
   4  -9  -3   22029     376
  -9   5  -3   21682     352
  -5   9   3   22703     379
   5  -9   3   21853     369
  -4   9  -3   22484     380
   9  -4   3   22584     364
   5  -9  -3   22046     369
  -5   9  -3   21481     378
   5   4   3   21835     359
   9  -4  -3   21974     354
   5  -9  -3   22126     376
   4  -9   3   21791     371
   4  -9   3   22278     376
   5  -9  -3   22464     376
   4  -9   3   21678     367
  -9   4  -3   21583     359
  -4   9   3   22164     377
   9  -5   3   22432     365
  -4   9   3   21140     371
  -9   4  -3   21923     358
  -4   9   3   22401     376
  -9   6  -3    3171      66
  -9   6  -3    2879      70
   9  -3   3    2897      63
   3  -9  -3    2904      75
   6  -9   3    2904      74
  -9   6  -3    2878      67
   3  -9  -3    2928      78
   3  -9  -3    2976      74
  -6   9   3    2743      77
   6  -9   3    3081      81
  -3   9  -3    2963      84
  -6   9   3    2931      82
   6  -9   3    2951      76
   3   6   3    2773      68
   9  -6  -3    2791      64
   6  -9  -3    2892      79
  -3  -6  -3    2862      58
  -6   9  -3    2906      74
   9  -6   3    2923      70
  -9   6   3    2720      59
   6   3   3    2775      57
  -9   6   3    2816      60
   3  -9   3    2970      72
  -3  -6  -3    2725      57
   3  -9   3    2911      68
   3  -9   3    2979      76
  -6   9  -3    2960      83
  -3   9   3    2718      78
  -3   9   3    2721      77
   6  -9  -3    2761      73
   7  -9   3   10644     199
  -9   7  -3   10741     199
   2  -9  -3   10870     200
   2   7   3   10453     194
   7  -9   3   10952     209
  -7   9   3   10635     204
  -9   7  -3   10820     197
   9  -7  -3   10984     193
   9  -2   3   10830     186
   2  -9  -3   10762     199
   7  -9   3   10932     203
  -7   9   3   10745     198
  -2   9   3   10379     198
   7  -9  -3   10385     194
   7   2   3   10316     178
   2  -9   3   10470     195
  -2   9   3   10665     201
  -7   9  -3   10273     197
  -2  -7  -3   10480     185
  -9   7   3   10433     177
   2  -9   3   10464     192
   2  -9   3   10413     186
   9  -7   3   10639     193
  -2  -7  -3   10774     187
  -7   9  -3   10361     203
  -9   7   3   10606     190
  -9   7   3   10691     189
   7  -9  -3   10610     200
   1  -9  -3   15504     258
   1  -9  -3   14641     254
   1   8   3   15385     256
  -8   9   3   15013     259
  -8   9   3   14542     252
   8  -9   3   14679     256
   8  -9   3   14802     260
  -9   8  -3   15078     258
   9  -8  -3   14787     251
   9  -1   3   14808     239
  -1  -8   3   14806     242
  -9   8  -3   14943     258
  -1  -8   3   15129     241
  -9   8   3   15474     264
  -8   9  -3   15486     274
  -9   8   3   15307     256
   1  -9   3   15226     262
   1  -9   3   15492     264
   8  -9  -3   15769     274
  -9   8   3   15750     267
   1  -9   3   15597     254
   8   1   3   15666     249
  -1  -8  -3   15546     261
  -1  -8  -3   15779     264
  -8   9  -3   15241     271
  -1   9   3   16695     272
   9  -8   3   15430     266
   8  -9  -3   15115     266
  -9   9   3    2849      68
   9  -9  -3    2880      72
   0  -9   3    2995      63
  -9   9  -3    2975      76
   0  -9  -3    2973      71
   9  -9   3    3056      76
  -9   9  -3    2854      78
  -9   9   3    2899      76
   9  -9   3    2887      84
   0  -9   3    2987      61
   0  -9  -3    2873      68
  -5  10   3    3919      87
   5 -10  -3    4524      93
  -5  10   3    3916      89
   5 -10   3    4020      87
  10  -5   3    3961      75
   5 -10  -3    3984      82
  10  -5  -3    3933      64
 -10   5  -3    3817      66
  -5  10  -3    3871      90
   5 -10  -3    4021      85
   5   5   3    4313      74
   5 -10   3    3924      80
   6 -10   3   15498     293
   6 -10   3   15550     302
  -4  10  -3   15840     303
   4   6   3   16262     288
  -6  10   3   16189     297
   4 -10  -3   16136     293
  10  -4   3   15816     284
  -6  10   3   15812     301
  10  -6  -3   15730     283
   4 -10  -3   16519     302
   4 -10  -3   15654     298
   6 -10   3   15976     300
 -10   6  -3   16444     286
 -10   6  -3   15579     287
   6 -10  -3   15219     297
   6   4   3   16281     278
   4 -10   3   15603     295
  -4  10   3   15432     298
  10  -6   3   15657     286
   6 -10  -3   15991     298
   6 -10  -3   15339     290
  -6  10  -3   15630     300
   4 -10   3   14913     292
   4 -10   3   15703     287
  -6  10  -3   15215     298
 -10   7  -3    3634      80
   3 -10  -3    3489      86
  10  -3   3    3545      73
   3 -10  -3    3839      97
  10  -7  -3    3396      78
   7 -10   3    3280      93
   7 -10   3    3553      87
  -7  10   3    3381      94
   3 -10  -3    3478      84
  -7  10   3    3561      90
   7 -10   3    3583      94
 -10   7  -3    3505      82
  -3  10   3    4081     101
   3 -10   3    4081      95
  -7  10  -3    4027     103
   7 -10  -3    4020      94
   3 -10   3    3851      91
 -10   7   3    4141      78
  -3  -7  -3    3974      76
  10  -7   3    4105      91
 -10   7   3    4000      81
   3 -10   3    4038      87
  -3  -7  -3    3715      75
  -7  10  -3    3918     103
   7 -10  -3    4303     102
   8 -10   3     167      31
   2 -10  -3     219      33
  -8  10   3     216      36
  -8  10   3     223      35
  10  -8  -3     231      30
 -10   8  -3     214      31
  10  -2   3     213      28
 -10   8  -3     208      28
   2 -10  -3     228      30
   8 -10   3     229      35
 -10   8   3     210      29
  -2  -8  -3     245      23
  -8  10  -3     249      41
  -2  -8  -3     193      23
   2 -10   3     244      29
   2 -10   3     248      26
 -10   8   3     221      26
  10  -8   3     253      33
   8 -10  -3     292      38
 -10   8   3     189      25
   2 -10   3     261      31
   8 -10  -3     211      33
   1   9   3    8249     173
  -1  -9   3    8312     155
   9 -10   3    8573     175
 -10   9  -3    8336     176
 -10   9  -3    7769     168
  10  -1   3    8142     153
  -1  -9   3    8118     156
   9 -10   3    8469     178
   1 -10  -3    8144     170
 -10   9  -3    8142     171
  -9  10   3    8207     170
  10  -9  -3    8213     170
   1 -10  -3    8196     171
  -9  10   3    8127     176
  -1  -9  -3    7550     151
   9 -10  -3    7492     159
   1 -10   3    7470     154
   1 -10   3    7591     152
 -10   9   3    7226     155
  -1  -9  -3    7329     151
 -10   9   3    7341     148
  -1  10   3    7197     163
  10  -9   3    7654     160
  -9  10  -3    7344     167
   1 -10   3    7497     144
 -10   9   3    7322     158
  -9  10  -3    7374     161
   0  10   3    4319      96
 -10  10  -3    4424     104
 -10  10   3    4418      97
  10 -10   3    4440      94
 -10  10   3    4238      85
   0 -10   3    4417      78
 -10  10  -3    4420      98
   0 -10   3    4479      80
  10 -10  -3    4315      91
  10 -10   3    4480      98
   0 -10  -3    4381      88
   0 -10  -3    4411      85
 -10  10  -3    4425      92
  -6  11   3    7995     166
   5 -11  -3    8508     168
  11  -5   3    8236     154
   6 -11   3    8345     171
  -6  11   3    8402     172
  -5  11  -3    8204     173
 -11   6  -3    8276     149
   5 -11  -3    8307     167
   5 -11  -3    8486     164
  11  -6  -3    8149     149
   6 -11   3    8360     167
  -6  11   3    8390     168
 -11   6  -3    8217     148
   6 -11   3    8307     162
   5   6   3    8316     152
  -6  11  -3    8139     173
   6 -11  -3    8349     168
   6 -11  -3    8109     163
   5 -11   3    8420     165
  11  -5  -3    8303     144
  11  -6   3    8385     156
   5 -11   3    8431     168
  -5  11   3    8135     168
   6   5   3    8359     148
   5 -11   3    8359     161
   6 -11  -3    8601     169
  -5  11   3    8405     172
  -5  11   3    8203     167
  11  -7  -3    4875     112
   4 -11  -3    4966     127
   4 -11  -3    4944     123
   7 -11   3    5006     124
   7 -11   3    4964     126
   7 -11   3    4969     130
   4 -11  -3    4930     125
  -7  11   3    4924     131
  -4  11  -3    4878     132
  -7  11   3    4957     127
  11  -4   3    4877     111
   4   7   3    4833     115
   7 -11  -3    5110     130
  11  -7   3    5034     119
   7   4   3    4931     104
   7 -11  -3    4932     129
   4 -11   3    4864     122
   4 -11   3    4981     119
  -4  11   3    5013     131
  -7  11  -3    4956     135
  -4  11   3    4698     128
  -7  11  -3    4770     126
   7 -11  -3    4985     125
   4 -11   3    5074     127
   3   8   3    2468      69
   8 -11   3    2677      79
   3 -11  -3    2514      72
   3 -11  -3    2483      76
  -8  11   3    2485      81
  11  -3   3    2597      57
   8 -11   3    2560      82
 -11   8  -3    2565      67
   8 -11   3    2509      75
  11  -8  -3    2443      65
 -11   8  -3    2574      71
  -8  11   3    2651      78
   3 -11  -3    2427      73
   8 -11  -3    1859      71
  -8  11  -3    1828      66
   8 -11  -3    1917      67
   3 -11   3    1976      64
   3 -11   3    1844      62
   3 -11   3    1878      57
  -3  -8  -3    1925      42
  11  -8   3    1879      63
  -3  11   3    1922      73
  -3  11   3    1887      75
  -3  -8  -3    1925      44
 -11   8   3    1855      51
 -11   8   3    1749      52
  -8  11  -3    1895      76
  -9  11   3    6016     125
  -9  11   3    5817     118
   2   9   3    5986     118
   2 -11  -3    5842     116
   9 -11   3    5982     120
  11  -9  -3    5960     114
 -11   9  -3    5989     119
  11  -2   3    5969      99
   9 -11   3    6133     125
   2 -11  -3    6001     120
 -11   9  -3    6039     115
   2 -11   3    5411      99
   9 -11  -3    5429     117
  -2  11   3    5297     119
  -2  -9  -3    5477      98
  11  -9   3    5325     111
   9 -11  -3    5479     114
   2 -11   3    5404     106
  -9  11  -3    5332     121
  -2  -9  -3    5580      97
 -11   9   3    5661      90
 -11   9   3    5333     103
  -9  11  -3    5391     114
 -11   9   3    5417     105
   2 -11   3    5474     109
   1 -11  -3     122      28
 -10  11   3     159      35
  10 -11   3     186      32
 -10  11   3     175      33
  11 -10  -3     139      29
 -11  10  -3     113      27
  -1 -10   3     139      16
  10 -11   3     119      32
   1  10   3     204      38
  -1 -10   3     147      15
 -11  10  -3     176      35
   1 -11  -3     147      26
   1 -11   3     144      25
  10 -11  -3     108      30
 -11  10   3     114      30
  -1 -10  -3     124      23
 -10  11  -3     124      29
  -1 -10  -3     141      24
 -11  10   3     103      26
 -11  10   3     162      25
  -1  11   3     141      38
 -10  11  -3     125      34
   1 -11   3     158      19
   1 -11   3     142      23
 -10  11  -3     216      43
  11 -10   3     124      31
 -11  11   3    1198      53
   0 -11  -3    1090      51
   0 -11  -3    1161      50
 -11  11  -3    1186      66
 -11  11  -3    1125      67
  11 -11   3    1163      63
 -11  11  -3    1153      57
  11 -11  -3    1098      57
  11 -11   3    1232      63
   0  11   3    1005      63
 -11  11   3    1123      62
   0 -11   3    1101      41
   0 -11   3    1153      43
   6   6   3      43      22
   6 -12  -3       6      30
   6 -12   3       4      28
  -6  12   3      90      37
   6 -12   3      33      30
   6 -12   3      23      28
  -6  12  -3      58      36
   6 -12  -3       0      29
  12  -6  -3      20      17
   6 -12  -3       6      30
  12  -6   3       0      24
  -6  12   3      16      33
  -6  12   3      43      30
   5   7   3   10052     176
   7 -12   3    9967     194
  12  -7  -3   10005     173
   7 -12   3    9980     185
  -7  12   3   10185     191
 -12   7  -3    9488     171
   5 -12  -3    9999     185
  -7  12   3   10087     196
  12  -5   3   10012     174
   7 -12   3   10049     189
   5 -12  -3    9952     190
   5 -12  -3    9855     189
  -5  12  -3    9970     197
 -12   7  -3    9908     170
  -7  12   3    9436     188
   5 -12   3    9486     186
   5 -12   3    9467     182
   7 -12  -3    9874     189
  12  -5  -3    9606     158
   7 -12  -3    9683     188
   7 -12  -3    9682     182
  12  -7   3    9554     175
  -7  12  -3    9652     192
  -7  12  -3    9304     185
   7   5   3    9693     164
  -5  12   3    9667     191
  -5  12   3    9517     187
   5 -12   3    9545     178
  -8  12   3    3872     110
   8 -12   3    4076     108
  -8  12   3    3996     115
   8 -12   3    4101     111
   4   8   3    4092     100
   8 -12   3    4136     114
   4 -12  -3    4117     107
  12  -8  -3    4005      96
  12  -4   3    4134      91
   4 -12  -3    4031     105
 -12   8  -3    4020      94
   4 -12  -3    4080     110
  12  -8   3    3375      92
  -8  12  -3    3356     108
   4 -12   3    3272      95
  -4  12   3    3355     106
   8 -12  -3    3225     102
  -8  12  -3    3297      98
  -4  12   3    3448     105
   4 -12   3    3345      90
   4 -12   3    3305      97
   8 -12  -3    3285      97
   9 -12   3     714      56
  -9  12   3     610      45
  -9  12   3     709      58
   3   9   3     639      51
   9 -12   3     603      55
   3 -12  -3     646      50
 -12   9  -3     607      42
   3 -12  -3     634      57
 -12   9  -3     691      49
  12  -3   3     674      32
  12  -9  -3     632      46
  12  -9   3     629      52
  -3  -9  -3     658      25
 -12   9   3     670      39
  -9  12  -3     514      37
  -3  -9  -3     689      24
   9 -12  -3     724      47
   3 -12   3     678      51
   3 -12   3     680      46
  -9  12  -3     701      49
  -3  12   3     687      60
 -12   9   3     534      39
  -3  12   3     744      48
   3 -12   3     662      50
   9 -12  -3     590      53
  12 -10  -3    4932     103
 -12  10  -3    4805     106
 -12  10  -3    4842     102
  12  -2   3    4784      82
   2 -12  -3    4905     104
 -10  12   3    4914     106
   2 -12  -3    4779     105
  10 -12   3    5076     113
  10 -12   3    4866     108
 -10  12   3    4843     114
 -12  10  -3    4858     100
   2  10   3    4866     106
 -12  10   3    5058     102
 -10  12  -3    5031     110
  -2 -10  -3    5288      92
   2 -12   3    5091     104
 -10  12  -3    5244     121
   2 -12   3    5148     102
  12 -10   3    5095     109
  -2  12   3    5074     116
  10 -12  -3    5073     111
 -12  10   3    5378      84
 -10  12  -3    4999     119
  -2 -10  -3    5140      91
 -12  10   3    5086     100
  10 -12  -3    5147     115
   2 -12   3    5164      95
 -12  11  -3    3938      98
 -12  11  -3    3959     102
   1  11   3    3777     101
 -11  12   3    3946      97
   1 -12  -3    3877      95
   1 -12  -3    3867      95
  12 -11  -3    3983      99
  11 -12   3    3954     104
 -12  11  -3    3918     103
  11 -12   3    4144     109
 -11  12  -3    3837     107
 -12  11   3    3498      91
  12 -11   3    3750      98
 -11  12  -3    3544     102
   1 -12   3    3718      87
   1 -12   3    3614      85
  -1 -11  -3    3672      84
  -1  12   3    3520     103
   1 -12   3    3715      73
  -1 -11  -3    3588      84
 -12  11   3    3648      83
 -12  11   3    3717      96
  11 -12  -3    3683      98
 -11  12  -3    3650      98
 -12  12   3     606      52
 -12  12  -3     581      65
 -12  12  -3     538      67
   0 -12  -3     516      47
   0 -12   3     565      37
  12 -12   3     610      63
  12 -12  -3     557      58
  12 -12   3     667      67
   0  12   3     476      65
   0 -12  -3     524      49
 -12  12  -3     478      56
 -12  12   3     491      62
   0 -12   3     588      39
   7 -13   3    4487     118
  -6  13  -3    4481     124
  -7  13   3    4327     114
  -7  13   3    4397     124
  13  -6   3    4640     102
  13  -7  -3    4355      95
   6 -13  -3    4479     112
   7 -13   3    4475     117
   6 -13  -3    4491     117
   6 -13  -3    4336     115
  -7  13   3    4188     117
   6   7   3    4281      96
   7 -13   3    4609     112
   6 -13   3    4227     105
  13  -7   3    4207      99
   6 -13   3    4171     112
  -7  13  -3    4293     120
  -6  13   3    4077     113
   6 -13   3    4288     109
  13  -6  -3    4292      86
  -6  13   3    4263     118
   7 -13  -3    4112     108
   7 -13  -3    4183     115
   7 -13  -3    4090     113
   5 -13  -3     459      42
  13  -8  -3     378      38
   8 -13   3     459      45
   8 -13   3     427      42
  -8  13   3     465      46
   8 -13   3     354      40
   5 -13  -3     356      39
  -8  13   3     464      49
   5 -13  -3     365      40
 -13   8  -3     296      36
   5   8   3     406      33
  -5  13  -3     492      50
  13  -5   3     404      38
 -13   8  -3     368      33
  -8  13   3     455      52
  -8  13  -3     358      38
   8 -13  -3     374      43
  -8  13  -3     458      50
  -5  13   3     397      44
  -5  13   3     431      47
  13  -8   3     444      37
   5 -13   3     417      50
   5 -13   3     469      54
   5 -13   3     411      40
   8 -13  -3     483      44
   4 -13  -3    3563      96
   4   9   3    3649      85
   9 -13   3    3630      99
   4 -13  -3    3703      93
  13  -4   3    3682      75
  13  -9  -3    3699      84
  -9  13   3    3661     104
 -13   9  -3    3660      82
  -9  13   3    3494      98
   9 -13   3    3716      95
   4 -13  -3    3645      90
 -13   9  -3    3669      80
  13  -9   3    3289      83
   4 -13   3    3370      79
  -4  13   3    3370      96
  -9  13  -3    3307      89
   4 -13   3    3346      87
   9 -13  -3    3388      88
  -9  13  -3    3347     101
   9 -13  -3    3252      95
   4 -13   3    3290      83
  -4  13   3    3223      96
 -10  13   3    5849     143
 -10  13   3    5749     135
  10 -13   3    5797     136
  13 -10  -3    5815     129
  13  -3   3    6071     113
   3 -13  -3    5928     134
  10 -13   3    6089     144
 -13  10  -3    5853     126
 -13  10  -3    5524     115
   3  10   3    5895     130
 -13  10  -3    5782     130
 -10  13  -3    5208     139
 -13  10   3    5176     113
   3 -13   3    5391     125
  -3  13   3    5184     134
 -10  13  -3    5438     140
 -10  13  -3    5221     129
   3 -13   3    5439     123
  10 -13  -3    5453     130
   3 -13   3    5306     115
 -13  10   3    5373     113
  10 -13  -3    5238     135
  13 -10   3    5340     126
 -11  13   3     550      66
   2 -13  -3     556      56
  13 -11  -3     566      55
   2 -13  -3     564      53
  11 -13   3     629      67
 -13  11  -3     621      58
 -13  11  -3     479      52
  11 -13   3     482      61
   2  11   3     440      57
 -13  11  -3     498      52
 -11  13   3     549      58
 -13  11   3     468      46
 -13  11   3     498      50
   2 -13   3     543      39
 -11  13  -3     482      50
  -2 -11  -3     535      34
 -11  13  -3     413      56
  -2 -11  -3     535      34
  11 -13  -3     592      53
  11 -13  -3     568      60
   2 -13   3     559      51
  -2  13   3     495      50
 -11  13  -3     566      53
  13 -11   3     535      58
   2 -13   3     560      47
 -12  13   3    7887     157
  13 -12  -3    7966     162
 -13  12  -3    8073     161
   1  12   3    7901     164
   1 -13  -3    7822     157
 -13  12  -3    7804     159
  12 -13   3    7989     166
   1 -13  -3    7763     156
 -12  13   3    7986     169
 -13  12  -3    7711     165
  12 -13   3    8018     171
  -1 -12  -3    7934     148
 -13  12   3    7951     157
  13 -12   3    7980     166
   1 -13   3    7988     149
  -1  13   3    7638     168
 -12  13  -3    7947     164
 -12  13  -3    8038     171
  -1 -12  -3    8083     148
 -13  12   3    7875     161
 -13  12   3    7915     145
 -12  13  -3    8125     168
  12 -13  -3    7915     163
   1 -13   3    7929     151
  13 -13   3    4379     121
 -13  13  -3    4372     111
 -13  13  -3    4112     113
   0  13   3    4275     115
   0 -13  -3    4144      96
   0 -13   3    4105      85
 -13  13   3    4050     109
  13 -13  -3    4145     109
 -13  13   3    4174      97
  13 -13   3    4253     112
   0 -13  -3    4107      98
   0 -13   3    4232      86
 -13  13  -3    4735     122
   7 -14  -3       1      33
   7 -14   3       9      32
   7 -14   3       7      30
  -7  14  -3      34      38
  14  -7  -3       1      19
   7 -14   3       5      31
  -7  14   3       1      38
  -7  14   3      13      39
  14  -7   3       1      26
   7 -14  -3      34      32
   7 -14  -3       1      31
   6   8   3     489      41
  -6  14  -3     480      47
   6 -14  -3     396      36
  14  -8  -3     474      38
  -8  14   3     433      37
   6 -14  -3     482      43
  -8  14   3     480      48
   6 -14  -3     533      43
   8 -14   3     492      41
  -8  14   3     422      45
   8 -14   3     460      41
  14  -6   3     496      41
   8 -14   3     455      42
  -8  14  -3     448      49
   6 -14   3     414      39
   8 -14  -3     403      43
  14  -8   3     399      35
  -6  14   3     430      44
   6 -14   3     390      40
   6 -14   3     448      39
   8 -14  -3     441      44
  14  -6  -3     440      26
  -6  14   3     415      46
   8 -14  -3     408      41
  -9  14   3    1763      83
   5 -14  -3    1763      76
  14  -5   3    1843      55
 -14   9  -3    1705      53
  -9  14   3    1716      78
   5 -14  -3    1776      71
   9 -14   3    1723      79
  14  -9  -3    1764      59
   9 -14   3    1775      75
  -5  14  -3    1799      87
   5   9   3    1722      62
   9 -14   3    1714      73
   5 -14  -3    1816      72
 -14   9  -3    1719      50
  -5  14   3    1440      81
   5 -14   3    1640      69
   5 -14   3    1535      63
   5 -14   3    1552      70
  -9  14  -3    1535      84
   9 -14  -3    1480      76
   9 -14  -3    1545      70
  -9  14  -3    1408      70
  14  -9   3    1470      64
  -5  14   3    1616      80
  14 -10  -3     379      32
  10 -14   3     432      42
   4 -14  -3     363      36
 -10  14   3     330      41
   4  10   3     340      33
 -14  10  -3     311      30
 -14  10  -3     406      28
  14  -4   3     382      23
   4 -14  -3     336      36
 -10  14   3     393      41
   4 -14  -3     424      36
  10 -14   3     332      39
 -14  10   3     384      24
   4 -14   3     352      32
 -10  14  -3     286      35
  -4  14   3     372      41
 -10  14  -3     353      50
  10 -14  -3     293      39
  14 -10   3     338      35
   4 -14   3     377      35
 -10  14  -3     332      43
  -4  14   3     427      46
   4 -14   3     389      34
  10 -14  -3     401      39
 -14  10   3     338      23
  14 -11  -3    3050      88
   3 -14  -3    3172      94
 -11  14   3    3127      96
  11 -14   3    3227     103
  14  -3   3    3084      67
   3  11   3    3006      90
 -14  11  -3    3256      85
 -14  11  -3    3109      73
   3 -14  -3    3140      91
  11 -14   3    3154      97
 -14  11  -3    3162      89
 -11  14   3    3171     103
 -11  14  -3    2843     104
 -11  14  -3    2779     105
  11 -14  -3    2724      96
 -14  11   3    2804      74
  14 -11   3    2938      89
 -11  14  -3    2733      93
  -3  14   3    2820     101
   3 -14   3    2882      84
  11 -14  -3    2779      93
   3 -14   3    2874      83
   3 -14   3    2964      75
 -14  11   3    3122      75
   2  12   3    2098      80
 -12  14   3    2200      88
 -14  12  -3    2103      76
  14 -12  -3    2141      74
  12 -14   3    2287      88
 -14  12  -3    2231      73
   2 -14  -3    2209      71
   2 -14  -3    2202      78
  12 -14   3    2234      81
 -12  14   3    1993      75
   2 -14   3    2243      67
   2 -14   3    2180      65
  -2  14   3    2288      89
 -12  14  -3    2674     106
  -2 -12  -3    2119      50
   2 -14   3    2294      53
  -2 -12  -3    2209      50
  14 -12   3    2273      78
 -14  12   3    2241      66
 -12  14  -3    2230      89
  12 -14  -3    2181      85
 -14  12   3    2175      67
 -12  14  -3    2328      83
  12 -14  -3    2212      78
 -13  14   3     237      37
 -14  13  -3     286      42
  13 -14   3     198      40
  14 -13  -3     223      39
   1  13   3     277      47
 -14  13  -3     246      37
 -13  14   3     206      41
   1 -14  -3     211      31
   1 -14  -3     208      32
 -14  13  -3     228      40
  13 -14   3     254      45
 -13  14  -3     216      45
   1 -14   3     219      27
 -14  13   3     238      37
  -1 -13  -3     222      25
   1 -14   3     237      28
  -1  14   3     303      50
 -13  14  -3     159      37
  13 -14  -3     200      39
  14 -13   3     206      41
 -14  13   3     254      27
 -14  13   3     231      32
  -1 -13  -3     224      26
 -14  14  -3    2011      89
 -14  14  -3    2028      89
 -14  14  -3    1927      81
   0 -14  -3    2032      66
   0 -14  -3    2048      67
 -14  14   3    2120      70
  14 -14  -3    2094      84
   0  14   3    2002      91
   0 -14   3    1959      53
 -14  14   3    1921      84
  14 -14   3    2046      87
   0 -14   3    1953      53
   8 -15   3    2394      85
   7 -15  -3    2331      89
  -8  15   3    2358      90
   8 -15   3    2294      85
  -8  15   3    2358      87
  15  -7   3    2300      67
  -7  15  -3    2292      93
   7 -15  -3    2298      80
  15  -8  -3    2281      59
   7 -15  -3    2275      81
  -8  15   3    2302      92
   8 -15   3    2264      79
  15  -7  -3    2237      53
   7 -15   3    2131      75
  -7  15   3    2289      92
   7 -15   3    2158      82
   8 -15  -3    2188      82
   8 -15  -3    2133      86
   7 -15   3    2170      82
   8 -15  -3    2202      79
  -8  15  -3    2197      92
  15  -8   3    2248      68
  -7  15   3    2346      91
   9 -15   3     335      43
   6 -15  -3     436      49
  -6  15  -3     331      46
   6 -15  -3     333      41
  -9  15   3     424      50
   6 -15  -3     356      44
  15  -9  -3     379      44
  15  -6   3     355      43
  -9  15   3     354      46
   9 -15   3     342      43
   6   9   3     387      48
  -9  15   3     422      46
   9 -15   3     409      49
   6 -15   3     379      41
  -6  15   3     337      52
  15  -9   3     370      39
  -9  15  -3     426      55
   6 -15   3     383      45
   9 -15  -3     399      47
   6 -15   3     348      42
   9 -15  -3     334      47
  15  -6  -3     374      25
  -6  15   3     358      47
 -10  15   3    1962      86
 -15  10  -3    2076      54
  10 -15   3    1936      79
   5 -15  -3    1994      75
  10 -15   3    1932      85
   5 -15  -3    2040      77
  15 -10  -3    1994      65
   5 -15  -3    2026      82
  -5  15  -3    1944      90
 -10  15   3    2067      86
  10 -15   3    1967      85
  15  -5   3    1995      57
   5  10   3    2056      72
 -15  10  -3    1923      57
  -5  15   3    2005      87
  15 -10   3    2053      73
   5 -15   3    1919      71
   5 -15   3    2112      78
  10 -15  -3    2077      88
   5 -15   3    1930      75
 -10  15  -3    2072      92
 -10  15  -3    2322     110
  10 -15  -3    2071      79
 -10  15  -3    1881      83
  -5  15   3    2146      94
 -15  11  -3    2300      68
 -11  15   3    2138      85
   4  11   3    2508      82
  15 -11  -3    2240      71
  11 -15   3    2280      89
 -11  15   3    2307      93
  11 -15   3    2189      82
  15  -4   3    2246      55
   4 -15  -3    2254      78
   4 -15  -3    2245      83
 -15  11  -3    2226      63
 -11  15  -3    2904     110
  -4  15   3    2373      92
   4 -15   3    2475      79
   4 -15   3    2419      71
  11 -15  -3    2405      93
  -4  15   3    2560     100
 -11  15  -3    2362      96
 -15  11   3    2392      51
 -11  15  -3    2270      87
   4 -15   3    2364      77
  15 -11   3    2507      81
  11 -15  -3    2362      85
  12 -15   3      44      38
   3  12   3      24      36
  12 -15   3       2      35
   3 -15  -3       2      34
 -15  12  -3       2      26
  15 -12  -3       2      30
 -15  12  -3       1      30
   3 -15  -3       2      29
 -12  15   3       2      36
 -12  15   3       2      41
  15  -3   3       2      16
 -15  12  -3       2      21
 -15  12   3       7      24
   3 -15   3       4      25
  15 -12   3       2      34
 -12  15  -3       2      38
 -15  12   3       2      24
 -12  15  -3       2      32
  12 -15  -3       5      37
   3 -15   3      11      28
   3 -15   3       2      28
  12 -15  -3       2      35
  -3  15   3       1      44
 -12  15  -3      35      46
  15 -13  -3    3207     102
 -13  15   3    3125      99
 -15  13  -3    3115     100
 -15  13  -3    3024      87
  13 -15   3    3293     112
  13 -15   3    3250     106
   2 -15  -3    3235      96
 -13  15   3    3157     111
   2  13   3    3065     104
 -15  13  -3    3119      95
   2 -15  -3    3142      97
   2 -15   3    3020      86
 -13  15  -3    2984     102
 -13  15  -3    3208     113
  15 -13   3    3061     104
   2 -15   3    3029      88
   2 -15   3    3078      68
  -2  15   3    2892     110
 -15  13   3    2901      90
  -2 -13  -3    2915      67
 -15  13   3    2932      88
  13 -15  -3    2698     107
  13 -15  -3    3002     103
 -13  15  -3    3078     113
   1 -15  -3    2516      76
   1 -15  -3    2427      77
 -15  14  -3    2423      90
 -14  15   3    2686      94
  14 -15   3    2525      97
 -15  14  -3    2509      83
 -15  14  -3    2474      83
 -14  15   3    2479      81
   1  14   3    2344      93
  15 -14  -3    2532      89
  14 -15   3    2524      94
  15 -14   3    2433      90
 -14  15  -3    2326     100
 -15  14   3    2414      77
 -14  15  -3    2596      99
   1 -15   3    2404      65
  14 -15  -3    2405      89
  -1 -14  -3    2338      62
 -15  14   3    2274      61
 -15  14   3    2388      83
 -14  15  -3    2356      88
  -1  15   3    2267      96
  -1 -14  -3    2390      63
   1 -15   3    2359      65
 -15  15   3       2      29
 -15  15  -3      60      50
   0 -15  -3       1      27
   0 -15  -3       1      24
   0  15   3       1      43
 -15  15  -3       2      34
  15 -15  -3       2      38
  15 -15   3       2      38
 -15  15   3       2      36
 -15  15  -3       2      39
  16  -8  -3       2      21
  16  -8   3       2      28
   8 -16   3       2      36
   8 -16  -3       9      35
  -8  16  -3       8      41
  -8  16   3       2      39
  -8  16   3       2      42
   8 -16  -3       2      37
   8 -16   3       1      34
   8 -16  -3      29      36
   8 -16   3       2      33
   9 -16   3    2541      86
  -9  16   3    2652     100
  -9  16   3    2564      88
   7 -16  -3    2393      86
  16  -9  -3    2518      68
  -9  16   3    2462      96
   7 -16  -3    2540      93
  16  -7   3    2437      71
   7 -16  -3    2535      86
   7   9   3    2451      69
   9 -16   3    2553      90
  -7  16  -3    2396      98
   9 -16   3    2561      94
   7 -16   3    2643      92
  -7  16   3    2526     101
   7 -16   3    2783      90
   7 -16   3    2646      84
  -7  16   3    2448      99
   9 -16  -3    2574      92
  16  -9   3    2616      79
  16  -7  -3    2645      60
   9 -16  -3    2713      90
  -9  16  -3    2542     101
   9 -16  -3    2477      96
   6 -16  -3    1647      74
   6 -16  -3    1661      74
  10 -16   3    1643      77
  10 -16   3    1614      78
   6  10   3    1643      63
 -10  16   3    1593      74
  16  -6   3    1650      55
  10 -16   3    1761      81
  -6  16  -3    1671      87
   6 -16  -3    1586      79
  16 -10  -3    1639      60
 -10  16   3    1539      82
 -10  16   3    1586      86
   6 -16   3    1811      77
  16 -10   3    1780      72
  10 -16  -3    1653      79
 -10  16  -3    1806      92
   6 -16   3    1685      72
 -10  16  -3    1752      86
  10 -16  -3    1659      85
  -6  16   3    1746      93
 -10  16  -3    1673     100
   6 -16   3    1793      78
  -6  16   3    1685      86
 -11  16   3      77      43
  16 -11  -3      21      29
 -11  16   3      58      42
   5  11   3       9      31
 -16  11  -3      39      20
   5 -16  -3      20      34
 -16  11  -3       3      23
  11 -16   3      22      38
   5 -16  -3      32      33
  11 -16   3       4      38
  16  -5   3       4      23
   5 -16  -3      48      37
 -11  16  -3       4      46
   5 -16   3       5      31
 -11  16  -3      26      44
 -11  16  -3       4      34
   5 -16   3      29      32
  -5  16   3      21      40
  -5  16   3       5      43
  16 -11   3      51      35
   5 -16   3      17      32
  11 -16  -3      40      38
  11 -16  -3      36      37
   4  12   3    2166      79
   4 -16  -3    2127      85
 -16  12  -3    2220      70
   4 -16  -3    1996      81
 -12  16   3    2092      89
  12 -16   3    2194      87
  16 -12  -3    2247      78
  12 -16   3    2299      92
 -16  12  -3    2251      66
  16  -4   3    2165      56
 -12  16   3    2168      99
  -4  16   3    2414      98
   4 -16   3    2437      71
 -12  16  -3    2246     100
  -4  16   3    2302     101
   4 -16   3    2375      79
 -12  16  -3    2183      87
  16 -12   3    2312      85
  12 -16  -3    2210      93
   4 -16   3    2390      81
  12 -16  -3    2411      89
 -12  16  -3    2296     103
   3 -16  -3    4068     107
 -16  13  -3    3898      76
  13 -16   3    4198     119
   3 -16  -3    3878     102
 -13  16   3    4044     109
  16 -13  -3    3948     104
   3  13   3    3965     107
 -16  13  -3    3888     101
 -13  16   3    4004     121
 -16  13  -3    3932      96
  13 -16   3    3839     111
  16  -3   3    4075      79
  13 -16  -3    3619     115
   3 -16   3    3789      95
 -16  13   3    4072      89
 -16  13   3    3724      88
 -13  16  -3    3778     126
 -13  16  -3    3623     109
  -3  16   3    3839     119
  13 -16  -3    3917     112
  16 -13   3    3779     107
   3 -16   3    3696      97
 -13  16  -3    3588     120
   3 -16   3    3900      83
  14 -16   3     126      46
 -16  14  -3     154      36
 -16  14  -3     118      40
   2  14   3      98      45
 -14  16   3     149      47
 -14  16   3     157      43
  14 -16   3     182      50
  16 -14  -3     132      42
 -16  14  -3     189      35
   2 -16  -3     162      41
   2 -16  -3     169      36
 -14  16  -3     131      42
  14 -16  -3     126      44
   2 -16   3     102      31
  -2  16   3     130      52
 -16  14   3     139      33
 -16  14   3     118      34
   2 -16   3     115      30
 -14  16  -3     318      66
 -14  16  -3     163      51
  16 -14   3     119      44
 -16  15  -3    3150      91
  16 -15  -3    3223     102
 -16  15  -3    3227      94
 -16  15  -3    3299     103
   1  15   3    3162     108
 -15  16   3    3168     105
 -15  16   3    3201      90
   1 -16  -3    3033      85
   1 -16  -3    3146      86
  15 -16   3    3254     106
  -1 -15  -3    3159      70
 -16  15   3    3063      69
   1 -16   3    3282      74
 -15  16  -3    3281     110
  -1  16   3    3048     115
  15 -16  -3    3269     102
  -1 -15  -3    3294      71
 -15  16  -3    3355     113
 -15  16  -3    3172     101
   1 -16   3    3142      73
 -16  15   3    3171      94
 -16  15   3    3226      92
  16 -15   3    3284     104
  16 -16   3    2896     110
 -16  16  -3    2912     110
 -16  16   3    2926     104
  16 -16  -3    2923     106
   0  16   3    2897     115
   0 -16  -3    3048      82
 -16  16  -3    3035     106
 -16  16  -3    2954     103
 -16  16   3    2933      85
   0 -16  -3    2813      82
   8 -17  -3    1255      72
   8 -17  -3    1133      79
   9 -17   3    1232      75
  17  -8   3    1221      57
  -9  17   3    1102      83
  -8  17  -3    1081      86
   9 -17   3    1386      75
   9 -17   3    1283      72
   8 -17  -3    1183      71
  17  -9  -3    1269      50
  -9  17   3    1259      84
   8 -17   3    1669      80
  -8  17   3    1740      90
   9 -17  -3    1629      78
   8 -17   3    1600      79
  17  -8  -3    1605      50
   9 -17  -3    1539      86
  -9  17  -3    1657      91
   8 -17   3    1560      72
  -8  17   3    1614      88
  17  -9   3    1470      64
   9 -17  -3    1406      77
  10 -17   3     597      50
  10 -17   3     513      51
   7  10   3     607      51
 -10  17   3     489      52
  17  -7   3     634      49
 -10  17   3     592      55
 -10  17   3     642      52
   7 -17  -3     615      50
   7 -17  -3     561      49
  -7  17  -3     511      51
  10 -17   3     571      48
  17 -10  -3     630      50
   7 -17  -3     639      50
  17  -7  -3     669      34
   7 -17   3     620      47
   7 -17   3     570      48
 -10  17  -3     529      65
  10 -17  -3     628      56
  -7  17   3     685      60
  17 -10   3     604      44
 -10  17  -3     582      58
  -7  17   3     697      61
  10 -17  -3     594      52
   7 -17   3     560      48
   6 -17  -3    1038      70
   6 -17  -3     958      69
  11 -17   3    1055      77
 -11  17   3    1038      85
  11 -17   3     907      72
 -11  17   3    1220      84
   6  11   3     988      60
   6 -17  -3    1099      78
  17 -11  -3    1034      58
  17  -6   3    1022      48
  17 -11   3     951      67
  11 -17  -3     989      74
   6 -17   3     966      72
  -6  17   3     984      81
   6 -17   3     939      64
   6 -17   3     960      69
 -11  17  -3    1057      73
  11 -17  -3    1026      83
  -6  17   3    1065      91
 -11  17  -3    1044      88
  17 -12  -3    2377      81
  12 -17   3    2309      93
  12 -17   3    2498     100
   5 -17  -3    2453      88
  17  -5   3    2377      65
   5 -17  -3    2511      97
 -12  17   3    2436     104
 -17  12  -3    2228      67
   5  12   3    2358      84
 -12  17   3    2424      98
  -5  17   3    2483     108
   5 -17   3    2368      85
  12 -17  -3    2417      94
  17 -12   3    2383      89
  12 -17  -3    2265     100
   5 -17   3    2450      78
 -12  17  -3    2306      97
 -12  17  -3    2688     127
   5 -17   3    2431      87
 -12  17  -3    2422     109
  13 -17   3     631      52
  17  -4   3     761      37
 -13  17   3     767      60
   4 -17  -3     803      62
   4 -17  -3     767      52
 -17  13  -3     763      49
  17 -13  -3     743      47
 -17  13  -3     691      53
   4  13   3     832      52
 -13  17   3     742      54
  13 -17   3     852      61
  13 -17  -3     791      59
   4 -17   3     722      45
 -13  17  -3     655      56
  13 -17  -3     762      53
   4 -17   3     760      51
 -13  17  -3    1329     110
 -13  17  -3     668      51
   4 -17   3     780      46
  17 -13   3     826      52
  -4  17   3     820      67
 -14  17   3    2216     101
   3 -17  -3    2248      85
 -17  14  -3    2268      74
 -14  17   3    2224      87
 -17  14  -3    2171      80
   3  14   3    2116      90
  14 -17   3    2184      92
  14 -17   3    2323      99
  17 -14  -3    2238      85
   3 -17  -3    2088      80
   3 -17   3    1905      69
 -17  14   3    2001      67
 -14  17  -3    1867      88
 -14  17  -3    1912     102
 -14  17  -3    2201     113
  17 -14   3    1879      88
  -3  17   3    1948     100
   3 -17   3    2001      53
   3 -17   3    1966      73
 -17  14   3    1920      63
   2 -17  -3    1490      70
  15 -17   3    1595      88
 -15  17   3    1549      92
   2  15   3    1485      89
 -17  15  -3    1648      75
   2 -17  -3    1485      79
 -15  17   3    1480      79
  17 -15  -3    1572      84
 -17  15  -3    1643      64
 -17  15  -3    1448      80
 -17  15   3    1314      68
 -17  15   3    1395      68
   2 -17   3    1310      59
   2 -17   3    1356      61
 -15  17  -3    1348      86
  -2  17   3    1261      99
  15 -17  -3    1417      84
  17 -15   3    1425      86
 -15  17  -3    1541      97
 -15  17  -3    1696     112
 -16  17   3      28      43
   1  16   3      98      53
   1 -17  -3       7      29
 -17  16  -3      48      37
  17 -16  -3       6      41
 -17  16  -3       7      43
 -16  17   3       7      36
  16 -17   3       7      45
  16 -17  -3       6      41
   1 -17   3       7      23
  -1 -16  -3       7      20
  -1  17   3     130      60
  17 -16   3       6      43
 -16  17  -3      32      45
 -16  17  -3     115      44
 -17  16   3      49      38
 -17  16   3       5      33
   1 -17   3       8      21
   0 -17  -3    1292      51
  17 -17   3    1315      86
 -17  17  -3    1359      82
 -17  17   3    1329      79
 -17  17  -3    1303      76
  17 -17  -3    1327      83
 -17  17  -3    1240      85
   0 -17  -3    1299      53
   0  17   3    1887     107
 -17  17   3    1383      58
   9 -18   3    1176      83
  -9  18   3    1192      94
  18  -9  -3    1071      52
  -9  18   3    1053      89
   9 -18   3    1080      75
   9 -18  -3     986      85
  18  -9   3    1150      64
  -9  18  -3    1065      94
   9 -18   3    1119      81
   9 -18  -3    1129      79
   9 -18  -3    1087      79
  18  -8   3     501      38
 -10  18   3     425      52
  10 -18   3     342      45
  10 -18   3     441      47
   8 -18  -3     383      42
  18 -10  -3     459      35
   8 -18  -3     482      53
   8 -18  -3     488      48
 -10  18   3     465      57
  10 -18   3     456      49
   8 -18   3     233      44
  18 -10   3     201      37
   8 -18   3     193      42
  10 -18  -3     170      45
  10 -18  -3     176      48
 -10  18  -3     128      48
  -8  18   3     275      54
 -10  18  -3     282      68
  18  -8  -3     212      26
  -8  18   3     206      51
   8 -18   3     165      41
  11 -18   3    1501      80
 -11  18   3    1629      88
   7 -18  -3    1541      80
  11 -18   3    1670      86
  18  -7   3    1563      60
  18 -11  -3    1602      64
   7  11   3    1671      69
   7 -18  -3    1711      80
   7 -18  -3    1655      87
 -11  18   3    1546      97
  11 -18  -3    1602      82
   7 -18   3    1571      79
  11 -18  -3    1554      91
  -7  18   3    1640      97
   7 -18   3    1600      74
  18 -11   3    1626      73
 -11  18  -3    1645     108
 -11  18  -3    1532      97
  -7  18   3    1772     102
   7 -18   3    1657      81
  18 -12  -3     174      36
   6  12   3     124      38
  12 -18   3     170      44
 -12  18   3     186      51
   6 -18  -3     176      43
 -12  18   3     148      50
   6 -18  -3     181      41
   6 -18  -3     112      44
  18  -6   3     181      29
  12 -18   3     212      48
 -12  18  -3     195      54
  12 -18  -3      99      47
  -6  18   3     137      55
   6 -18   3     188      40
  18 -12   3     127      40
 -12  18  -3     236      61
  12 -18  -3     140      45
   6 -18   3     187      38
   6 -18   3     149      39
   5 -18  -3    2876     103
 -13  18   3    2778     116
  18  -5   3    2663      68
  13 -18   3    2652      99
   5 -18  -3    2547      93
 -18  13  -3    2745      71
  18 -13  -3    2660      88
 -13  18   3    2873     104
  13 -18   3    2767     105
   5  13   3    2498      89
  13 -18  -3    2491     108
  -5  18   3    2500     112
 -13  18  -3    2721     130
  18 -13   3    2496      92
 -13  18  -3    2354     101
   5 -18   3    2320      88
  13 -18  -3    2488      97
   5 -18   3    2568      78
 -13  18  -3    2657     114
   5 -18   3    2464      89
 -18  14  -3     536      52
 -18  14  -3     678      56
 -14  18   3     679      59
 -14  18   3     682      66
   4  14   3     632      55
  18 -14  -3     664      69
   4 -18  -3     729      62
  14 -18   3     656      59
   4 -18  -3     734      68
  -4  18   3     783      73
  18 -14   3     615      55
   4 -18   3     423      45
 -14  18  -3     688      61
  14 -18  -3     554      55
   4 -18   3     671      48
 -14  18  -3     519      60
   4 -18   3     670      50
   3 -18  -3       1      38
 -18  15  -3       1      29
   3 -18  -3       1      34
  15 -18   3      28      42
 -15  18   3      17      47
 -18  15  -3       1      34
 -15  18   3       1      42
  18 -15  -3       1      39
 -15  18  -3       1      48
  18 -15   3       1      42
 -15  18  -3       4      41
   3 -18   3       1      30
  15 -18  -3       1      44
   3 -18   3       1      29
 -18  15   3       1      28
 -18  15   3       1      27
  16 -18   3    1503      88
  18 -16  -3    1347      85
 -16  18   3    1369      77
 -18  16  -3    1332      71
   2 -18  -3    1348      69
   2  16   3    1449      97
   2 -18  -3    1402      69
 -18  16  -3    1348      80
 -16  18   3    1235      94
 -18  16  -3    1247      55
  16 -18  -3    1242      85
   2 -18   3    1288      56
  18 -16   3    1274      86
 -18  16   3    1244      68
  -2  18   3    1690     111
 -16  18  -3    1312      84
 -16  18  -3    1345      99
   2 -18   3    1307      59
 -18  16   3    1309      70
 -16  18  -3    1423     103
 -18  17  -3    1113      69
 -17  18   3    1005      67
   1  17   3     872      91
  17 -18   3     998      88
 -17  18   3    1020      86
  18 -17  -3     977      84
 -18  17  -3     944      84
 -18  17  -3     996      74
   1 -18  -3     901      59
   1 -18  -3    1106      61
 -18  17   3     913      72
  17 -18  -3     937      83
 -17  18  -3     919      80
   1 -18   3     902      37
 -18  17   3     926      73
  -1  18   3     952      75
 -17  18  -3     932      89
  18 -17   3     987      86
 -17  18  -3    1138      96
  18 -18   3       0      46
   0 -18  -3       0      24
  18 -18  -3      27      45
 -18  18   3       9      43
 -18  18  -3       3      46
   0  18   3      39      57
 -18  18  -3       0      38
  10 -19   3    1887      89
  10 -19   3    1954      97
   9 -19  -3    1903      92
   9 -19  -3    1922      91
  10 -19   3    1668     102
  19 -10  -3    1989      69
 -10  19   3    2490     113
  19  -9   3    1894      74
   9 -19  -3    2215     112
 -10  19   3    1878     106
  19 -10   3    1808      76
  10 -19  -3    2016     109
 -10  19  -3    2059     143
   9 -19   3    1771      85
   9 -19   3    1827      92
   9 -19   3    1523     100
  10 -19  -3    1765      89
  -9  19   3    1818     102
  19  -9  -3    1888      62
 -10  19  -3    1765     103
   8 -19  -3     483      52
   8 -19  -3     495      51
  19 -11  -3     542      42
  11 -19   3     449      52
  11 -19   3     398      58
   8  11   3     579      47
  19  -8   3     494      41
 -11  19   3     457      63
   8 -19  -3     513      61
  11 -19  -3     474      54
   8 -19   3     491      51
   8 -19   3     339      53
  19  -8  -3     545      42
  19 -11   3     527      47
   8 -19   3     485      49
 -11  19  -3     445      59
  11 -19  -3     539      68
 -12  19   3    2349     116
 -12  19   3    2591     112
  19 -12  -3    2369      84
  12 -19   3    2329      98
  19  -7   3    2354      76
   7 -19  -3    2329      98
   7 -19  -3    2370      96
  12 -19   3    2328     112
   7  12   3    2774      95
   7 -19  -3    2540     117
  12 -19  -3    2352     121
   7 -19   3    2562      98
   7 -19   3    2768      90
  12 -19  -3    2439     102
  19 -12   3    2408      92
   7 -19   3    2319      99
 -12  19  -3    2399     120
 -13  19   3    1944     100
   6 -19  -3    1938      84
  19  -6   3    1862      63
  13 -19   3    1951      91
   6 -19  -3    1941      99
   6  13   3    2164      95
  13 -19   3    1942     101
 -13  19   3    2017     112
   6 -19  -3    2066      89
  19 -13  -3    1825      81
 -13  19  -3    1926     109
  13 -19  -3    1720      92
  19 -13   3    1865      86
   6 -19   3    1871      74
   6 -19   3    1790      87
   6 -19   3    1833      84
 -14  19   3       2      50
 -19  14  -3       2      26
  19  -5   3      12      26
 -14  19   3      10      49
  14 -19   3       2      44
  19 -14  -3      15      37
   5 -19  -3       2      36
   5  14   3       3      43
   5 -19  -3       2      41
  19 -14   3      13      42
 -14  19  -3      24      51
 -14  19  -3      67      63
   5 -19   3       1      36
  -5  19   3      17      55
  14 -19  -3      15      46
   5 -19   3      23      33
   5 -19   3      18      37
   4  15   3    1621      88
  15 -19   3    1884      94
 -15  19   3    1580      91
  19 -15  -3    1822      85
 -15  19   3    1923     108
   4 -19  -3    1748      86
   4 -19  -3    1713      82
 -19  15  -3    1601      68
   4 -19   3    1508      54
  15 -19  -3    1583      91
  -4  19   3    1557     114
   4 -19   3    1706      77
 -15  19  -3    1616      93
   4 -19   3    1542      70
 -15  19  -3    1526     108
  19 -15   3    1757      91
 -15  19  -3    1890     118
 -16  19   3    2884     117
   3 -19  -3    2732      90
  19 -16  -3    2862     103
   3  16   3    2875     107
 -19  16  -3    2858      86
   3 -19  -3    2864      97
 -16  19   3    2758     100
  16 -19   3    2787     109
 -19  16  -3    2629      90
  19 -16   3    2977     108
  -3  19   3    2869     120
 -16  19  -3    2882     122
 -16  19  -3    2750     107
   3 -19   3    2819      84
   3 -19   3    2714      80
 -19  16   3    2894      80
 -19  16   3    2666      73
 -16  19  -3    3452     132
  16 -19  -3    2990     110
 -17  19   3       7      41
   2 -19  -3      15      34
 -17  19   3       4      49
  17 -19   3      10      48
 -19  17  -3       5      34
 -19  17  -3       2      41
  19 -17  -3      35      46
   2  17   3       4      52
   2 -19  -3       4      35
 -17  19  -3      16      51
  19 -17   3       4      47
  -2  19   3       5      60
 -19  17   3       5      35
  17 -19  -3      40      47
 -17  19  -3       5      42
 -19  17   3      17      35
   2 -19   3       1      26
   2 -19   3       5      28
 -18  19   3     947      87
 -19  18  -3    1013      85
 -19  18  -3    1092      75
  19 -18  -3     973      86
  18 -19   3    1054      90
   1  18   3    1149     103
   1 -19  -3    1094      59
 -18  19   3     955      66
   1 -19  -3     909      56
 -18  19  -3    1004      82
  19 -18   3    1160      91
  -1  19   3    1046      80
 -18  19  -3     986      94
 -18  19  -3    1332      96
  18 -19  -3    1039      88
 -19  18   3    1014      74
 -19  18   3     981      77
 -19  19  -3    1621      82
 -19  19   3    1388      87
  19 -19   3    1471      97
   0  19   3    1406     109
  19 -19  -3    1424      94
 -19  19   3    1527      85
 -19  19  -3    1420      84
 -19  19  -3    1315      94
 -10  20  -3      44      63
 -10  20   3     125      58
  10 -20   3     114      48
  10 -20  -3      91      50
  10 -20   3      20      45
 -10  20   3     132      57
  20 -10   3     125      38
  20 -10  -3     130      32
  10 -20   3      51      45
  10 -20  -3      93      48
   9  11   3    1953      74
   9 -20  -3    2040      94
  20 -11  -3    1954      75
 -11  20   3    1973     114
  20  -9   3    1885      76
  11 -20   3    1909      94
  11 -20   3    2145     102
   9 -20  -3    1991     105
 -11  20   3    1871     109
  20  -9  -3    1965      65
  11 -20  -3    1872      96
   9 -20   3    2040      92
   9 -20   3    2050      99
  -9  20   3    1907     111
  20 -11   3    2032      84
 -11  20  -3    1775     122
   9 -20   3    1883      96
  11 -20  -3    1869     107
   8  12   3    1818      79
  20 -12  -3    1843      77
 -12  20   3    1919     105
  12 -20   3    1889      94
  12 -20   3    2094     102
  20  -8   3    1907      73
   8 -20  -3    1987     105
   8 -20  -3    1912      91
 -12  20   3    2000     114
   8 -20  -3    1924      94
 -12  20  -3    1603     121
  20 -12   3    1837      86
  12 -20  -3    1767      94
 -12  20  -3    1752     111
  -8  20   3    1850     108
   8 -20   3    1809      92
  12 -20  -3    1613     104
  20  -8  -3    1865      59
   8 -20   3    1814      85
   8 -20   3    1809      92
   7 -20  -3      83      44
  20 -13  -3      82      38
   7  13   3      14      41
   7 -20  -3     104      49
  13 -20   3     157      48
 -13  20   3     152      56
  13 -20   3      51      47
  20  -7   3      78      32
   7 -20  -3     119      44
 -13  20   3      51      58
   7 -20   3     120      42
  -7  20   3      93      62
 -13  20  -3      66      66
   7 -20   3      55      42
   7 -20   3      94      42
  13 -20  -3     146      49
  20 -13   3     109      44
 -13  20  -3     110      58
 -14  20   3     755      64
   6  14   3     630      53
   6 -20  -3     540      51
   6 -20  -3     704      59
  14 -20   3     548      55
  20 -14  -3     650      51
  20  -6   3     595      49
 -14  20   3     671      68
 -14  20  -3     559      66
   6 -20   3     640      46
   6 -20   3     480      47
  20 -14   3     529      52
   6 -20   3     573      50
 -14  20  -3     686      80
  -6  20   3     619      68
  14 -20  -3     597      58
 -20  15  -3     975      52
  20 -15  -3     967      77
 -15  20   3    1212     104
   5  15   3     948      84
 -15  20   3    1215      92
   5 -20  -3    1038      77
   5 -20  -3    1053      90
  15 -20   3    1073      89
  20 -15   3    1307      89
  -5  20   3    1408     111
  15 -20  -3    1248      90
   5 -20   3    1150      73
 -15  20  -3    1412     112
   5 -20   3    1246      61
   5 -20   3    1345      78
   4  16   3     738      64
   4 -20  -3     699      72
   4 -20  -3     639      53
  20 -16  -3     644      57
 -16  20   3     843      84
  16 -20   3     661      62
 -16  20   3     815      71
 -20  16  -3     629      55
  -4  20   3     873      81
   4 -20   3     759      62
   4 -20   3     767      67
  20 -16   3     755      63
  16 -20  -3     654      63
 -16  20  -3     608      58
 -16  20  -3     784      74
   3 -20  -3    1126      74
 -17  20   3    1191      83
   3 -20  -3    1261      74
  20 -17  -3    1320      88
 -20  17  -3    1198      66
 -20  17  -3    1127      72
   3  17   3     935      93
 -17  20   3    1279      99
  17 -20   3    1304      94
   3 -20   3    1131      64
 -20  17   3    1112      61
 -17  20  -3    1306     106
   3 -20   3    1066      59
  17 -20  -3    1132      92
 -20  17   3    1108      53
  -3  20   3    1062     109
 -17  20  -3    1191      92
  20 -17   3    1084      90
  20 -18  -3     692      63
 -20  18  -3     753      76
 -18  20   3     753      65
 -18  20   3     820      71
 -20  18  -3     865      70
   2 -20  -3     923      63
   2 -20  -3     707      62
   2  18   3     762      69
  18 -20   3     709      65
 -20  18   3     798      70
 -18  20  -3     773      68
 -18  20  -3     746      62
   2 -20   3     826      45
  18 -20  -3     717      65
  20 -18   3     849      88
 -20  18   3     827      63
   2 -20   3     735      42
  -2  20   3     776      77
   1  19   3     111      62
   1 -20  -3     166      29
 -20  19  -3     134      40
   1 -20  -3     107      27
  19 -20   3     131      53
 -20  19  -3     131      49
  20 -19  -3      96      50
 -19  20   3     138      49
 -19  20  -3     177      54
 -19  20  -3     151      45
 -19  20  -3     164      51
 -20  19   3     213      44
  19 -20  -3     134      51
  -1  20   3     241      66
  20 -19   3     157      54
 -20  19   3     128      42
  20 -20  -3     217      55
 -20  20  -3     246      57
 -20  20   3     264      48
   0  20   3     159      62
  20 -20   3     289      59
 -20  20   3     236      49
 -20  20  -3     272      49
 -11  21   3    2562     126
  11 -21   3    2403     112
  10 -21  -3    2162     119
  10 -21  -3    2155     103
  21 -10   3    2247      87
 -10  21  -3    2590     151
  11 -21   3    2215     100
  21 -11  -3    2140      81
  11 -21  -3    2083     101
  10 -21   3    2140     107
  11 -21  -3    2159     117
  21 -11   3    2119      88
  21 -10  -3    1949      73
  10 -21   3    2023      98
  10 -21   3    2016     103
 -10  21   3    2343     125
 -11  21  -3    2590     146
 -12  21   3      73      57
  12 -21   3     119      50
 -12  21   3     165      60
  -9  21  -3     227      79
   9 -21  -3      34      55
   9  12   3      59      42
  12 -21   3     138      49
  21 -12  -3      75      38
   9 -21  -3      30      48
  21  -9   3     116      37
   9 -21   3      25      42
   9 -21   3      92      48
  21  -9  -3     104      30
  -9  21   3     196      65
  12 -21  -3     120      50
  21 -12   3      97      43
  12 -21  -3      31      53
   9 -21   3     109      47
  21  -8   3    1726      72
  13 -21   3    1877      97
 -13  21   3    1944     111
 -13  21   3    1739     124
  13 -21   3    2096     107
   8 -21  -3    1797      95
   8 -21  -3    1815      92
  21 -13  -3    1798      81
   8  13   3    1723      85
   8 -21  -3    1867     106
  13 -21  -3    1841      97
   8 -21   3    1849      96
   8 -21   3    1856      96
 -13  21  -3    1984     120
  21 -13   3    1882      89
  -8  21   3    2202     119
   8 -21   3    1912      85
   7 -21  -3    1006      96
   7  14   3     971      80
  21 -14  -3    1023      77
  14 -21   3     963      88
   7 -21  -3    1121      86
 -14  21   3    1058     112
  21  -7   3    1008      62
 -14  21   3    1071     100
   7 -21   3     996      74
   7 -21   3    1014      82
  -7  21   3    1403     121
 -14  21  -3    1102     111
 -14  21  -3    1340     129
   7 -21   3    1062      85
  14 -21  -3    1101      93
  21 -14   3    1012      84
  21 -15  -3       2      40
 -15  21   3       2      52
  15 -21   3       7      47
 -15  21   3       2      54
   6 -21  -3       5      50
   6 -21  -3       2      40
   6  15   3       2      42
   6 -21   3       2      36
  21 -15   3      13      46
   6 -21   3       2      39
 -15  21  -3       2      59
 -15  21  -3      55      75
   6 -21   3       2      37
  -6  21   3       2      59
  15 -21  -3       2      47
   5 -21  -3     659      58
  16 -21   3     658      63
   5  16   3     631      60
  21 -16  -3     670      59
 -16  21   3     740      65
 -16  21   3     719      71
   5 -21  -3     692      55
 -16  21  -3     756      74
   5 -21   3     723      66
  16 -21  -3     656      63
  21 -16   3     904      86
  -5  21   3     695      76
   5 -21   3     855      74
 -17  21   3     501      64
   4  17   3     520      62
   4 -21  -3     441      49
 -17  21   3     456      56
   4 -21  -3     460      47
  17 -21   3     481      60
  21 -17  -3     547      57
  -4  21   3     767      78
  17 -21  -3     632      61
   4 -21   3     654      47
 -17  21  -3     717      73
   4 -21   3     652      58
  21 -17   3     727      62
  21 -18  -3       9      47
  18 -21   3       1      49
 -18  21   3       1      44
   3 -21  -3       1      36
 -18  21   3       1      52
   3  18   3       1      51
   3 -21  -3       1      34
 -21  18  -3       1      36
   3 -21   3       1      30
  21 -18   3      41      51
  18 -21  -3       1      50
 -18  21  -3       1      43
 -18  21  -3       1      54
  -3  21   3      33      63
   3 -21   3       1      27
 -21  18   3       1      25
 -18  21  -3      69      62
 -19  21   3     617      52
   2 -21  -3     630      53
  21 -19  -3     577      63
  19 -21   3     603      68
 -21  19  -3     611      53
   2  19   3     521      67
   2 -21  -3     645      60
 -21  19  -3     565      47
 -19  21   3     571      62
 -21  19   3     589      58
 -19  21  -3     576      66
  19 -21  -3     610      65
 -21  19   3     672      69
  -2  21   3     495      71
  21 -19   3     597      66
 -19  21  -3     518      56
 -19  21  -3     680      69
  20 -21   3     992      92
 -20  21   3     971      91
  21 -20  -3    1017      92
 -21  20  -3     749      60
   1 -21  -3     947      41
   1 -21  -3     949      45
   1  20   3     857      76
 -21  20  -3     937      77
 -20  21  -3     809      60
  -1  21   3     689      76
 -21  20   3    1145      82
 -20  21  -3     728      59
  20 -21  -3     774      68
  21 -20   3     699      66
 -21  20   3     939      75
 -20  21  -3     764      67
 -21  21  -3      62      51
 -21  21  -3      84      43
  21 -21  -3      90      52
  21 -21   3     103      54
 -21  21   3     122      47
 -21  21   3     141      47
   0  21   3       2      62
  11 -22  -3      83      53
  11 -22   3      42      51
  11 -22  -3      86      61
  11 -22   3      70      54
 -11  22   3     180      68
  22 -11  -3      69      36
  22 -11   3     152      44
 -11  22  -3      75      76
  12 -22   3    1453      91
 -10  22  -3    1090      89
  10 -22  -3    1198      92
  10  12   3     998      72
  10 -22  -3    1504     113
  22 -10   3    1317      75
  12 -22   3    1245     104
 -12  22   3    1409     114
  22 -12  -3    1251      73
 -12  22  -3    1226      97
  10 -22   3    1209      87
  10 -22   3    1308     101
 -10  22   3    1548     120
  22 -12   3    1358      83
  12 -22  -3    1094      93
  12 -22  -3    1289     113
  10 -22   3    1282      92
  22 -10  -3    1199      63
  -9  22  -3    2360     155
   9  13   3    2321      94
   9 -22  -3    2531     125
  22  -9   3    2356      87
 -13  22   3    2319     138
 -13  22   3    2562     123
   9 -22  -3    2501     107
  13 -22   3    2421     107
  13 -22   3    2465     120
  22 -13  -3    2423      93
   9 -22   3    2298     112
   9 -22   3    2329      99
   9 -22   3    2556     111
  22 -13   3    2333     100
 -13  22  -3    2758     152
  -9  22   3    2560     134
  13 -22  -3    2349     111
   8 -22  -3     170      53
   8  14   3     149      49
   8 -22  -3     209      61
  22  -8   3     141      39
 -14  22   3     232      66
 -14  22   3     172      67
  14 -22   3     133      54
   8 -22  -3     171      51
  22 -14  -3     167      46
  14 -22  -3     141      56
  22 -14   3     175      51
 -14  22  -3     334      86
   8 -22   3     125      51
   8 -22   3     178      51
   8 -22   3     160      47
  -8  22   3     287      74
  22  -7   3    1179      66
 -15  22   3    1345     107
   7 -22  -3    1256     104
 -15  22   3    1027      79
  15 -22   3    1224      94
   7 -22  -3    1171      92
  22 -15  -3    1193      82
   7  15   3    1146      87
  22 -15   3    1383      90
 -15  22  -3    1767     144
  15 -22  -3    1350      97
   7 -22   3    1333      87
   7 -22   3    1241      85
   7 -22   3    1320      74
 -15  22  -3    1233     118
  -7  22   3    1708     132
   6 -22  -3     629      57
 -16  22   3     575      72
   6  16   3     498      58
  16 -22   3     633      66
   6 -22  -3     588      58
  22 -16  -3     655      58
 -16  22   3     576      65
 -16  22  -3     726      83
  16 -22  -3     647      66
   6 -22   3     594      51
 -16  22  -3     600      76
   6 -22   3     701      57
  -6  22   3     619      77
  22 -16   3     671      64
 -17  22   3      49      53
 -17  22   3      82      58
   5 -22  -3      80      42
  17 -22   3      31      51
   5  17   3       1      50
  22 -17  -3      25      46
   5 -22  -3      20      42
 -17  22  -3      63      62
  17 -22  -3      27      52
 -17  22  -3       9      69
  -5  22   3       1      60
   5 -22   3      35      36
  22 -17   3      27      48
   5 -22   3      60      39
 -18  22   3     505      68
  22 -18  -3     521      61
   4 -22  -3     497      49
 -18  22   3     437      58
   4 -22  -3     452      48
  18 -22   3     459      65
   4  18   3     452      62
  -4  22   3     469      76
 -18  22  -3     651      74
   4 -22   3     714      65
  18 -22  -3     526      65
  22 -18   3     712      68
   4 -22   3     715      59
 -18  22  -3     724      77
  22 -19  -3     759      66
   3 -22  -3     906      69
 -19  22   3     839      72
  19 -22   3     781      70
 -22  19  -3     912      69
   3  19   3     635      68
   3 -22  -3     901      65
 -19  22   3     897      80
 -19  22  -3     819      67
 -19  22  -3     880      78
  19 -22  -3     766      72
 -19  22  -3     937      78
   3 -22   3     913      52
  -3  22   3     897      84
   3 -22   3     847      47
  22 -19   3     733      70
  22 -20  -3     317      58
   2  20   3     249      64
 -20  22   3     307      58
 -22  20  -3     287      46
  20 -22   3     248      61
   2 -22  -3     341      36
   2 -22  -3     268      31
 -20  22  -3     350      63
 -20  22  -3     241      51
  22 -20   3     316      59
 -22  20   3     262      36
  20 -22  -3     236      58
  -2  22   3     225      66
 -20  22  -3     296      57
 -22  20   3     422      47
 -21  22   3     243      51
  22 -21  -3     203      56
 -22  21  -3     188      44
   1  21   3     218      66
 -21  22   3     251      53
 -22  21  -3     184      50
  21 -22   3     213      59
 -21  22  -3     217      49
  -1  22   3     198      70
 -22  21   3     259      48
  22 -21   3     214      58
 -21  22  -3     225      59
 -22  21   3     244      43
  21 -22  -3     137      55
   0  22   3     432      78
 -22  22  -3     469      54
 -22  22   3     596      60
 -22  22   3     517      56
 -22  22  -3     563      64
  22 -22   3     562      71
  22 -22  -3     399      64
 -11  23  -3    1354     137
  11 -23  -3    1409     111
  12 -23   3    1252      96
 -12  23   3    1281     113
  11  12   3    1188      74
  23 -12  -3    1329      76
  23 -11   3    1309      82
  11 -23  -3    1292      96
  12 -23   3    1501     106
  11 -23   3    1446     102
 -11  23   3    1271     115
  23 -12   3    1381      86
  12 -23  -3    1283      97
  12 -23  -3    1232     114
  11 -23   3    1357      92
  23 -11  -3    1365      72
 -12  23  -3    1359     138
  13 -23   3     115      52
  10 -23  -3      43      52
 -13  23   3     131      62
  10  13   3      65      42
  13 -23   3     257      56
  10 -23  -3     228      58
 -10  23  -3     189      73
  23 -13  -3     141      40
  23 -10   3     167      43
  10 -23   3     137      49
  23 -13   3     136      46
  10 -23   3     239      51
  13 -23  -3     219      55
 -13  23  -3     148      76
 -10  23   3     215      67
  10 -23   3      82      49
  23  -9   3     424      45
   9 -23  -3     438      62
   9 -23  -3     511      59
  -9  23  -3     348      77
  23 -14  -3     447      50
  14 -23   3     432      60
 -14  23   3     443      78
 -14  23   3     439      70
   9  14   3     361      52
   9 -23   3     423      57
   9 -23   3     447      53
   9 -23   3     442      56
 -14  23  -3     439      82
  14 -23  -3     386      61
  23 -14   3     450      56
  -9  23   3     447      74
  23 -15  -3     879      79
   8 -23  -3     866      70
   8 -23  -3     775      64
  23  -8   3     952      67
 -15  23   3     708      74
 -15  23   3     779      83
   8  15   3     695      60
  -8  23  -3     864      91
  15 -23   3     741      68
 -15  23  -3     900      91
  15 -23  -3     801      70
  -8  23   3     764      79
   8 -23   3     910      86
   8 -23   3     772      57
   8 -23   3     745      62
  23 -15   3     859      85
 -16  23   3       2      59
  16 -23   3       2      52
   7  16   3       2      46
   7 -23  -3      93      49
  23 -16  -3      38      44
   7 -23  -3      65      46
 -16  23   3      75      60
 -16  23  -3       2      76
  -7  23   3      96      70
   7 -23   3      44      43
 -16  23  -3      56      63
  23 -16   3      66      52
   7 -23   3      76      46
  16 -23  -3      69      53
  17 -23   3     306      61
   6 -23  -3     397      53
  23 -17  -3     341      55
 -17  23   3     356      63
   6 -23  -3     356      52
 -17  23   3     359      69
   6  17   3     255      56
  23 -17   3     458      61
 -17  23  -3     432      74
  17 -23  -3     428      63
 -17  23  -3     513      83
   6 -23   3     401      51
  -6  23   3     356      74
   6 -23   3     335      44
  23 -18  -3     634      62
 -18  23   3     555      63
  18 -23   3     521      64
   5  18   3     488      63
 -18  23   3     646      73
   5 -23  -3     606      53
   5 -23  -3     550      52
  18 -23  -3     580      66
   5 -23   3     537      46
 -18  23  -3     503      75
   5 -23   3     620      50
  23 -18   3     575      65
 -18  23  -3     704      83
  -5  23   3     579      78
   4 -23  -3       3      38
 -23  19  -3       3      39
   4 -23  -3       3      38
 -19  23   3      65      57
   4  19   3       3      52
  23 -19  -3       3      49
  19 -23   3       3      53
 -19  23   3      44      48
  19 -23  -3       3      54
  -4  23   3       3      69
   4 -23   3       3      34
 -19  23  -3     168      69
 -19  23  -3       9      60
   4 -23   3       3      32
  23 -19   3       3      53
  23 -20  -3     177      54
  20 -23   3      65      58
   3 -23  -3      62      36
 -20  23   3     152      58
   3 -23  -3     207      39
 -23  20  -3     133      38
   3  20   3     140      63
  23 -20   3     181      59
 -20  23  -3     221      62
  20 -23  -3     191      59
 -20  23  -3     343      64
  -3  23   3     174      74
 -20  23  -3     182      54
   2 -23  -3     494      46
 -21  23   3     381      62
   2 -23  -3     412      40
  23 -21  -3     395      62
   2  21   3     372      73
 -23  21  -3     379      50
  21 -23   3     456      67
  -2  23   3     376      80
 -23  21   3     335      36
 -23  21   3     534      49
  21 -23  -3     329      64
 -21  23  -3     385      65
 -21  23  -3     330      54
  23 -21   3     382      66
 -23  22  -3     113      48
  22 -23   3      10      56
 -22  23   3      87      50
   1  22   3      10      62
  23 -22  -3      72      55
 -22  23   3     127      53
  23 -22   3      47      56
 -22  23  -3      10      55
 -23  22   3      10      37
  22 -23  -3      26      57
  -1  23   3      10      63
 -22  23  -3     114      46
 -23  22   3      65      46
  23 -23  -3     217      60
 -23  23   3     139      46
 -23  23   3     253      55
   0  23   3       3      66
  23 -23   3     196      61
 -23  23  -3     137      54
  12 -24  -3      55      58
  24 -12   3      70      44
  24 -12  -3      84      39
 -12  24   3       1      67
 -12  24  -3       7      76
  12 -24   3      45      52
  12 -24   3     159      54
  12 -24  -3       5      53
  11  13   3     525      53
  24 -11   3     591      53
  13 -24   3     536      62
  11 -24  -3     558      67
 -13  24   3     572      74
  24 -13  -3     529      51
 -11  24  -3     563      86
  13 -24   3     656      68
  11 -24  -3     568      63
  24 -13   3     440      54
 -11  24   3     507      76
  13 -24  -3     468      63
  24 -11  -3     470      43
  11 -24   3     541      62
  11 -24   3     486      58
 -13  24  -3     479      87
  24 -14  -3     417      51
  10 -24  -3     526      69
  10  14   3     362      52
  10 -24  -3     448      60
  24 -10   3     517      52
 -10  24  -3     391      84
  14 -24   3     484      64
 -14  24   3     401      73
  14 -24  -3     437      64
  10 -24   3     505      61
 -14  24  -3     337      85
  10 -24   3     395      55
  24 -14   3     430      56
 -10  24   3     362      73
  10 -24   3     408      63
  15 -24   3       0      51
   9  15   3       2      43
 -15  24   3      49      65
   9 -24  -3       2      52
  24 -15  -3      34      43
   9 -24  -3      22      49
  24  -9   3       2      38
  -9  24  -3       2      70
  15 -24  -3       0      52
   9 -24   3       3      46
  -9  24   3       6      66
   9 -24   3       2      46
  24 -15   3      19      47
 -15  24  -3      73      79
   9 -24   3      16      47
 -16  24   3     105      64
  16 -24   3     154      57
   8  16   3      49      49
  -8  24  -3     114      73
   8 -24  -3     158      51
   8 -24  -3     215      56
  24 -16  -3     204      49
 -16  24   3     155      65
 -16  24  -3     197      81
  -8  24   3     194      71
  24 -16   3     253      56
   8 -24   3     155      48
  16 -24  -3     190      59
   8 -24   3     230      52
 -17  24   3     481      73
  -7  24  -3     354      85
   7 -24  -3     538      58
   7  17   3     388      60
  17 -24   3     374      64
   7 -24  -3     444      58
 -17  24   3     513      69
  24 -17  -3     434      57
  -7  24   3     453      83
  24 -17   3     567      65
   7 -24   3     444      54
 -17  24  -3     532      83
   7 -24   3     383      50
  17 -24  -3     511      66
 -17  24  -3     747      91
  24 -18  -3      20      48
   6  18   3       4      53
   6 -24  -3      86      46
   6 -24  -3       4      48
  18 -24   3      41      55
 -18  24   3      86      64
 -18  24   3      59      58
   6 -24   3       4      39
  -6  24   3     111      76
   6 -24   3      39      44
 -18  24  -3      29      68
  24 -18   3       4      53
  18 -24  -3      17      55
 -19  24   3     706      75
   5 -24  -3     566      52
  24 -19  -3     607      66
   5  19   3     729      74
   5 -24  -3     831      79
 -19  24   3     660      65
  19 -24   3     594      69
  19 -24  -3     645      69
 -19  24  -3     688      79
   5 -24   3     710      62
  -5  24   3     943      94
 -19  24  -3     923      87
  24 -19   3     688      70
   5 -24   3     771      71
  20 -24   3     299      65
   4 -24  -3     404      47
   4 -24  -3     364      44
   4  20   3     386      68
  24 -20  -3     450      66
 -20  24   3     359      68
   4 -24   3     530      56
   4 -24   3     453      48
  20 -24  -3     352      66
  -4  24   3     427      82
 -20  24  -3     389      71
 -20  24  -3     445      76
  24 -20   3     483      70
  21 -24   3       3      54
 -21  24   3      12      56
  24 -21  -3       3      54
   3 -24  -3      33      34
   3 -24  -3       9      29
   3  21   3       3      56
  -3  24   3       3      69
  21 -24  -3       3      53
 -21  24  -3       3      59
  24 -21   3       3      55
 -22  24   3     144      57
 -22  24   3      91      54
  24 -22  -3     102      58
  22 -24   3      54      60
   2  22   3      35      64
 -24  22  -3     122      43
  22 -24  -3      68      61
 -24  22   3     102      29
 -22  24  -3     120      51
 -22  24  -3      41      59
  24 -22   3      95      59
  -2  24   3       0      71
  23 -24   3     210      66
   1  23   3      91      69
 -23  24   3     226      58
  24 -23  -3     242      62
 -24  23  -3     211      52
 -23  24   3     193      55
  24 -23   3     215      66
  -1  24   3      61      73
  23 -24  -3      62      61
 -24  23   3     286      57
 -24  23   3     193      41
 -23  24  -3     228      51
 -23  24  -3     273      62
  24 -24  -3       0      57
 -24  24   3       0      44
 -24  24   3       6      56
 -24  24  -3       0      51
   0  24   3       0      69
  24 -24   3       3      60
 -12  25  -3     752     101
  12 -25  -3     715      71
  13 -25   3     708      74
 -13  25   3     816      87
  25 -12   3     825      83
  25 -13  -3     815      77
  13 -25   3     680      67
  12 -25  -3     689      81
  12 -25   3     670      65
  25 -12  -3     733      72
  13 -25  -3     644      69
 -13  25  -3     999     108
  12 -25   3     665      73
  25 -13   3     732      63
 -12  25   3     893      90
  14 -25   3       0      52
 -14  25   3     248      74
 -11  25  -3     115      94
  25 -11   3      42      44
  11 -25  -3      68      66
  25 -14  -3      32      42
  11 -25  -3      67      55
  25 -14   3      38      48
  11 -25   3       2      54
  11 -25   3      28      50
  14 -25  -3      14      58
 -11  25   3     216      78
  10  15   3     182      56
  15 -25   3     310      62
  25 -10   3     201      45
  25 -15  -3     239      49
  10 -25  -3     238      56
  10 -25  -3     242      64
 -10  25  -3     272      93
 -15  25   3     229      72
 -10  25   3     344      80
  10 -25   3     230      56
  25 -15   3     212      54
  15 -25  -3     233      62
  10 -25   3     262      58
  10 -25   3     242      53
 -16  25   3     222      72
   9 -25  -3     198      61
  25 -16  -3     168      50
  -9  25  -3     249      90
  16 -25   3     149      57
   9  16   3     149      58
  25 -16   3     143      55
   9 -25   3     189      53
  16 -25  -3     133      60
  -9  25   3     333      81
   9 -25   3     117      51
   8  17   3       2      51
  25 -17  -3      23      47
   8 -25  -3       3      46
  -8  25  -3       2      85
  17 -25   3       3      55
 -17  25   3       3      65
 -17  25   3       3      65
   8 -25  -3      17      52
  25 -17   3      37      53
  -8  25   3      73      73
   8 -25   3       2      46
 -17  25  -3     176      86
   8 -25   3      10      44
  17 -25  -3      14      56
  -7  25  -3     355      92
 -18  25   3     349      72
   7  18   3     263      59
  18 -25   3     365      63
   7 -25  -3     458      56
   7 -25  -3     391      54
  25 -18  -3     396      58
 -18  25   3     379      68
  25 -18   3     315      60
   7 -25   3     330      52
 -18  25  -3     503      90
   7 -25   3     328      46
  18 -25  -3     328      65
  -7  25   3     343      82
 -18  25  -3     393      77
  -6  25  -3     330      87
   6 -25  -3     468      55
   6  19   3     403      68
 -19  25   3     581      70
 -19  25   3     551      78
  25 -19  -3     586      68
   6 -25  -3     534      57
  19 -25   3     542      70
   6 -25   3     631      68
   6 -25   3     781      80
 -19  25  -3     734      90
 -19  25  -3     606      82
  19 -25  -3     604      75
  -6  25   3     587      91
  25 -19   3     511      69
   5  20   3       2      54
 -20  25   3       2      53
 -20  25   3       2      61
   5 -25  -3       2      40
  25 -20  -3       4      54
  20 -25   3       2      58
   5 -25  -3       0      43
  -5  25   3       2      69
   5 -25   3       2      32
 -20  25  -3       2      67
   5 -25   3       2      35
  25 -20   3       2      56
 -20  25  -3       2      72
  20 -25  -3       2      56
   4  21   3     148      67
   4 -25  -3     275      38
  25 -21  -3     301      63
 -21  25   3     205      63
   4 -25  -3     365      45
  21 -25   3     284      66
  -4  25   3     255      77
  21 -25  -3     265      65
 -21  25  -3     272      69
  25 -21   3     316      66
 -21  25  -3     284      70
  22 -25   3     234      65
  25 -22  -3     208      61
   3  22   3     175      69
   3 -25  -3     180      26
 -22  25   3     216      63
  -3  25   3     223      79
  25 -22   3     354      65
  22 -25  -3     224      65
 -22  25  -3     196      66
  23 -25   3      12      61
 -23  25   3       2      55
 -23  25   3      36      57
   2  23   3       2      65
  25 -23  -3       2      57
 -25  23  -3       2      41
 -23  25  -3      61      48
  25 -23   3       2      58
  -2  25   3       2      74
  23 -25  -3       2      62
 -23  25  -3       2      58
  13 -26  -3       2      57
  13 -26   3       2      53
  26 -13  -3       2      42
 -13  26   3      68      73
  13 -26   3     105      57
 -13  26  -3       2      87
  26 -13   3       2      47
 -12  26  -3     173      92
  12 -26  -3     286      69
  14 -26   3     140      61
  14 -26   3     347      66
 -14  26   3     319      79
  26 -12   3     221      51
  26 -14  -3     273      49
  12 -26  -3     196      61
 -14  26  -3     141      91
 -12  26   3     234      80
  14 -26  -3     133      62
  12 -26   3     143      55
  26 -14   3     281      55
  12 -26   3     250      59
  26 -11   3     363      53
  11 -26  -3     299      61
  15 -26   3     231      61
 -11  26  -3     261      92
  26 -15  -3     290      53
 -15  26   3     184      77
  11 -26  -3     322      64
 -15  26  -3     251      92
  15 -26  -3     202      61
  26 -15   3     305      55
 -11  26   3     181      80
  11 -26   3     420      62
  11 -26   3     251      54
 -10  26  -3       1      81
  16 -26   3       1      55
  10 -26  -3       7      57
  26 -16  -3      35      48
 -16  26   3       1      67
  10  16   3       1      46
  10 -26   3       1      48
  10 -26   3      18      49
 -10  26   3       1      72
 -16  26  -3       1      89
  26 -16   3      53      52
  16 -26  -3       1      56
   9  17   3       1      54
  26 -17  -3     158      52
  17 -26   3     149      60
   9 -26  -3     210      57
 -17  26   3     115      70
  -9  26  -3      31      82
   9 -26   3     160      50
  26 -17   3     154      58
  17 -26  -3      98      60
 -17  26  -3     140      89
   9 -26   3      97      52
  -9  26   3     124      75
  18 -26   3     226      63
   8 -26  -3     304      56
 -18  26   3     239      69
  -8  26  -3     101      80
 -18  26   3     272      75
  26 -18  -3     341      57
   8  18   3     114      58
   8 -26  -3     261      55
 -18  26  -3     497      95
   8 -26   3     287      54
   8 -26   3     222      47
  26 -18   3     279      61
  -8  26   3     192      78
  18 -26  -3     285      64
 -19  26   3     100      69
   7 -26  -3      30      48
   7 -26  -3      36      47
  -7  26  -3       3      79
  19 -26   3      50      58
   7  19   3       3      53
  26 -19  -3      26      54
 -19  26   3       3      61
  19 -26  -3      70      59
   7 -26   3      39      46
  26 -19   3       3      54
   7 -26   3       3      39
 -19  26  -3      44      73
 -19  26  -3      55      82
  -7  26   3       3      76
 -20  26   3     312      62
  -6  26  -3     175      81
   6 -26  -3     327      52
   6  20   3     163      63
  20 -26   3     230      65
  26 -20  -3     293      62
 -20  26   3     389      73
   6 -26  -3     208      49
   6 -26   3     273      42
  -6  26   3     307      87
  20 -26  -3     359      67
   6 -26   3     351      48
 -20  26  -3     561      87
 -20  26  -3     354      79
  26 -20   3     350      66
  -5  26  -3     241      92
  21 -26   3     251      67
  26 -21  -3     287      63
 -21  26   3     458      75
   5 -26  -3     396      50
   5 -26  -3     283      45
   5  21   3     242      70
 -21  26  -3     397      77
   5 -26   3     306      33
 -21  26  -3     658      81
  26 -21   3     296      69
  -5  26   3     236      85
   5 -26   3     365      38
  21 -26  -3     320      68
  13 -27  -3     274      72
  14 -27   3     392      68
  13 -27  -3     361      65
  27 -14  -3     313      52
  14 -27   3     291      62
  27 -13   3     350      57
 -14  27   3     349      81
 -13  27  -3     344      95
  13 -27   3     275      60
  14 -27  -3     295      65
  13 -27   3     369      64
 -13  27   3     345      85
  27 -14   3     327      56
 -14  27  -3     290     101
 -12  27  -3       0      88
 -15  27   3       0      78
  27 -15  -3       1      46
  27 -12   3       0      48
  15 -27   3       0      59
  12 -27  -3       1      62
  12 -27  -3       0      55
 -15  27  -3       0      92
  27 -15   3      16      50
  15 -27  -3       8      60
 -12  27   3      32      81
  12 -27   3       0      53
  12 -27   3       8      56
  16 -27   3     202      64
  11 -27  -3     263      66
 -11  27  -3     135      94
 -16  27   3     264      82
  27 -16  -3     331      55
  11 -27   3     254      60
  27 -16   3     258      60
 -16  27  -3     404     100
  16 -27  -3     255      67
 -11  27   3     223      84
  10  17   3      77      59
  10 -27  -3     235      63
 -10  27  -3     223      95
 -17  27   3     319      81
  17 -27   3     331      68
  27 -17  -3     277      55
  27 -17   3     322      63
  10 -27   3     354      61
  10 -27   3     206      56
  17 -27  -3     286      67
 -10  27   3     280      86
  27 -18  -3      33      51
 -18  27   3       2      71
  18 -27   3       0      60
   9  18   3       0      52
   9 -27  -3      33      52
  -9  27  -3       0      90
   9 -27  -3       0      55
  -9  27   3      69      83
   9 -27   3      56      52
  18 -27  -3       0      60
  27 -18   3      89      57
   9 -27   3       0      45
  27 -19  -3     150      57
 -19  27   3     213      71
  -8  27  -3     140      93
   8  19   3      28      61
 -19  27   3     263      75
   8 -27  -3      71      53
   8 -27  -3     190      53
  19 -27   3     218      65
   8 -27   3     170      52
   8 -27   3     135      46
  19 -27  -3     152      65
  -8  27   3     381      90
  27 -19   3     190      62
   0   0  -4    7756     194
   0   0   4    7965     197
   0   0  -4    7449     195
   0   0   4    7657     194
   0   0   4    7755     192
   0   1   4      22      24
  -1   1   4       9      20
  -1   0  -4      16      27
   0  -1   4       9      23
  -1   1   4      22      24
   1  -1   4       2      22
   1  -1  -4      25      26
   1   0  -4       6      23
   0  -1  -4      15      20
   0  -1  -4      15      23
  -1   0  -4      18      21
   0   1   4       2      25
  -1   1  -4       3      28
   1   0   4       9      20
  -1   1  -4       5      21
   1  -1   4      10      25
  -1   1   4       7      25
   1   0   4      13      25
   0  -1   4      13      24
   0  -1   4       8      22
   0   1   4      18      25
  -1   0   4      15      24
  -1   0   4      16      23
   0   1  -4      16      23
   1  -1   4      17      25
   1   0   4      18      26
  -1   0   4      10      23
  -1  -1  -4    1624      65
   2  -1  -4    1534      62
   2  -1   4    1553      63
   2  -1   4    1564      63
  -1  -1   4    1651      62
   1  -2   4    1568      62
  -1  -1   4    1576      60
  -1   2   4    1507      65
  -2   1   4    1619      63
  -2   1   4    1576      61
  -2   1  -4    1510      61
   2  -1   4    1490      66
   1  -2   4    1530      64
  -1   2  -4    1626      67
   1   1   4    1518      66
  -2   1   4    1591      59
  -2   1  -4    1506      63
  -1   2   4    1575      64
   1   1   4    1635      64
   1   1   4    1570      64
   1  -2  -4    1590      62
   1  -2   4    1548      61
  -1   2   4    1611      63
  -1  -1   4    1585      58
   1  -2  -4    1599      67
   2  -2   4   13022     231
   0  -2  -4   12742     232
  -2   2  -4   12859     232
   0   2  -4   12512     235
   2  -2   4   13082     236
   0  -2   4   12629     233
   2   0   4   12638     232
  -2   0   4   12971     226
  -2   0  -4   12978     232
  -2   0   4   13343     231
  -2   2   4   12751     229
   0  -2  -4   13003     235
  -2   0   4   12956     232
   0  -2   4   12991     228
   0   2   4   12936     232
  -2   2   4   12929     232
  -2   0  -4   12751     234
  -2   2  -4   13027     236
   2   0   4   12805     231
   2  -2  -4   12707     235
   0  -2   4   13006     231
   0   2   4   12904     233
  -2   2   4   12780     234
   2  -2   4   12880     233
  -3   1   4     163      25
  -3   2  -4     190      28
  -2   3   4     113      25
   1   2   4     198      30
  -2   3   4     189      31
   2  -3   4     165      27
  -1  -2   4     174      26
   3  -2  -4     152      27
   2  -3   4     143      29
   2  -3   4     166      31
  -2  -1  -4     175      25
   1   2   4     177      30
  -2  -1  -4     191      31
  -1  -2   4     188      28
  -3   1   4     168      26
  -2   3   4     166      30
  -1   3  -4     173      34
  -1  -2   4     179      24
  -3   2  -4     167      32
  -3   1   4     180      33
   1  -3  -4     154      27
   3  -1   4     178      29
   3  -1   4     189      30
  -3   2   4     244      26
  -2  -1   4     250      24
   3  -2   4     192      25
   3  -1  -4     237      25
  -3   1  -4     193      26
  -2   3  -4     186      28
   2   1   4     310      31
   1  -3   4     225      27
   1  -3   4     204      26
  -3   1  -4     202      23
  -1   3   4     242      29
  -3   2   4     198      24
   1  -3   4     197      24
   2  -3  -4     216      28
  -1  -2  -4     305      27
  -1   3   4     252      29
  -3   2   4     259      27
  -2  -1   4     249      21
  -2  -1   4     267      26
   2   1   4     261      29
  -1   3   4     201      27
   3  -2   4     202      28
  -3   0  -4   12338     249
   3  -3  -4   11713     245
   3   0   4   12259     247
   3   0  -4   11991     242
   3  -3   4   11941     252
   0  -3   4   12151     249
   0  -3  -4   11947     248
  -3   3  -4   12207     252
  -3   3   4   12363     250
  -3   3   4   12170     248
   3   0   4   12053     248
  -3   0   4   11998     243
   3  -3  -4   12173     251
   0   3   4   12111     250
   0  -3   4   11905     242
  -3   0   4   11952     244
   0   3   4   12035     248
  -3   3  -4   12076     248
  -3   3   4   12060     245
  -3   0   4   11951     237
   3  -3   4   12084     247
   0  -3   4   12078     246
   3  -3   4   11950     249
  -3   0  -4   12202     247
  -2  -2  -4    7131     165
   2  -4   4    7159     165
   4  -2  -4    7178     162
  -4   2   4    7162     164
  -2   4   4    7141     171
   2   2   4    7152     166
  -4   2   4    7053     163
  -2  -2   4    7261     161
  -2   4  -4    7249     172
  -2   4   4    7119     169
  -4   2  -4    7121     165
   2  -4   4    7307     172
  -2  -2   4    7110     163
  -2  -2   4    7168     155
  -4   2   4    7142     158
   4  -2   4    7076     166
   4  -2   4    7156     168
   2  -4  -4    6971     168
  -2   4   4    7131     167
  -4   2  -4    6952     167
   2   2   4    7244     168
   2  -4   4    7126     167
   4  -3  -4    2354      64
  -3   4   4    2276      68
  -4   1   4    2348      51
   3  -4   4    2364      70
  -1  -3   4    2289      64
   1  -4  -4    2409      67
   1   3   4    2365      68
   4  -1   4    2342      67
  -3   4   4    2379      70
   3  -4   4    2374      72
  -4   1   4    2349      60
  -3  -1  -4    2342      62
  -4   1   4    2313      59
  -1  -3   4    2350      61
  -4   3  -4    2392      65
   3  -4   4    2319      68
  -1   4  -4    2365      71
  -3   4   4    2357      68
   1   3   4    2384      67
  -4   3  -4    2334      72
  -1  -3   4    2394      57
  -4   1  -4    3053      76
  -3  -1   4    3017      67
  -3  -1   4    3003      65
  -3   4  -4    3016      74
   1  -4   4    3075      77
   4  -1  -4    3019      68
  -1   4   4    3003      77
   4  -3   4    3085      77
   1  -4   4    3010      73
  -1  -3  -4    2972      73
  -4   3   4    2984      70
  -3   4  -4    2950      81
  -4   3   4    2983      73
   3   1   4    3045      75
  -4   3   4    3054      74
  -4   1  -4    3074      71
  -1   4   4    2985      79
   4  -3   4    3032      76
  -1   4   4    2939      78
  -3  -1   4    2983      56
   1  -4   4    2959      71
   3  -4  -4    2942      74
   4  -4   4    8908     183
   0  -4   4    8625     174
   0  -4  -4    8555     181
   4  -4   4    8644     181
  -4   0  -4    8551     177
  -4   4   4    8471     182
  -4   0   4    8567     171
   0  -4   4    8742     181
  -4   4  -4    8520     181
  -4   4   4    8722     182
   4  -4   4    8418     185
  -4   4   4    8600     178
   4  -4  -4    8611     179
   0   4   4    8635     182
   0   4   4    8624     183
   4   0  -4    8756     173
  -4   0   4    8600     172
  -4   4  -4    8531     186
   0  -4   4    8612     178
   4   0   4    8640     180
  -3   5   4    1729      62
  -2   5  -4    1577      65
   2   3   4    1639      59
  -3   5   4    1636      61
  -2  -3   4    1675      39
   2  -5  -4    1670      60
   5  -2   4    1673      60
  -2  -3   4    1751      51
  -5   2   4    1722      51
  -5   2   4    1651      50
  -5   2   4    1676      39
   5  -3  -4    1625      53
  -3  -2  -4    1751      54
  -5   3  -4    1653      55
   3  -5   4    1638      59
   3  -5   4    1642      64
  -2  -3   4    1621      48
  -3   5   4    1637      62
   3  -5   4    1711      62
  -5   2  -4    1439      51
  -5   2  -4    1402      57
  -5   3   4    1402      51
  -5   3   4    1478      52
  -3   5  -4    1477      56
  -2   5   4    1395      60
   2  -5   4    1450      60
   5  -3   4    1471      57
  -3   5  -4    1355      64
   2  -5   4    1355      54
   3   2   4    1508      57
   3  -5  -4    1518      59
   5  -2  -4    1495      47
   2  -5   4    1448      57
  -2   5   4    1517      60
  -5   3   4    1501      45
  -2  -3  -4    1401      51
  -3  -2   4    1466      42
  -3  -2   4    1415      44
   5  -3   4    1520      59
  -1  -4   4   12651     252
  -4   5   4   12642     266
   4  -5   4   12585     270
   4   1  -4   12682     254
  -4   5   4   12227     261
   1  -5  -4   12488     266
   5  -4  -4   12544     260
  -5   4  -4   12475     267
  -5   1   4   12152     253
  -5   4  -4   12453     264
  -4  -1  -4   12696     259
   1  -5  -4   12564     265
   4  -5   4   12829     266
  -4   5   4   12529     266
  -1  -4   4   12571     260
   1   4   4   12291     263
  -1  -4   4   12452     258
   5  -1   4   12308     261
  -5   1   4   12537     253
   1   4   4   13487     269
   4  -5   4   12269     263
  -5   4   4   12449     264
   1  -5   4   12854     261
  -4  -1   4   12749     254
  -4  -1   4   13023     254
   5  -4   4   12706     266
  -4   5  -4   12965     268
   1  -5   4   12757     265
  -5   4   4   12766     266
   4  -5  -4   12805     266
  -1  -4  -4   12952     267
  -1  -4  -4   12835     266
  -5   1  -4   12822     265
   5  -1  -4   12761     257
  -5   1  -4   12945     263
   5  -4   4   12966     269
  -5   4   4   13009     261
  -1   5   4   12778     267
   4   1   4   13093     264
  -1   5   4   12692     270
   1  -5   4   12958     269
   0  -5  -4   11717     234
   5   0  -4   11488     221
   0  -5   4   11619     229
  -5   5  -4   11697     233
   5   0   4   11666     229
   0   5   4   11640     233
   0  -5   4   11775     232
   0   5   4   11957     236
  -5   5   4   11606     228
  -5   5  -4   11697     238
   5  -5  -4   11761     230
   0  -5   4   11751     224
   5  -5   4   11664     235
  -5   0  -4   11899     227
  -5   5   4   11609     234
   5  -5   4   11662     232
   0  -5  -4   11335     232
  -5   5   4   11853     234
   3  -6  -4   12202     257
  -3  -3   4   12521     245
   3   3   4   12631     256
   6  -3  -4   12450     250
   3  -6  -4   12549     262
  -6   3   4   12395     251
  -3  -3   4   12592     245
  -6   3  -4   12649     255
   3  -6   4   11978     263
  -3   6   4   12545     262
   3  -6   4   12697     260
   3  -6  -4   12996     262
  -3  -3  -4   12385     255
   6  -3   4   12456     256
   3  -6   4   12348     256
  -3   6  -4   12129     264
  -3   6   4   12391     259
  -3  -3  -4   12086     254
  -6   3  -4   12154     257
  -6   3   4   12480     251
  -6   2   4    9951     177
   4  -6   4    9653     196
  -4   6   4    9657     190
  -6   4  -4    9829     192
  -6   4  -4    9771     188
  -6   2   4    9842     177
  -2   6  -4    9632     196
  -4   6   4    9707     193
   4  -6   4    9984     193
   2  -6  -4    9727     192
  -4  -2  -4    9768     183
   6  -2   4    9858     188
  -2  -4   4    9883     180
   2   4   4    9730     189
  -2  -4   4    9793     181
  -4  -2  -4    9606     184
   4   2  -4   10008     178
   2  -6  -4    9847     193
  -4   6   4    9890     193
   6  -4  -4    9650     184
   4  -6   4    9890     189
  -6   4   4   10286     194
   2  -6   4   10348     202
  -6   4   4   10164     194
   4  -6  -4   10102     198
   6  -2  -4   10173     188
   2  -6   4   10255     198
  -2  -4  -4   10502     195
  -2   6   4    9948     199
  -6   2  -4    9955     196
  -4   6  -4   10314     200
   6  -4   4   10160     197
  -2   6   4   10291     202
  -6   4   4   10280     186
  -2  -4  -4   10464     196
   2  -6   4   10058     194
  -4   6  -4   10256     205
   4   2   4   10082     195
  -6   2  -4   10254     193
  -5   6   4     192      32
  -6   5  -4     127      25
  -5   6   4     162      31
   1  -6  -4     137      31
   5  -6   4     149      34
   5   1  -4     161      23
   6  -1   4     141      29
  -6   5  -4     154      34
   1  -6  -4     147      26
  -1  -5   4     142      25
   5  -6   4     116      27
  -5  -1  -4     146      22
  -5   6   4     178      30
  -1  -5   4     142      23
  -1  -5   4     138      24
   6  -5  -4     159      28
   5  -6   4     145      31
   1   5   4     154      32
   6  -5   4      31      25
  -1   6   4      51      29
   5  -6  -4      76      27
  -1  -5  -4      33      22
   6  -1  -4      36      16
  -6   1  -4      43      19
  -6   5   4      13      24
  -5   6  -4      36      31
   5   1   4      26      25
  -6   5   4      40      25
   1  -6   4      50      26
   1  -6   4      44      24
  -1  -5  -4      38      25
  -6   5   4      33      23
  -5   6  -4      33      22
  -1   6   4      35      26
   6  -5   4      43      28
   1  -6   4      40      22
   6   0  -4   39444     667
   6   0   4   40078     682
  -6   6   4   39439     676
  -6   0  -4   39541     682
  -6   6  -4   39437     676
  -6   6  -4   39915     680
   0  -6  -4   39058     675
   0  -6  -4   39712     696
   6  -6   4   37919     693
  -6   6   4   39679     676
   0   6   4   40231     680
   0  -6   4   39985     673
   6  -6   4   39877     678
   6  -6  -4   39574     775
   0   6   4   38719     697
   0  -6   4   39777     682
  -6   6   4   39138     674
   0  -6   4   39638     675
  -4  -3  -4    2938      72
  -7   4  -4    2897      77
  -4  -3  -4    2879      73
   4   3  -4    2906      67
   4  -7   4    2906      83
   4  -7   4    2978      89
   7  -3   4    2833      80
   4  -7   4    3016      85
   3  -7  -4    2916      83
  -4   7   4    2926      87
  -4   7   4    2929      85
   3  -7  -4    3077      86
  -7   4  -4    2845      80
   3   4   4    2945      81
   7  -4  -4    2974      74
  -3   7  -4    2831      90
  -7   3   4    2911      64
   3  -7  -4    2903      86
  -7   3   4    2849      64
   7  -4   4    2929      82
   4   3   4    2777      79
  -7   4   4    2931      72
   7  -3  -4    2929      71
  -3   7   4    2875      87
   3  -7   4    2899      80
   4  -7  -4    2902      83
   3  -7   4    3000      84
   4  -7  -4    2952      85
  -7   3  -4    2886      79
  -3   7   4    2876      86
   4  -7  -4    3006      86
   3  -7   4    2863      87
  -4   7  -4    2810      90
  -3  -4  -4    2957      76
  -3  -4  -4    2883      74
  -7   4   4    2802      71
  -7   3  -4    2914      75
   7  -2   4   13562     247
  -2  -5   4   13416     239
   5  -7   4   13302     258
   2  -7  -4   13713     254
   5  -7   4   13442     254
  -7   5  -4   13366     249
  -5   7   4   13196     251
  -2  -5   4   12517     240
   5   2  -4   13277     235
   2  -7  -4   13391     253
   7  -5  -4   13106     245
  -5  -2  -4   13225     241
  -7   5  -4   13528     253
   5  -7   4   13369     250
   2   5   4   13142     249
  -5  -2  -4   13121     242
  -5   7   4   13540     255
  -7   5   4   14082     259
   7  -2  -4   14147     250
  -2  -5  -4   14116     260
  -2   7   4   13796     264
   2  -7   4   13898     258
   2  -7   4   14100     262
  -5   7  -4   14135     265
  -7   2  -4   14180     256
   5  -7  -4   13916     262
  -2   7   4   14612     269
   2  -7   4   14384     266
   5   2   4   13955     258
  -7   5   4   13872     259
  -5   7  -4   14294     271
  -7   5   4   14311     250
  -2  -5  -4   14138     259
   5  -7  -4   14124     267
   7  -5   4   14131     262
   6  -7   4   20493     394
  -1  -6   4   20781     373
   6  -7   4   20440     383
   1   6   4   20288     378
  -6   7   4   20695     383
   7  -6  -4   20624     375
   1  -7  -4   20916     382
   1  -7  -4   19967     380
  -6  -1  -4   20817     369
  -7   6  -4   20341     380
  -6   7   4   20328     382
   7  -1   4   20657     374
  -1  -6   4   20814     361
   6   1  -4   20647     361
  -6  -1  -4   20843     369
  -6   7   4   20936     377
   6  -7   4   20622     379
  -7   6  -4   20928     384
  -1  -6   4   20824     372
   7  -1  -4   21226     375
  -6   7  -4   21669     394
  -7   6   4   21726     391
   1  -7   4   21549     392
   7  -6   4   21286     394
   6   1   4   21648     385
   1  -7   4   21226     382
  -1  -6  -4   21461     390
  -1   7   4   20521     392
   7  -6   4   21588     390
  -7   6   4   21286     391
  -1   7   4   21290     396
   6  -7  -4   21351     389
  -7   6   4   21354     382
   1  -7   4   21600     389
  -1  -6  -4   21277     389
  -6   7  -4   21520     398
  -7   1  -4   21321     382
  -7   0  -4     484      33
  -7   0  -4     574      29
   0  -7   4     581      31
  -7   7   4     555      34
   7  -7   4     614      50
  -7   7   4     515      36
   0   7   4     524      37
   0  -7  -4     547      44
   7   0   4     500      40
   0  -7   4     569      41
   7  -7   4     528      37
  -7   7   4     587      46
   7  -7  -4     513      46
   0  -7  -4     551      48
  -7   7  -4     452      36
  -7   7  -4     567      36
   0  -7   4     531      38
  -4  -4  -4   39646     652
   4  -8   4   39937     652
   8  -4  -4   39473     644
  -4   8  -4   40176     654
  -4   8   4   38868     644
  -8   4  -4   38638     655
   4  -8   4   39670     648
   4  -8  -4   39834     650
   4  -8   4   38767     640
   8  -4   4   40485     640
  -8   4   4   39528     639
   4   4   4   39029     638
  -4  -4  -4   40226     655
  -8   4  -4   37484     642
  -8   4   4   37872     639
   4  -8  -4   39247     655
   4  -8  -4   40155     650
  -4   8   4   39662     651
   5   3  -4   17898     302
   3   5   4   17748     317
  -5  -3  -4   17608     309
  -3   8  -4   17485     327
   3  -8  -4   17510     319
  -5   8   4   17505     325
  -8   5  -4   17317     317
   5  -8   4   17437     327
   3  -8  -4   17494     324
   8  -3   4   18145     316
  -5  -3  -4   17567     309
   5  -8   4   17716     319
   5  -8   4   17034     322
   8  -5  -4   18029     313
  -5   8   4   17425     320
   3  -8  -4   17949     324
  -8   5   4   16707     302
  -8   3  -4   16578     303
   3  -8   4   16969     306
   5  -8  -4   16990     310
  -3  -5  -4   17169     303
   5   3   4   16864     304
  -8   3  -4   17207     304
   8  -5   4   16919     308
  -8   3  -4   18009     293
  -3  -5  -4   17109     304
  -5   8  -4   16761     318
   5  -8  -4   17109     316
   3  -8   4   17119     315
  -3   8   4   16441     311
   3  -8   4   17267     311
   8  -3  -4   16983     297
  -5   8  -4   16962     313
  -3   8   4   16788     316
  -8   5   4   17184     302
   8  -2   4     362      32
   2   6   4     346      36
   2  -8  -4     320      33
   8  -6  -4     384      32
  -6   8   4     349      36
  -8   6  -4     354      35
  -2  -6   4     302      27
   6  -8   4     381      37
   2  -8  -4     352      36
  -2  -6   4     380      26
  -6   8   4     336      36
  -8   6  -4     370      35
  -6  -2  -4     287      32
   6  -8   4     395      37
  -2   8   4     705      55
   6   2   4     730      44
   6  -8  -4     666      51
   2  -8   4     632      48
   2  -8   4     704      50
  -6   8  -4     723      61
   6  -8  -4     681      53
   8  -6   4     719      51
   8  -2  -4     678      27
  -8   6   4     469      45
  -2  -6  -4     644      40
  -6   8  -4     627      51
  -8   6   4     702      33
   2  -8   4     673      44
  -7   8   4    5278     115
  -8   7  -4    5389     117
  -7   8   4    5462     111
   8  -1   4    5479     105
   8  -7  -4    5420     109
   1  -8  -4    5442     111
  -7   8   4    5489     114
  -8   7  -4    5401     118
   7  -8   4    5291     117
  -1  -7   4    5491     101
  -1  -7   4    5102     100
   1   7   4    6010     118
   7  -8   4    5345     113
  -8   7   4    7539     145
  -7   8  -4    7534     152
   7  -8  -4    7715     146
   7  -8  -4    7766     151
   1  -8   4    7615     142
   7   1   4    8110     139
   1  -8   4    7932     145
  -8   1  -4    7548     130
   8  -7   4    7753     148
  -7   8  -4    7945     155
  -8   7   4    7658     137
  -1   8   4    7858     151
   1  -8   4    7796     136
  -8   1  -4    8415     131
  -1  -7  -4    8408     147
  -8   7   4    7754     145
  -1  -7  -4    7928     143
   8  -7   4    7707     152
   0  -8   4    8128     155
  -8   8  -4    7722     166
   8  -8   4    7752     162
   0  -8  -4    7927     158
   0  -8  -4    7914     160
   8  -8   4    7668     166
   8   0   4    7837     151
  -8   8  -4    7759     163
   8  -8  -4    7875     159
   0  -8   4    7833     152
   0  -8   4    7764     144
  -8   8   4    7790     160
  -8   8   4    7830     162
  -8   8   4    7808     155
   9  -5  -4    5585     110
  -5  -4  -4    6205     104
  -9   5  -4    5853     116
   9  -4   4    5607     117
   5   4  -4    5686     100
   4   5   4    6025     119
  -5   9   4    5778     128
  -5  -4  -4    5471     103
   5  -9   4    5261     123
  -4   9  -4    5635     129
  -5   9   4    5661     124
   4  -9  -4    5610     123
  -9   5  -4    5586     116
   4  -9  -4    5587     121
   4  -9  -4    5982     129
   5  -9   4    5605     120
   5  -9   4    5801     128
   4  -9   4    6440     130
  -5   9  -4    6446     142
  -9   5   4    6300     113
  -4   9   4    6514     137
  -4   9   4    6279     138
   5  -9  -4    6654     139
   4  -9   4    6069     133
  -4  -5  -4    6648     120
   9  -4  -4    6327     118
  -9   4  -4    6780     123
   9  -5   4    6371     129
   4  -9   4    6414     138
  -9   4  -4    6386     124
   5   4   4    6559     128
   5  -9  -4    6351     136
   5  -9  -4    6301     133
  -4  -5  -4    6229     118
  -9   5   4    6194     113
  -9   6  -4   16425     302
  -9   6  -4   16720     300
   3  -9  -4   17234     309
   3   6   4   17376     301
   9  -3   4   16739     297
   3  -9  -4   16363     302
   3  -9  -4   16557     306
  -6   9   4   16678     309
  -6   9   4   16446     303
   6  -9   4   16441     311
   9  -6  -4   16550     295
   6  -9   4   16581     303
   6  -9   4   16237     306
  -3   9  -4   16315     311
   9  -6   4   17629     312
   6  -9  -4   17964     321
  -9   3  -4   17250     301
   3  -9   4   17589     309
   3  -9   4   17222     317
   3  -9   4   17292     314
  -3  -6  -4   17649     306
  -3   9   4   17790     321
  -6   9  -4   16965     319
  -9   6   4   17312     305
  -3  -6  -4   17496     305
  -9   6   4   16350     305
   6   3   4   17128     305
  -6   9  -4   17387     323
  -3   9   4   17580     318
   9  -3  -4   17436     297
   6  -9  -4   17159     313
  -9   7  -4    5772     106
   7  -9   4    5973     107
  -9   7  -4    5760     100
  -2  -7   4    6021      82
   2  -9  -4    5978     107
   9  -2   4    5785      96
   7  -9   4    5793     108
  -7   9   4    5946     109
   7  -9   4    5936     111
   2   7   4    6394     107
   9  -7  -4    5911      99
   2  -9  -4    5917     104
  -7   9   4    5939     105
  -2  -7   4    5885      82
  -7   9  -4    7065     126
  -9   2  -4    6818      95
  -9   7   4    6760     112
  -7   9  -4    6864     120
   2  -9   4    6954     114
  -2  -7  -4    7083     108
  -9   7   4    6927     100
   2  -9   4    6928     108
  -2   9   4    6921     122
  -2  -7  -4    6969     110
   7  -9  -4    6838     122
  -9   7   4    6852     111
   7   2   4    7157     108
   9  -7   4    6976     117
  -9   2  -4    6510      95
   2  -9   4    7006     117
   7  -9  -4    7032     118
  -2   9   4    7131     123
   8  -9   4     899      57
   9  -1   4     917      41
   9  -8  -4     953      51
  -9   8  -4     892      57
  -8   9   4     941      58
   8  -9   4     854      54
  -1  -8   4     869      37
  -8   9   4     863      51
  -1  -8   4     876      35
  -9   8  -4     857      49
   1  -9  -4     890      53
  -8   9   4     913      52
   1   8   4     802      56
   1  -9  -4     916      48
  -8   9  -4     636      43
   8   1   4     529      37
  -1   9   4     630      41
   1  -9   4     592      42
  -9   8   4     612      35
  -1  -8  -4     597      43
  -9   8   4     534      32
   8  -9  -4     511      36
  -9   8   4     603      39
   9  -8   4     521      36
   8  -9  -4     636      38
  -1  -8  -4     528      40
   1  -9   4     618      44
  -8   9  -4     500      32
   1  -9   4     606      34
  -9   9  -4   17590     328
   9  -9   4   17629     332
   9   0   4   17833     316
   9  -9   4   17832     327
   0  -9  -4   17570     324
   0   9   4   17563     328
  -9   9   4   17636     327
   0  -9   4   17818     318
   0  -9   4   17772     320
  -9   9  -4   17631     333
   9  -9  -4   17833     325
   0  -9   4   18062     306
  -9   9   4   17551     328
   0  -9  -4   17963     325
  -9   9   4   17772     320
   5 -10  -4   12600     218
  10  -5  -4   12570     205
  -5  -5  -4   12609     198
  -5  10  -4   12570     227
  -5  10   4   12554     225
   5 -10  -4   12729     223
 -10   5  -4   12814     209
 -10   5  -4   12690     207
  -5  10   4   12583     221
   5   5   4   12673     211
   5 -10   4   12507     219
   5 -10  -4   12714     222
   5 -10   4   12665     216
  10  -5   4   13074     214
  -5  -5  -4   12763     198
 -10   6  -4    3777      81
   4   6   4    3835      85
  -4  10  -4    3998      99
   6 -10   4    4082      94
   6 -10   4    3872      90
   4 -10  -4    3944      92
 -10   6  -4    3852      77
  10  -6  -4    3797      79
  -6  10   4    3757      93
  10  -4   4    3902      83
   4 -10  -4    3832      94
   4 -10  -4    3821      90
   6 -10   4    3785      96
 -10   6  -4    3830      83
  -6  10   4    3841      97
 -10   6   4    4122      72
   6   4   4    4071      84
  -4  10   4    4113      99
 -10   4  -4    4081      76
  10  -6   4    4178      91
  -4  -6  -4    4099      76
   4 -10   4    4127      93
   6 -10  -4    4116      99
  -6  10  -4    4076      95
   4 -10   4    4244      97
   6 -10  -4    4072      96
  -4  -6  -4    4050      76
   6 -10  -4    4106      94
  -6  10  -4    4254     106
 -10   6   4    4025      72
  10  -4  -4    4293      75
  -4  10   4    4271     101
   4 -10   4    4142      90
 -10   7  -4    2846      73
[truncated: 832,637 more chars]
