# Supplementary material for: Ligand Chirality Transfer from Solution State to the Crystalline Self‐Assemblies in Circularly Polarized Luminescence (CPL) Active Lanthanide Systems
Source: Adv Sci (Weinh). 2024 Mar 6;11(18):2307448. doi: 10.1002/advs.202307448 (PMC11095229; doi:10.1002/advs.202307448)
Supplement: Supplementary file 2 — Supporting Information [file ADVS-11-2307448-s001.zip › advs202307448-sup-0002-SuppMat.zip/Christal strucutre for Angew. Chem. 4.cif]

#\#CIF_1.1

#  CIF produced by WinGX routine CIF_UPDATE
#  Created on 2022-07-29 at 12:30:15
#  Using CIFtbx version 3.0.4  1 Sep 2006

#  Dictionary name : cif_core.dic
#  Dictionary vers : 2.4.5
#  Request file    : d:\wingx\files\archive.reqdat
#  CIF files read  : dfc080_sqd project

#------------------ SECTION 1. GLOBAL INFORMATION ---------------------------#

data_global

#------------------ AUDIT DETAILS -------------------------------------------#

_audit_creation_date            2022-07-29
_audit_creation_method          'WinGX routine CIF_UPDATE'
_audit_conform_dict_name        cif_core.dic
_audit_conform_dict_version     2.4.3
_audit_conform_dict_location    ftp://ftp.iucr.org/pub/cif_core.dic
_audit_update_record            ?

#------------------ AUTHOR DETAILS -------------------------------------------#

# Name and address of author for correspondence

_publ_contact_author_name       ' Martinez Calvo, Miguel  '
_publ_contact_author_address	'Facultade de Química, Departamento de Química Inorgánica, Avda das Ciencias, 15872, Santiago de Compostela, Spain'
;

;
_publ_contact_author_email       'miguel.martinez.calvo@usc.es '
_publ_contact_author_fax         ' '
_publ_contact_author_phone       '+34 881814238 '


# Insert blank lines between references

_publ_section_references
;


Bruker (2012) APEX2 (Version 2012.10-0), SAINT (version 8.27B), SADABS
(version 2012/1), BrukerAXS Inc, Madison, Wisconsin, USA.

ORTEP-3: Farrugia, L. J. (2012). J. Appl. Cryst. 45, 849-854.

PLATON: Spek, A. L. (2009). Acta. Cryst. D65, 148-155.

SHELX: Sheldrick, G. M. (2008). Acta Cryst. A64, 112-122.

WinGX: Farrugia, L. J. (2012). J. Appl. Cryst. 45, 849-854.
;

#------------------  SECTION 2. COMPOUND(S) DETAILS -------------------------#

data_DFC080sq

_audit_creation_date                    2022-07-29T12:30:15-00:00
_audit_creation_method                  'WinGX routine CIF_UPDATE'
_audit_conform_dict_name                cif_core.dic
_audit_conform_dict_version             2.4.5
_audit_conform_dict_location            ftp://ftp.iucr.org/pub/cif_core.dic
_publ_requested_category                FM

#----------------------------------------------------------------------------#
#                   CHEMICAL INFORMATION                                     #
#----------------------------------------------------------------------------#

_chemical_formula_moiety                'C93  H81  N9  O27  Cl3  Eu1'
_chemical_formula_sum                   'C93 H81 Cl3 Eu N9 O21'
_chemical_formula_weight                1918.97
_chemical_absolute_configuration        'S,S'

#----------------------------------------------------------------------------#
#                   UNIT CELL INFORMATION                                    #
#----------------------------------------------------------------------------#

_symmetry_cell_setting                  hexagonal
_symmetry_space_group_name_H-M          'P 63 2 2'
_symmetry_space_group_name_Hall         'P 6c 2c'
_symmetry_Int_Tables_number             182
loop_
    _symmetry_equiv_pos_as_xyz
'x, y, z'
'-y, x-y, z'
'-x+y, -x, z'
'-x, -y, z+1/2'
'y, -x+y, z+1/2'
'x-y, x, z+1/2'
'y, x, -z'
'x-y, -y, -z'
'-x, -x+y, -z'
'-y, -x, -z+1/2'
'-x+y, y, -z+1/2'
'x, x-y, -z+1/2'

_cell_length_a                          22.977(4)
_cell_length_b                          22.977(4)
_cell_length_c                          12.936(2)
_cell_angle_alpha                       90
_cell_angle_beta                        90
_cell_angle_gamma                       120
_cell_volume                            5915(2)
_cell_formula_units_Z                   2
_cell_measurement_temperature           100(2)
_cell_measurement_reflns_used           9926
_cell_measurement_theta_min             2.37
_cell_measurement_theta_max             26.07
_cell_measurement_wavelength            0.71073

#----------------------------------------------------------------------------#
#                   CRYSTAL INFORMATION                                      #
#----------------------------------------------------------------------------#

_exptl_crystal_description              'Prism'
_exptl_crystal_colour                   'colourless'
_exptl_crystal_size_min                 0.15
_exptl_crystal_size_mid                 0.18
_exptl_crystal_size_max                 0.26
_exptl_crystal_density_diffrn           1.078
_exptl_crystal_density_method           'not measured'
_exptl_crystal_F_000                    1968

#----------------------------------------------------------------------------#
#                   ABSORPTION CORRECTION                                    #
#----------------------------------------------------------------------------#

_exptl_absorpt_coefficient_mu           0.656
_exptl_absorpt_correction_type          none

#----------------------------------------------------------------------------#
#                   DATA COLLECTION                                          #
#----------------------------------------------------------------------------#

_diffrn_ambient_temperature             100(2)
_diffrn_radiation_wavelength            0.71073
_diffrn_radiation_type                  MoK\a
_diffrn_radiation_probe                 x-ray
_diffrn_radiation_source               'sealed tube'
_diffrn_radiation_monochromator        'graphite'
_diffrn_measurement_device_type        'Bruker APEX-II CCD'
_diffrn_measurement_method             '\f and \w scans'
_diffrn_standards_number                0
_diffrn_standards_interval_time         .
_diffrn_standards_interval_count        .
_diffrn_standards_decay_%               ?
_diffrn_reflns_av_R_equivalents         0.0396
_diffrn_reflns_av_unetI/netI            0.0354
_diffrn_reflns_number                   83846
_diffrn_reflns_limit_h_min              -27
_diffrn_reflns_limit_h_max              27
_diffrn_reflns_limit_k_min              -28
_diffrn_reflns_limit_k_max              28
_diffrn_reflns_limit_l_min              -16
_diffrn_reflns_limit_l_max              16
_diffrn_reflns_theta_min                1.773
_diffrn_reflns_theta_max                26.379
_diffrn_reflns_theta_full               25.242
_diffrn_measured_fraction_theta_full
                                        0.999
_diffrn_measured_fraction_theta_max
                                        0.999
_diffrn_reflns_Laue_measured_fraction_full
                                        0.999
_diffrn_reflns_Laue_measured_fraction_max
                                        0.999
_diffrn_reflns_point_group_measured_fraction_full
                                        0.999
_diffrn_reflns_point_group_measured_fraction_max
                                        0.999
_reflns_Friedel_fraction_full           1
_reflns_Friedel_fraction_max            0.999
_reflns_Friedel_coverage                0.714
_reflns_number_total                    83846
_reflns_number_gt                       72422
_reflns_threshold_expression            'I > 2\s(I)'

#----------------------------------------------------------------------------#
#                   COMPUTER PROGRAMS USED                                   #
#----------------------------------------------------------------------------#

_computing_data_collection              'Bruker APEX2'
_computing_cell_refinement              'Bruker SAINT'
_computing_data_reduction               'Bruker SAINT'  
_computing_structure_solution           'SHELXS-97 (Sheldrick, 2008)'
_computing_structure_refinement         'SHELXL-2014/7 (Sheldrick, 2014)'
_computing_molecular_graphics           'Ortep for Windows (Farrugia, 2012)'
_computing_publication_material         'WinGX publication routines (Farrugia, 2012)'

#----------------------------------------------------------------------------#
#                   STRUCTURE SOLUTION                                       #
#----------------------------------------------------------------------------#

_atom_sites_solution_hydrogens          geom

#----------------------------------------------------------------------------#
#                   REFINEMENT INFORMATION                                   #
#----------------------------------------------------------------------------#

_shelx_SHELXL_version_number            2014/7
_refine_ls_structure_factor_coef        Fsqd
_refine_ls_matrix_type                  full
_refine_ls_weighting_scheme             calc
_refine_ls_weighting_details            'w=1/[\s^2^(Fo^2^)+(0.1919P)^2^+1.4559P] where P=(Fo^2^+2Fc^2^)/3'
_refine_ls_hydrogen_treatment           constr
_refine_ls_extinction_method            none
_refine_ls_number_reflns                83846
_refine_ls_number_parameters            170
_refine_ls_number_restraints            74
_refine_ls_number_constraints           0
_refine_ls_R_factor_all                 0.073
_refine_ls_R_factor_gt                  0.0636
_refine_ls_wR_factor_ref                0.2037
_refine_ls_wR_factor_gt                 0.1906
_refine_ls_goodness_of_fit_ref          0.869
_refine_ls_restrained_S_all             0.873
_refine_ls_shift/su_max                 0.029
_refine_ls_shift/su_mean                0.003
_refine_ls_abs_structure_details
;
 Flack x determined using 1376 quotients [(I+)-(I-)]/[(I+)+(I-)]
 (Parsons, Flack and Wagner, Acta Cryst. B69 (2013) 249-259).
;
_refine_ls_abs_structure_Flack          -0.015(10)
_refine_diff_density_max                1.51
_refine_diff_density_min                -0.771
_refine_diff_density_rms                0.097

#----------------------------------------------------------------------------#
#                   CONSTRAINTS AND RESTRAINTS                               #
#----------------------------------------------------------------------------#


#----------------------------------------------------------------------------#
#                   ATOMIC TYPES, COORDINATES AND THERMAL PARAMETERS         #
#----------------------------------------------------------------------------#

loop_
    _atom_type_symbol
    _atom_type_description
    _atom_type_scat_dispersion_real
    _atom_type_scat_dispersion_imag
    _atom_type_scat_source
C C 0.0033 0.0016 'International Tables Vol C Tables 4.2.6.8 and 6.1.1.4'
H H 0 0 'International Tables Vol C Tables 4.2.6.8 and 6.1.1.4'
N N 0.0061 0.0033 'International Tables Vol C Tables 4.2.6.8 and 6.1.1.4'
O O 0.0106 0.006 'International Tables Vol C Tables 4.2.6.8 and 6.1.1.4'
Cl Cl 0.1484 0.1585 'International Tables Vol C Tables 4.2.6.8 and 6.1.1.4'
Eu Eu -0.1578 3.6682 'International Tables Vol C Tables 4.2.6.8 and 6.1.1.4'

loop_
    _atom_site_label
    _atom_site_type_symbol
    _atom_site_fract_x
    _atom_site_fract_y
    _atom_site_fract_z
    _atom_site_U_iso_or_equiv
    _atom_site_adp_type
    _atom_site_occupancy
    _atom_site_site_symmetry_order
    _atom_site_calc_flag
    _atom_site_refinement_flags_posn
    _atom_site_refinement_flags_adp
    _atom_site_refinement_flags_occupancy
    _atom_site_disorder_assembly
    _atom_site_disorder_group
O3 O 0.8331(2) 0.1669(2) 0.25 0.101(4) Uani 1 2 d S T P . .
H3 H 0.8629 0.1831 0.2936 0.152 Uiso 0.5 1 calc R U P . .
N2 N 0.8440(4) 0.3688(4) 0.4489(6) 0.071(2) Uani 1 1 d . . . . .
H2 H 0.8698 0.3517 0.4523 0.085 Uiso 1 1 calc R U . . .
C4 C 0.7931(5) 0.3439(5) 0.3836(6) 0.056(2) Uani 1 1 d . . . . .
C6 C 0.8567(5) 0.4249(7) 0.5149(6) 0.080(3) Uani 1 1 d . . . . .
H6 H 0.8131 0.4161 0.5416 0.096 Uiso 1 1 calc R U . . .
C7 C 0.8874(4) 0.4912(3) 0.4589(5) 0.075(3) Uani 1 1 d G U . . .
C8 C 0.9325(4) 0.5010(4) 0.3798(6) 0.081(3) Uani 1 1 d G U . . .
H8 H 0.9388 0.4658 0.359 0.098 Uiso 1 1 calc R U . . .
C10 C 0.9680(3) 0.5634(4) 0.3321(6) 0.112(5) Uani 1 1 d G U . . .
H10 H 0.9981 0.5699 0.2792 0.134 Uiso 1 1 calc R U . . .
C11 C 0.9585(4) 0.6159(3) 0.3633(7) 0.165(11) Uani 1 1 d G U . . .
H11 H 0.9823 0.6576 0.3313 0.198 Uiso 1 1 calc R U . . .
C12 C 0.9135(4) 0.6061(3) 0.4423(6) 0.130(6) Uani 1 1 d G U . . .
C15 C 0.8780(3) 0.5438(3) 0.4901(5) 0.112(5) Uani 1 1 d G U . . .
C16 C 0.8330(5) 0.5340(5) 0.5691(6) 0.140(7) Uani 1 1 d G U . . .
H16 H 0.8092 0.4922 0.6011 0.168 Uiso 1 1 calc R U . . .
C17 C 0.8235(6) 0.5865(7) 0.6003(8) 0.30(2) Uani 1 1 d G U . . .
H17 H 0.7934 0.58 0.6532 0.36 Uiso 1 1 calc R U . . .
C14 C 0.8590(7) 0.6489(6) 0.5525(10) 0.248(18) Uani 1 1 d G U . . .
H14 H 0.8527 0.6841 0.5734 0.297 Uiso 1 1 calc R U . . .
C13 C 0.9040(6) 0.6587(4) 0.4735(10) 0.167(8) Uani 1 1 d G U . . .
H13 H 0.9278 0.7004 0.4416 0.2 Uiso 1 1 calc R U . . .
C9 C 0.8991(8) 0.4272(8) 0.6090(9) 0.130(6) Uani 1 1 d . . . . .
H9A H 0.9074 0.4644 0.6525 0.194 Uiso 1 1 calc R U . . .
H9B H 0.8752 0.3861 0.6474 0.194 Uiso 1 1 calc R U . . .
H9C H 0.9412 0.4325 0.5855 0.194 Uiso 1 1 calc R U . . .
Eu1 Eu 0.6667 0.3333 0.25 0.0426(3) Uani 1 6 d S T P . .
N1 N 0.72998(19) 0.27002(19) 0.25 0.0462(17) Uani 1 2 d S T P . .
O1 O 0.7560(3) 0.3679(3) 0.3751(4) 0.0539(16) Uani 1 1 d . . . . .
C3 C 0.7995(3) 0.2005(3) 0.25 0.062(3) Uani 1 2 d S T P . .
C2 C 0.8182(5) 0.2541(5) 0.3172(7) 0.060(2) Uani 1 1 d . . . . .
H2A H 0.8543 0.2675 0.3621 0.072 Uiso 1 1 calc R U . . .
C1 C 0.7820(4) 0.2868(4) 0.3157(6) 0.052(2) Uani 1 1 d . . . . .
Cl1 Cl 0 0.3362(3) 0.5 0.167(3) Uani 1 2 d DS T P . .
O5 O 0.0501(7) 0.3900(6) 0.5442(15) 0.249(11) Uani 1 1 d . . . . .
O6 O -0.0308(15) 0.263(2) 0.589(3) 0.53(3) Uani 1 1 d D U . . .

loop_
    _atom_site_aniso_label
    _atom_site_aniso_U_11
    _atom_site_aniso_U_22
    _atom_site_aniso_U_33
    _atom_site_aniso_U_23
    _atom_site_aniso_U_13
    _atom_site_aniso_U_12
O3 0.089(6) 0.089(6) 0.157(10) -0.025(7) -0.025(7) 0.067(6)
N2 0.072(5) 0.071(5) 0.071(5) -0.032(4) -0.040(4) 0.036(5)
C4 0.062(5) 0.061(5) 0.046(4) -0.008(4) -0.016(4) 0.032(5)
C6 0.087(6) 0.107(9) 0.054(4) -0.037(7) -0.030(4) 0.055(8)
C7 0.096(8) 0.053(5) 0.071(6) -0.025(5) -0.042(6) 0.032(6)
C8 0.060(6) 0.075(8) 0.100(8) -0.013(6) -0.008(6) 0.027(6)
C10 0.079(8) 0.085(9) 0.154(13) -0.018(9) -0.011(8) 0.027(8)
C11 0.118(13) 0.093(11) 0.22(2) 0.033(13) -0.107(15) 0.007(10)
C12 0.159(18) 0.079(10) 0.158(15) 0.013(10) -0.017(13) 0.064(11)
C15 0.151(13) 0.127(11) 0.099(9) -0.062(9) -0.056(9) 0.100(10)
C16 0.20(2) 0.156(16) 0.093(10) -0.002(10) 0.032(11) 0.114(16)
C17 0.48(6) 0.47(6) 0.20(3) -0.05(4) -0.02(3) 0.42(5)
C14 0.38(5) 0.30(4) 0.22(3) -0.12(3) -0.09(3) 0.29(4)
C13 0.19(2) 0.099(13) 0.20(2) -0.020(14) -0.011(17) 0.061(14)
C9 0.150(13) 0.116(12) 0.085(8) -0.020(8) -0.066(9) 0.038(11)
Eu1 0.0468(4) 0.0468(4) 0.0341(4) 0 0 0.02342(18)
N1 0.048(3) 0.048(3) 0.043(4) -0.011(5) -0.011(5) 0.025(4)
O1 0.053(3) 0.064(4) 0.048(2) -0.019(3) -0.012(2) 0.031(3)
C3 0.052(4) 0.052(4) 0.083(7) 0.000(8) 0.000(8) 0.027(5)
C2 0.051(5) 0.060(6) 0.067(5) -0.008(4) -0.016(4) 0.027(5)
C1 0.046(5) 0.050(5) 0.049(5) -0.009(4) -0.016(4) 0.015(4)
Cl1 0.112(4) 0.116(3) 0.271(8) -0.064(3) -0.128(5) 0.056(2)
O5 0.192(13) 0.079(7) 0.41(2) -0.014(11) -0.226(16) 0.016(7)
O6 0.23(3) 0.55(6) 0.63(6) 0.36(5) 0.00(3) 0.07(3)


#----------------------------------------------------------------------------#
#                   MOLECULAR GEOMETRY                                       #
#----------------------------------------------------------------------------#

_geom_special_details
;
 All esds (except the esd in the dihedral angle between two l.s. planes)
 are estimated using the full covariance matrix.  The cell esds are taken
 into account individually in the estimation of esds in distances, angles
 and torsion angles; correlations between esds in cell parameters are only
 used when they are defined by crystal symmetry.  An approximate (isotropic)
 treatment of cell esds is used for estimating esds involving l.s. planes.
;
loop_
    _geom_bond_atom_site_label_1
    _geom_bond_atom_site_label_2
    _geom_bond_distance
    _geom_bond_site_symmetry_2
    _geom_bond_publ_flag
O3 C3 1.335(13) . ?
O3 H3 0.82 . ?
N2 C4 1.319(11) . ?
N2 C6 1.449(14) . ?
N2 H2 0.86 . ?
C4 O1 1.230(10) . ?
C4 C1 1.490(12) . ?
C6 C7 1.507(15) . ?
C6 C9 1.543(14) . ?
C6 H6 0.98 . ?
C7 C8 1.39 . ?
C7 C15 1.39 . ?
C8 C10 1.39 . ?
C8 H8 0.93 . ?
C10 C11 1.39 . ?
C10 H10 0.93 . ?
C11 C12 1.39 . ?
C11 H11 0.93 . ?
C12 C15 1.39 . ?
C12 C13 1.39 . ?
C15 C16 1.39 . ?
C16 C17 1.39 . ?
C16 H16 0.93 . ?
C17 C14 1.39 . ?
C17 H17 0.93 . ?
C14 C13 1.39 . ?
C14 H14 0.93 . ?
C13 H13 0.93 . ?
C9 H9A 0.96 . ?
C9 H9B 0.96 . ?
C9 H9C 0.96 . ?
Eu1 O1 2.415(5) 10_665 ?
Eu1 O1 2.415(5) 12 ?
Eu1 O1 2.415(5) 3_665 ?
Eu1 O1 2.415(5) 11_655 ?
Eu1 O1 2.415(5) 2_655 ?
Eu1 O1 2.415(5) . ?
Eu1 N1 2.520(7) 2_655 ?
Eu1 N1 2.520(7) 3_665 ?
Eu1 N1 2.520(7) . ?
N1 C1 1.356(8) 10_665 ?
N1 C1 1.356(8) . ?
C3 C2 1.389(11) 10_665 ?
C3 C2 1.389(11) . ?
C2 C1 1.372(12) . ?
C2 H2A 0.93 . ?
Cl1 O5 1.326(10) . ?
Cl1 O5 1.326(10) 9_556 ?
Cl1 O6 1.86(3) 9_556 ?
Cl1 O6 1.86(3) . ?

loop_
    _geom_angle_atom_site_label_1
    _geom_angle_atom_site_label_2
    _geom_angle_atom_site_label_3
    _geom_angle
    _geom_angle_site_symmetry_1
    _geom_angle_site_symmetry_3
    _geom_angle_publ_flag
C3 O3 H3 109.5 . . ?
C4 N2 C6 120.3(8) . . ?
C4 N2 H2 119.9 . . ?
C6 N2 H2 119.9 . . ?
O1 C4 N2 121.7(8) . . ?
O1 C4 C1 119.3(7) . . ?
N2 C4 C1 119.0(8) . . ?
N2 C6 C7 113.5(7) . . ?
N2 C6 C9 109.7(11) . . ?
C7 C6 C9 112.1(10) . . ?
N2 C6 H6 107 . . ?
C7 C6 H6 107 . . ?
C9 C6 H6 107 . . ?
C8 C7 C15 120 . . ?
C8 C7 C6 116.9(6) . . ?
C15 C7 C6 122.7(6) . . ?
C10 C8 C7 120 . . ?
C10 C8 H8 120 . . ?
C7 C8 H8 120 . . ?
C11 C10 C8 120 . . ?
C11 C10 H10 120 . . ?
C8 C10 H10 120 . . ?
C10 C11 C12 120 . . ?
C10 C11 H11 120 . . ?
C12 C11 H11 120 . . ?
C11 C12 C15 120 . . ?
C11 C12 C13 120 . . ?
C15 C12 C13 120 . . ?
C16 C15 C12 120 . . ?
C16 C15 C7 120 . . ?
C12 C15 C7 120 . . ?
C17 C16 C15 120 . . ?
C17 C16 H16 120 . . ?
C15 C16 H16 120 . . ?
C14 C17 C16 120 . . ?
C14 C17 H17 120 . . ?
C16 C17 H17 120 . . ?
C17 C14 C13 120 . . ?
C17 C14 H14 120 . . ?
C13 C14 H14 120 . . ?
C14 C13 C12 120 . . ?
C14 C13 H13 120 . . ?
C12 C13 H13 120 . . ?
C6 C9 H9A 109.5 . . ?
C6 C9 H9B 109.5 . . ?
H9A C9 H9B 109.5 . . ?
C6 C9 H9C 109.5 . . ?
H9A C9 H9C 109.5 . . ?
H9B C9 H9C 109.5 . . ?
O1 Eu1 O1 80.0(2) 10_665 12 ?
O1 Eu1 O1 85.2(3) 10_665 3_665 ?
O1 Eu1 O1 146.9(3) 12 3_665 ?
O1 Eu1 O1 80.0(2) 10_665 11_655 ?
O1 Eu1 O1 80.0(2) 12 11_655 ?
O1 Eu1 O1 126.3(3) 3_665 11_655 ?
O1 Eu1 O1 146.9(3) 10_665 2_655 ?
O1 Eu1 O1 126.3(3) 12 2_655 ?
O1 Eu1 O1 80.0(2) 3_665 2_655 ?
O1 Eu1 O1 85.2(3) 11_655 2_655 ?
O1 Eu1 O1 126.3(3) 10_665 . ?
O1 Eu1 O1 85.2(3) 12 . ?
O1 Eu1 O1 80.0(2) 3_665 . ?
O1 Eu1 O1 146.9(3) 11_655 . ?
O1 Eu1 O1 80.0(2) 2_655 . ?
O1 Eu1 N1 137.40(13) 10_665 2_655 ?
O1 Eu1 N1 63.16(15) 12 2_655 ?
O1 Eu1 N1 137.40(13) 3_665 2_655 ?
O1 Eu1 N1 73.47(16) 11_655 2_655 ?
O1 Eu1 N1 63.16(15) 2_655 2_655 ?
O1 Eu1 N1 73.47(16) . 2_655 ?
O1 Eu1 N1 73.47(16) 10_665 3_665 ?
O1 Eu1 N1 137.40(13) 12 3_665 ?
O1 Eu1 N1 63.16(15) 3_665 3_665 ?
O1 Eu1 N1 63.16(15) 11_655 3_665 ?
O1 Eu1 N1 73.47(16) 2_655 3_665 ?
O1 Eu1 N1 137.40(13) . 3_665 ?
N1 Eu1 N1 120.0000(10) 2_655 3_665 ?
O1 Eu1 N1 63.16(15) 10_665 . ?
O1 Eu1 N1 73.47(16) 12 . ?
O1 Eu1 N1 73.47(16) 3_665 . ?
O1 Eu1 N1 137.40(13) 11_655 . ?
O1 Eu1 N1 137.40(13) 2_655 . ?
O1 Eu1 N1 63.16(15) . . ?
N1 Eu1 N1 120.0000(10) 2_655 . ?
N1 Eu1 N1 120 3_665 . ?
C1 N1 C1 117.8(9) 10_665 . ?
C1 N1 Eu1 121.1(5) 10_665 . ?
C1 N1 Eu1 121.1(5) . . ?
C4 O1 Eu1 125.3(5) . . ?
O3 C3 C2 120.0(5) . 10_665 ?
O3 C3 C2 120.0(5) . . ?
C2 C3 C2 119.9(11) 10_665 . ?
C1 C2 C3 118.3(8) . . ?
C1 C2 H2A 120.8 . . ?
C3 C2 H2A 120.9 . . ?
N1 C1 C2 122.8(8) . . ?
N1 C1 C4 111.1(7) . . ?
C2 C1 C4 126.1(7) . . ?
O5 Cl1 O5 120.1(14) . 9_556 ?
O5 Cl1 O6 112.0(13) . 9_556 ?
O5 Cl1 O6 109.6(14) 9_556 9_556 ?
O5 Cl1 O6 109.6(14) . . ?
O5 Cl1 O6 112.0(13) 9_556 . ?
O6 Cl1 O6 89(3) 9_556 . ?

loop_
    _geom_torsion_atom_site_label_1
    _geom_torsion_atom_site_label_2
    _geom_torsion_atom_site_label_3
    _geom_torsion_atom_site_label_4
    _geom_torsion
    _geom_torsion_site_symmetry_1
    _geom_torsion_site_symmetry_2
    _geom_torsion_site_symmetry_3
    _geom_torsion_site_symmetry_4
    _geom_torsion_publ_flag
C6 N2 C4 O1 1.5(15) . . . . ?
C6 N2 C4 C1 179.2(9) . . . . ?
C4 N2 C6 C7 -75.0(12) . . . . ?
C4 N2 C6 C9 158.7(10) . . . . ?
N2 C6 C7 C8 -35.2(9) . . . . ?
C9 C6 C7 C8 89.8(10) . . . . ?
N2 C6 C7 C15 151.7(6) . . . . ?
C9 C6 C7 C15 -83.3(11) . . . . ?
C15 C7 C8 C10 0 . . . . ?
C6 C7 C8 C10 -173.3(6) . . . . ?
C7 C8 C10 C11 0 . . . . ?
C8 C10 C11 C12 0 . . . . ?
C10 C11 C12 C15 0 . . . . ?
C10 C11 C12 C13 180 . . . . ?
C11 C12 C15 C16 180 . . . . ?
C13 C12 C15 C16 0 . . . . ?
C11 C12 C15 C7 0 . . . . ?
C13 C12 C15 C7 180 . . . . ?
C8 C7 C15 C16 180 . . . . ?
C6 C7 C15 C16 -7.1(7) . . . . ?
C8 C7 C15 C12 0 . . . . ?
C6 C7 C15 C12 172.9(7) . . . . ?
C12 C15 C16 C17 0 . . . . ?
C7 C15 C16 C17 180 . . . . ?
C15 C16 C17 C14 0 . . . . ?
C16 C17 C14 C13 0 . . . . ?
C17 C14 C13 C12 0 . . . . ?
C11 C12 C13 C14 180 . . . . ?
C15 C12 C13 C14 0 . . . . ?
N2 C4 O1 Eu1 174.9(7) . . . . ?
C1 C4 O1 Eu1 -2.8(12) . . . . ?
O3 C3 C2 C1 -179.2(6) . . . . ?
C2 C3 C2 C1 0.8(6) 10_665 . . . ?
C1 N1 C1 C2 0.8(7) 10_665 . . . ?
Eu1 N1 C1 C2 -179.2(7) . . . . ?
C1 N1 C1 C4 -179.1(8) 10_665 . . . ?
Eu1 N1 C1 C4 0.9(8) . . . . ?
C3 C2 C1 N1 -1.6(13) . . . . ?
C3 C2 C1 C4 178.3(7) . . . . ?
O1 C4 C1 N1 1.1(11) . . . . ?
N2 C4 C1 N1 -176.7(7) . . . . ?
O1 C4 C1 C2 -178.8(9) . . . . ?
N2 C4 C1 C2 3.4(14) . . . . ?

loop_
  _platon_squeeze_void_nr
  _platon_squeeze_void_average_x
  _platon_squeeze_void_average_y
  _platon_squeeze_void_average_z
  _platon_squeeze_void_volume
  _platon_squeeze_void_count_electrons
  _platon_squeeze_void_content
   1  0.000  0.000 -0.012      1300       134 ' '
   2  0.333  0.667  0.250       181        55 ' '
   3  0.091  0.694  0.211        10         1 ' '
   4  0.306  0.397  0.211        10         1 ' '
   5  0.603  0.909  0.211        10         1 ' '
   6  0.091  0.397  0.289        10         1 ' '
   7  0.306  0.909  0.289        10         1 ' '
   8  0.603  0.694  0.289        10         1 ' '
   9  0.667  0.333  0.750       181        55 ' '
  10  0.397  0.091  0.711        10         1 ' '
  11  0.694  0.603  0.711        10         1 ' '
  12  0.909  0.306  0.711        10         1 ' '
  13  0.397  0.306  0.789        10         1 ' '
  14  0.694  0.091  0.789        10         1 ' '
  15  0.909  0.603  0.789        10         1 ' '
_platon_squeeze_details                           
?

_shelx_res_file
;

    shelx.res created by SHELXL-2014/7

TITL mig_DFC80_3n in P6(3)22
CELL  0.71073  22.9774  22.9774  12.9358   90.000   90.000  120.000
ZERR     2.00   0.0039   0.0039   0.0022    0.000    0.000    0.000
LATT  -1
SYMM  - Y,   X - Y,   Z
SYMM  - X + Y, - X,   Z
SYMM  - X, - Y, 1/2 + Z
SYMM    Y, - X + Y, 1/2 + Z
SYMM    X - Y,   X, 1/2 + Z
SYMM    Y,   X, - Z
SYMM    X - Y, - Y, - Z
SYMM  - X, - X + Y, - Z
SYMM  - Y, - X, 1/2 - Z
SYMM  - X + Y,   Y, 1/2 - Z
SYMM    X,   X - Y, 1/2 - Z
SFAC  C    H    N    O    CL   EU
UNIT  186 162 18 42 6 2
OMIT   2 -1  1
OMIT   2 -1 -1
OMIT  -2 -1  1
OMIT   1  1  1
OMIT   1  1 -1
OMIT  -1 -1 -1
OMIT  -1 -1  1
OMIT   1 -2  1
OMIT   1 -2 -1
OMIT  -1  2 -1
OMIT  -1  2  1
OMIT  -2  1  1
OMIT  -1  2  1
OMIT  -2  1  1
OMIT  -1  2  1
MERG   0
SIMU C7 C8 C10 C11 C12 C13 C14 C17 C16 C15
ISOR  O6
MORE -1
DFIX  1.610 0.020 O6 CL1
ISOR    0.10  0.20  O6
DFIX     1.450   0.020 O6 CL1
FMAP   2
PLAN   20
ACTA
BOND
BOND   $H
CONF
L.S. 10 0   24
WGHT    0.191900    1.455900
FVAR       1.19031
O3    4    0.833061    0.166939    0.250000    10.50000    0.08853    0.08853 =
         0.15721   -0.02513   -0.02513    0.06719
AFIX  83
H3    2    0.862933    0.183075    0.293614    10.50000   -1.50000
AFIX   0
N2    3    0.844025    0.368830    0.448871    11.00000    0.07211    0.07068 =
         0.07054   -0.03183   -0.04013    0.03600
AFIX  43
H2    2    0.869805    0.351741    0.452255    11.00000   -1.20000
AFIX   0
C4    1    0.793121    0.343890    0.383555    11.00000    0.06157    0.06128 =
         0.04630   -0.00823   -0.01551    0.03203
C6    1    0.856696    0.424898    0.514945    11.00000    0.08745    0.10689 =
         0.05405   -0.03658   -0.02998    0.05543
AFIX  13
H6    2    0.813090    0.416056    0.541588    11.00000   -1.20000
AFIX 116
C7    1    0.887448    0.491195    0.458857    11.00000    0.09610    0.05272 =
         0.07065   -0.02528   -0.04231    0.03223
C8    1    0.932459    0.500994    0.379847    11.00000    0.06003    0.07516 =
         0.09985   -0.01341   -0.00763    0.02697
AFIX  43
H8    2    0.938797    0.465825    0.358956    11.00000   -1.20000
AFIX 115
C10   1    0.967999    0.563356    0.332062    11.00000    0.07870    0.08456 =
         0.15416   -0.01817   -0.01104    0.02670
AFIX  43
H10   2    0.998115    0.569912    0.279200    11.00000   -1.20000
AFIX 115
C11   1    0.958528    0.615920    0.363286    11.00000    0.11780    0.09323 =
         0.22257    0.03288   -0.10669    0.00720
AFIX  43
H11   2    0.982307    0.657644    0.331314    11.00000   -1.20000
AFIX 115
C12   1    0.913517    0.606122    0.442295    11.00000    0.15920    0.07931 =
         0.15752    0.01277   -0.01686    0.06446
C15   1    0.877976    0.543760    0.490081    11.00000    0.15088    0.12744 =
         0.09850   -0.06166   -0.05589    0.10028
C16   1    0.832964    0.533959    0.569090    11.00000    0.20287    0.15576 =
         0.09336   -0.00226    0.03216    0.11441
AFIX  43
H16   2    0.809186    0.492233    0.601061    11.00000   -1.20000
AFIX 115
C17   1    0.823492    0.586521    0.600316    11.00000    0.47973    0.47203 =
         0.19748   -0.04904   -0.02312    0.42492
AFIX  43
H17   2    0.793376    0.579965    0.653178    11.00000   -1.20000
AFIX 115
C14   1    0.859031    0.648884    0.552532    11.00000    0.38446    0.29611 =
         0.21836   -0.12123   -0.09133    0.28697
AFIX  43
H14   2    0.852693    0.684052    0.573425    11.00000   -1.20000
AFIX 115
C13   1    0.904043    0.658685    0.473523    11.00000    0.18928    0.09870 =
         0.19829   -0.02008   -0.01111    0.06091
AFIX  43
H13   2    0.927820    0.700410    0.441553    11.00000   -1.20000
AFIX   0
C9    1    0.899130    0.427188    0.608954    11.00000    0.15023    0.11632 =
         0.08465   -0.02033   -0.06608    0.03839
AFIX  33
H9A   2    0.907404    0.464388    0.652505    11.00000   -1.50000
H9B   2    0.875226    0.386090    0.647360    11.00000   -1.50000
H9C   2    0.941159    0.432513    0.585485    11.00000   -1.50000
AFIX   0
EU1   6    0.666667    0.333333    0.250000    10.16667    0.04685    0.04685 =
         0.03408    0.00000    0.00000    0.02342
N1    3    0.729981    0.270019    0.250000    10.50000    0.04819    0.04819 =
         0.04282   -0.01069   -0.01069    0.02464
O1    4    0.755993    0.367867    0.375077    11.00000    0.05291    0.06391 =
         0.04773   -0.01910   -0.01159    0.03138
C3    1    0.799515    0.200485    0.250000    10.50000    0.05209    0.05209 =
         0.08274   -0.00007   -0.00007    0.02688
C2    1    0.818182    0.254104    0.317225    11.00000    0.05127    0.06023 =
         0.06704   -0.00798   -0.01611    0.02693
AFIX  43
H2A   2    0.854301    0.267494    0.362090    11.00000   -1.20000
AFIX   0
C1    1    0.781965    0.286809    0.315740    11.00000    0.04593    0.04960 =
         0.04922   -0.00949   -0.01635    0.01455
CL1   5    0.000000    0.336187    0.500000    10.50000    0.11184    0.11644 =
         0.27131   -0.06386   -0.12772    0.05592
O5    4    0.050100    0.390038    0.544171    11.00000    0.19226    0.07932 =
         0.40626   -0.01395   -0.22596    0.01570
O6    4   -0.030850    0.263228    0.589257    11.00000    0.23250    0.54941 =
         0.63281    0.36087    0.00283    0.06565
HKLF    4

REM  mig_DFC80_3n in P6(3)22
REM R1 =  0.0636 for   72422 Fo > 4sig(Fo)  and  0.0730 for all   83846 data
REM    170 parameters refined using     74 restraints

END

WGHT      0.1367      1.1354

REM Highest difference peak  1.510,  deepest hole -0.771,  1-sigma level  0.097
Q1    1   0.6845  0.3690  0.2500  10.50000  0.05    1.38
Q2    1   0.8906  0.1872  0.3046  11.00000  0.05    0.78
Q3    1   0.0487  0.2787  0.6133  11.00000  0.05    0.67
Q4    1   0.7551  0.5086  0.5934  11.00000  0.05    0.65
Q5    1   1.0000  0.6637  0.5000  10.50000  0.05    0.61
Q6    1  -0.0379  0.2135  0.5230  11.00000  0.05    0.60
Q7    1   0.9495  0.7199  0.3987  11.00000  0.05    0.51
Q8    1   0.8125  0.1093  0.2968  11.00000  0.05    0.49
Q9    1  -0.0590  0.2600  0.6580  11.00000  0.05    0.47
Q10   1   0.7169  0.3597  0.3073  11.00000  0.05    0.44
Q11   1   0.8162  0.4527  0.5523  11.00000  0.05    0.44
Q12   1   0.0007  0.2720  0.5618  11.00000  0.05    0.39
Q13   1   0.6342  0.2684  0.2500  10.50000  0.05    0.36
Q14   1   0.7089  0.2942  0.3795  11.00000  0.05    0.36
Q15   1   0.8903  0.4709  0.4689  11.00000  0.05    0.35
Q16   1   0.9807  0.6802  0.2488  11.00000  0.05    0.32
Q17   1  -0.0295  0.3118  0.5967  11.00000  0.05    0.32
Q18   1   0.7951  0.3968  0.6142  11.00000  0.05    0.31
Q19   1   0.7803  0.3923  0.3333  11.00000  0.05    0.31
Q20   1   0.9975  0.7261  0.4461  11.00000  0.05    0.31
;
_shelx_res_checksum     6241

_shelx_hkl_file
;
   1   1   0     322     151
   1   1   0     368     138
   1   1   0     315     143
   1  -2   0     348     142
   1   1   0     321     149
   1  -2   0     341     152
  -1  -1   0     402     149
  -1  -1   0     316     142
  -1   2   0     336     151
  -1   2   0     317     139
  -1   2   0     333     143
   1  -2   0     318     150
   0  -2   0    3320      85
  -2   2   0    3260      83
   0  -2   0    3344      91
   2   0   0    3496      78
   2   0   0    3428      82
   2   0   0    3387      83
  -2   0   0    3269      83
   2  -2   0    3304      82
   2   0   0    3361      78
   0   2   0    3291      88
   2  -2   0    3338      79
   0   2   0    3252      85
   2  -2   0    3394      79
   2  -2   0    3429      83
   0   2   0    3386      91
   0  -2   0    3348      88
   0  -2   0    3407      89
   3  -2   0    1354      10
   2   1   0    1224      15
   2  -3   0    1348      11
   1   2   0    1586      16
   1   2   0    1270      16
   1   2   0    1306      15
  -1   3   0    1449      14
  -1   3   0    1473      16
  -1   3   0    1309      16
   1  -3   0    1225      16
   2   1   0    1532      10
   2   1   0    1324      10
  -2   3   0    1285      10
   2  -3   0    1203      14
   3  -1   0    1316       8
   3  -1   0    1506      10
  -1  -2   0    1319      17
   1   2   0    1223      14
   2   1   0    1224      12
   1  -3   0    1444      15
   1  -3   0    1411      13
   1  -3   0    1371      16
  -1   3   0    1507      14
   2   1   0    1432      14
  -1  -2   0    1447      14
   2  -3   0    1305      11
   2  -3   0    1455      13
   2  -3   0    1203      12
   2  -3   0    1403      16
   3  -2   0    1317       8
  -2   3   0    1285      14
  -1  -2   0    1361      14
  -2  -1   0    1417      11
  -2  -1   0    1399      14
   3   0   0   47689     623
   0  -3   0   47590     683
   0  -3   0   45994     655
   3  -3   0   46089     628
   0   3   0   46722     704
   3   0   0   47251     647
   3   0   0   47116     649
   3  -3   0   47432     654
   3  -3   0   47981     633
   3   0   0   46902     623
   3  -3   0   47032     658
   0  -3   0   46737     721
   0   3   0   44963     657
   0  -3   0   47715     690
   0   3   0   46163     661
   2   2   0    1370      30
   2  -4   0    1316      37
   2  -4   0    1393      32
   2  -4   0    1369      36
   4  -2   0    1433      21
   4  -2   0    1445      19
  -2   4   0    1475      31
   2   2   0    1438      34
   2   2   0    1390      35
  -2  -2   0    1389      39
   2  -4   0    1365      33
  -2  -2   0    1354      32
  -2  -2   0    1358      32
  -2   4   0    1458      36
   2   2   0    1397      36
   4  -1   0     482      23
   3   1   0     453      35
   1   3   0     433      39
   3   1   0     467      33
   3  -4   0     460      34
  -1  -3   0     491      41
   4  -3   0     436      26
   4  -3   0     438      24
  -3  -1   0     445      24
   1   3   0     448      39
   1   3   0     431      41
   3  -4   0     475      35
  -1  -3   0     473      36
   3   1   0     462      29
   4  -1   0     485      24
   3  -4   0     444      30
  -3   4   0     472      26
  -3   4   0     453      25
   1   3   0     468      35
  -1   4   0     428      35
  -1   4   0     445      37
  -1   4   0     421      41
   1  -4   0     459      37
   1  -4   0     516      36
   1  -4   0     496      40
   1  -4   0     449      40
  -1  -3   0     464      37
   3  -4   0     449      30
   4  -4   0   18214     200
   4  -4   0   18083     200
   4  -4   0   18113     209
   0  -4   0   18194     213
   0  -4   0   18592     220
   0  -4   0   18102     230
   0   4   0   18133     221
   4   0   0   18095     198
   0   4   0   18293     213
   0   4   0   18045     228
   4  -4   0   18337     209
   4   0   0   18440     209
   0  -4   0   18366     221
   4   0   0   18080     207
   4   0   0   18399     198
   0   4   0   18156     219
   2  -5   0   10329     142
  -2   5   0   10357     147
   3   2   0   10348     138
  -3  -2   0   10200     146
  -2   5   0   10503     150
  -2  -3   0    9952     142
  -2  -3   0   10537     149
  -3   5   0   10725     147
   3   2   0   10486     144
  -2  -3   0   10623     152
   2   3   0   10308     148
   2  -5   0   10427     151
   3  -5   0   10582     146
   3  -5   0   10650     145
   2  -5   0   10184     148
   2   3   0   10487     149
   3  -5   0   10636     144
   5  -2   0   10420     128
   5  -2   0   10683     129
   3   2   0   10368     145
   5  -3   0   10552     130
   5  -3   0   10360     129
   2   3   0   10337     147
  -3   5   0   10173     145
   3  -5   0   10484     139
  -3  -2   0   10300     146
   3   2   0   10612     141
   2  -5   0   10355     148
   2   3   0   10496     142
   5  -1   0     417      19
  -1  -4   0     299      29
  -1  -4   0     289      25
   4  -5   0     339      25
   1  -5   0     391      28
   4   1   0     408      20
   4   1   0     385      19
   4   1   0     373      24
  -4  -1   0     415      16
   5  -4   0     413      20
   1  -5   0     344      28
  -1   5   0     353      26
   4   1   0     382      25
   1  -5   0     400      28
   1   4   0     414      32
   4  -5   0     352      20
   5  -1   0     351      17
  -1   5   0     360      28
   5  -4   0     404      18
   1   4   0     376      27
   1   4   0     439      29
   1   4   0     405      32
  -4   5   0     431      18
  -1  -4   0     390      27
   4  -5   0     352      24
   4  -5   0     374      20
  -1   5   0     473      34
   5  -5   0    1355      37
   0   5   0    1427      32
   0  -5   0     961      30
   0  -5   0     991      32
   0   5   0    1357      33
   0  -5   0    1153      39
   0  -5   0    1236      40
   5   0   0    1276      33
   5   0   0    1221      34
   5  -5   0    1378      26
   0   5   0    1655      37
   5  -5   0    1427      34
   5   0   0    1262      23
   5  -5   0    1403      27
   0   5   0    1513      37
   5   0   0    1324      23
   3  -6   0   82570     967
   3  -6   0   85337    1030
  -3   6   0   84130     988
   3   3   0   83871     931
   3  -6   0   84502     964
   3  -6   0   83777     980
  -3   6   0   85841    1034
  -3  -3   0   84992    1038
   3   3   0   84851     963
   6  -3   0   87196     923
   3   3   0   84656     951
   6  -3   0   84024     921
  -3  -3   0   84232     934
   3   3   0   84447     999
   6  -4   0   20542     215
   4   2   0   20905     229
  -2  -4   0   20872     247
   6  -2   0   20826     215
   2  -6   0   20901     237
   4  -6   0   21012     231
   6  -4   0   20690     216
  -2  -4   0   20669     237
   2   4   0   20817     242
   2   4   0   20484     228
   4  -6   0   20733     231
   4  -6   0   20447     231
   6  -2   0   20392     213
   2  -6   0   20560     228
   2  -6   0   19986     236
   4   2   0   20579     220
  -2   6   0   20649     244
   4  -6   0   20600     222
   4  -6   0   20256     222
   2   4   0   20806     236
  -4   6   0   20421     237
  -2   6   0   21150     237
   2  -6   0   20577     244
  -2  -4   0   19839     228
   2   4   0   20410     237
   4   2   0   20286     231
   4   2   0   20913     225
   4   2   0   20485     225
  -4  -2   0   20740     237
   1   5   0      36      54
   5   1   0      87      47
   5   1   0      85      45
   5  -6   0      55      42
   6  -1   0      89      38
  -5  -1   0      58      30
  -1   6   0      20      53
   1   5   0      39      57
  -1  -5   0     133      54
   6  -5   0      73      37
  -1  -5   0     141      60
  -1   6   0      25      55
  -1   6   0      13      59
  -1  -5   0     131      53
   1   5   0      32      60
   6  -1   0      97      37
   5   1   0      87      36
  -5   6   0      76      34
   5  -6   0      67      39
   1  -6   0     163      52
   1  -6   0     174      58
   5   1   0      87      36
   5  -6   0      58      46
   1   5   0      28      55
   1  -6   0     170      54
   6  -5   0      70      40
   5  -6   0      63      48
   6   0   0   21202     248
   6  -6   0   21111     237
   6  -6   0   21755     251
   6   0   0   21375     234
   6  -6   0   21535     237
   6   0   0   21461     250
   0   6   0   21619     266
   0  -6   0   21220     258
   0  -6   0   21614     267
   6   0   0   21570     234
   6  -6   0   21166     250
   0   6   0   21647     259
   0  -6   0   21420     278
   0   6   0   21359     274
   3   4   0    5030      67
  -3  -4   0    4926      73
   7  -3   0    4895      44
  -3   7   0    4971      67
   3  -7   0    4817      73
   4   3   0    4984      56
   7  -4   0    5052      47
  -3   7   0    4989      72
   4   3   0    4902      69
   3   4   0    5066      74
   3  -7   0    4904      67
   4   3   0    4845      72
   3  -7   0    4837      68
   7  -3   0    4986      46
   3   4   0    4950      71
  -4  -3   0    4926      65
  -3  -4   0    4988      69
  -4   7   0    5103      64
   7  -4   0    4867      45
   4  -7   0    4960      65
   3  -7   0    4964      75
   3   4   0    4924      63
   4  -7   0    4882      69
   4  -7   0    5002      60
   4  -7   0    4937      73
   4   3   0    4941      64
   2   5   0    4344     101
   5   2   0    4384      93
   5   2   0    4319      84
   5   2   0    4280      85
   2   5   0    4317     105
   2  -7   0    4456     103
   5  -7   0    4327      95
   7  -2   0    4355      77
  -5  -2   0    4480      88
   2   5   0    4344      97
  -2   7   0    4406      99
   2   5   0    4319      97
   7  -5   0    4259      77
  -5   7   0    4364      88
  -2  -5   0    4163      96
   5  -7   0    4260      94
  -2  -5   0    4328     101
   5  -7   0    4447      88
   5  -7   0    4432      87
  -2  -5   0    4460     105
   2  -7   0    4326      97
   2  -7   0    4506     100
   5   2   0    4319      95
   2  -7   0    4282     102
  -2   7   0    4279     102
   7  -5   0    4416      79
   7  -2   0    4348      75
   7  -1   0    1330      38
   7  -1   0    1193      38
  -1  -6   0    1173      54
  -1   7   0    1279      51
   6  -7   0    1305      40
  -6   7   0    1286      33
  -6  -1   0    1252      29
   6   1   0    1228      46
   1  -7   0    1195      55
   6   1   0    1277      36
   1   6   0    1282      56
   1   6   0    1263      57
   6  -7   0    1266      45
   1  -7   0    1285      54
   7  -6   0    1285      41
   6  -7   0    1342      38
   7  -6   0    1257      37
   1  -7   0    1229      60
   6   1   0    1207      43
   1  -7   0    1193      58
  -1   7   0    1213      56
  -1   7   0    1256      58
  -1  -6   0    1162      59
  -1  -6   0    1156      52
   6  -7   0    1269      49
   1   6   0    1231      52
   1   6   0    1224      61
   6   1   0    1291      35
   0  -7   0   11641     123
   7   0   0   11642      93
   7   0   0   11480     106
   0   7   0   11898     125
   0   7   0   11682     128
   7  -7   0   11364      97
   7  -7   0   11596      97
   0   7   0   11556     123
   0  -7   0   11775     129
   7   0   0   11588      93
   0  -7   0   11701     129
   7   0   0   11760     109
   7  -7   0   11767     112
   7  -7   0   11487     109
   8  -4   0   10747     156
   4   4   0   10862     186
   4   4   0   10913     184
   8  -4   0   11163     157
   4   4   0   11117     180
   4  -8   0   11135     184
  -4   8   0   10708     185
   4  -8   0   10716     186
  -4  -4   0   10804     189
   4  -8   0   10780     178
   4   4   0   10856     176
   4  -8   0   10872     187
  -4   8   0   11184     188
   5   3   0     373      35
   5   3   0     388      34
  -3   8   0     372      39
   3   5   0     339      36
   3   5   0     452      36
   3  -8   0     318      36
   5   3   0     412      30
   3   5   0     273      35
   5  -8   0     373      35
   8  -5   0     360      25
   3   5   0     340      32
   5  -8   0     407      33
   5   3   0     362      26
   3  -8   0     341      33
  -5  -3   0     367      30
  -3   8   0     449      35
   8  -5   0     369      27
   3  -8   0     404      35
  -3  -5   0     398      35
  -3  -5   0     405      40
   5  -8   0     336      33
   8  -3   0     324      25
   8  -3   0     321      22
   5  -8   0     430      31
   3  -8   0     303      36
   5  -8   0     330      30
  -5   8   0     397      30
   2  -8   0    4675      78
  -2   8   0    4771      72
   2   6   0    4845      72
   2  -8   0    4757      74
   6   2   0    4736      66
   6   2   0    4811      57
   2   6   0    4775      81
   6  -8   0    4713      68
   2   6   0    4764      71
   8  -6   0    4773      54
   8  -6   0    4665      51
  -6   8   0    4823      59
  -2  -6   0    4858      75
  -2  -6   0    4841      73
   6   2   0    4845      58
  -6  -2   0    4806      58
   6   2   0    4807      69
   8  -2   0    4914      52
   2  -8   0    4654      79
  -2   8   0    4977      79
   6  -8   0    4851      60
   2   6   0    4793      76
   8  -2   0    4717      49
  -2  -6   0    4765      81
   6  -8   0    4832      62
   2  -8   0    4793      74
   6  -8   0    4856      71
   7  -8   0    8743     144
   7  -8   0    8941     146
   1   7   0    8696     161
  -1  -7   0    8669     161
  -1   8   0    8591     156
  -1  -7   0    8700     154
  -7   8   0    8703     139
   8  -1   0    8522     133
   1  -8   0    8568     161
   1  -8   0    8753     162
   7   1   0    8577     129
  -1   8   0    8848     160
  -1   8   0    8767     159
  -1  -7   0    8639     162
   8  -1   0    8693     135
   7  -8   0    8658     133
   7  -8   0    8617     133
   1   7   0    8516     153
   1   7   0    8807     159
   1  -8   0    8583     153
   1  -8   0    8678     161
  -7  -1   0    8714     135
   7   1   0    8753     144
   8  -7   0    8508     135
   1   7   0    8505     157
   7   1   0    8652     141
   8  -7   0    8677     137
   7   1   0    8606     129
   8  -8   0    1569      37
   8   0   0    1671      49
   8   0   0    1544      46
   0   8   0    1520      63
   0  -8   0    1535      68
   8  -8   0    1512      36
   0  -8   0    1619      65
   8  -8   0    1515      48
   0   8   0    1487      66
   0  -8   0    1615      63
   0   8   0    1629      61
   8   0   0    1605      30
   8   0   0    1609      31
   8  -8   0    1517      51
   5  -9   0    1344      62
   4   5   0    1439      55
  -4  -5   0    1409      63
   4  -9   0    1380      54
   5  -9   0    1400      55
  -5   9   0    1417      53
  -4   9   0    1372      56
   5  -9   0    1424      47
   5  -9   0    1514      61
   5  -9   0    1371      53
   9  -4   0    1417      28
   4   5   0    1551      63
   5   4   0    1389      42
   5   4   0    1438      59
   5   4   0    1437      61
  -4  -5   0    1408      58
   4  -9   0    1430      63
  -4   9   0    1415      61
   4  -9   0    1477      59
   9  -5   0    1380      30
   9  -5   0    1416      31
   4   5   0    1359      50
   5   4   0    1396      53
  -5  -4   0    1416      54
   4   5   0    1409      59
   4  -9   0    1381      63
   9  -4   0    1465      30
  -6  -3   0   10090     148
   3  -9   0    9830     151
  -3  -6   0    9705     159
   3  -9   0    9973     157
   9  -6   0    9866     127
   6  -9   0   10072     152
   6  -9   0    9577     150
   9  -3   0    9810     123
   3   6   0   10123     150
   3   6   0    9964     160
   6  -9   0    9567     141
   3   6   0    9803     152
   3  -9   0    9682     159
   3   6   0    9938     156
  -3  -6   0    9668     152
  -3   9   0    9866     157
  -3   9   0    9817     158
  -6   9   0    9848     148
   9  -6   0    9769     126
   6   3   0    9934     151
   3  -9   0    9792     158
   6   3   0    9798     139
   6  -9   0   10004     130
   6  -9   0    9747     141
   6   3   0   10116     148
  -3  -6   0    9827     160
   9  -3   0    9943     125
   7   2   0      90      29
   2   7   0     133      41
   2   7   0      99      34
   7  -9   0     123      29
   7  -9   0     107      31
   7  -9   0     107      26
   2  -9   0     102      37
   7  -9   0     104      24
  -2  -7   0     137      32
  -2   9   0     126      38
   9  -7   0     122      22
   2  -9   0      69      34
  -7  -2   0     117      24
   9  -2   0     102      19
  -2  -7   0      83      38
  -2   9   0      84      33
   9  -7   0     120      23
  -2  -7   0      97      34
   2   7   0     105      34
   2  -9   0      91      36
  -7   9   0     138      24
   7   2   0      98      30
   7   2   0     105      23
   2  -9   0     153      37
   7   2   0      92      23
   2   7   0     140      40
   9  -2   0     103      21
   8   1   0    8468     117
   1  -9   0    8274     132
   9  -8   0    8462     114
  -8  -1   0    8366     108
   8  -9   0    8355     108
   8  -9   0    8700     123
   1  -9   0    8280     139
   8   1   0    8333     103
   8   1   0    8210     120
   8  -9   0    8336     108
   9  -1   0    8218     110
  -1   9   0    8523     133
  -1   9   0    8519     138
   1   8   0    8471     132
  -1  -8   0    8599     141
   1   8   0    8380     134
   1  -9   0    8452     138
   9  -8   0    8251     112
   8   1   0    8393     104
  -8   9   0    8312     112
  -1   9   0    8369     134
  -1  -8   0    8486     139
   1   8   0    8410     140
  -1  -8   0    8426     133
   1   8   0    8348     138
   9  -1   0    8627     112
   8  -9   0    8368     120
   9  -9   0   10296     121
   0   9   0   10062     138
   9  -9   0    9959     119
   0  -9   0   10038     142
   9  -9   0   10020     102
   9   0   0    9981     118
   0  -9   0   10155     144
   9  -9   0   10036     102
   9   0   0    9971     116
   0  -9   0   10095     135
   0   9   0   10190     136
  -9   9   0    9894     105
   0   9   0   10252     142
   9   0   0   10048      95
   9   0   0    9992      95
  -5  10   0    3180      76
   5 -10   0    3121      82
  10  -5   0    3208      45
   5   5   0    3187      73
   5 -10   0    3209      85
   5   5   0    3202      66
   5 -10   0    3100      69
  -5  -5   0    3130      77
   5   5   0    3145      83
   5   5   0    3084      79
   5 -10   0    3237      76
   6 -10   0    6205     107
  10  -6   0    6021      91
   4   6   0    6216     130
  -4  10   0    6127     130
   4 -10   0    6065     122
   4 -10   0    6175     122
  10  -6   0    6223      92
   6   4   0    6175     122
   6 -10   0    6172     125
  -6  10   0    6007     120
   4 -10   0    6168     131
   6   4   0    6079     114
  -6  -4   0    6113     121
   6 -10   0    6066     116
  -4  -6   0    5917     127
   4   6   0    6140     119
  10  -4   0    6139      89
  -4  10   0    6035     125
   6 -10   0    6172     115
   4   6   0    6174     127
   6 -10   0    6084     124
   6   4   0    6174     125
  10  -4   0    6198      91
   4 -10   0    6286     130
  -4  -6   0    5996     130
   6   4   0    6162      98
   4   6   0    6124     119
   7 -10   0   13069     176
   3 -10   0   13288     199
  -3  10   0   13332     199
   7 -10   0   13038     188
   7   3   0   13488     186
  -3  -7   0   13258     202
   3   7   0   13421     197
   7   3   0   13683     189
   3 -10   0   13116     189
   3   7   0   13270     188
   3 -10   0   13139     198
   3 -10   0   13393     199
   7   3   0   13322     174
   7   3   0   13304     172
  10  -7   0   13480     164
   7 -10   0   13544     190
  -3  -7   0   13147     191
   3   7   0   13353     199
  -7  -3   0   13381     187
  -3  10   0   13209     199
  10  -3   0   13298     160
  10  -3   0   13281     161
  -7  10   0   13471     188
   7 -10   0   13265     177
  -3  -7   0   13177     200
   3   7   0   13650     195
  10  -7   0   12952     162
   8 -10   0    7261     122
   8 -10   0    7526     111
   2   8   0    7504     138
  -2  10   0    7150     135
   2 -10   0    7377     138
  -2  -8   0    7520     138
   2   8   0    7246     131
  -2  -8   0    7550     140
  -8  10   0    7425     116
   8   2   0    7645     123
   2   8   0    7290     129
   2 -10   0    7196     138
  -8  -2   0    7211     114
  -2  10   0    7154     133
   8   2   0    7390     107
   2 -10   0    7407     131
   8   2   0    7315     119
   8 -10   0    7503     125
   2 -10   0    7141     134
  10  -2   0    7250     102
   8   2   0    7286     106
  -2  -8   0    7335     131
  10  -8   0    7393     108
   8 -10   0    7402     112
  10  -8   0    7189     105
  10  -2   0    7533     105
   2   8   0    7351     136
  -9  -1   0     539      23
   9   1   0     529      31
  -1  10   0     388      38
   1 -10   0     575      43
   1 -10   0     440      34
   9   1   0     541      22
   1   9   0     431      45
   1   9   0     554      39
   9 -10   0     547      25
  -1  -9   0     483      43
   1 -10   0     464      42
  10  -9   0     528      28
  10  -1   0     535      28
  -1  10   0     477      39
   9   1   0     515      22
   9 -10   0     566      36
  -1  -9   0     431      39
   9 -10   0     486      25
  -9  10   0     609      26
  10  -1   0     506      28
  -1  10   0     406      40
   9   1   0     567      33
   9 -10   0     495      32
  10  -9   0     576      30
  -1  -9   0     516      38
   1   9   0     589      47
   0 -10   0    4064     100
  10 -10   0    4047      62
  10   0   0    3957      79
   0  10   0    4065      99
 -10  10   0    3929      66
   0  10   0    4051     105
   0 -10   0    4075     110
   0 -10   0    3976     103
  10 -10   0    3890      83
  10 -10   0    4054      63
  10   0   0    4075      81
  10 -10   0    3969      81
   0  10   0    3654     122
   5   6   0    1435      67
   6 -11   0    1328      66
   6   5   0    1287      71
  -5  -6   0    1362      70
   6   5   0    1298      64
  -6  11   0    1347      66
   6 -11   0    1365      74
   5 -11   0    1323      74
  -5  11   0    1288      69
   6 -11   0    1367      67
   5   6   0    1470      73
   5   6   0    1339      76
   6 -11   0    1333      56
   6 -11   0    1348      74
   5 -11   0    1395      77
   6   5   0    1303      73
  -5  11   0    1375      74
   5 -11   0    1420      64
  -6  -5   0    1411      67
   5 -11   0    1384      69
  -7  -4   0   18111     257
   4 -11   0   18336     261
   4   7   0   18303     261
  -4  -7   0   17925     262
  -4  11   0   18347     266
   7 -11   0   18097     252
  11  -7   0   17742     218
   7 -11   0   18187     239
   7   4   0   18016     236
   4 -11   0   18162     249
   4   7   0   18024     257
   7 -11   0   18196     253
  11  -7   0   18361     219
  11  -4   0   18235     215
  -7  11   0   18602     257
  -4  -7   0   18386     269
   7 -11   0   18213     233
   4 -11   0   17871     260
  11  -4   0   18427     217
   4   7   0   17765     247
  -4  11   0   17872     259
   7   4   0   18105     252
   4 -11   0   18243     261
   7 -11   0   18211     240
   7   4   0   18313     249
   8 -11   0     416      34
   8 -11   0     370      41
   3 -11   0     427      49
   3 -11   0     344      39
  -3  11   0     461      48
   8 -11   0     349      32
   8   3   0     406      31
   3   8   0     312      38
  -8  -3   0     439      34
   3 -11   0     436      50
  11  -3   0     344      30
  -3  -8   0     477      46
   8   3   0     405      31
   3   8   0     435      47
  -3  -8   0     376      40
  11  -8   0     387      31
  -8  11   0     453      44
   8   3   0     368      37
   3   8   0     400      46
  11  -3   0     349      28
   3 -11   0     369      42
  11  -8   0     421      34
   8   3   0     440      41
  -3  -8   0     332      44
  -3  11   0     190      49
   8 -11   0     479      41
   9 -11   0    3854      75
   9   2   0    3878      87
   9 -11   0    3863      74
  11  -9   0    3793      69
   9   2   0    3861      84
  -9  11   0    3816      77
   2   9   0    3756     102
   2   9   0    3898      95
  -2  -9   0    3906      97
  11  -2   0    3839      66
  -2  -9   0    3907     104
   2 -11   0    3790     103
  -9  -2   0    3868      75
   2 -11   0    3923      96
   9 -11   0    3888      89
  11  -2   0    3933      69
   9 -11   0    3976      87
   9   2   0    3895      70
  -2  11   0    3493     115
   2   9   0    3932     102
   2 -11   0    3725      97
  -2  11   0    3839     100
   9   2   0    3897      69
   2 -11   0    3876     103
  11  -9   0    3884      73
  -2  -9   0    3874     100
  10 -11   0    2312      50
  10   1   0    2255      42
  10   1   0    2181      59
 -10  -1   0    2207      46
  -1 -10   0    2226      78
   1 -11   0    2262      76
  10 -11   0    2162      62
  10   1   0    2294      63
  11  -1   0    2283      55
   1 -11   0    2121      77
 -10  11   0    2165      51
  10 -11   0    2212      47
   1  10   0    2352      80
  10   1   0    2279      42
   1  10   0    2393      79
  11 -10   0    2198      54
  -1 -10   0    2083      74
  -1  11   0    2090      77
  -1  11   0    2190      76
  11  -1   0    2156      54
  -1 -10   0    2161      84
  11 -10   0    2236      58
   1  10   0    2180      76
   1 -11   0    2088      83
  -1  11   0    2339      81
  10 -11   0    2234      66
  11 -11   0    2993      67
  11   0   0    2905      65
 -11  11   0    3009      53
  11 -11   0    3104      71
   0  11   0    2948      88
  11   0   0    3082      68
  11 -11   0    3038      45
   0  11   0    3127      91
   0 -11   0    3040      89
   0 -11   0    2925      84
   0 -11   0    3025      96
   0  11   0    3001      87
  11 -11   0    3010      46
   6 -12   0   12443     198
   6   6   0   12462     196
   6   6   0   12406     185
   6 -12   0   12657     187
  -6  12   0   12026     201
   6 -12   0   12337     187
   6 -12   0   12633     188
  -6  -6   0   12315     200
   6   6   0   12294     198
   6   6   0   12410     180
   6 -12   0   12470     200
   7 -12   0    2602      74
  -5  12   0    2312      89
   5 -12   0    2490      88
  -5  -7   0    2620      83
   5   7   0    2624      78
  -5  -7   0    2611      86
  -5  12   0    2622      87
   5 -12   0    2563      75
   5   7   0    2629      85
   5   7   0    2617      74
   7 -12   0    2530      82
  -7  12   0    2361      78
   7   5   0    2706      81
   7   5   0    2664      85
   7 -12   0    2699      86
   5 -12   0    2581      80
   7   5   0    2515      71
   5 -12   0    2704      90
   7 -12   0    2615      59
   5   7   0    2557      89
   7 -12   0    2519      74
  -7  -5   0    2498      76
   8 -12   0    3044      76
   4 -12   0    3109      85
  12  -8   0    3040      52
   8 -12   0    3015      85
   4   8   0    3052      84
   4 -12   0    2883      93
   8   4   0    3021      69
  -4  12   0    3065      89
   4 -12   0    2943      91
  -8  -4   0    2948      75
   4   8   0    3120      93
   8 -12   0    3000      85
  -4  12   0    3050      92
   4 -12   0    3040      84
   4   8   0    2909      81
   8 -12   0    3004      73
   8   4   0    3066      85
  -4  -8   0    2932      92
   8   4   0    3014      80
   8   4   0    2994      70
  12  -8   0    2947      49
  -4  -8   0    2897      89
  12  -4   0    3093      48
   4   8   0    3043      89
  12  -4   0    2964      45
  -8  12   0    2932      77
  12  -9   0   11977     150
  -3  -9   0   12265     184
   3   9   0   12483     188
   3 -12   0   12479     195
   3 -12   0   12538     195
  -3  12   0   12486     192
   3   9   0   12193     182
   3   9   0   12120     190
   9   3   0   12212     176
   9 -12   0   12221     164
  12  -9   0   12392     152
   3   9   0   12244     192
   3 -12   0   12396     184
   9 -12   0   12354     179
   9 -12   0   12271     163
   9   3   0   12162     158
   9   3   0   12138     172
  -3  -9   0   12427     195
  -9  -3   0   12451     174
   9 -12   0   12029     177
  12  -3   0   12348     149
   3 -12   0   12512     191
  -3  12   0   12322     192
   9   3   0   12135     157
  -9  12   0   12187     174
  12  -3   0   12165     146
  -3  -9   0   12256     193
  12  -2   0     978      40
  12  -2   0    1010      44
  -2 -10   0    1002      76
  -2  12   0     906      70
  -2 -10   0    1001      71
   2  10   0    1031      75
  10   2   0    1070      57
   2  10   0    1086      78
   2  10   0     989      66
 -10  -2   0    1059      48
   2 -12   0    1025      69
  12 -10   0    1047      44
  10   2   0    1038      42
  -2 -10   0    1025      68
  -2  12   0     977      74
   2 -12   0     983      70
  10 -12   0     979      63
  10 -12   0     971      60
  10   2   0    1107      61
  12 -10   0     975      49
   2 -12   0    1093      77
  10 -12   0     995      48
   2  10   0     966      75
  10   2   0    1028      41
  10 -12   0     979      46
 -10  12   0    1008      48
   1  11   0     606      48
  11   1   0     538      27
  -1  12   0     528      46
  11   1   0     618      39
  12 -11   0     554      32
  11   1   0     543      27
  11 -12   0     576      37
  11 -12   0     570      27
  11   1   0     654      36
  -1  12   0     679      48
 -11  -1   0     580      28
  -1 -11   0     570      43
  -1 -11   0     620      50
  11 -12   0     555      33
  -1 -11   0     589      47
   1 -12   0     546      46
   1 -12   0     667      53
  -1  12   0     483      44
  12  -1   0     661      41
   1  11   0     523      48
  12  -1   0     608      32
   1 -12   0     618      47
  12 -11   0     596      35
 -11  12   0     583      30
  11 -12   0     594      40
   1  11   0     466      39
  12   0   0   10133     142
   0 -12   0   10272     174
   0  12   0   10015     172
   0  12   0    9944     165
   0 -12   0   10265     167
  12 -12   0   10085     145
 -12  12   0    9834     134
   0 -12   0    9984     175
 -12   0   0    9899     128
   0  12   0    9850     168
  12   0   0    9866     138
  12 -12   0    9895     142
   6 -13   0     840      50
  -7  13   0     997      49
   6 -13   0    1060      60
   7 -13   0     867      48
   7   6   0    1005      38
   7 -13   0     992      46
   6   7   0     989      48
   6 -13   0    1021      54
   6   7   0    1008      53
   6 -13   0    1128      68
   6   7   0    1069      53
   7   6   0     890      50
  -6  13   0    1032      52
   7   6   0     926      56
   6   7   0    1009      54
   7 -13   0     959      46
   7   6   0     994      64
  -7  -6   0     877      58
   7 -13   0    1001      59
   7 -13   0     941      51
  -6  -7   0     966      62
   5 -13   0    3799     103
   5   8   0    3846     100
   5   8   0    3919      94
   8   5   0    3881      81
   8   5   0    3842      83
   8 -13   0    3859      87
  -5  13   0    3897      98
  -5  -8   0    3903      98
  -5  -8   0    3856     102
   5 -13   0    3972      91
   8   5   0    3921      95
   5 -13   0    3839      93
   5 -13   0    3879     103
   8   5   0    3859      92
   8 -13   0    3998      86
  -8  13   0    3925      90
   8 -13   0    3952      98
   8 -13   0    3822      95
  -8  -5   0    3868      89
   5   8   0    3988      91
   5   8   0    3870     100
  -5  13   0    3840     100
   9 -13   0    7175     125
  -4  13   0    7237     146
   4   9   0    7256     138
   9   4   0    7177     120
   9 -13   0    7191     123
   4 -13   0    7220     142
   4   9   0    7244     149
   9   4   0    7066     118
  -9  -4   0    7025     131
   9   4   0    7323     137
   4 -13   0    7236     150
  13  -4   0    7307      97
  -4  -9   0    7124     149
   9 -13   0    7169     139
   4 -13   0    7321     150
   9   4   0    7240     133
  13  -9   0    6813      99
  13  -4   0    7138      94
   4   9   0    7344     147
  13  -9   0    7115     101
  -4  13   0    6997     146
  -4  -9   0    7036     147
   4   9   0    7270     138
   9 -13   0    6938     136
   4 -13   0    7120     140
  -4  -9   0    7025     147
  -9  13   0    7077     131
   3 -13   0     211      39
  13  -3   0     142      18
   3 -13   0      49      37
  -3 -10   0     215      40
 -10  13   0     154      28
  10   3   0     203      25
  -3 -10   0     138      38
  -3 -10   0     186      39
   3  10   0     220      41
 -10  -3   0     212      29
  -3  13   0     220      38
  13  -3   0     187      20
   3  10   0     152      39
  10   3   0     224      36
  10   3   0     166      32
  10   3   0     220      24
   3  10   0     199      35
   3 -13   0     166      34
  10 -13   0     232      34
  10 -13   0     183      27
  13 -10   0     242      21
  10 -13   0     129      27
  13 -10   0     212      23
  -3  13   0     185      37
   3  10   0     145      40
   3 -13   0     208      46
  10 -13   0     194      38
  -2 -11   0    1483      81
  13  -2   0    1348      46
  -2 -11   0    1453      76
  -2  13   0    1397      80
   2 -13   0    1461      80
   2 -13   0    1504      87
  11   2   0    1539      67
   2  11   0    1437      84
   2  11   0    1447      85
 -11  -2   0    1442      55
  13  -2   0    1452      49
  11   2   0    1397      64
 -11  13   0    1432      56
  11   2   0    1352      45
  11 -13   0    1406      70
   2 -13   0    1514      78
   2  11   0    1380      78
  11 -13   0    1429      67
  -2  13   0    1449      78
  11   2   0    1404      45
  11 -13   0    1349      52
  13 -11   0    1427      55
  11 -13   0    1444      51
   2  11   0    1445      77
  -2 -11   0    1469      84
  13 -11   0    1469      51
   1 -13   0     469      50
   1  12   0     429      53
   1 -13   0     341      48
 -12  13   0     385      31
 -12  -1   0     405      30
  -1  13   0     390      52
  13 -12   0     421      35
  13  -1   0     358      31
  12 -13   0     379      25
   1 -13   0     337      50
  -1  13   0     321      46
  12 -13   0     374      40
   1  12   0     451      49
  -1 -12   0     325      43
  12   1   0     342      23
  12   1   0     390      36
  -1  13   0     364      46
  13 -12   0     425      33
 -13  12   0     361      26
  -1 -12   0     349      48
  -1 -12   0     329      49
  12   1   0     298      23
  13  -1   0     391      30
   1  12   0     329      48
  12   1   0     386      38
  12 -13   0     398      37
  12 -13   0     367      24
  13 -13   0    2570      75
   0 -13   0    2612      94
   0 -13   0    2574      95
   0 -13   0    2705     101
  13   0   0    2556      70
  13 -13   0    2520      72
 -13   0   0    2599      54
   0  13   0    2459      94
   0  13   0    2715     102
  13   0   0    2702      71
 -13  13   0    2594      60
   0  13   0    2661      96
   7 -14   0    9946     173
   7   7   0    9753     143
   7 -14   0   10046     160
  -7  14   0    9748     168
   7   7   0    9835     168
   7   7   0   10108     159
   7 -14   0    9908     152
  -7  -7   0    9959     171
   7 -14   0    9966     173
   7 -14   0   10099     163
   7   7   0    9677     171
  -6  14   0    2661      90
   6   8   0    2870      88
   6   8   0    2879      99
   6 -14   0    2640      88
   8 -14   0    2819      82
   6 -14   0    2671      81
  -8  -6   0    2679      86
  -6  -8   0    2894      94
   8 -14   0    2842      97
   6   8   0    2826      94
   6   8   0    2819      78
   8   6   0    2772      95
   6 -14   0    2665      99
   8 -14   0    2773      85
   8   6   0    2766      90
   8   6   0    2681      80
  -8  14   0    2807      86
   8 -14   0    2875      95
   8 -14   0    2788      62
   6 -14   0    2650      98
  -9  14   0    1941      69
   9 -14   0    1924      80
   5 -14   0    1882      78
   9   5   0    1887      75
   9   5   0    2015      66
   9 -14   0    1829      82
   9   5   0    1962      80
   5   9   0    1983      78
  -5  14   0    1880      80
   9 -14   0    1954      69
  -9  -5   0    1843      68
   5 -14   0    2041      75
   5   9   0    1844      73
   5 -14   0    1792      87
  -5  -9   0    1947      82
   9 -14   0    1959      67
   9   5   0    1860      62
   5   9   0    1965      85
   5   9   0    2089      86
   5 -14   0    1992      87
  -5  -9   0    1975      84
  -5  14   0    1813      81
   4  10   0   13227     214
  10   4   0   13137     179
  10   4   0   13149     200
  10 -14   0   13218     203
   4  10   0   12899     205
  14 -10   0   12993     163
  10 -14   0   13031     185
  10   4   0   12798     177
   4 -14   0   12840     217
   4  10   0   13006     217
   4 -14   0   12926     206
  14 -10   0   12568     161
  10 -14   0   12705     200
  -4 -10   0   12839     218
  -4 -10   0   12926     218
  10 -14   0   12753     183
 -10  -4   0   12765     199
   4  10   0   13018     206
  -4  14   0   12657     213
  10   4   0   12666     194
  -4  14   0   13122     215
  14  -4   0   13034     158
   4 -14   0   12619     217
   4 -14   0   12940     210
 -10  14   0   12903     199
  -3  14   0    3990     102
  11   3   0    4061      70
  11 -14   0    4001      77
  11 -14   0    3929      91
 -11  14   0    4026      83
   3  11   0    3857     100
 -11  -3   0    4129      83
   3  11   0    3970     109
   3  11   0    4092     107
   3 -14   0    3892     101
  11   3   0    3983      70
  14 -11   0    4018      67
  11 -14   0    4067      95
   3 -14   0    3773     110
   3  11   0    3936     101
  11 -14   0    3925      75
  11   3   0    3892      87
  -3 -11   0    4124     108
  14  -3   0    3892      62
  11   3   0    4174      91
  -3 -11   0    3914     105
  14  -3   0    3871      59
  14 -11   0    3923      64
  -3 -11   0    3973     100
   3 -14   0    4018     113
  -3  14   0    4038     107
   3 -14   0    4025     102
   2 -14   0      85      37
  12 -14   0      61      24
 -12  14   0     129      28
  -2 -12   0     161      44
  12   2   0     136      20
   2  12   0      23      45
  12   2   0     128      33
  14  -2   0     115      22
   2  12   0      23      42
  12 -14   0      87      35
   2 -14   0      40      43
  -2  14   0     159      45
  12 -14   0     137      23
   2 -14   0     111      40
  12 -14   0     126      34
  14 -12   0     128      27
 -12  -2   0     138      28
  14 -12   0     163      25
  12   2   0     122      20
  -2  14   0     107      42
   2  12   0     140      40
  14  -2   0     134      24
  -2 -12   0      23      34
  12   2   0     153      32
  -2 -12   0      62      42
  13   1   0    2265      69
   1 -14   0    2314      91
  14 -13   0    2222      68
  13 -14   0    2253      46
  -1  14   0    2127      92
  -1 -13   0    2291      90
   1  13   0    2220      94
 -13  14   0    2282      63
 -14  13   0    2302      49
  -1 -13   0    2241      93
  -1 -13   0    2284      96
   1  13   0    2276      89
   1 -14   0    2304     100
   1 -14   0    2325      93
  -1  14   0    2137      91
  13   1   0    2287      72
  13 -14   0    2300      75
 -13  14   0    2202      61
  14  -1   0    2298      59
   1  13   0    2485      99
  14 -13   0    2241      64
 -13  -1   0    2227      59
  14  -1   0    2257      62
  13 -14   0    2253      72
  -1  14   0    2363      96
  13 -14   0    2305      48
   0 -14   0    1927      90
   0  14   0    1871      86
  14   0   0    1960      63
   0  14   0    1942      96
   0 -14   0    1848      95
 -14  14   0    1986      55
  14   0   0    1831      64
   0 -14   0    1929      87
  14 -14   0    2023      65
 -14   0   0    1904      49
  14 -14   0    2063      69
   0  14   0    1856      97
  -7  -8   0    3674     104
   7 -15   0    3935     110
   8   7   0    3841      92
   8   7   0    3857     103
   7 -15   0    3750      98
   8 -15   0    3712      96
   7 -15   0    3768     108
   7   8   0    3654     104
   8   7   0    3721     105
   7   8   0    3755      96
   7 -15   0    3695      97
  -7  15   0    3962     103
   8 -15   0    3738     109
   7   8   0    3653     106
   8 -15   0    3782     106
  -8  15   0    3802      99
   8 -15   0    3733      94
   8 -15   0    3665      76
   8   7   0    3596      61
   7 -15   0    3686      86
   7   8   0    3622      79
  -8  -7   0    3744     100
   9 -15   0   16533     255
   6 -15   0   16728     264
   9 -15   0   17017     257
   6   9   0   16680     262
   6 -15   0   16788     264
   9 -15   0   17003     239
  -6  15   0   16437     260
   9   6   0   16761     234
   9   6   0   16771     254
   6 -15   0   17134     253
   6   9   0   17115     260
   9   6   0   17127     251
  -9  -6   0   16714     259
   6   9   0   17044     247
   6 -15   0   16980     249
  -6  15   0   16977     264
   6   9   0   17023     246
   9   6   0   16895     232
   9 -15   0   17016     240
  -9  15   0   17211     258
  -6  -9   0   16631     268
  10   5   0    4514      94
  10   5   0    4581      97
   5 -15   0    4402     127
  -5  15   0    4518     119
   5  10   0    4350     124
  10 -15   0    4781     101
 -10  -5   0    4471     108
   5  10   0    4541     121
  10 -15   0    4522     115
  -5 -10   0    4610     125
   5 -15   0    4414     112
  -5 -10   0    4440     121
  10   5   0    4553     113
  10 -15   0    4589     101
   5 -15   0    4764     130
  10   5   0    4456     110
   5 -15   0    4368     116
   5  10   0    4622     111
 -10  15   0    4532     107
  10 -15   0    4366     113
  -5  15   0    4326     120
   5  10   0    4377     113
   4  11   0     231      41
   4 -15   0     314      52
  -4  15   0     231      43
  11 -15   0     345      32
  11 -15   0     426      44
   4 -15   0     331      41
  -4 -11   0     326      46
  11   4   0     248      38
  11 -15   0     295      34
 -11  15   0     322      36
   4  11   0     321      46
   4  11   0     333      40
  11   4   0     295      39
  15 -11   0     308      22
 -11  -4   0     346      36
   4 -15   0     345      43
  11   4   0     324      28
  15 -11   0     379      20
  -4 -11   0     336      46
  -4  15   0     353      44
   4 -15   0     245      43
  11 -15   0     304      40
  11   4   0     357      29
   4  11   0     320      49
   3 -15   0    4180     129
   3 -15   0    4302     120
   3  12   0    4352     126
  12   3   0    4300     108
  12   3   0    4143     103
  -3  15   0    3991     124
  12 -15   0    4117     108
  12   3   0    4108      82
 -12  -3   0    4220     100
  12 -15   0    4089      88
  15  -3   0    4064      72
   3  12   0    4207     123
  -3 -12   0    4206     120
  12 -15   0    4273     111
 -12  15   0    4142     100
   3  12   0    4231     119
  12   3   0    4161      81
  12 -15   0    4111      90
  15 -12   0    4059      78
  -3  15   0    4210     122
  15 -12   0    4184      82
  -3 -12   0    4224     129
   3 -15   0    4207     129
  15  -3   0    4195      76
   3 -15   0    4207     121
  -3 -12   0    4262     125
   3  12   0    4148     129
  -2 -13   0     935      86
  13   2   0     951      63
  13 -15   0     961      47
  13   2   0    1073      68
   2 -15   0    1091      83
  -2 -13   0    1067      84
  -2  15   0    1092      88
   2  13   0    1020      82
   2  13   0    1038      87
  15 -13   0    1026      50
  15 -13   0    1026      55
   2  13   0    1125      95
  15  -2   0     950      45
 -13  15   0    1060      57
  13   2   0     998      37
  13 -15   0    1002      67
   2 -15   0    1031      88
  -2  15   0     980      88
  -2 -13   0    1029      78
  13 -15   0    1030      45
   2 -15   0    1099      82
  15  -2   0     919      48
 -13  -2   0     971      56
  13 -15   0    1155      72
  13   2   0    1023      37
 -15  14   0     564      41
 -14  15   0     646      53
   1  14   0     745      72
   1 -15   0     650      64
  14 -15   0     609      29
   1  14   0     540      57
 -15   1   0     578      33
 -14  15   0     565      50
  -1  15   0     571      64
  15 -14   0     578      51
  -1 -14   0     580      59
  14 -15   0     579      30
   1  14   0     527      62
  -1 -14   0     661      65
  14 -15   0     601      61
  14   1   0     577      59
  14 -15   0     560      49
  -1  15   0     638      63
  15  -1   0     680      52
 -14  -1   0     591      49
   1 -15   0     582      67
  15 -14   0     590      45
  -1 -14   0     501      61
  -1  15   0     569      63
  14   1   0     638      61
  15  -1   0     502      48
   1 -15   0     484      54
 -15   0   0    4791      90
  15 -15   0    5152     107
  15   0   0    5133     101
   0 -15   0    5197     132
   0 -15   0    4905     140
  15 -15   0    4966     101
   0 -15   0    5012     134
   0  15   0    4721     129
 -15  15   0    5055      96
   0  15   0    5210     140
   0  15   0    4948     133
   8   8   0    4118      73
   8 -16   0    4124     115
   8   8   0    4255     108
  -8  -8   0    4206     110
   8 -16   0    4138     115
   8 -16   0    4148      85
   8   8   0    4225      99
   8 -16   0    4209     102
   8   8   0    4124     112
  -8  16   0    4120     106
   8 -16   0    4140     103
   9 -16   0    1788      79
   9   7   0    1661      86
   9 -16   0    1711      45
   7 -16   0    1825      84
   9 -16   0    1675      88
   9   7   0    1622      74
   7   9   0    1656      79
   9 -16   0    1779      89
  -9  16   0    1806      80
  -9  -7   0    1612      81
   7   9   0    1771      69
   9   7   0    1747      84
   7 -16   0    1748      71
   7   9   0    1685      90
   7 -16   0    1622      95
   9 -16   0    1597      74
  -7  -9   0    1642      86
   7 -16   0    1620      93
   7 -16   0    1734      81
  -7  16   0    1647      85
   7   9   0    1658      85
   6 -16   0    2550      98
 -10  16   0    2293      81
   6 -16   0    2461      99
 -10  -6   0    2269      80
  10   6   0    2311      69
  10 -16   0    2469      89
  10   6   0    2419      87
  10 -16   0    2434      74
   6  10   0    2367      85
  10 -16   0    2478      90
   6  10   0    2378      95
  10   6   0    2375      72
  10   6   0    2511      85
  -6  16   0    2352      90
   6 -16   0    2450      80
   6 -16   0    2587      88
  10 -16   0    2394      79
  -6 -10   0    2356      91
  -6  16   0    2462      92
   6  10   0    2413      92
   6  10   0    2655      83
  11 -16   0    2269      75
  11 -16   0    2195      77
 -11  16   0    2185      83
  11   5   0    2190      88
   5 -16   0    2380     101
   5  11   0    2347     101
   5 -16   0    2358      89
  11   5   0    2193      71
  11 -16   0    2275      92
   5 -16   0    2321     103
  11 -16   0    2209      93
  -5 -11   0    2260     100
  -5 -11   0    2256      97
 -11  -5   0    2306      84
   5  11   0    2388      95
  11   5   0    2303      86
   5  11   0    2132      91
  -5  16   0    2140      98
   5 -16   0    2256      91
  -5  16   0    2202      97
   5  11   0    2177      99
  11   5   0    2102      68
  12 -16   0    1798      83
   4  12   0    1875      96
  -4 -12   0    1766      96
  -4 -12   0    1984      97
  -4  16   0    1855      92
  -4  16   0    1787      95
  12 -16   0    1701      85
  16 -12   0    1847      44
  12   4   0    1844      78
   4 -16   0    1819      99
  12 -16   0    1908      66
   4  12   0    1897      90
  12 -16   0    1766      68
   4 -16   0    1897      89
  16 -12   0    1874      47
  12   4   0    1791      82
  12   4   0    1912      61
   4  12   0    1879      94
   4 -16   0    1817      89
 -12  16   0    1815      75
   4 -16   0    1849     102
 -12  -4   0    1899      75
   4  12   0    1751      95
  12   4   0    1870      59
  -3  16   0       5      47
  -3 -13   0      75      50
  16  -3   0       5      21
   3  13   0      36      50
  13   3   0      28      37
  13   3   0      33      38
   3 -16   0      26      51
  -3  16   0      23      46
   3  13   0       8      47
   3  13   0      12      49
 -13  16   0      12      32
  -3 -13   0      33      47
 -13  -3   0      16      32
  13 -16   0      22      40
  13 -16   0       5      37
   3 -16   0      32      42
  13   3   0      17      23
  16 -13   0      27      23
  16  -3   0      16      20
   3 -16   0       1      45
  13 -16   0       8      28
  13 -16   0      14      26
  13   3   0      31      23
  16 -13   0      16      26
   3  13   0      51      44
  -3 -13   0      38      43
  -2  16   0    2998     108
   2  14   0    3192     106
  16 -14   0    3036      67
  14   2   0    3200      84
 -14  -2   0    3246      81
  -2 -14   0    3249     117
 -16  14   0    3028      57
  16  -2   0    3171      67
   2 -16   0    3235     106
  14 -16   0    3143      62
   2  14   0    3183     109
   2 -16   0    3371     111
  -2 -14   0    3312     112
  14 -16   0    3216      93
  16 -14   0    3334      75
  14 -16   0    3185      60
  14   2   0    3247      89
  -2 -14   0    3331     105
   2 -16   0    3421     119
  -2  16   0    3084     112
   2  14   0    3376     113
  16  -2   0    3135      63
 -14  16   0    3155      81
  14 -16   0    3133      88
   1 -16   0     353      59
 -15  16   0     306      38
   1  15   0     244      50
  16  -1   0     354      38
   1  15   0     377      63
  -1 -15   0     273      57
  -1 -15   0     298      51
  16  -1   0     300      33
 -15  -1   0     387      39
  15   1   0     351      43
  -1  16   0     357      65
 -16   1   0     359      29
   1 -16   0     401      67
  -1 -15   0     287      58
  15   1   0     357      44
  16 -15   0     332      36
   1 -16   0     327      56
  16 -15   0     326      41
 -16  15   0     389      33
  -1  16   0     322      60
   1  15   0     358      64
  15 -16   0     285      45
  15 -16   0     301      41
   0 -16   0     418      55
   0 -16   0     335      58
   0  16   0     409      70
   0 -16   0     346      64
  16 -16   0     331      40
 -16  16   0     424      39
 -16   0   0     408      37
   0  16   0     359      66
  16   0   0     444      42
  16   0   0     313      38
  16 -16   0     371      46
   8   9   0     380      35
  -8  17   0     381      51
  -8  -9   0     446      55
   8 -17   0     356      55
   8 -17   0     442      41
   8   9   0     421      55
   8 -17   0     370      49
   8 -17   0     360      46
   9 -17   0     408      55
   9   8   0     368      53
   9   8   0     344      50
  -9  17   0     476      53
   8   9   0     408      53
   9 -17   0     303      45
   9 -17   0     414      48
   9 -17   0     347      54
   9 -17   0     407      32
   8   9   0     393      46
   9   8   0     363      44
  -9  -8   0     419      52
   8 -17   0     458      60
  -7 -10   0    3277     108
  10 -17   0    3294      92
  10 -17   0    3421     108
   7 -17   0    3209     100
   7 -17   0    3417     116
   7  10   0    3163     109
   7  10   0    3332      99
  10 -17   0    3299     108
   7  10   0    3417     108
  10 -17   0    3234      96
  10   7   0    3290     102
   7 -17   0    3191     102
  -7  17   0    3264     106
  10   7   0    3324     106
 -10  -7   0    3183     102
  10   7   0    3281      90
  10   7   0    3245      86
   7 -17   0    3276     113
 -10  17   0    3305      99
   7  10   0    3215      86
   7 -17   0    3242      91
 -11  17   0     239      45
  11 -17   0     236      50
   6 -17   0     194      56
   6 -17   0     212      57
  11   6   0     180      37
  -6  17   0     188      51
   6 -17   0     182      45
  11   6   0     173      47
 -11  -6   0     166      44
  -6 -11   0     207      50
   6  11   0     230      49
  11 -17   0     219      49
   6 -17   0     190      46
   6  11   0     188      46
  11 -17   0     129      39
  11   6   0     178      46
  11 -17   0     163      38
   6  11   0     192      53
  11   6   0     157      35
   6  11   0     275      57
  12   5   0     379      35
   5 -17   0     295      50
   5  12   0     297      52
  -5  17   0     356      51
  12 -17   0     321      41
  -5  17   0     329      53
  12 -17   0     358      38
   5  12   0     328      56
  -5 -12   0     360      55
  12 -17   0     344      51
  12 -17   0     340      49
  12   5   0     343      35
   5 -17   0     451      54
  12   5   0     306      45
   5 -17   0     328      56
   5 -17   0     316      57
 -12  17   0     361      45
  12   5   0     296      48
 -12  -5   0     273      44
   5  12   0     350      55
  -5 -12   0     338      57
   5  12   0     292      47
  13   4   0    1822      83
   4  13   0    1901      92
  13   4   0    1798      55
   4 -17   0    1862      91
  -4  17   0    1893      95
  13 -17   0    1827      83
   4  13   0    1580      96
  13 -17   0    1770      62
  17 -13   0    1780      40
  13   4   0    1835      57
  -4  17   0    1844      93
   4 -17   0    1796     100
  -4 -13   0    1748      94
   4  13   0    1965      97
  13   4   0    1742      78
 -13  -4   0    1966      76
  13 -17   0    1941      87
   4 -17   0    1846      92
  -4 -13   0    2041      99
   4  13   0    1931     100
  13 -17   0    1856      66
  17 -13   0    1861      44
 -13  17   0    2040      77
  14 -17   0    2519      92
  -3  17   0    2521     113
  14   3   0    2531      93
  14 -17   0    2497      97
  17 -14   0    2467      61
  17 -14   0    2518      66
  17  -3   0    2558      58
   3  14   0    2493     105
  -3 -14   0    2552     112
  14   3   0    2498      87
   3 -17   0    2566     108
   3 -17   0    2315     118
  14 -17   0    2443      67
 -14  -3   0    2426      86
  -3 -14   0    2538     118
  14   3   0    2395      57
   3  14   0    2723     120
  14 -17   0    2464      69
   3  14   0    2582     115
   3 -17   0    2607     108
  -3  17   0    2495     113
  17  -3   0    2450      52
 -14  17   0    2531      86
  -3 -14   0    2479     105
  14   3   0    2546      58
 -15  -2   0     838      62
   2 -17   0     852      70
   2 -17   0     738      71
 -15  17   0     760      62
  -2  17   0     783      74
  17  -2   0     764      49
  15 -17   0     856      57
 -17   2   0     769      35
 -17  15   0     790      42
  15 -17   0     826      39
  15 -17   0     781      39
  15   2   0     834      54
  17 -15   0     795      50
  17  -2   0     784      44
  15 -17   0     955      70
  15   2   0     894      68
   2  15   0     822      66
  17 -15   0     872      59
  -2 -15   0     715      66
   2  15   0     977      79
   2  15   0     905      76
  -2 -15   0     694      58
  -2  17   0     698      67
   2 -17   0     787      68
  -2 -15   0     913      79
  -1  17   0    1099     102
 -17  16   0     963      54
  16 -17   0     903      67
  17 -16   0    1045      60
  17  -1   0     894      53
   1  16   0    1111      85
 -16  17   0     932      63
  -1 -16   0     828      74
  -1 -16   0    1060      80
  -1 -16   0     897      78
   1 -17   0     998      83
 -16  -1   0    1007      63
  16 -17   0     911      76
  16   1   0     999      70
  17  -1   0    1017      60
  -1  17   0     899      78
   1 -17   0     966      77
  17 -16   0    1017      69
 -17   1   0     951      51
  16   1   0     913      69
   1 -17   0     902      76
   1  16   0    1024     102
  17   0   0    1831      73
 -17   0   0    1903      68
   0 -17   0    1810     104
 -17  17   0    1692      70
  17 -17   0    1740      72
 -17  17   0    1769      69
   0  17   0    1696     111
  17   0   0    1617      66
   0  17   0    1861     127
   0 -17   0    1697     117
  17 -17   0    1911      83
   0 -17   0    1591     106
   9   9   0    6144     151
  -9  18   0    6487     150
  -9  -9   0    6270     152
   9   9   0    6218     134
   9 -18   0    6340     139
   9 -18   0    6198     153
   9 -18   0    6247     155
   9   9   0    6432     150
   9 -18   0    6245     113
   9 -18   0    6197     140
  10 -18   0    1887      99
  10   8   0    1637      77
   8 -18   0    1655     102
   8 -18   0    1617      72
 -10  18   0    1917      89
  -8  18   0    1742      92
   8  10   0    1622      97
  10 -18   0    1767      81
  10   8   0    1699      79
   8  10   0    1792      93
   8  10   0    1799      86
   8  10   0    1849      65
   8 -18   0    1701      89
  10 -18   0    1872      87
   8 -18   0    1745     103
  10 -18   0    1791      96
  10   8   0    1779      94
   8 -18   0    1639      89
  10   8   0    1633      91
  -8 -10   0    1657      93
 -10  -8   0    1603      90
   7 -18   0     697      65
  11 -18   0     639      51
   7 -18   0     749      55
  -7 -11   0     659      61
   7  11   0     641      61
  11   7   0     791      50
  11 -18   0     725      61
  11 -18   0     747      65
   7 -18   0     748      68
   7  11   0     703      66
 -11  18   0     670      56
   7  11   0     691      56
  -7  18   0     660      63
  11   7   0     709      61
 -11  -7   0     724      60
   7 -18   0     716      56
  11   7   0     610      57
  11   7   0     702      46
  11 -18   0     717      50
   7  11   0     810      53
  -6  18   0    4159     126
  12   6   0    3952      92
   6  12   0    3989     117
  12 -18   0    4191     101
   6 -18   0    4147     115
   6  12   0    4310     116
   6 -18   0    4399     136
  12   6   0    4090     112
 -12  -6   0    4309     115
   6  12   0    4325     129
  -6 -12   0    4105     129
  12   6   0    4082     117
 -12  18   0    4146     113
   6 -18   0    4106     120
  12 -18   0    4230     120
  12 -18   0    4238     105
   6 -18   0    4099     132
   6  12   0    3896     129
  12   6   0    4104      96
  12 -18   0    4257     121
  13 -18   0    2316      77
   5 -18   0    2367     104
  13   5   0    2356      69
 -13  -5   0    2357      92
  13 -18   0    2431      97
  13   5   0    2355      72
   5 -18   0    2305     101
 -13  18   0    2434      92
   5  13   0    2476     106
  13 -18   0    2378     100
  -5 -13   0    2509     112
  13 -18   0    2496      82
  13   5   0    2370      98
  13   5   0    2443      93
   5  13   0    2450     110
   5  13   0    2516     106
  -5  18   0    2271     109
   5 -18   0    2414     119
  14 -18   0     150      49
   4  14   0     277      64
   4 -18   0     230      61
  14   4   0     157      45
   4 -18   0     159      48
 -14  18   0     211      43
 -14  -4   0     162      43
  14 -18   0     192      34
   4 -18   0     216      55
  14 -18   0     170      45
  14   4   0     147      28
  -4  18   0     190      58
  14 -18   0     191      34
  14   4   0     173      47
  -4  18   0     182      60
  -4 -14   0     174      55
   4  14   0     137      49
   4  14   0     279      60
  14   4   0     132      29
  15 -18   0    6251     138
   3 -18   0    6398     155
  -3 -15   0    6289     160
   3  15   0    6175     160
  15 -18   0    6131     132
  18  -3   0    6447      91
  18 -15   0    6212     101
  15   3   0    5981      84
  15   3   0    6101     128
  -3 -15   0    6112     180
  15   3   0    6243     133
   3 -18   0    6142     153
   3 -18   0    6572     168
   3  15   0    6364     158
 -15  -3   0    6025     130
  18 -15   0    5830      96
  -3  18   0    6255     164
   3  15   0    6184     153
  -3  18   0    6247     157
  15   3   0    5938      84
 -15  18   0    6220     132
  15 -18   0    6168     100
  15 -18   0    6156     101
 -16  18   0    1101      69
   2 -18   0    1010      74
   2  16   0     964      81
  16 -18   0    1191      81
 -16  -2   0    1008      68
  18  -2   0    1039      53
 -18  16   0     954      50
  16   2   0    1092      76
   2  16   0    1596     130
   2 -18   0     980      76
  18  -2   0     988      45
  -2 -16   0    1341     100
  -2 -16   0    1001      77
  18 -16   0     964      52
  -2  18   0     904      83
  16 -18   0    1046      72
  18 -16   0    1004      61
  16   2   0     997      73
  -2  18   0    1171      88
   2 -18   0    1006      79
 -17  18   0      22      36
  18  -1   0     143      33
  18  -1   0      92      29
   1  17   0     240      71
  17 -18   0      22      44
  -1 -17   0      19      56
 -18  17   0      22      33
   1 -18   0      95      58
  -1  18   0     265      73
  17   1   0      19      41
 -18   1   0     121      30
  17 -18   0      38      37
  -1 -17   0      64      53
  18 -17   0      22      38
  -1  18   0      20      57
   1 -18   0      20      55
   1 -18   0      20      46
  18 -17   0      22      31
 -17  -1   0      19      36
   1  17   0     108      61
  17   1   0     122      40
 -18   0   0    5574     113
 -18  18   0    5488     117
   0  18   0    5538     159
  18 -18   0    5237     110
   0 -18   0    5561     158
  18   0   0    5561     110
   0 -18   0    5626     168
  18   0   0    5357     103
  18 -18   0    5689     121
 -18  18   0    5388     114
   0  18   0    5445     159
   9 -19   0    2186      70
 -10  19   0    2327     101
  10   9   0    2164      84
   9 -19   0    2214     108
  10   9   0    2187      90
   9  10   0    1954      89
   9  10   0    2025      51
  10 -19   0    2309     105
  10 -19   0    2115     107
  10   9   0    2108     101
   9 -19   0    2196      94
  10 -19   0    2143      90
  -9 -10   0    2253     102
 -10  -9   0    2011     100
  10   9   0    2240     104
   9 -19   0    2109      96
  10 -19   0    2135      94
   9  10   0    1964     105
   9  10   0    2207     103
   9 -19   0    2170     108
  -9  19   0    2122     101
 -11  -8   0    2023     100
  11   8   0    2110      85
   8  11   0    1936     104
  11 -19   0    1925     101
  11   8   0    1998     102
   8 -19   0    2141     103
   8  11   0    1948      95
  11 -19   0    2028      89
  11 -19   0    1956      93
   8  11   0    2043      73
   8 -19   0    2089     113
   8 -19   0    1965     108
   8 -19   0    2117      98
  -8 -11   0    1944     104
  11   8   0    1971      82
   8 -19   0    1963      82
  11   8   0    1994      97
 -11  19   0    1897      97
  -8  19   0    2034     104
   8  11   0    1971     103
  11 -19   0    2032     105
  12 -19   0      27      41
  12 -19   0      17      50
  -7  19   0      18      51
   7  12   0      18      50
  12 -19   0      17      45
 -12  19   0      26      44
   7 -19   0      60      53
 -12  -7   0     109      47
   7 -19   0      46      43
  12   7   0      44      36
  12   7   0      38      45
  -7 -12   0      82      54
  12   7   0      13      46
   7  12   0      12      45
   7  12   0      17      47
  12   7   0      13      34
   7  12   0      12      51
   7 -19   0      31      44
  12 -19   0      30      39
  13   6   0       0      42
  13 -19   0       1      35
 -13  -6   0      31      44
  -6 -13   0       0      51
  13   6   0       0      33
   6 -19   0       0      49
   6  13   0      25      52
   6  13   0       8      52
   6 -19   0      22      55
   6  13   0      13      45
 -13  19   0       1      40
   6 -19   0       0      47
  13   6   0       1      47
  13 -19   0       1      43
  13 -19   0       1      47
  13   6   0       0      32
  13 -19   0       4      38
  -6  19   0      24      51
  14 -19   0     890      67
   5 -19   0     984      72
   5 -19   0    1144      85
  14 -19   0     927      63
  14   5   0     897      54
  14 -19   0     939      65
 -14  19   0     933      79
  -5  19   0     844      74
  14 -19   0    1021      67
  -5 -14   0     965      80
  14   5   0     947      57
 -14  -5   0     996      80
  14   5   0     995      66
   5  14   0     854      76
   5  14   0     790      64
  14   5   0     837      60
   5 -19   0    1046      75
   4 -19   0     212      52
  15   4   0     414      51
   4  15   0     221      57
  15 -19   0     334      47
  15 -19   0     315      33
  -4  19   0     232      77
  15   4   0     284      27
  -4 -15   0     331      58
   4  15   0     307      57
 -15  19   0     217      46
  15 -19   0     293      35
  15   4   0     284      45
  15 -19   0     296      52
   4 -19   0     353      57
   4 -19   0     215      57
  15   4   0     284      25
 -15  -4   0     397      47
  -3 -16   0     573      64
   3  16   0     801      77
  16 -19   0     588      31
  16 -19   0     657      57
   3 -19   0     558      60
  16   3   0     721      54
 -16  19   0     671      53
  19 -16   0     646      31
   3  16   0     718      71
  16 -19   0     697      53
 -16  -3   0     677      52
  19 -16   0     626      35
  16 -19   0     741      41
   3 -19   0     716      67
  -3  19   0     774      76
  16   3   0     642      51
   3 -19   0     675      75
   2 -19   0    1871     125
  19  -2   0    1893      54
   2  17   0    1971     125
  -2  19   0    1839     123
   2 -19   0    2018     116
 -19  17   0    1792      67
   2 -19   0    1956     117
  -2 -17   0    1819     117
  17 -19   0    1867      87
  19 -17   0    1868      71
  17   2   0    1935      90
  17 -19   0    1995      96
 -17  19   0    2019      86
  19 -17   0    1817      64
   2  17   0    1785     117
  17   2   0    1837      86
  19  -2   0    2018      61
 -17  -2   0    1878      87
  18 -19   0     461      56
  -1  19   0     511      80
  19 -18   0     454      43
  19 -18   0     479      49
  19  -1   0     489      43
  -1 -18   0     409      73
 -18  -1   0     506      51
  19  -1   0     534      51
 -18  19   0     585      54
  18 -19   0     479      50
   1  18   0     561      86
   1 -19   0     582      81
 -19   1   0     546      46
 -19  18   0     511      48
  18   1   0     469      46
   1 -19   0     575      75
  18   1   0     485      52
   1  18   0     549      82
  19   0   0     677      48
   0 -19   0     785      79
   0  19   0     597      80
 -19   0   0     828      54
 -19  19   0     839      68
  19   0   0     694      44
  19 -19   0     722      54
  19 -19   0     643      47
  10 -20   0    5029     130
  10  10   0    4904     139
  10 -20   0    4858     130
  10 -20   0    4670      87
  10 -20   0    4917     146
  10  10   0    4699     143
 -10 -10   0    5032     142
  10 -20   0    4920     144
 -10  20   0    4717     144
  10  10   0    4921     126
  -9  20   0       1      60
 -11  20   0       1      56
  11   9   0      28      42
  11 -20   0       1      46
   9 -20   0       8      50
  11   9   0      98      52
   9  11   0      21      56
   9 -20   0      29      38
   9  11   0      23      47
   9  11   0       1      53
   9  11   0      27      30
  11   9   0      16      52
   9 -20   0       1      47
   9 -20   0      79      55
  11 -20   0      85      53
 -11  -9   0      77      52
  -9 -11   0      27      52
  11   9   0     118      43
  11 -20   0      27      44
  11 -20   0       6      55
  -8  20   0    1548     117
 -12  -8   0    1421      97
   8  12   0    1358     107
  12 -20   0    1480     101
  -8 -12   0    1532     106
  12   8   0    1586     103
   8 -20   0    1676     100
  12   8   0    1480      76
  12 -20   0    1547      85
   8 -20   0    1558      82
   8 -20   0    1689     113
  12 -20   0    1602      89
   8  12   0    1477      75
   8 -20   0    1605     101
  12   8   0    1602      98
  12   8   0    1572      81
  12 -20   0    1394     104
 -12  20   0    1259     102
   8  12   0    1483      95
  13   7   0     116      52
 -13  20   0       1      52
 -13  -7   0       3      47
   7 -20   0       1      52
   7 -20   0       1      45
  -7  20   0      41      65
   7  13   0       1      51
  -7 -13   0       1      54
   7  13   0       1      51
   7 -20   0      74      58
  13 -20   0       1      37
  13   7   0      11      35
   7  13   0       1      47
  13   7   0      55      48
  13 -20   0      35      51
  13 -20   0       1      42
  13   7   0      33      36
  13 -20   0       1      48
   7 -20   0       1      48
  14 -20   0     335      52
  14 -20   0     266      55
  14   6   0     295      38
  14   6   0     303      53
   6 -20   0     221      63
  -6  20   0     171      64
   6  14   0     228      55
  14 -20   0     192      42
  -6 -14   0     276      62
   6 -20   0     200      53
   6  14   0     248      62
  14 -20   0     305      39
   6 -20   0     285      59
  14   6   0     281      35
 -14  -6   0     335      52
  14   6   0     274      51
 -14  20   0     275      53
   6  14   0     216      56
  15 -20   0     122      34
   5  15   0      24      60
 -15  -5   0     146      47
  15 -20   0     190      47
  15 -20   0      11      51
   5  15   0     157      52
  15   5   0     131      49
  15   5   0     177      47
   5 -20   0      87      54
  -5  20   0      75      56
   5 -20   0      58      57
  15 -20   0     252      38
 -15  20   0     219      47
  15   5   0     134      29
  15   5   0     139      30
   5 -20   0     147      53
  -5 -15   0     135      56
   5  15   0     114      58
   4 -20   0     637      73
  16   4   0     584      62
  -4 -16   0     638      78
   4 -20   0     748      88
 -16  -4   0     641      62
  16 -20   0     625      51
   4  16   0     737      86
   4  16   0     730      83
  16   4   0     547      36
  16 -20   0     652      53
  16 -20   0     627      66
  16   4   0     585      36
 -16  20   0     718      64
  16   4   0     555      58
  16 -20   0     548      60
  -4  20   0     544      75
   4 -20   0     681      76
   3  17   0     541      83
 -17  -3   0     528      55
   3  17   0     429      73
  17   3   0     421      55
  -3 -17   0     380      70
 -17  20   0     519      56
  17 -20   0     484      54
   3 -20   0     400      71
   3 -20   0     458      65
  17 -20   0     534      61
  20 -17   0     526      35
  20 -17   0     473      30
  17   3   0     429      53
  -3  20   0     512      82
   3 -20   0     545      70
 -20  18   0     526      44
   2 -20   0     579      76
   2 -20   0     597      81
  20  -2   0     512      30
  -2 -18   0     484      71
  18   2   0     601      54
   2  18   0     518      78
  -2  20   0     558      79
  20 -18   0     475      36
  18   2   0     435      50
  20  -2   0     488      33
   2 -20   0     566      71
  18 -20   0     531      57
 -18  20   0     622      54
  20  -2   0     461      28
 -18  -2   0     560      55
   2  18   0     529      77
  18 -20   0     499      50
  20 -18   0     523      41
  19   1   0     493      44
 -19  20   0     695      54
  20 -19   0     600      47
  19 -20   0     639      58
  19 -20   0     523      46
   1 -20   0     488      71
 -20   1   0     630      47
  20  -1   0     510      34
  -1  20   0     592      79
  -1 -19   0     464      71
   1  19   0     520      80
 -20  19   0     615      49
  20 -19   0     608      41
  19   1   0     639      50
 -20  19   0     676      49
   1  19   0     602      81
 -19  -1   0     662      54
  20  -1   0     635      40
  20 -20   0      81      44
 -20   0   0      38      42
   0  20   0     127      78
  20 -20   0      32      36
   0 -20   0      89      66
  20   0   0      75      34
  20   0   0      70      38
 -20  20   0     108      43
 -10 -11   0    1401     107
  10  11   0    1368      93
  11 -21   0    1432     111
 -10  21   0    1673     107
  11 -21   0    1474      95
  11  10   0    1437     105
  10 -21   0    1417      98
  11 -21   0    1278      97
  10 -21   0    1469     101
  10  11   0    1247      85
  11 -21   0    1143      87
  10 -21   0    1437     113
  11  10   0    1490      91
  11  10   0    1440     111
 -11  21   0    1496     105
 -11 -10   0    1335     104
  11  10   0    1464      90
  -9 -12   0    2934     127
  12   9   0    2764     100
  12 -21   0    2874     106
  12 -21   0    2783     125
  12   9   0    2742     121
   9  12   0    2737     113
   9  12   0    2988     124
  12 -21   0    2780     122
 -12  -9   0    2717     119
   9 -21   0    2842     117
 -12  21   0    2965     118
   9 -21   0    2866      91
  -9  21   0    2848     122
  12 -21   0    2846     107
  12   9   0    2799      98
   9 -21   0    2877     119
  12   9   0    2921     118
   9 -21   0    2884     129
  13   8   0      10      47
   8  13   0       2      48
  13 -21   0      10      40
  13   8   0      10      38
  13   8   0      10      37
   8 -21   0      15      51
   8  13   0      10      48
   8  13   0      10      57
   8 -21   0       9      43
  -8 -13   0      10      55
  13 -21   0      10      51
 -13  -8   0      10      50
  13 -21   0       5      55
  -8  21   0       9      55
  13   8   0      10      51
   8 -21   0       1      54
 -13  21   0      10      50
   8 -21   0       9      56
  13 -21   0      10      45
   7  14   0     579      69
   7  14   0     589      76
  14 -21   0     461      67
 -14  -7   0     635      67
   7  14   0     693      69
  -7 -14   0     479      73
  14 -21   0     467      49
   7 -21   0     632      73
   7 -21   0     535      62
  14 -21   0     477      65
  14   7   0     447      44
 -14  21   0     469      62
  -7  21   0     485      71
  14   7   0     528      66
   7 -21   0     580      76
  14   7   0     476      60
  14 -21   0     468      53
  14   7   0     503      46
   7 -21   0     333      62
  15 -21   0    1439      79
 -15  -6   0    1636     100
 -15  21   0    1572      96
  15   6   0    1487      67
  15 -21   0    1419     106
   6  15   0    1664     117
  -6 -15   0    1483     113
  15   6   0    1508      65
  15   6   0    1436     102
  15 -21   0    1568      76
  15   6   0    1582      96
   6  15   0    1412     107
   6 -21   0    1353     108
   6 -21   0    1499     102
   6 -21   0    1761     129
  15 -21   0    1365     100
  -6  21   0    1424     118
   6  15   0    1874     114
  16   5   0       8      47
 -16  21   0      41      49
  16   5   0      20      50
  16 -21   0      19      48
  16 -21   0      21      32
   5 -21   0      14      54
  -5  21   0      28      67
   5 -21   0      21      65
  16   5   0      13      26
   5  16   0      15      66
   5  16   0      70      66
  16 -21   0      35      55
  16 -21   0      26      35
  16   5   0      11      26
 -16  -5   0      15      49
  -5 -16   0      20      60
   5 -21   0      20      57
 -17  -4   0     376      57
  17   4   0     287      53
   4 -21   0     263      65
   4 -21   0     254      71
  17 -21   0     293      30
   4  17   0     145      64
  17   4   0     281      51
  17 -21   0     257      29
   4 -21   0     319      65
 -17  21   0     364      54
  -4  21   0     313      69
  17 -21   0     288      51
  -4 -17   0     216      65
  17 -21   0     236      57
   4  17   0     439      76
   3  18   0    1215      88
  -3 -18   0    1069      83
   3  18   0    1431      95
   3 -21   0    1150      93
 -18  21   0    1489      88
  18 -21   0    1176      82
   3 -21   0    1241      83
  18   3   0    1163      65
  18 -21   0    1065      68
  -3  21   0    1213      93
   3 -21   0    1250      90
 -18  -3   0    1188      87
  18   3   0    1148      64
  19 -21   0     106      44
  -2 -19   0     142      68
   2  19   0     167      71
  21 -19   0     191      37
   2  19   0     251      79
   2 -21   0     157      65
  19   2   0     190      45
 -21  19   0     226      41
 -19  -2   0     240      55
  19   2   0     168      46
  -2  21   0     165      78
  19 -21   0     220      54
 -19  21   0     320      55
  21 -19   0     202      33
  20 -21   0      98      41
  20 -21   0      65      48
  21  -1   0      75      32
 -21  20   0     105      41
 -20  21   0     105      44
  21 -20   0     155      41
  20   1   0     130      43
 -20  -1   0     122      45
   1  20   0     125      74
  21 -20   0      88      33
 -21  20   0      94      40
  -1  21   0     127      71
  21  -1   0      91      29
   1 -21   0     110      67
  21  -1   0      87      29
  20   1   0      89      37
  -1 -20   0      98      65
   0  21   0    1280      97
 -21  21   0    1569      86
  21   0   0    1556      69
  21   0   0    1337      66
  21   0   0    1483      62
  21 -21   0    1532      83
   0 -21   0    1502     119
 -21   0   0    1308      84
  21 -21   0    1479      70
  11  11   0    1064      83
  11 -22   0    1319     114
 -11  22   0    1002      85
  11 -22   0    1168      99
 -11 -11   0    1138      88
  11 -22   0    1174     101
  11  11   0    1124      87
  11  11   0    1120      92
 -12 -10   0     297      61
  12  10   0     283      49
 -12  22   0     252      62
 -10  22   0     199      64
  12  10   0     369      64
 -10 -12   0     377      66
  12 -22   0     337      65
  12  10   0     313      49
  10 -22   0     333      60
  10  12   0     347      55
  12  10   0     329      66
  10 -22   0     331      58
  10 -22   0     358      70
  12 -22   0     270      54
  12 -22   0     248      51
  10  12   0     182      62
   9 -22   0     242      68
 -13  22   0     328      64
   9  13   0     288      58
  13 -22   0     279      61
   9 -22   0     234      60
  13 -22   0     300      51
  13   9   0     281      66
   9 -22   0     235      61
  -9  22   0     235      66
  13   9   0     202      48
   9  13   0     233      64
  -9 -13   0     314      69
  13   9   0     325      62
  13   9   0     271      47
   9 -22   0     327      50
  13 -22   0     289      63
 -13  -9   0     280      61
  13 -22   0     238      52
   8 -22   0    1050      87
 -14  -8   0    1116      82
   8  14   0     987      76
 -14  22   0    1187     100
   8  14   0    1120      83
  14 -22   0     989      81
  14   8   0    1066      81
  14   8   0     969      74
  -8 -14   0    1093      88
   8 -22   0    1139      95
  14 -22   0    1169      83
  14 -22   0    1107      87
  -8  22   0     999      83
  14   8   0    1191      76
   8 -22   0    1026      78
   8  14   0    1058      85
  14   8   0     922      57
  14 -22   0    1169      83
   8 -22   0     975      79
 -15  22   0       6      51
  15 -22   0      41      52
  15   7   0       6      50
  15   7   0       6      34
  15   7   0       6      34
   7 -22   0       6      50
  15 -22   0       6      56
   7  15   0       6      62
  -7  22   0       6      60
 -15  -7   0      37      53
  15 -22   0       6      40
   7 -22   0      57      70
  15   7   0       6      52
   7 -22   0      40      58
   7  15   0       6      54
  15 -22   0       6      42
   7  15   0      19      57
  -7 -15   0       6      58
  16 -22   0     772      50
   6  16   0     914      80
   6 -22   0     905      75
   6 -22   0     915      94
  16   6   0     687      64
 -16  22   0     917      73
 -16  -6   0     759      70
  16   6   0     813      55
  -6 -16   0     765      81
   6  16   0     883      88
  16   6   0     806      55
  16 -22   0     744      51
  16   6   0     813      70
  16 -22   0     750      69
  -6  22   0     709      80
   6 -22   0     835      78
  16 -22   0     724      72
  17 -22   0     317      63
  -5  22   0     274      81
 -17  22   0     428      61
  17 -22   0     360      58
   5  17   0     462      77
  17 -22   0     342      38
   5  17   0     271      71
   5 -22   0     453      82
  -5 -17   0     413      74
   5 -22   0     418      69
  17   5   0     401      60
  17   5   0     360      57
   5 -22   0     354      66
 -17  -5   0     360      60
  17 -22   0     317      36
 -18  -4   0       9      49
   4  18   0       2      64
  18 -22   0       2      45
  18 -22   0       2      53
  18   4   0       2      47
   4 -22   0      14      59
   4  18   0       2      70
 -18  22   0      24      50
  -4  22   0       2      69
   4 -22   0       2      57
   4 -22   0       8      67
  18   4   0      14      48
  -4 -18   0      83      64
   3  19   0     190      73
  19 -22   0     163      49
 -19  22   0     200      52
 -19  -3   0     100      52
   3 -22   0      55      64
  19 -22   0     101      55
  19   3   0      69      48
  -3  22   0     130      71
  19   3   0     125      50
   3  19   0      79      76
  -3 -19   0     277      71
  -2  22   0     664      87
   2 -22   0     579      78
   2  20   0     630      87
 -20  22   0     625      63
  20   2   0     596      57
  22 -20   0     664      55
  20 -22   0     620      56
  -2 -20   0     567      82
  22 -20   0     626      48
 -20  -2   0     647      64
  20 -22   0     583      63
  20   2   0     500      49
  -1  22   0     288      79
  21   1   0     232      40
 -22  21   0     245      49
  22  -1   0     218      26
  21 -22   0     239      44
  21 -22   0     348      55
  22 -21   0     236      36
  22 -21   0     238      42
  21   1   0     171      40
   1 -22   0     166      69
 -21  -1   0     286      54
  -1 -21   0     289      74
   1  21   0     221      83
 -21  22   0     261      54
  21   1   0     237      45
  22 -22   0     485      45
   0 -22   0     572      81
   0  22   0     547      96
  22   0   0     538      38
 -22  22   0     623      58
  22 -22   0     604      52
  22   0   0     652      41
  12  11   0      60      48
 -11  23   0      43      66
 -11 -12   0      53      60
  12  11   0     133      62
  12 -23   0      73      52
  12 -23   0      37      61
  11 -23   0     119      66
  11 -23   0     105      54
 -12 -11   0      40      61
  11  12   0      69      62
  11 -23   0     124      57
 -12  23   0       1      60
  12 -23   0     128      56
  11  12   0      35      50
  12  11   0     100      49
  11  12   0      95      51
  13 -23   0     297      59
  13 -23   0     311      68
  13  10   0     304      67
  13 -23   0     385      58
  10 -23   0     267      62
  13  10   0     306      53
 -13  23   0     274      68
 -10 -13   0     248      69
  13  10   0     331      54
  10  13   0     341      76
 -10  23   0     187      73
  10 -23   0     364      65
 -13 -10   0     324      69
  10  13   0     321      61
  10 -23   0     314      73
   9 -23   0     228      51
  14   9   0     204      46
 -14  -9   0     154      60
  14   9   0     215      63
   9  14   0     192      60
   9  14   0     181      70
  14 -23   0     160      52
  14 -23   0     202      50
   9 -23   0     203      62
  -9  23   0     146      71
  -9 -14   0     242      70
  14 -23   0     224      64
   9 -23   0     177      71
 -14  23   0     190      64
  14   9   0     180      46
   9 -23   0     227      62
  14   9   0     144      59
  15   8   0     236      45
   8  15   0     232      54
  15 -23   0     286      49
   8 -23   0     242      58
  15   8   0     295      61
 -15  23   0     316      66
  15   8   0     251      64
  15 -23   0     203      51
   8  15   0     254      62
   8 -23   0     310      63
 -15  -8   0     279      63
  -8 -15   0     252      70
   8 -23   0     238      73
  -8  23   0     255      76
  15   8   0     248      44
  15 -23   0     162      65
   8  15   0     150      67
  15 -23   0     203      61
   7  16   0    1135      78
  16 -23   0     964      74
  16   7   0    1014      75
  16   7   0     996      63
  -7  23   0     758      84
  -7 -16   0     792      84
   7  16   0     866      86
  16   7   0     971      78
 -16  23   0    1142     102
   7 -23   0     927      92
  16 -23   0     922      76
  16   7   0    1093      66
 -16  -7   0    1050      82
   7 -23   0     975      86
  16 -23   0     809      80
  16 -23   0    1051      78
   7 -23   0    1082      78
  17 -23   0     144      62
  17 -23   0     144      56
  -6  23   0      43      66
   6 -23   0     114      62
   6 -23   0     125      62
  17   6   0     123      28
   6  17   0     148      69
   6  17   0      49      64
  17   6   0      85      56
  17 -23   0      66      38
  17 -23   0     109      36
 -17  23   0     260      59
  17   6   0     106      27
   6 -23   0     180      73
  -6 -17   0      82      64
  17   6   0      88      53
 -17  -6   0      35      56
   5 -23   0     430      76
 -18  -5   0     437      64
   5  18   0     697      88
  18   5   0     506      63
  -5  23   0     440      78
  18 -23   0     416      32
  18   5   0     489      59
  18 -23   0     409      33
 -18  23   0     614      66
   5 -23   0     500      72
  18 -23   0     452      60
  -5 -18   0     371      73
   5  18   0     578      82
   5 -23   0     486      82
  18 -23   0     421      66
   4  19   0     465      84
  19 -23   0     550      68
  19 -23   0     486      58
  19   4   0     460      59
  19   4   0     507      61
   4 -23   0     430      74
   4  19   0     578      91
 -19  23   0     619      68
  -4  23   0     446      82
 -19  -4   0     563      68
  -4 -19   0     407      76
 -20  -3   0     186      55
   3 -23   0     124      67
  20 -23   0      15      55
  -3 -20   0     132      69
  20   3   0      98      50
  20   3   0       3      45
   3  20   0      47      80
  -3  23   0       2      71
  20 -23   0      51      47
 -20  23   0     152      54
  21   2   0     184      47
  -2 -21   0       8      68
   2  21   0     387      90
  21 -23   0     160      45
  21 -23   0     135      54
  -2  23   0      91      85
   2 -23   0     251      71
  21   2   0     174      42
 -21  23   0     259      54
 -21  -2   0     194      54
 -22  23   0     798      70
  22   1   0     656      49
  23 -22   0     878      65
  22   1   0     675      53
  -1 -22   0     700      89
   1  22   0     669     100
   1 -23   0     702      87
  22   1   0     783      64
  22 -23   0     644      60
 -22  -1   0     866      74
  23 -22   0     780      55
 -23  22   0     803      70
  -1  23   0     829     102
  22 -23   0     673      54
  23   0   0     163      31
  23   0   0     115      29
   0  23   0     222      87
 -23  23   0     158      51
  23 -23   0     108      44
  23 -23   0     104      37
   0 -23   0     115      72
 -12 -12   0    1055      88
  12 -24   0    1077      89
  12  12   0     954      70
  12 -24   0    1053      76
  12  12   0     930      83
  12  12   0    1011      73
  12 -24   0     977      77
 -12  24   0     994      85
  11  13   0      28      52
  13  11   0      69      49
  13  11   0      72      49
  11  13   0      76      62
 -11  24   0      28      63
  13 -24   0      75      63
  11  13   0      40      52
 -11 -13   0     129      66
  11 -24   0       4      57
  13 -24   0      88      53
  13 -24   0      98      55
  13  11   0      99      62
  11 -24   0       1      63
  11 -24   0       1      55
 -13 -11   0     105      63
 -13  24   0      29      61
  14  10   0     239      64
  14  10   0     275      51
  14 -24   0     275      54
  10  14   0     238      70
 -10  24   0     260      68
  10 -24   0     405      76
  10 -24   0     210      64
  10  14   0     283      60
 -14  24   0     236      65
  14  10   0     227      50
 -10 -14   0     305      73
  14 -24   0     273      59
  10 -24   0     291      63
  14 -24   0     218      65
 -14 -10   0     344      70
   9 -24   0    1501      92
  15 -24   0    1664     117
  15   9   0    1310      81
  -9 -15   0    1295      96
   9 -24   0    1442     105
   9 -24   0    1196      85
  15 -24   0    1486      94
  -9  24   0    1456     120
  15   9   0    1309      98
   9  15   0    1497     112
   9  15   0    1459      98
  15 -24   0    1538      91
  15   9   0    1303      84
 -15  24   0    1778     112
  15   9   0    1471      84
 -15  -9   0    1212      89
  16 -24   0     569      78
  -8  24   0     570      82
  16 -24   0     543      71
  16 -24   0     520      55
   8  16   0     437      78
  16   8   0     444      47
   8 -24   0     519      88
  16   8   0     547      74
  16   8   0     472      47
  -8 -16   0     551      81
  16   8   0     413      67
   8 -24   0     593      68
 -16  -8   0     488      72
 -16  24   0     633      74
  16 -24   0     572      58
   8 -24   0     512      74
  -7 -17   0     188      68
 -17  24   0     297      62
  17   7   0     134      33
  17 -24   0     179      59
  17   7   0     192      58
   7 -24   0     161      61
   7 -24   0     230      66
   7 -24   0     169      77
  17 -24   0     172      43
  -7  24   0     175      73
   7  17   0     196      71
   7  17   0     144      62
  17 -24   0      90      41
  17   7   0     158      61
 -17  -7   0     163      62
  17   7   0     160      34
  17 -24   0     156      64
  -6  24   0    1900     135
  18   6   0    1874     107
  -6 -18   0    2030     131
   6 -24   0    1941     118
 -18  -6   0    2040     119
  18 -24   0    1841     118
   6 -24   0    2083     153
   6  18   0    2135     140
   6 -24   0    1926     134
  18 -24   0    1856      69
  18 -24   0    1817      67
  18 -24   0    1886     110
  18   6   0    1908     113
 -18  24   0    2055     114
   6  18   0    1984     126
   5 -24   0     395      75
  -5 -19   0     270      77
  19   5   0     355      63
   5  19   0     277      81
 -19  -5   0     299      67
   5  19   0     444      88
  -5  24   0     246      81
  19 -24   0     308      60
  19 -24   0     282      66
  19   5   0     243      60
 -19  24   0     421      65
  20   4   0     231      55
  20 -24   0     181      61
   4  20   0     538      94
  20 -24   0     168      51
 -20  24   0     281      61
  20   4   0     191      54
  -4 -20   0     399      80
  -4  24   0     157      87
 -20  -4   0     348      64
   4 -24   0     224      69
 -21  24   0     858      81
   3  21   0    1019     106
  -3  24   0     749     100
  -3 -21   0     779      96
   3 -24   0     925      97
  21   3   0     837      69
 -21  -3   0     913      83
  21   3   0     688      59
  21 -24   0     740      66
  21 -24   0     919      78
 -22  24   0     621      67
  -2 -22   0     388      83
   2  22   0     399      96
   2 -24   0     358      79
 -22  -2   0     335      65
  22   2   0     384      45
  22   2   0     392      52
  22 -24   0     310      50
  22   2   0     361      49
  22 -24   0     387      60
  -2  24   0     387      88
  -1 -23   0       0      71
  24 -23   0      24      29
  23   1   0      50      34
  23   1   0       0      35
 -23  24   0      96      55
  24 -23   0      56      34
   1 -24   0      52      72
   1  23   0      70      86
  23 -24   0      23      40
  23 -24   0      26      49
  -1  24   0       0      84
   0 -24   0     592      91
  24 -24   0     894      71
   0  24   0     723     106
  24 -24   0     584      44
 -24  24   0     800      72
 -12  25   0     132      67
 -12 -13   0     101      66
  12 -25   0     138      61
  12 -25   0     139      61
  12  13   0      79      54
  12  13   0     147      55
  13 -25   0     152      69
 -13 -12   0      32      66
  13 -25   0     136      59
 -13  25   0     115      65
  13 -25   0     186      57
  12 -25   0     152      72
  13  12   0     103      64
  13  12   0      80      51
  12  13   0      31      64
  13  12   0     173      54
  11  14   0     331      64
 -14 -11   0     256      72
 -14  25   0     384      72
  14  11   0     362      57
  11 -25   0     440      80
  14 -25   0     301      60
  11 -25   0     338      68
  11 -25   0     313      67
  14 -25   0     375      64
  14  11   0     354      70
  14 -25   0     341      73
 -11 -14   0     292      76
  14  11   0     397      58
  11  14   0     314      76
  11  14   0     288      64
 -11  25   0     344      75
  10 -25   0     122      62
  15  10   0     166      48
  15 -25   0      59      51
  10  15   0     112      60
  10  15   0     122      70
 -10 -15   0     150      68
 -15  25   0     151      63
 -15 -10   0     127      65
  10 -25   0     122      76
  15 -25   0      90      65
  15 -25   0      53      52
  15  10   0     175      48
  15  10   0      67      60
 -10  25   0     104      68
  16   9   0     141      42
  -9 -16   0     134      68
  16   9   0     133      61
  16 -25   0     142      49
   9  16   0     248      73
   9 -25   0     157      76
  16 -25   0     218      64
 -16  -9   0     102      63
  16 -25   0     164      52
  16   9   0      94      43
  -9  25   0     103      69
   9 -25   0     206      65
 -16  25   0     117      63
   8  17   0    1012      94
   8 -25   0     948      99
  17   8   0     990      65
  -8  25   0     837      93
  17   8   0     958      82
  17 -25   0    1078      81
  -8 -17   0     716      85
  17   8   0     997      65
  17   8   0     839      74
   8 -25   0     956      86
   8 -25   0     916      74
 -17  -8   0     919      85
  17 -25   0     805      77
  17 -25   0    1076      79
 -17  25   0    1086      85
  -7 -18   0     445      84
   7  18   0     574      95
  18   7   0     466      73
  18   7   0     477      44
  18   7   0     539      44
   7 -25   0     409      71
  18 -25   0     422      46
   7 -25   0     490      94
 -18  25   0     444      74
  18 -25   0     517      47
   7  18   0     519      78
  -7  25   0     416      92
 -18  -7   0     507      77
  18 -25   0     413      68
   7 -25   0     409      78
  18 -25   0     473      76
  18   7   0     381      67
 -19  -6   0     170      63
  19 -25   0     148      66
 -19  25   0     207      61
  19 -25   0     115      27
  -6  25   0     133      85
   6  19   0     173      75
  19 -25   0     191      59
  -6 -19   0     176      73
  19   6   0     102      61
  19 -25   0     156      27
  19   6   0      94      56
   6  19   0     148      76
   6 -25   0     162      67
  20 -25   0    1226     100
  20   5   0    1169      99
   5 -25   0    1122      95
  -5 -20   0     903      97
 -20  -5   0    1258     114
 -20  25   0    1472     113
   5  20   0    1137     100
  20 -25   0    1130      85
  20   5   0    1049      80
  -5  25   0    1029     104
  21 -25   0     342      66
 -21  -4   0     482      72
   4  21   0     545      93
   4 -25   0     519      82
  21 -25   0     394      57
  -4  25   0     357      90
  21   4   0     517      64
 -21  25   0     493      71
  -4 -21   0     391      84
  21   4   0     407      56
  22 -25   0       2      44
  22   3   0       2      48
 -22  25   0      90      58
  22 -25   0       2      56
   3 -25   0      38      69
  -3 -22   0       2      71
  22   3   0       2      45
   3  22   0       2      88
  22   3   0       2      43
  -3  25   0       2      82
 -22  -3   0       2      57
  23   2   0     323      44
 -23  25   0     510      70
  -2  25   0     284      93
  -2 -23   0     352      84
  23 -25   0     318      50
   2 -25   0     326      82
 -23  -2   0     329      68
   2  23   0     465     104
  23   2   0     296      45
  23 -25   0     368      59
 -24  25   0     263      63
  -1  25   0     181     107
   1  24   0     399     114
  24   1   0     156      32
   1 -25   0     197      84
  24 -25   0     162      50
  24   1   0     137      33
  -1 -24   0     170      82
  24 -25   0     161      42
  13 -26   0     692      92
  13 -26   0     635      75
  13  13   0     638      70
 -13 -13   0     448      83
  13  13   0     613      86
  13 -26   0     590      74
 -13  26   0     656      91
  13  13   0     634      69
 -12 -14   0     225      72
 -12  26   0     324      79
  14 -26   0     195      63
 -14  26   0     225      75
  12  14   0     196      72
  14  12   0     314      58
  14  12   0     216      71
  12 -26   0     337      82
  12  14   0     259      62
 -14 -12   0     252      73
  14  12   0     271      57
  14 -26   0     235      60
  12  14   0     181      61
  12 -26   0     263      68
  14 -26   0     263      75
  12 -26   0     295      66
  15 -26   0      60      55
 -11 -15   0       2      66
  11  15   0       2      60
 -15 -11   0     113      68
  11 -26   0     129      75
  11 -26   0       2      59
 -11  26   0       2      74
  15  11   0      53      48
  15 -26   0      25      53
  15 -26   0       2      65
 -15  26   0      52      70
  15  11   0      27      48
  11  15   0      58      68
  11  15   0       2      57
  15  11   0      63      63
  16 -26   0     409      60
  16  10   0     398      52
 -16 -10   0     411      77
 -10  26   0     400      83
 -10 -16   0     423      79
  10 -26   0     406      73
  10  16   0     507      88
 -16  26   0     323      76
  16 -26   0     448      60
  10 -26   0     399      82
  16  10   0     407      72
  16 -26   0     331      72
  16  10   0     377      53
  17 -26   0     268      49
   9  17   0     202      80
  17 -26   0     149      50
   9 -26   0     153      69
  17   9   0     155      40
 -17  26   0     305      69
  -9  26   0     165      77
  17   9   0     129      40
  -9 -17   0     193      75
  17   9   0     221      64
   9 -26   0     148      83
  17 -26   0     165      65
 -17  -9   0     162      69
 -18  -8   0     116      66
  18   8   0       5      29
  -8  26   0      66      72
  18 -26   0     187      62
   8 -26   0       5      77
  18   8   0      73      30
  18   8   0       5      57
  18 -26   0      44      41
  18 -26   0      77      42
   8 -26   0     139      68
  -8 -18   0       5      70
 -18  26   0     214      64
  18   8   0      47      62
   8  18   0      42      77
  19 -26   0     372      67
   7  19   0     379      84
  19   7   0     376      71
  19 -26   0     371      75
   7 -26   0     320      70
  -7 -19   0     375      80
  19 -26   0     341      38
   7 -26   0     377      79
  19 -26   0     322      36
   7 -26   0     393      88
  -7  26   0     242      84
 -19  26   0     495      74
 -19  -7   0     468      75
  19   7   0     243      62
  20 -26   0     184      69
  -6 -20   0     326      83
  -6  26   0     182      86
  20   6   0     336      68
 -20  26   0     317      67
  20 -26   0     240      61
  20   6   0     257      65
   6 -26   0     207      72
 -20  -6   0     332      72
   6  20   0     190      76
  21 -26   0     115      55
  21   5   0     116      56
   5 -26   0       4      68
  -5  26   0       4      79
  21 -26   0      51      62
 -21  26   0     156      61
  21   5   0      29      56
 -21  -5   0      61      62
  21   5   0       4      51
   5  21   0       4      83
  -5 -21   0     123      77
  22 -26   0     448      71
  22   4   0     435      63
   4  22   0     390     102
 -22  26   0     473      70
  -4  26   0     294      94
  22 -26   0     362      57
  -4 -22   0     359      84
  22   4   0     354      54
  22   4   0     364      57
 -22  -4   0     394      72
   4 -26   0     433      82
  23 -26   0      81      49
   3 -26   0     149      79
 -23  26   0     176      64
   3  23   0     217     101
  -3  26   0     107      98
  23   3   0      74      43
 -23  -3   0     131      68
  -3 -23   0     117      82
  23   3   0      80      47
  23 -26   0      23      57
  14  13   0     109      58
  13  14   0     143      63
  13  14   0     129      60
  14 -27   0     233      65
 -14 -13   0     164      75
  13 -27   0      65      64
  14 -27   0     104      74
  13  14   0     181      72
  13 -27   0     162      76
 -13  27   0     176      72
 -14  27   0     180      73
  14  13   0     255      74
  14 -27   0     159      64
 -13 -14   0     113      75
  13 -27   0      93      66
  14  13   0      85      57
  15 -27   0     673      71
 -15 -12   0     623      86
  15  12   0     569      63
  15 -27   0     466      80
  15 -27   0     599      70
  12  15   0     576      83
  12  15   0     565      72
 -12 -15   0     511      86
  15  12   0     668      64
  15  12   0     541      78
  12  15   0     496      69
 -15  27   0     645      82
  12 -27   0     494      73
  12 -27   0     557      87
 -12  27   0     572      84
 -16  27   0      79      68
  11  16   0     100      64
  16  11   0     126      50
  11  16   0     144      76
  16 -27   0     228      60
  11 -27   0     317      73
 -11 -16   0     229      75
  16  11   0     151      49
 -16 -11   0     192      72
  16 -27   0     229      58
  16 -27   0     134      69
 -11  27   0     107      70
  11 -27   0     105      76
  16  11   0     172      69
  10 -27   0     114      78
  10  17   0      20      76
  17  10   0      91      40
 -10  27   0       4      73
  17  10   0      76      41
  10 -27   0      71      65
  17 -27   0     142      66
  17  10   0     126      66
 -17  27   0     116      65
  17 -27   0      35      49
  17 -27   0      77      50
 -10 -17   0      33      72
 -17 -10   0     141      70
  18   9   0     516      43
   9 -27   0     708      91
 -18  -9   0     564      84
   9 -27   0     534      94
  18 -27   0     542      55
  18 -27   0     631      59
  18 -27   0     650      80
  18   9   0     524      74
 -18  27   0     559      80
  -9  27   0     426      84
  -9 -18   0     493      88
   9  18   0     651      98
  18   9   0     571      44
   8 -27   0     137      87
  19 -27   0     134      39
   8 -27   0     100      72
   8  19   0     138      78
  19 -27   0     110      38
 -19  27   0     230      69
  19   8   0      74      62
  19 -27   0      79      61
  -8  27   0      17      79
  -8 -19   0      10      71
 -19  -8   0      41      69
  -7 -20   0      75      75
  20   7   0       4      60
  20   7   0      58      62
  -7  27   0      76      84
  20 -27   0      45      58
   7 -27   0     116      66
 -20  27   0     205      64
 -20  -7   0      84      67
  21   6   0     400      67
  21   6   0     443      67
 -21  27   0     569      79
  -6  27   0     432     103
  -6 -21   0     362      89
  21 -27   0     422      68
  21   6   0     409      71
   6 -27   0     379      80
 -21  -6   0     508      83
  21 -27   0     566      79
  22 -27   0     165      59
 -14  28   0     719      93
  14 -28   0     783      84
  14 -28   0     887      99
  14  14   0     753      75
  14  14   0     864      78
  14  14   0     828      95
 -14 -14   0     775      99
  14 -28   0     591      77
  15 -28   0     281      81
  13  15   0     305      68
  15  13   0     365      78
  13 -28   0     330      75
  13 -28   0     335      87
 -13  28   0     420      84
  13  15   0     392      81
  13  15   0     443      72
  15 -28   0     448      71
  15  13   0     386      62
 -13 -15   0     381      84
  15  13   0     391      64
 -15 -13   0     343      81
 -15  28   0     377      81
  15 -28   0     323      68
 -16 -12   0       0      68
  12  16   0       0      62
  16  12   0       0      49
 -12  28   0       0      73
  12  16   0       0      75
 -16  28   0      56      68
 -12 -16   0       0      70
  16 -28   0      18      56
  12 -28   0       0      77
  12 -28   0       0      63
  16 -28   0       0      67
  16  12   0       0      47
  16 -28   0      78      59
  16  12   0       0      68
  17  11   0     121      47
  11 -28   0     234      75
  11  17   0     109      68
  11 -28   0     195      84
 -11 -17   0      61      73
  17 -28   0     152      56
  17 -28   0      80      70
  17 -28   0     208      58
 -11  28   0      69      79
  17  11   0     192      73
  11  17   0      75      78
 -17 -11   0     188      77
 -17  28   0     200      75
  17  11   0     134      47
  18 -28   0     107      68
  18 -28   0      81      50
 -18  28   0     193      73
  18 -28   0      84      49
 -10  28   0      22      82
  18  10   0      72      40
 -10 -18   0      28      73
  10 -28   0      84      82
  10 -28   0      59      72
  10  18   0     110      82
  18  10   0     115      65
  18  10   0      76      39
 -18 -10   0     179      74
  19 -28   0     220      44
 -19  28   0     286      75
  -9 -19   0     121      79
   9  19   0     101      81
  -9  28   0     184      88
  19   9   0      30      64
  19 -28   0     195      44
  19 -28   0     331      71
   9 -28   0     307      93
   9 -28   0     190      79
 -19  -9   0     179      73
  -1   1   1  144857     971
   1   0   1  143492     955
   1  -1  -1  146482     969
  -1   1  -1  145779     958
   0   1  -1  147488     979
   0   1  -1  140615     947
   1   0  -1  145708     974
   0   1   1  147134     969
  -1   0  -1  146038     956
  -1   0  -1  146147     929
   1  -1  -1  144830    1031
  -1   0   1  145831     973
   0  -1  -1  144670     977
  -1   1   1  144722     945
   0   1  -1  137672    1025
   1  -1  -1  145474     952
   0  -1  -1  134086    1025
   0  -1  -1  140898     952
  -1   0   1  142327     943
   0   1  -1  144350     946
   2  -2   1   13153      50
   2   0  -1   13227      59
   2   0   1   13126      53
  -2   2   1   13039      61
   2   0   1   13083      53
  -2   0   1   13223      59
  -2   0   1   13227      58
  -2   2   1   12844      57
   2   0  -1   13350      56
   0   2  -1   13224      60
   0   2   1   13144      61
   2  -2   1   12922      54
   0  -2  -1   13301      58
  -2   2   1   13267      60
   0  -2  -1   13475      62
   2   0   1   13229      49
   0   2  -1   13099      61
   0   2   1   13164      58
   2  -2  -1   13173      62
   2  -2  -1   13200      59
   0  -2  -1   12895      62
   0   2   1   13364      61
   0  -2  -1   13274      61
   0   2   1   13504      62
   2  -2  -1   13091      56
   2  -2  -1   13084      58
   0  -2   1   13230      62
   2  -2   1   13015      54
   2   0  -1   13227      58
   2   0  -1   13209      62
   0  -2   1   13383      63
   0   2  -1   13218      61
  -2   0   1   13102      61
   2  -2  -1   13315      60
   0  -2   1   13173      62
   2   0  -1   13314      60
   0  -2   1   13181      59
   1   2   1   32921     225
   3  -2  -1   33525     228
   2   1  -1   33071     234
  -1  -2   1   33064     247
  -2   3   1   32915     245
  -2   3   1   32884     245
  -1  -2   1   33472     235
   1  -3  -1   32935     234
   1  -3  -1   32495     235
   1  -3  -1   33282     227
  -3   1   1   33092     231
  -2  -1  -1   32810     237
   1   2   1   32964     232
   1  -3  -1   32996     228
  -2   3   1   33301     234
   1   2   1   33280     233
   2  -3   1   32841     229
   2   1  -1   33264     244
   3  -2  -1   32937     240
  -1   3  -1   33411     232
   2   1  -1   32820     232
  -3   1   1   33194     240
   1   2   1   32786     242
  -1   3  -1   33451     244
  -2   3   1   32856     227
   3  -2  -1   32927     237
   1  -3  -1   33257     247
   3  -2  -1   33719     237
  -1  -2   1   32875     228
   2   1  -1   33098     225
   2   1  -1   32866     226
   1   2   1   33249     233
   3  -2  -1   32921     231
  -2  -1  -1   33250     237
  -1  -2   1   32901     234
   3  -2  -1   32650     223
   1  -3  -1   32182     233
   2  -3   1   33061     230
   2  -3   1   33722     222
  -1   3   1   28781     209
   2   1   1   29943     203
  -1  -2  -1   29621     207
   1   2  -1   29638     219
   2   1   1   29624     203
  -2   3  -1   29787     205
   3  -1  -1   29596     210
  -2   3  -1   30157     215
   1  -3   1   29865     202
   2  -3  -1   30138     201
   3  -2   1   30235     197
  -3   2   1   29837     213
  -1   3   1   29733     209
   2  -3  -1   29710     207
   1   2  -1   30279     209
  -1   3   1   29277     203
   1  -3   1   29950     208
   1   2  -1   30084     204
   2  -3  -1   29841     218
   3  -1  -1   29267     198
  -1   3   1   30171     219
  -1   3   1   29397     209
   3  -1  -1   29771     210
   1  -3   1   29600     208
   2   1   1   29359     196
   1  -3   1   29960     217
  -1  -2  -1   29799     201
   2   1   1   29570     203
   1   2  -1   29925     210
   2  -3  -1   29456     202
   3  -1  -1   30017     197
   2  -3  -1   29934     209
   3  -2   1   29362     196
  -1  -2  -1   29628     217
   3  -1  -1   29781     204
  -3   2   1   29492     206
   3  -1  -1   29507     206
   3  -3  -1    2338      39
   3   0   1    2228      26
   3   0  -1    2275      37
   0  -3   1    2302      41
  -3   0   1    2373      37
   3  -3  -1    2298      33
   3   0  -1    2292      26
   0   3  -1    2297      34
   0  -3   1    2389      37
   0  -3  -1    2237      38
   3  -3   1    2268      27
   3   0  -1    2277      35
   3   0  -1    2237      32
   0   3   1    2299      34
  -3   3   1    2273      35
   0   3  -1    2436      41
   0  -3   1    2317      37
   3   0   1    2309      25
   0   3  -1    2408      38
   0   3   1    2317      39
   3  -3  -1    2287      29
   3   0  -1    2361      30
   3  -3  -1    2297      33
  -3   3   1    2396      29
   0   3   1    2220      39
   0   3   1    2251      38
  -3   0   1    2269      28
   3  -3  -1    2310      27
   0  -3  -1    2198      33
   3  -3   1    2297      20
   3  -3   1    2281      27
   4  -2  -1    9131     164
  -2  -2  -1    9085     177
   4  -2  -1    9106     172
  -2  -2   1    9468     188
   2  -4   1    9374     178
   2  -4  -1    9165     174
   2   2  -1    9343     179
   2  -4  -1    9130     179
  -2  -2   1    9395     181
  -2   4   1    8977     174
   2  -4  -1    9283     173
  -2   4   1    9193     180
  -2   4  -1    9297     182
  -2  -2  -1    9189     181
   4  -2  -1    8982     165
  -4   2   1    8959     174
   2  -4   1    9304     171
   4  -2  -1    9136     174
  -2   4  -1    9051     176
  -2  -2   1    9200     174
   2   2   1    9083     176
  -2   4   1    9520     187
   2   2   1    9140     178
   2  -4   1    9287     180
   2  -4  -1    9029     186
   2  -4  -1    8810     180
   2  -4   1    9376     177
   2   2  -1    9144     185
  -4   2   1    9082     174
   2   2  -1    9134     174
   2   2   1    8877     169
   2   2  -1    9166     181
   2   2   1    9131     176
   4  -3  -1   15379     138
   1   3   1   15135     150
   4  -3  -1   15119     139
   1   3   1   15319     151
  -1  -3   1   15169     154
   3  -4   1   14651     138
   3   1  -1   15390     142
   3   1  -1   15458     148
  -1   4  -1   15150     155
  -4   1   1   15195     145
   3  -4   1   15171     145
   3  -4   1   15176     145
   4  -3  -1   15021     144
  -1  -3   1   15361     148
   1  -4  -1   15233     154
  -3   4   1   15383     150
   3   1  -1   15310     151
  -1  -3   1   15307     159
   3   1  -1   15079     143
   3   1  -1   15189     150
   1   3   1   15362     145
   1  -4  -1   15096     158
   1  -4  -1   14808     146
   1   3   1   15278     153
  -1  -3   1   15315     153
   4  -3  -1   15240     146
   1  -4  -1   14824     152
  -1   4  -1   15533     151
  -3   4   1   15266     153
   1  -4   1   15960     145
  -3  -1   1   15617     152
   3  -4  -1   15846     148
   3   1   1   15591     142
   3  -4  -1   15760     142
   3  -4  -1   15649     147
   3  -4  -1   15779     150
   4  -1  -1   15665     136
  -1  -3  -1   15595     144
  -1   4   1   15739     146
   3  -4  -1   15740     149
   1  -4   1   15799     150
   1   3  -1   15745     153
   1   3  -1   15700     147
   4  -3   1   15787     131
   1  -4   1   15800     154
   4  -1  -1   15658     137
   3  -4  -1   15964     143
   1   3  -1   15832     155
  -3   4  -1   15547     141
  -4   3   1   15424     144
  -1   4   1   15224     151
   4  -3   1   15305     131
  -3  -1   1   15803     150
  -1   4   1   15281     151
  -1  -3  -1   15804     155
  -1  -3  -1   16057     150
   3   1   1   15670     142
   3   1   1   15729     134
  -3   4  -1   15448     142
   1  -4   1   16142     152
  -1   4   1   15693     155
   4  -1  -1   15592     145
   1   3  -1   15516     150
   4  -1  -1   15687     142
   3   1   1   15700     142
   0  -4  -1   12796     103
   4  -4  -1   12708      94
   4  -4  -1   12695     104
  -4   4   1   12855     100
   4   0  -1   12510      96
   4  -4   1   12689      84
   0   4   1   12947     109
   4   0   1   12555      92
   0   4   1   12885     109
   0  -4   1   12673     112
   4  -4  -1   12436     101
   4   0  -1   12761      95
   4  -4  -1   12489      97
   0  -4  -1   12556     109
   0   4  -1   12563     109
   4  -4  -1   12637      96
   0   4  -1   12757     109
   4  -4   1   12684      94
   4   0  -1   12865     104
   0   4  -1   12550     105
   4  -4   1   12561      84
   4   0   1   12897      93
  -4   0   1   12731     100
   0  -4   1   12317     110
   4   0  -1   12592     102
   0  -4   1   12596     106
   0   4   1   12601     109
   0   4   1   12778     104
   4  -4   1   12617      94
   4   0   1   12816      92
   4  -4  -1   12553      93
   0  -4  -1   12786     112
   2   3   1   25783     354
   2  -5  -1   25008     355
  -2  -3   1   25669     357
   3  -5   1   25341     339
   5  -3  -1   25301     344
   5  -3  -1   25594     341
   5  -3  -1   25844     347
  -2   5  -1   25141     390
   3   2  -1   25137     352
   2  -5  -1   25594     346
   3   2  -1   25746     355
  -2  -3   1   25533     346
   2  -5  -1   25098     345
  -2   5  -1   25678     354
   3  -5   1   25826     350
  -3   5   1   25021     344
   3  -5   1   25912     365
   2   3   1   25804     353
   5  -3  -1   25245     333
   3  -5   1   25019     350
   2   3   1   25090     367
  -3   5   1   25816     391
   2  -5  -1   25408     357
  -2  -3   1   25063     375
   3   2  -1   25693     342
  -3  -2  -1   25247     370
  -3   5   1   25243     354
   2   3   1   25652     342
   3   2  -1   25528     343
   3   2  -1   25671     369
   2  -5  -1   25340     388
   5  -2  -1   29046     390
   5  -2  -1   29636     396
   3  -5  -1   28820     418
   3  -5  -1   29722     391
   2  -5   1   30209     421
   3   2   1   28987     409
  -3  -2   1   28935     436
  -2  -3  -1   29747     443
   3   2   1   29306     385
   5  -2  -1   29910     416
  -2   5   1   29741     406
   2  -5   1   29140     439
  -2  -3  -1   29124     403
  -2   5   1   28638     437
   2   3  -1   30012     405
  -3   5  -1   29712     440
   3  -5  -1   29409     392
   2   3  -1   29119     425
   2  -5   1   28784     391
   2   3  -1   29691     406
   2   3  -1   28873     394
   5  -2  -1   29332     399
   3  -5  -1   29413     404
   3   2   1   29147     410
  -3  -2   1   29650     405
   3  -5  -1   29472     433
   2  -5   1   29442     403
  -1  -4   1   44825     494
   4  -5   1   43973     440
  -1   5  -1   44797     498
   4   1  -1   43820     455
   4  -5   1   45380     458
   1  -5  -1   44820     452
   5  -4  -1   44900     456
   5  -4  -1   45608     442
  -1  -4   1   45662     440
  -4   5   1   44468     477
   4  -5   1   45232     443
   5  -1   1   44746     437
   4   1  -1   45159     470
   4   1  -1   45960     460
   1   4   1   44946     449
   4   1  -1   43641     450
   5  -4  -1   44830     450
  -1   5  -1   44519     450
   5  -4  -1   45073     433
   1   4   1   44995     437
   5  -1   1   44902     436
   1  -5  -1   45052     451
  -5   1   1   43762     463
  -1  -4   1   45380     453
  -5   1   1   43864     466
   1  -5  -1   44457     438
   1   4   1   44635     506
   4   1  -1   44325     448
   1  -5  -1   44613     504
   1   4   1   44971     450
  -1   5   1   44489     438
  -4   5  -1   45436     465
   5  -4   1   45626     444
  -1  -4  -1   44352     501
   1   4  -1   45441     451
   4   1   1   45105     455
   1  -5   1   45234     452
   1  -5   1   44839     450
   4  -5  -1   45372     475
   1   4  -1   44436     439
  -1  -4  -1   45101     451
   1   4  -1   44833     452
   4  -5  -1   44547     433
   5  -1  -1   44854     442
   5  -1  -1   43911     449
   4   1   1   44949     461
   5  -1  -1   44695     437
  -5   4   1   44175     466
   5  -4   1   43490     441
   1  -5   1   45432     476
   4  -5  -1   44517     460
  -4   5  -1   44686     462
  -4  -1   1   44598     483
   4  -5  -1   44556     464
  -1  -4  -1   45172     438
   1   4  -1   44566     475
  -1   5   1   45364     512
   5  -1  -1   44885     440
  -1   5   1   45206     451
   4   1   1   43556     440
   1  -5   1   44489     438
   4  -5  -1   44911     447
   0   5   1    7213     167
   5  -5  -1    7082     156
   0  -5   1    7235     172
   5   0  -1    7261     158
   0   5  -1    7202     167
  -5   0   1    7051     156
   5   0  -1    7261     147
   5  -5   1    7060     135
   0   5   1    7013     159
   0   5   1    7090     169
   0   5  -1    7043     169
   0   5  -1    6836     161
   0  -5  -1    7184     160
   0   5   1    6860     166
   5  -5  -1    7001     149
   5   0   1    7216     147
   0  -5   1    7009     166
   5  -5  -1    7135     156
   0  -5  -1    7319     172
   5  -5   1    7050     149
   0  -5   1    7103     161
   0  -5  -1    6930     167
   5  -5   1    7153     136
   5  -5  -1    7029     150
  -5   5   1    7195     157
   0  -5   1    7045     168
   5   0   1    7170     147
   5  -5  -1    7127     158
   5  -5   1    6895     149
   5   0  -1    7131     156
   5   0  -1    7091     148
   3  -6  -1     300      25
   3  -6  -1     281      28
   3  -6  -1     321      26
   3  -6   1     249      23
   3   3  -1     167      27
  -3  -3   1     236      26
   6  -3  -1     314      14
   3  -6   1     202      21
   6  -3  -1     209      22
   3  -6  -1     314      28
   6  -3  -1     333      15
   3   3  -1     226      27
   3   3  -1     285      26
   3   3   1     278      22
   3   3   1     259      25
   3   3   1     276      19
  -3   6  -1     284      22
   3   3   1     259      27
  -3  -3   1     356      31
  -3  -3  -1     332      23
   6  -3  -1     281      19
  -3   6  -1     331      26
   3  -6  -1     291      27
   3   3  -1     237      31
  -3   6   1     302      25
  -3  -3   1     234      21
  -3   6   1     119      27
   3  -6   1     222      26
   3  -6   1     296      28
  -4   6   1    1611      62
   4  -6   1    1557      63
   6  -4  -1    1616      60
  -2  -4   1    1694      75
   2   4   1    1579      72
  -2   6  -1    1453      64
  -2   6  -1    1552      69
   2   4   1    1603      71
   6  -4  -1    1659      49
   2   4   1    1577      62
  -4   6   1    1509      67
   4   2  -1    1625      69
   6  -4  -1    1592      56
   2  -6  -1    1621      71
   4  -6   1    1672      64
   4   2  -1    1630      57
   6  -4  -1    1635      47
   2  -6  -1    1676      66
   2  -6  -1    1732      68
   2   4   1    1611      64
  -4  -2  -1    1630      52
   4  -6   1    1657      57
   4   2  -1    1634      60
   4   2  -1    1608      66
   4   2  -1    1578      62
  -2  -4   1    1651      70
   6  -2  -1     633      33
  -4  -2   1     586      49
   4  -6  -1     648      56
   2   4  -1     719      55
   4  -6  -1     626      51
   2  -6   1     613      61
   6  -2  -1     672      47
   4  -6  -1     684      57
  -2  -4  -1     681      55
   2  -6   1     591      52
   4  -6  -1     631      46
  -2  -4  -1     624      57
   2  -6   1     655      54
   6  -2  -1     652      44
   2   4  -1     650      62
   4   2   1     641      51
   2  -6   1     598      58
  -4   6  -1     683      40
   6  -2  -1     644      35
   2   4  -1     694      60
   4   2   1     633      49
  -2   6   1     710      55
   4  -6  -1     610      49
  -2   6   1     665      59
  -4  -2   1     630      58
   2   4  -1     705      56
   4   2   1     656      42
   1  -6  -1     853      54
   1   5   1     921      55
   6  -5  -1     929      31
   6  -5  -1     943      40
   5   1  -1     859      47
   1   5   1     941      48
  -1  -5   1     907      52
   5  -6   1     900      40
   5  -6   1     904      32
   5  -6   1     925      41
   6  -1   1     904      24
  -1  -5   1     969      56
  -6   1   1     900      21
   1   5   1     926      46
   6  -1   1     862      24
  -6   1   1     896      21
   6  -5  -1     921      46
   6  -5  -1     968      34
  -5   6   1     950      39
  -1   6  -1     789      46
   6  -5  -1     897      39
   5  -6   1     927      32
   5   1  -1     929      41
   1   5   1     915      53
  -1   6  -1     802      53
   5   1  -1     907      44
   1  -6  -1     903      52
  -1  -5   1     887      51
   5   1  -1     896      37
   1  -6  -1     908      48
   6  -5   1    1041      30
   6  -5   1    1073      32
   5   1   1    1022      30
   1  -6   1    1065      57
  -6   5   1    1093      28
   6  -1  -1    1072      35
   6  -1  -1    1009      33
   1   5  -1    1031      54
   1  -6   1    1052      53
   1   5  -1    1030      55
   6  -1  -1    1005      42
   5  -6  -1     959      48
   5  -6  -1    1053      31
   5   1   1     993      40
   1  -6   1    1054      57
   5  -6  -1    1021      45
  -1   6   1    1006      51
  -1   6   1     979      55
   5  -6  -1    1024      52
  -5   6  -1    1016      23
   1   5  -1    1118      61
   6  -1  -1    1085      46
   1  -6   1    1065      51
   5  -6  -1    1008      42
  -1   6   1     983      52
   5   1   1    1064      43
  -1  -5  -1    1065      56
  -5  -1   1     947      39
  -1  -5  -1    1071      50
  -1  -5  -1    1061      54
   6  -6   1    5652     100
   0  -6   1    5824     132
   6   0  -1    5725     126
   6   0   1    5515     113
   6  -6   1    5488     116
   0  -6  -1    5748     137
   6  -6  -1    5552     117
  -6   6   1    5705     120
   6   0  -1    5640     115
   0   6  -1    5444     131
   0   6   1    5568     134
   0  -6   1    5504     137
   0  -6  -1    5562     130
   6  -6   1    5701     116
   0  -6   1    5678     139
   6   0  -1    5603     123
   0  -6  -1    5539     138
   0   6  -1    5662     136
   6   0   1    5786     115
  -6   0   1    5603     119
   6   0  -1    5707     114
   0   6   1    5701     131
   6  -6  -1    5570     124
   0   6   1    5745     136
   6  -6  -1    5606     126
   0  -6   1    5496     136
   6  -6  -1    5696     116
   0   6   1    5723     138
   7  -4  -1   12974     136
   4  -7   1   13112     152
   3  -7  -1   13023     165
   3   4   1   13321     155
   3   4   1   13380     158
  -3  -4   1   12809     160
   4  -7   1   12939     161
   7  -4  -1   12962     135
   3   4   1   13268     162
   4   3  -1   13226     160
   7  -4  -1   13157     151
   4  -7   1   12791     160
   3  -7  -1   13216     160
  -4  -3  -1   13068     160
  -3   7  -1   13521     165
   7  -4  -1   12933     148
   4   3  -1   13069     156
   4   3  -1   13270     162
   4  -7   1   12962     152
  -3  -4   1   13108     170
   4   3  -1   13225     165
  -3   7  -1   13266     163
  -4   7   1   13213     165
  -4   7   1   13010     164
   3  -7  -1   13278     167
   3  -7  -1   13288     159
   3   4   1   13117     163
   3  -7  -1   13130     167
  -3  -4   1   13083     168
  -3  -4  -1   13433     168
   4  -7  -1   13386     165
   4  -7  -1   13439     165
  -4   7  -1   13287     163
   4   3   1   13612     153
   4  -7  -1   13371     167
   7  -3  -1   13283     150
   7  -3  -1   13132     137
   3  -7   1   13134     167
   4  -7  -1   13269     158
  -3   7   1   13264     168
  -3  -4  -1   13141     165
   7  -3  -1   13246     137
   3   4  -1   13555     167
   3  -7   1   13589     166
   4   3   1   13295     148
   4   3   1   13247     161
   3   4  -1   13008     161
   3   4  -1   13238     169
  -3   7   1   13245     170
   3   4  -1   13297     166
   3  -7   1   13284     158
   4   3   1   13337     163
  -4  -3   1   13450     168
   3  -7   1   13594     164
   4  -7  -1   13420     160
   7  -3  -1   13546     153
  -4  -3   1   13297     169
   7  -5  -1     571      28
  -2  -5   1     619      57
   5  -7   1     585      45
   2  -7  -1     634      50
   5  -7   1     611      38
   5   2  -1     618      48
   2  -7  -1     590      54
  -2  -5   1     657      53
   5   2  -1     641      42
   2   5   1     647      48
   7  -5  -1     607      38
   5   2  -1     643      44
  -5  -2  -1     627      32
   7  -5  -1     616      29
   5  -7   1     554      45
   7  -5  -1     678      44
   2   5   1     601      45
   2   5   1     650      57
  -2  -5   1     625      51
   2  -7  -1     663      59
   5   2  -1     609      32
   2  -7  -1     638      50
   2   5   1     634      54
  -2   7  -1     648      51
  -2   7  -1     640      47
   5   2  -1     631      52
  -5   7   1     642      42
  -2   7   1     574      55
   5   2   1     561      35
   2   5  -1     571      51
   7  -2  -1     518      37
  -5  -2   1     559      42
   2   5  -1     551      48
  -2  -5  -1     614      54
   2  -7   1     533      48
   2  -7   1     486      39
   5  -7  -1     583      43
   7  -2  -1     564      42
   2   5  -1     541      54
   5   2   1     613      45
  -2  -5  -1     584      47
   5  -7  -1     601      46
   5  -7  -1     559      55
   5  -7  -1     507      36
   7  -2  -1     598      27
   2  -7   1     609      58
   5  -7  -1     540      49
   7  -2  -1     566      25
  -2   7   1     572      47
  -2  -5  -1     596      50
  -5   7  -1     587      33
   5   2   1     544      42
   2   5  -1     493      42
   1   6   1   14697     206
   7  -6  -1   14594     187
   7  -6  -1   14582     198
   7  -1   1   14452     184
   7  -6  -1   14749     198
  -1  -6   1   14872     223
   6   1  -1   14637     205
   6  -7   1   14475     198
   6  -7   1   14621     186
  -6   7   1   15025     209
   1  -7  -1   14726     208
   7  -1   1   14785     185
   6  -7   1   14934     199
   1   6   1   15175     215
  -1  -6   1   14652     209
   1  -7  -1   14788     222
   1   6   1   14669     216
   7  -6  -1   14926     201
  -1  -6   1   14769     217
   6  -7   1   14903     186
   1   6   1   14547     216
  -1   7  -1   14406     218
   1  -7  -1   14354     215
   7  -1   1   14810     185
  -1   7  -1   15157     215
   6   1  -1   14588     194
   6   1  -1   14660     192
   7  -6  -1   14622     188
   6   1  -1   14644     202
   1   6  -1   15806     232
   7  -6   1   16382     202
   6   1   1   16116     210
   1  -7   1   15994     235
   1   6  -1   16349     229
  -1  -6  -1   16230     220
  -1   7   1   15892     221
   7  -1  -1   16329     212
   7  -6   1   15932     202
   6  -7  -1   15993     209
   1   6  -1   15835     233
  -6  -1   1   15778     222
   1  -7   1   16166     230
   1  -7   1   16491     230
   1  -7   1   16385     222
   7  -1  -1   15994     200
   1   6  -1   16037     222
   6  -7  -1   15914     218
  -1   7   1   15847     228
  -1  -6  -1   16023     237
   6  -7  -1   16055     209
  -1   7   1   16352     235
   6   1   1   16226     211
   6   1   1   16125     196
   7  -1  -1   16059     199
  -1  -6  -1   16104     229
   6  -7  -1   16007     221
   6   1   1   15740     196
   7  -1  -1   16403     214
  -7   6   1   16214     212
   0   7   1   14985     199
   7  -7  -1   14984     185
   0   7  -1   15015     191
   0   7  -1   14843     199
   0   7   1   14777     198
   0   7   1   14700     197
   7  -7   1   14959     175
   7   0  -1   15166     184
   7   0  -1   14696     169
   0  -7   1   15031     200
   7  -7  -1   14836     172
   0  -7   1   15093     192
   7   0   1   14714     172
   0  -7   1   14997     203
   0  -7  -1   14998     199
  -7   7   1   14713     182
   7   0  -1   14883     171
   7   0  -1   14690     181
   7   0   1   14976     173
   7  -7   1   14589     174
   0  -7  -1   14924     190
   7  -7  -1   14878     173
   7  -7  -1   14675     183
  -7   0   1   14804     181
   0  -7  -1   14907     203
   0   7   1   14673     189
   0   7  -1   14859     197
   4  -8   1    5239     103
   4   4  -1    5381      98
   4   4   1    5377     102
   4  -8   1    5562      93
  -4   8   1    5352     106
   4  -8  -1    5444     101
   8  -4  -1    5292      85
   4  -8  -1    5301      99
   4   4  -1    5320     107
  -4  -4   1    5426     105
   4  -8  -1    5257     106
   4  -8   1    5406      97
   4   4  -1    5415     104
   4   4   1    5412      88
   4  -8  -1    5452     102
   4   4  -1    5331      99
   4   4   1    5423     103
  -4   8   1    5451     103
  -4   8  -1    5505      98
   8  -4  -1    5596      90
   4  -8  -1    5320     108
  -4  -4  -1    5474     100
   4   4   1    5418      95
   4  -8   1    5353     105
  -4  -4   1    5360     109
  -5  -3  -1   12597     174
   3  -8  -1   12188     184
   5  -8   1   12522     176
  -5   8   1   12346     181
   5   3  -1   12399     171
   5  -8   1   12337     176
   8  -5  -1   12400     146
  -3   8  -1   12490     183
  -3   8  -1   12350     181
   3  -8  -1   12193     183
   5   3  -1   12243     170
  -3  -5   1   12435     188
   8  -5  -1   12208     146
   3   5   1   12380     180
   5  -8   1   12231     166
   8  -5  -1   12319     162
   3   5   1   12275     172
   8  -5  -1   12480     165
   3   5   1   12229     181
   3  -8  -1   12450     176
   3   5   1   12329     176
   5   3  -1   12221     179
  -3  -5   1   12116     177
   5   3  -1   12332     168
  -3  -5   1   12155     185
   3  -8  -1   12364     185
   5   3  -1   12442     178
   8  -3  -1   13468     162
   5   3   1   13619     190
  -5  -3   1   13875     201
   5   3   1   13736     180
   8  -3  -1   13910     162
  -5   8  -1   13940     194
   3  -8   1   13990     199
   3   5  -1   13722     201
   3   5  -1   13582     193
   3  -8   1   13645     190
   3  -8   1   13956     201
   5  -8  -1   13526     198
   5  -8  -1   13545     189
   5  -8  -1   13619     187
  -3   8   1   13373     201
   5  -8  -1   14002     194
   8  -3  -1   13887     182
   3  -8   1   13803     199
   5   3   1   13944     192
   8  -3  -1   13519     179
  -3  -5  -1   13752     203
   5  -8  -1   13619     196
   3   5  -1   13699     202
  -3  -5  -1   13681     200
  -3   8   1   13620     204
   3   5  -1   13972     200
   6  -8   1    5783      87
  -6   8   1    5912      86
  -2  -6   1    5851      95
   6   2  -1    5997      93
  -2  -6   1    5747     101
  -2   8  -1    5769      94
   2  -8  -1    5816     102
   2   6   1    5972      99
   2   6   1    5892      92
   6  -8   1    5935      88
   8  -6  -1    5893      67
   2  -8  -1    5883     100
   6   2  -1    5975      83
  -2  -6   1    5834      99
   2  -8  -1    5764      94
   6  -8   1    5792      77
   8  -6  -1    5819      79
  -6  -2  -1    5854      74
   6  -8   1    5804      78
   6   2  -1    5839      81
  -2   8  -1    5879      98
   2   6   1    5907     100
   8  -6  -1    5761      68
   6   2  -1    5904      89
   8  -6  -1    5949      80
   2   6   1    5865      91
   8  -6  -1    5953      84
  -2  -6  -1    6890     106
   6   2   1    6829      92
  -6   8  -1    6977      85
   2  -8   1    6865     107
   6   2   1    7003      94
   6  -8  -1    7004      94
   6  -8  -1    7120     103
   2   6  -1    6935     107
   8  -6   1    7047      71
   2  -8   1    7044     103
  -6  -2   1    6956      95
   8  -2  -1    6917      89
  -2   8   1    6890     107
   6   2   1    6941      81
   6  -8  -1    6855      99
   2   6  -1    6791     102
   8  -2  -1    6835      72
  -2   8   1    7019     104
   2   6  -1    6896     102
   2  -8   1    6956     108
  -2  -6  -1    6752     100
   6  -8  -1    7128      82
  -2  -6  -1    6662     104
   2  -8   1    6878     101
   8  -2  -1    6872      72
   6  -8  -1    6984      91
   8  -2  -1    6755      86
   8  -6   1    6855      70
   2   6  -1    7060     109
   8  -7  -1     411      30
   8  -7  -1     390      41
   8  -1   1     385      28
   1  -8  -1     404      40
   7   1  -1     360      34
  -1  -7   1     460      47
   7   1  -1     425      38
  -8   1   1     409      21
   7   1  -1     393      36
   8  -7  -1     404      34
   8  -7  -1     373      34
   7  -8   1     374      41
   7  -8   1     378      30
   7   1  -1     387      36
  -7   8   1     376      38
   1   7   1     336      41
   1  -8  -1     321      40
  -1  -7   1     388      40
   1   7   1     385      39
  -1   8  -1     309      36
   1   7   1     436      44
   1   7   1     401      48
  -1  -7   1     345      36
   8  -1   1     409      28
   7  -8   1     378      32
  -1   8  -1     344      40
   7  -8   1     402      32
  -1   8   1     360      39
   8  -1  -1     398      41
  -7   8  -1     418      22
   7  -8  -1     433      41
   8  -7   1     470      34
   8  -1  -1     411      28
  -1  -7  -1     451      54
   7   1   1     427      39
  -1  -7  -1     491      52
   1   7  -1     475      43
   1   7  -1     570      47
   7   1   1     430      25
   7   1   1     415      25
   1   7  -1     504      44
   8  -7   1     453      32
   7  -8  -1     413      37
  -7  -1   1     414      37
   1  -8   1     283      39
  -8   7   1     398      26
   1  -8   1     566      50
   7  -8  -1     459      39
   1  -8   1     491      43
  -1   8   1     436      50
   8  -1  -1     439      44
   7  -8  -1     404      36
  -1  -7  -1     389      42
   8  -1  -1     406      29
   1  -8   1     497      54
   7   1   1     427      40
  -1   8   1     481      42
   0  -8   1   12098     168
   8   0   1   12298     147
   0   8   1   11824     166
  -8   8   1   12009     154
   0   8  -1   11876     173
   0  -8  -1   11809     166
   0  -8  -1   12329     178
   8  -8   1   11658     148
   0   8   1   12097     172
   0  -8   1   12296     178
   8  -8  -1   11963     159
   8  -8  -1   12204     146
   8  -8  -1   11950     157
   8   0  -1   12170     158
   8   0  -1   11859     155
   0  -8  -1   12541     176
   8   0  -1   11884     143
   8   0   1   11989     146
   0  -8   1   11922     176
   0   8  -1   11971     173
   0   8   1   12052     174
  -8   0   1   11983     152
   0   8  -1   12100     168
   8  -8   1   12125     150
   8  -8  -1   11865     146
   8   0  -1   12003     142
  -5   9   1    5482     101
   5   4  -1    5821      95
  -4   9  -1    5776      96
   4  -9  -1    5453     102
   5  -9   1    5808      98
   4  -9  -1    5706      98
   4   5   1    5663     100
  -5  -4  -1    5680      93
   4  -9  -1    5598      95
   9  -5  -1    5624      79
   5   4  -1    5827      99
  -5   9   1    5930      98
  -4   9  -1    5755     102
  -4  -5   1    5569     104
   9  -5  -1    5740      83
   4   5   1    5714      99
   5  -9   1    5721      91
   5  -9   1    5569      99
  -4  -5   1    5721     102
   5  -9   1    5779      81
   4   5   1    5708      86
   4  -9  -1    5694     105
   4  -9  -1    5683      97
   5   4  -1    5762     103
   5   4  -1    5744      88
   4   5   1    5689      91
   4  -9   1    6526      95
   4   5  -1    6499     106
   5   4   1    6695     101
   4  -9   1    6332      98
   4   5  -1    6504     109
  -4   9   1    6320     107
   9  -4  -1    6412      86
   5   4   1    6572      77
   5  -9  -1    6336     105
   4   5  -1    6353      98
   5  -9  -1    6760      98
  -5  -4   1    6438     102
  -4  -5  -1    6400     101
  -5   9  -1    6363      96
   5  -9  -1    6617     108
   4  -9   1    6483     106
   4   5  -1    6501     101
   5   4   1    6639     103
   5  -9  -1    6756      97
   5   4   1    6403      92
   4  -9   1    6289     106
   9  -4  -1    6408      83
  -4   9   1    6462     103
   5  -9  -1    6524      99
   6   3  -1    1187      35
   3   6   1    1151      62
   6  -9   1    1179      54
  -3  -6   1    1153      59
   6   3  -1    1188      50
   3   6   1    1196      60
  -3   9  -1    1258      54
   6  -9   1    1188      55
   6   3  -1    1221      55
   3   6   1    1123      51
   6   3  -1    1141      57
  -3   9  -1    1173      59
   3   6   1    1284      53
  -6   9   1    1275      50
  -3  -6   1    1209      57
   3  -9  -1    1205      61
   6  -9   1    1237      45
   9  -6  -1    1206      45
  -6  -3  -1    1206      43
  -3  -6   1    1194      63
   3  -9  -1    1135      63
   6  -9   1    1189      46
   9  -6  -1    1187      41
   3  -9  -1    1083      56
   6   3  -1    1170      47
   3   6  -1    1262      57
  -3  -6  -1    1096      56
   3  -9   1    1178      56
   3  -9   1    1206      63
  -3  -6  -1    1302      60
   3  -9   1    1206      62
   3   6  -1    1140      55
   6  -9  -1    1192      48
   6   3   1    1177      43
   6  -9  -1    1206      52
   3   6  -1    1242      62
  -6  -3   1    1164      50
  -6   9  -1    1263      44
   6   3   1    1162      50
   6  -9  -1    1224      41
   9  -3  -1    1197      40
   6  -9  -1    1234      61
   6  -9  -1    1204      57
   3   6  -1    1128      62
  -3   9   1    1159      60
   3  -9   1    1209      53
   9  -3  -1    1241      44
   6   3   1    1228      53
  -3   9   1    1195      56
  -2   9  -1   13144     185
  -7   9   1   12916     177
  -2  -7   1   12831     191
   7   2  -1   12982     177
   7   2  -1   13243     165
  -2  -7   1   12985     181
   9  -7  -1   12946     164
   7   2  -1   12805     162
   9  -7  -1   12753     147
   9  -7  -1   13014     166
   9  -7  -1   12807     147
   7   2  -1   12937     174
   2  -9  -1   12731     188
  -7   9   1   13000     176
   7  -9   1   13085     159
  -2   9  -1   13036     186
   7  -9   1   12959     172
   7  -9   1   13016     159
   2   7   1   12762     186
   2  -9  -1   13169     190
  -7  -2  -1   12864     164
   2   7   1   12964     177
   2   7   1   13047     182
   7  -9   1   12941     171
   2   7   1   13141     185
   2  -9  -1   12626     178
  -2  -7   1   13168     189
   2  -9  -1   12727     187
   2  -9   1   13627     186
   7  -9  -1   13405     184
  -7   9  -1   13520     175
  -7  -2   1   13548     185
  -2  -7  -1   13417     194
  -2  -7  -1   13615     198
   9  -2  -1   13555     151
   7   2   1   13842     176
  -2   9   1   13554     196
  -2   9   1   13382     194
   2   7  -1   13348     196
   9  -7   1   13751     157
   2   7  -1   13356     193
   2   7  -1   13645     194
   9  -2  -1   13785     173
   2  -9   1   13626     196
   7  -9  -1   13587     175
   7   2   1   13427     177
   9  -2  -1   13273     151
   7  -9  -1   13385     173
   2  -9   1   13699     194
  -2  -7  -1   13169     185
   9  -7   1   13292     156
   2   7  -1   13378     187
   2  -9   1   13729     195
   7  -9  -1   13655     186
   9  -2  -1   13578     170
   7   2   1   13600     162
   7   2   1   13534     162
  -1  -8   1    2273      71
   9  -8  -1    2279      45
   9  -8  -1    2370      47
   1   8   1    2292      76
   1   8   1    2270      77
   8   1  -1    2356      53
   9  -8  -1    2325      58
   1   8   1    2312      70
   8   1  -1    2353      64
   8   1  -1    2210      50
   9  -1   1    2240      43
   8  -9   1    2118      43
  -9   1   1    2222      38
   9  -1   1    2395      45
   8  -9   1    2360      58
  -8   9   1    2325      55
   1  -9  -1    2349      76
  -1  -8   1    2353      78
   8   1  -1    2347      61
  -1   9  -1    2177      70
   1   8   1    2265      70
  -1  -8   1    2217      72
   9  -8  -1    2334      62
   8  -9   1    2316      59
  -1   9  -1    2156      75
   8  -9   1    2230      44
   9  -8   1    3014      53
   1   8  -1    3103      82
   1   8  -1    3095      78
  -8   9  -1    3078      46
   1   8  -1    3096      78
  -8  -1   1    3088      60
  -1  -8  -1    3154      80
   8  -9  -1    3022      69
   9  -1  -1    3007      62
   1  -9   1    3072      78
   9  -8   1    3123      54
  -1   9   1    3062      76
  -1  -8  -1    3090      82
  -1   9   1    3133      79
   1  -9   1    2966      82
   8   1   1    3013      42
  -1   9   1    2928      82
   9  -1  -1    3025      48
   9  -1  -1    2966      47
   8  -9  -1    3078      60
   8  -9  -1    3049      72
   8   1   1    3045      60
   1  -9   1    2965      79
   9  -1  -1    3221      66
   1  -9   1    3027      85
   8   1   1    3125      62
   8  -9  -1    3128      62
  -9   8   1    3098      49
   8   1   1    3133      43
   0  -9  -1    3261      87
   9   0  -1    3249      74
   9   0  -1    3212      57
   0   9  -1    3155      85
   0  -9   1    3281      86
  -9   9   1    3172      63
   9  -9  -1    3176      61
   0  -9   1    3170      87
   0   9   1    3299      85
   0   9  -1    3278      89
  -9   0   1    3170      60
   9   0   1    3132      60
   0   9   1    3172      83
   9  -9   1    3291      67
   0  -9  -1    3200      89
   0   9  -1    3061      84
   9   0   1    3217      63
   9   0  -1    3231      73
   0  -9   1    3252      92
   9  -9  -1    3296      74
   9  -9  -1    3216      63
   9  -9  -1    3174      77
   0   9   1    3212      89
   9   0  -1    3177      59
   9  -9   1    3146      64
   5   5   1    1200      60
   5 -10   1    1219      55
   5   5  -1    1124      63
   5 -10  -1    1243      56
  -5  10  -1    1260      55
  -5  -5  -1    1262      56
  10  -5  -1    1220      45
   5   5   1    1179      53
   5   5   1    1254      63
  -5  -5   1    1227      66
   5 -10  -1    1246      55
   5 -10  -1    1218      61
  -5  10   1    1202      65
  -5  -5   1    1157      59
  10  -5  -1    1150      40
   5 -10   1    1222      47
  -5  10   1    1265      59
   5 -10   1    1214      61
   5 -10  -1    1207      65
   5 -10  -1    1152      64
   5   5   1    1251      42
   5   5  -1    1211      52
   5   5  -1    1287      64
   5   5  -1    1177      57
   5 -10   1    1176      62
  10  -6  -1    7741     104
  -6  10   1    8026     124
   4 -10  -1    7839     123
   6 -10   1    7744     124
  10  -6  -1    7793     107
  -4  -6   1    7852     131
   4   6   1    7869     117
  -6  -4  -1    7809     119
   4   6   1    7648     127
  -4  10  -1    7728     128
   6   4  -1    7962     124
   6   4  -1    7873     129
   6   4  -1    7862     116
  -4  -6   1    7679     133
   4   6   1    7832     120
   6   4  -1    7932     110
   4 -10  -1    7774     131
   4 -10  -1    7789     133
   4   6   1    7666     130
   6   4  -1    7797     118
   6 -10   1    7920      97
   6 -10   1    7993     115
   6 -10   1    7934     125
  -4  10  -1    7735     125
   4 -10  -1    7873     127
   6 -10  -1    7111     121
   4   6  -1    7053     122
   6 -10  -1    6998     113
   4 -10   1    7022     113
  -6  10  -1    7086     111
  10  -4  -1    6966      95
  -4  10   1    7066     120
   6   4   1    6805     115
  -4  -6  -1    6593     118
  -4  -6  -1    6861     123
   4   6  -1    6859     116
  10  -4  -1    6927      98
   6   4   1    6807     112
   6   4   1    6903     104
   4 -10   1    7001     122
   4   6  -1    6732     114
  -6  -4   1    6749     116
   4 -10   1    6928     114
   4   6  -1    6886     125
   4 -10   1    6805     122
   6 -10  -1    6932     110
  -4  10   1    6782     122
   6 -10  -1    6879     119
   6 -10  -1    6959     106
   3 -10  -1   14034     194
   3   7   1   14144     196
   3 -10  -1   14340     205
   3   7   1   14100     202
  -3  10  -1   14235     203
   7 -10   1   14136     178
  -3  10  -1   14322     202
   3   7   1   14105     200
  10  -7  -1   14297     178
  -3  -7   1   14027     207
   3   7   1   14021     191
  -7  10   1   14313     195
   3 -10  -1   14141     204
  -7  -3  -1   14261     187
  10  -7  -1   14104     175
   3 -10  -1   14135     205
  -3  -7   1   14013     205
   7   3  -1   14273     195
   7   3  -1   13978     179
   7   3  -1   14359     192
   7   3  -1   14253     182
   7 -10   1   14049     190
   7 -10   1   14511     191
   7 -10   1   14190     178
  -3  -7   1   14003     196
   7 -10  -1   14077     191
   3 -10   1   13779     194
  -7  -3   1   13625     190
  -3  -7  -1   13917     200
  10  -3  -1   13864     168
   7   3   1   13746     168
  -3  10   1   13836     198
   3   7  -1   13697     196
  10  -3  -1   13787     171
   7 -10  -1   13919     172
  -7  10  -1   13942     182
   7   3   1   13869     181
   3   7  -1   13943     190
   3 -10   1   13863     188
   7   3   1   14094     184
   3   7  -1   13801     194
   3   7  -1   13663     198
   3 -10   1   13930     196
  -3  10   1   13762     196
   7 -10  -1   13955     180
   7 -10  -1   14133     179
   3 -10   1   13796     198
  -3  -7  -1   13698     197
   7 -10  -1   13778     189
   2 -10  -1    3972      91
  -8  10   1    3942      77
   8   2  -1    3940      73
   2   8   1    3867      96
  -2  -8   1    3960      97
   8 -10   1    3951      67
   8   2  -1    3772      81
  -2  10  -1    3921      89
  -2  -8   1    3987      90
   2   8   1    3910      87
  -8  10   1    3948      78
   8   2  -1    3955      71
  -2  -8   1    3876      92
   2 -10  -1    4073      88
   2   8   1    3779      89
  -8  -2  -1    4015      64
   8   2  -1    3961      85
   8 -10   1    3957      80
  10  -8  -1    3881      53
   2   8   1    3964      95
  10  -8  -1    3945      53
   2 -10  -1    4026      96
  10  -8  -1    3903      71
  -2  10  -1    3945      94
   8 -10   1    3981      66
  10  -8  -1    3900      75
   8 -10   1    3815      79
   2   8  -1    3949      94
   2   8  -1    3844      96
   2 -10   1    3841      90
  -8  -2   1    3705      75
   8 -10  -1    3742      75
  10  -8   1    3844      57
   2 -10   1    3688      93
   8   2   1    3846      74
  -2  -8  -1    3761      90
  10  -2  -1    3737      68
   8   2   1    3939      60
   2 -10   1    3849      95
  -2  10   1    3782      94
   2   8  -1    3840      90
  -2  -8  -1    3912      94
   8   2   1    3884      77
   8 -10  -1    3797      73
  10  -8   1    3715      55
   8   2   1    3741      60
  -8  10  -1    3782      66
   8 -10  -1    3854      84
  -2  10   1    3953      89
   2   8  -1    3660      87
   2 -10   1    3865      89
  10  -2  -1    3843      72
   8 -10  -1    3895      86
  -1  10  -1    4929     116
   9   1  -1    4896      97
   9 -10   1    4896      93
  -1  -9   1    4740     109
  10  -9  -1    4906      96
  10  -1   1    4856      78
  -1  -9   1    4914     115
   1   9   1    4935     114
  -9  10   1    4923      93
   9 -10   1    4839      75
   9 -10   1    4807      75
   9   1  -1    5061     101
   1 -10  -1    4990     116
   1   9   1    5034     108
  10  -9  -1    4898      78
   1   9   1    4801     115
   1 -10  -1    4975     108
  -1  10  -1    4751     119
  -1  -9   1    4911     118
  10  -9  -1    4884      77
   1   9   1    4448     118
   9   1  -1    4835      85
 -10   1   1    4872      77
   9 -10   1    4877      94
   1 -10  -1    4968     113
  10  -9  -1    4885      93
  10  -1   1    5029      80
   9   1  -1    4840      83
  -1  10   1    5441     121
   1 -10   1    5580     124
  -9  -1   1    5292      97
   1 -10   1    5466     116
  -1  10   1    5015     119
   9   1   1    5375      73
   1   9  -1    5100     128
   9   1   1    5407      72
  10  -1  -1    5226      78
   9   1   1    5542      97
   9   1   1    5315      95
   9 -10  -1    5400      95
  -1  -9  -1    5478     120
  -1  -9  -1    5423     122
  10  -1  -1    5452      97
   9 -10  -1    5570      94
  10  -9   1    5367      88
  10  -1  -1    5267      78
   1   9  -1    5412     120
   1   9  -1    5158     115
   1 -10   1    5396     119
   1 -10   1    5655     124
   9 -10  -1    5475     108
  -9  10  -1    5337      85
 -10   9   1    5358      87
   9 -10  -1    5394     106
  -1  10   1    5504     116
  10  -9   1    5308      87
  -1  -9  -1    5589     115
  10  -1  -1    5493     100
  10   0  -1     128      31
  10 -10  -1     139      25
   0  10  -1     166      41
  10   0   1     172      25
  10 -10   1     125      25
  10   0  -1     127      20
  10 -10  -1     127      22
   0 -10   1     100      35
  10   0   1     152      25
   0  10  -1      78      33
   0  10   1      89      32
  10   0  -1     101      33
  10   0  -1     107      20
  10 -10   1     116      28
   0  10   1       3      51
 -10   0   1     120      22
 -10  10   1     146      24
   0 -10  -1     120      37
  10 -10  -1     120      33
   0 -10   1     139      39
   0 -10  -1     130      38
   0  10   1      95      38
  10 -10  -1     185      31
   0 -10  -1     164      36
   0 -10   1     164      43
   6   5  -1   12813     162
   5   6   1   13080     171
   6 -11   1   12967     171
   5 -11  -1   12815     176
  -5  11  -1   12605     171
   5 -11  -1   12996     166
   5   6   1   13075     160
   6   5  -1   12842     170
   5 -11  -1   12798     167
  -5  -6   1   12764     176
   5 -11  -1   12744     169
  -6  11   1   12836     171
  -5  -6   1   12460     175
   6   5  -1   12711     172
   6 -11   1   12873     150
  -6  -5  -1   12887     168
  11  -6  -1   12953     146
   5   6   1   12782     172
   6 -11   1   12959     160
  11  -6  -1   12589     143
   6 -11   1   12608     169
   6   5  -1   12982     158
   5 -11  -1   12825     175
   5   6  -1   12292     170
   5 -11   1   12279     157
   6   5   1   12415     161
   5   6  -1   12383     167
   6   5   1   12241     150
   6 -11  -1   12333     159
   6 -11  -1   12412     169
   6 -11  -1   12358     167
  -5  -6  -1   12224     166
  -5  11   1   12155     169
   5 -11   1   12342     167
  11  -5  -1   12402     140
   6   5   1   12218     163
  11  -5  -1   12223     137
  -5  11   1   12486     169
   6 -11  -1   12178     157
   5 -11   1   12537     156
   5 -11   1   12412     167
   6   5   1   12613     134
  -6  11  -1   12307     162
   5   6  -1   12340     160
  -6  -5   1   12435     167
   6 -11  -1   12512     158
  -4  -7   1    4007      96
  -4  11  -1    3904      96
   4   7   1    4089      95
  -7  -4  -1    3929      78
   7   4  -1    4025      82
  -4  -7   1    3961      94
   4   7   1    3976      84
  11  -7  -1    3986      66
   7   4  -1    3951      77
  11  -7  -1    3953      70
  -7  11   1    4026      84
  11  -7  -1    3947      67
   7 -11   1    4006      87
   4 -11  -1    3999      87
   4   7   1    4002      92
   7   4  -1    4001      91
   7   4  -1    4178      89
   7 -11   1    4020      88
   4 -11  -1    3966      88
   7 -11   1    4000      78
  -4  -7   1    3904      90
   4 -11  -1    4042      95
   7   4  -1    4047      62
  -4  11  -1    4202      93
   7 -11   1    4037      77
   4 -11  -1    3902      98
   7 -11  -1    3987      90
   4   7  -1    3930      97
  -4  -7  -1    3915      90
  11  -4  -1    4041      65
   7 -11  -1    4191      71
   4 -11   1    4093      94
  -4  11   1    4044      95
   7   4   1    4053      73
   4 -11   1    3916      94
  -4  -7  -1    3963      94
   7 -11  -1    4049      81
   4   7  -1    4032      89
   7 -11  -1    4045      94
   4 -11   1    3931      85
  11  -4  -1    3987      68
   7 -11  -1    4102      84
  -7  -4   1    3970      86
  -4  11   1    3593      92
   7   4   1    4086      87
   7   4   1    4110      85
   4 -11   1    4060      87
  -7  11  -1    4037      79
   4   7  -1    4055      95
   3   8   1   16752     227
   3 -11  -1   17158     231
  -3  11  -1   17460     238
   3   8   1   16406     215
   8   3  -1   16648     203
   8 -11   1   16865     214
  -3  -8   1   16607     221
  11  -8  -1   16537     198
   3 -11  -1   16702     231
   8   3  -1   16629     218
  -3  11  -1   16459     226
   3 -11  -1   16905     219
  -8  -3  -1   16650     211
  -8  11   1   17045     220
  11  -8  -1   16745     201
   8   3  -1   16611     215
   8   3  -1   16666     201
  -3  -8   1   16565     234
   3 -11  -1   16345     229
  -3  -8   1   16144     230
   8 -11   1   16785     199
   3   8   1   16776     226
   8 -11   1   16556     214
   8 -11   1   16624     198
  -3  -8  -1   16065     226
   8   3   1   16037     186
   8 -11  -1   15760     199
  -8  -3   1   15725     212
  11  -3  -1   16071     192
   3 -11   1   15877     222
   8 -11  -1   15922     213
  -8  11  -1   15855     205
   8   3   1   16154     205
   3   8  -1   16177     213
  -3  11   1   16066     222
   8 -11  -1   16096     211
   3 -11   1   16156     212
   3   8  -1   16003     220
  -3  11   1   15376     228
   8   3   1   16429     203
   3   8  -1   15993     223
  11  -3  -1   15805     189
   3 -11   1   16081     221
   8   3   1   15846     186
   8 -11  -1   16040     198
  -3  -8  -1   15844     221
  -3  -8  -1   15985     225
   3 -11   1   15939     220
  -2  -9   1    3854      93
  -2  -9   1    3964      98
   9   2  -1    3859      68
  -2  11  -1    3832      95
   9 -11   1    3922      64
  -9  11   1    3873      77
   2 -11  -1    3928      96
   9 -11   1    3847      78
   2   9   1    4006      96
  -2  11  -1    3796     110
   2 -11  -1    3895      88
   9 -11   1    3979      80
   2   9   1    3782      95
   9   2  -1    3877      84
   9   2  -1    3817      81
  11  -9  -1    3815      74
   9 -11   1    3816      65
   2 -11  -1    3998      92
  11  -9  -1    3826      47
  -9  11   1    3841      76
  -9  -2  -1    3824      62
   9   2  -1    3868      70
  -2  -9   1    3923      90
   2   9   1    3685      95
  11  -9  -1    3927      71
  11  -2   1    3797      49
  11  -2   1    3895      50
   2   9   1    3798      89
  -2  -9  -1    4143      91
   9 -11  -1    4098      76
   2 -11   1    4177      94
   2   9  -1    4283     103
   2   9  -1    4356      94
  -2  -9  -1    4221      98
 -11   9   1    4153      56
   9 -11  -1    4299      87
   9   2   1    4166      60
  -9  -2   1    4148      78
  -2  -9  -1    4110      96
  11  -9   1    4178      60
  -9  11  -1    4077      69
  -2  11   1    3920     105
   9   2   1    4277      78
   2 -11   1    4208      98
   9   2   1    4167      80
   2 -11   1    4297     101
  11  -2  -1    4145      71
  11  -2  -1    4163      74
   9   2   1    4073      60
   2 -11   1    4157      94
  -2  11   1    4330     100
  11  -9   1    4181      59
   9 -11  -1    4194      77
   9 -11  -1    4265      91
   2   9  -1    4486     102
   2   9  -1    4303     100
  10 -11   1     137      30
  10 -11   1     136      18
  11 -10  -1     160      18
  -1 -10   1     144      39
  -1 -10   1     156      35
  11 -10  -1     152      28
  10 -11   1     139      17
   1  10   1     173      39
  11  -1   1     167      22
 -10  11   1     158      28
  10   1  -1     158      33
  10   1  -1     153      23
  11 -10  -1     165      20
   1  10   1     174      39
   1 -11  -1     134      37
   1 -11  -1     145      35
  11 -10  -1     157      32
 -11   1   1     165      19
   1  10   1     185      41
  10   1  -1     179      32
  10   1  -1     133      22
  -1  11  -1     172      40
  11  -1   1     150      22
   1  10   1     113      38
  10 -11   1     153      28
  -1 -10   1     161      42
  -1  11  -1     156      40
   1 -11  -1     121      38
   1  10  -1     158      41
   1 -11   1     157      39
  10 -11  -1     180      35
   1 -11   1     163      40
  -1  11   1     175      39
  11  -1  -1     151      15
  11  -1  -1     179      28
   1  10  -1     188      41
 -10  -1   1     183      26
  10 -11  -1     176      25
  -1  11   1      98      35
  10   1   1     225      30
  10 -11  -1     180      33
  10   1   1     157      26
   1  10  -1     145      35
  11 -10   1     190      26
  -1 -10  -1     197      42
 -10  11  -1     170      20
   1 -11   1     127      41
  -1 -10  -1     174      38
  -1  11   1     144      42
  10 -11  -1     173      27
  11  -1  -1     162      16
 -11  10   1     181      21
  11 -10   1     161      23
  -1 -10  -1     129      33
  11  -1  -1     179      30
   0  11   1    4023      99
   0  11  -1    3947     103
  11 -11  -1    3963      70
  11 -11   1    3827      75
   0 -11   1    3940     105
  11   0  -1    3899      62
   0 -11  -1    3857     101
  11 -11  -1    3999      68
 -11  11   1    3978      75
 -11   0   1    3924      72
  11 -11   1    3969      78
   0  11  -1    3759     100
  11   0   1    3891      70
   0  11  -1    4019     103
  11   0  -1    4055      86
   0 -11  -1    4004      97
   0 -11  -1    4053     106
  11 -11  -1    3979      84
   0 -11   1    4156     103
  11   0   1    3994      74
   0  11   1    4067     105
   0  11   1    3857     100
  11 -11  -1    3886      88
  11   0  -1    3947      63
   0 -11   1    4060     100
  11   0  -1    3826      82
  -6  12  -1      11      33
  -6  12   1      11      33
   6 -12   1      11      34
   6   6  -1       0      31
  -6  12   1      11      34
   6 -12  -1      11      33
   6 -12  -1       9      31
   6   6   1      13      27
   6   6  -1      13      28
   6 -12   1      11      33
   6   6   1      13      22
   6 -12  -1      11      28
  12  -6  -1      12      19
  -6  -6  -1      13      30
   6 -12  -1      11      29
  -6  -6   1      13      31
   6 -12   1      11      28
  12  -6  -1      12      22
   6 -12  -1      11      36
   6   6   1       2      35
   6   6  -1      13      35
   6 -12   1      11      24
   6   6  -1       7      36
   6   6   1      13      33
   7   5  -1    5831     104
  -7  -5  -1    5717     107
   7   5  -1    5735     117
   5 -12  -1    5599     121
   5   7   1    5601     116
  -5  -7   1    5604     120
   5 -12  -1    5893     113
  -7  12   1    5464     113
   7 -12   1    5828     115
   7   5  -1    5804     107
  -5  -7   1    5687     118
  -5  12  -1    5692     116
   5 -12  -1    5419     118
   5   7   1    5857     119
  -5  12  -1    5687     119
  12  -7  -1    5667      90
  12  -7  -1    5600      86
   7   5  -1    5768     114
   5   7   1    5718     108
   7 -12   1    5563     113
  12  -7  -1    5578      87
   5 -12  -1    5571     112
   7 -12   1    5642     103
   7   5  -1    5732      91
   5   7   1    5482      99
   5 -12  -1    5639     112
   7   5   1    5321     107
  -7  12  -1    5280     105
  -5  -7  -1    5474     112
   7   5   1    5403     109
   5 -12   1    5476     108
   7 -12  -1    5441      95
  12  -5  -1    5444      82
   7 -12  -1    5392     103
   5 -12   1    5299     114
   7 -12  -1    5327     106
   7 -12  -1    5511     113
   5   7  -1    5491     116
   5   7  -1    5404     110
  -7  -5   1    5375     109
   5 -12   1    5495     102
   5   7  -1    5497     119
   7   5   1    5266      95
  -5  12   1    5241     115
  -5  12   1    5284     114
   5 -12   1    5647     118
   5   7  -1    5620     106
  12  -5  -1    5405      85
   7 -12  -1    5373     116
  12  -8  -1    3304      61
  -8  -4  -1    3129      72
   4   8   1    3258      82
   4   8   1    3239      92
  -8  12   1    3177      78
  -4  -8   1    3051      88
   4 -12  -1    3297      84
   8 -12   1    3287      72
   8   4  -1    3169      85
   4 -12  -1    3100      93
  -4  12  -1    3142      88
   8 -12   1    3422      84
   8   4  -1    3152      74
  -4  -8   1    3247      85
   4 -12  -1    3269      94
   8   4  -1    3245      82
  -4  -8   1    3343      94
   8 -12   1    3074      81
  -4  12  -1    3257      87
   8 -12   1    3243      71
   4 -12  -1    3214      85
   8   4  -1    3205      72
  12  -8  -1    3245      65
   4   8   1    3184      90
   4   8   1    3224      80
   4 -12   1    3064      91
   4   8  -1    3189      89
   8   4   1    2993      79
   8   4   1    3074      66
  -4  -8  -1    3022      89
   8 -12  -1    3119      74
  -4  -8  -1    3125      86
  -4  12   1    3078      86
   4 -12   1    3050      83
  -4  12   1    3076      89
  12  -4  -1    3002      62
   8 -12  -1    3238      83
  -8  -4   1    3152      79
  -8  12  -1    3045      72
   4   8  -1    3099      92
   8 -12  -1    3170      77
   8 -12  -1    3106      87
   8   4   1    3136      78
   4 -12   1    3149      81
   4   8  -1    3027      85
   4   8  -1    3040      84
  12  -4  -1    3025      58
   4 -12   1    3021      92
   8 -12  -1    3162      55
   3 -12  -1     179      42
  12  -9  -1     240      29
   3 -12  -1     190      33
   9 -12   1     265      26
   9 -12   1     287      35
  12  -9  -1     189      26
  -3  12  -1     289      43
  -9  12   1     231      31
   3   9   1     184      41
   3   9   1     173      41
   9   3  -1     288      38
  -9  -3  -1     296      28
  -3  -9   1     198      39
   3 -12  -1     221      41
  -3  -9   1     205      39
   9   3  -1     217      27
  -3  -9   1     211      36
   9 -12   1     250      28
   3   9   1     212      40
   9   3  -1     259      29
   3   9   1     219      36
   9 -12   1     251      34
   3 -12  -1     225      40
   9   3  -1     240      35
  -3  12  -1     188      38
   3   9  -1     234      44
   9 -12  -1     242      40
  -3  -9  -1     203      42
   9   3   1     199      24
   9 -12  -1     219      30
   3 -12   1     223      35
   9 -12  -1     214      36
  12  -3  -1     243      25
   3 -12   1     278      44
   9   3   1     253      24
  12  -3  -1     240      27
   3   9  -1     204      41
   9 -12  -1     167      31
   3 -12   1     179      39
   3 -12   1     258      39
   3   9  -1     205      37
   9   3   1     242      33
   9   3   1     271      34
  -3  12   1     278      42
  -9  12  -1     234      27
  -3  -9  -1     254      38
  -3  -9  -1     250      41
  -9  -3   1     232      32
   3   9  -1     269      43
  -3  12   1     254      41
   2  10   1    2683      91
   2  10   1    2451      89
  10   2  -1    2595      79
  12 -10  -1    2578      65
  12  -2   1    2598      45
 -10  12   1    2527      69
  10 -12   1    2537      56
 -10  -2  -1    2587      57
  -2 -10   1    2446      91
  10 -12   1    2545      57
  -2  12  -1    2560      90
   2 -12  -1    2574      93
   2  10   1    2659      84
  10   2  -1    2603      63
  10 -12   1    2547      73
  12  -2   1    2450      44
  10   2  -1    2538      61
  -2 -10   1    2569      85
  10 -12   1    2504      74
  -2  12  -1    2527      88
  10   2  -1    2413      74
   2  10   1    2735      93
   2 -12  -1    2632      89
  12 -10  -1    2494      69
   2 -12  -1    2534      84
  -2 -10   1    2495      88
  10 -12  -1    2784      68
  -2  12   1    2925      96
  -2 -10  -1    2849      88
 -10  -2   1    2798      72
  10   2   1    2888      72
  10   2   1    2963      76
  12  -2  -1    2828      66
  10   2   1    2808      53
  10 -12  -1    2956      87
 -10  12  -1    2854      64
   2  10  -1    2933      94
  10 -12  -1    2824      72
   2  10  -1    2852      91
 -12  10   1    2808      52
   2 -12   1    2875      90
  10   2   1    2892      52
  12 -10   1    2852      56
  12  -2  -1    2936      70
  -2  12   1    2768      90
  12 -10   1    2750      54
  10 -12  -1    2814      82
   2 -12   1    2862      95
  -2 -10  -1    2721      91
  -2 -10  -1    2992      96
   2  10  -1    2837      94
   2 -12   1    2832      97
   2 -12   1    2861      90
  11 -12   1    4441      87
   1  11   1    4503     107
  11 -12   1    4398      61
  -1 -11   1    4538     107
  -1  12  -1    4484     108
  -1  12  -1    4655     113
  11   1  -1    4460      74
   1  11   1    4666     113
  11   1  -1    4455      96
  -1 -11   1    4675     115
  12 -11  -1    4509      65
 -12   1   1    4482      73
  12  -1   1    4365      72
   1 -12  -1    4571     110
  12 -11  -1    4627      93
  12 -11  -1    4553      88
  11 -12   1    4542      61
  12  -1   1    4481      73
 -11  -1  -1    4438      67
 -11  12   1    4561      87
  12 -11  -1    4517      65
  11   1  -1    4634      92
   1  11   1    4559     106
  -1 -11   1    4591     111
  11   1  -1    4594      74
   1 -12  -1    4621     106
  11 -12   1    4522      90
   1 -12  -1    4573     113
  12 -11   1    5441      87
 -11  -1   1    5391      94
  -1 -11  -1    5517     124
 -11  12  -1    5396      84
  11 -12  -1    5489      90
  -1  12   1    5348     117
  12  -1  -1    5448      98
  11 -12  -1    5561      88
  11   1   1    5309      92
  -1  12   1    5449     118
  -1 -11  -1    5532     121
   1 -12   1    5572     118
  -1  12   1    5604     124
  12 -11   1    5383      85
   1 -12   1    5344     125
  12  -1  -1    5350      93
   1  11  -1    5406     119
  11   1   1    5640      96
   1 -12   1    5310     118
 -12  11   1    5370      86
   1  11  -1    5499     121
  11 -12  -1    5467     108
   1  11  -1    5396     117
  -1 -11  -1    5409     115
  11 -12  -1    5434     104
   0 -12  -1      92      41
   0 -12   1      79      40
   0  12  -1     103      40
  12   0  -1      53      34
  12 -12  -1      83      23
   0  12  -1      75      39
   0  12   1      41      38
 -12  12  -1     107      15
  12 -12  -1      84      30
   0 -12   1     106      41
  12 -12   1      68      25
  12 -12   1     125      30
  12   0   1     100      26
 -12   0   1     109      24
  12   0  -1      74      17
   0  12   1      65      39
  12   0  -1      45      32
   0 -12  -1      61      38
  12   0  -1     110      18
   0 -12   1     151      41
  12 -12  -1     134      21
  12   0   1     102      26
   0 -12  -1      63      31
  12 -12  -1     155      35
   0  12  -1      70      39
   0  12   1      35      37
 -12  12   1      98      24
   6 -13  -1    3973     105
  13  -7  -1    3996      69
   7 -13   1    3979     102
  13  -7  -1    3928      69
   6   7   1    4126     100
  -7  13   1    3834      98
  -7  -6  -1    4080      97
  -6  -7   1    4019     103
  13  -7  -1    4049      73
   7 -13   1    4120      72
   6 -13  -1    4155     100
   6 -13  -1    4086     109
  -6  -7   1    4075     108
   6   7   1    4052      92
   6 -13  -1    3988      95
   7   6  -1    4058     105
   7   6  -1    4036      80
   6   7   1    3958      78
   6   7   1    3963     104
   7 -13   1    4091      92
   7 -13   1    4050     102
   7   6  -1    4050     102
   6 -13  -1    4166      95
  -6  13  -1    4024     100
   7   6  -1    4034      94
   7   6   1    4082     100
   7 -13  -1    4111      88
   7 -13  -1    4222      97
   7 -13  -1    4173     106
   7   6   1    4111     103
  -6  13   1    4029     102
   6   7  -1    4045      97
   6 -13   1    4023      96
   6 -13   1    3917     105
  -7  -6   1    3999     101
   7 -13  -1    3921      98
  -6  13   1    3919     106
   7   6   1    4072      90
  -7  13  -1    4060      98
   7 -13  -1    4212     108
  13  -6  -1    3957      70
  13  -6  -1    3988      74
   6   7  -1    4016      91
   6   7  -1    4068     105
   6 -13   1    4159     107
   6 -13   1    4088      87
   6   7  -1    4132     109
  -6  -7  -1    4031     100
  -8  13   1     651      61
   5 -13  -1     546      55
   8   5  -1     716      68
   8   5  -1     702      58
   5   8   1     666      67
  -8  -5  -1     665      57
  -5  -8   1     772      70
  13  -8  -1     721      41
   8   5  -1     663      53
   8 -13   1     651      65
   8 -13   1     668      67
  -5  -8   1     669      69
   5   8   1     680      71
   8 -13   1     730      57
   8 -13   1     743      54
  -5  13  -1     691      69
   5 -13  -1     741      65
   5   8   1     761      61
  -5  13  -1     751      66
  13  -8  -1     633      46
   5   8   1     718      60
   5 -13  -1     706      72
   5 -13  -1     716      64
   8   5  -1     740      66
   5 -13  -1     638      61
   8   5  -1     706      31
   8 -13  -1     744      68
   5   8  -1     622      56
  -5  13   1     699      69
   5   8  -1     687      64
  -8  -5   1     693      62
   5   8  -1     707      71
  13  -5  -1     663      38
   8   5   1     695      66
   8 -13  -1     710      43
   8   5   1     646      51
  -5  -8  -1     757      67
   5 -13   1     731      59
  13  -5  -1     712      44
  -5  13   1     692      68
   5   8  -1     700      65
   5 -13   1     752      59
  -8  13  -1     572      57
   5 -13   1     787      63
   8 -13  -1     745      64
   8   5   1     644      62
   8 -13  -1     674      59
   5 -13   1     762      74
   8 -13  -1     633      61
   4 -13  -1    6813     143
   4 -13  -1    6861     144
   4   9   1    6636     141
  -4  -9   1    6724     143
   4 -13  -1    6883     136
  -4  13  -1    6720     136
   4 -13  -1    6744     132
   9 -13   1    6716     113
   9   4  -1    6923     133
   4   9   1    6579     137
   9 -13   1    6843     115
   9   4  -1    6694     114
   4   9   1    6882     128
   9 -13   1    6621     128
   9   4  -1    6809     129
  13  -9  -1    6762     108
   9   4  -1    6593     117
   9 -13   1    6663     128
  -9  13   1    6750     127
  -4  -9   1    6466     133
   4   9   1    7027     130
  -9  -4  -1    6778     120
  13  -9  -1    6616     104
  -4  13  -1    6612     137
  -4  -9   1    6904     141
  -4  -9  -1    6601     139
  -4  13   1    6664     140
   4   9  -1    6712     132
   9   4   1    6657     108
  -9  13  -1    6815     121
   9 -13  -1    6846     135
   9   4   1    6779     127
   9   4   1    6822     124
   4   9  -1    6754     142
  13  -4  -1    6689     105
   4   9  -1    6807     139
  -9  -4   1    6677     127
   4 -13   1    6552     142
   9 -13  -1    6963     132
   4 -13   1    6627     131
  -4  13   1    6629     137
   4   9  -1    6653     132
  13  -4  -1    6594     101
  -4  -9  -1    6615     138
   4 -13   1    6889     131
   9   4   1    6653     107
   9 -13  -1    6602     121
   4 -13   1    6884     140
   9 -13  -1    6750     119
   3  10   1   10285     174
  10   3  -1    9830     157
  -3  13  -1   10060     173
   3 -13  -1    9979     173
 -10  -3  -1    9660     148
 -10  13   1    9740     157
   3  10   1   10006     165
  10 -13   1    9829     138
  -3  13  -1    9957     174
   3 -13  -1    9843     166
  10 -13   1    9884     156
   3 -13  -1   10181     178
  10   3  -1   10001     143
  13 -10  -1    9953     143
  10 -13   1    9959     158
   3 -13  -1    9855     178
  10   3  -1    9959     162
  -3 -10   1    9674     168
  10 -13   1    9962     138
  10   3  -1    9579     140
  -3 -10   1    9908     176
  13 -10  -1    9891     140
   3  10   1    9702     175
   3  10   1    9640     164
  -3 -10   1    9801     177
  10 -13  -1   10171     164
  10 -13  -1    9990     150
  -3 -10  -1    9933     169
  10   3   1    9915     133
  13  -3  -1    9946     142
   3  10  -1    9735     170
 -10  13  -1   10132     153
   3  10  -1   10037     179
   3  10  -1   10128     176
   3 -13   1    9806     168
   3 -13   1   10086     180
  10 -13  -1   10070     167
  -3  13   1   10210     178
  10   3   1    9996     157
  10 -13  -1   10030     149
  10   3   1   10101     134
  10   3   1   10207     154
  -3  13   1   10261     176
   3 -13   1   10171     173
 -10  -3   1    9985     161
  -3 -10  -1   10083     179
  13  -3  -1    9840     138
  -3 -10  -1    9968     178
   3  10  -1   10223     170
   3 -13   1    9852     176
 -11  13   1     715      39
  11 -13   1     654      40
  11   2  -1     641      32
  13  -2   1     628      27
  11   2  -1     693      45
  -2 -11   1     652      49
  13 -11  -1     641      38
  13  -2   1     608      27
  11 -13   1     606      36
  11   2  -1     715      42
   2  11   1     645      48
  13 -11  -1     611      34
   2 -13  -1     647      50
  11 -13   1     671      42
  -2 -11   1     677      51
   2  11   1     670      54
  11 -13   1     621      28
 -11  -2  -1     643      38
   2  11   1     538      43
 -13   2   1     629      26
  11   2  -1     647      31
   2  11   1     546      47
   2 -13  -1     740      54
  -2  13  -1     664      53
  -2 -11   1     687      55
  -2  13  -1     647      49
  13  -2  -1     630      33
  11   2   1     661      28
   2 -13   1     833      58
  -2 -11  -1     521      41
  13 -11   1     617      33
  -2  13   1     755      50
  -2  13   1     634      52
  13  -2  -1     667      36
   2  11  -1     672      51
 -11  13  -1     670      41
  11 -13  -1     716      46
  -2 -11  -1     594      48
  11 -13  -1     655      34
   2 -13   1     689      57
  11 -13  -1     663      36
  -2 -11  -1     729      56
  11   2   1     666      37
  11 -13  -1     588      42
   2 -13   1     702      50
 -13  11   1     719      32
  11   2   1     668      28
   2  11  -1     671      51
  13 -11   1     662      37
  11   2   1     664      39
   2  11  -1     617      50
   2 -13   1     609      45
 -11  -2   1     714      40
  -1  13  -1    2981     103
  12   1  -1    3050      87
  12   1  -1    2967      65
  -1 -12   1    2869     105
  13 -12  -1    2954      81
  12   1  -1    2886      64
   1 -13  -1    2950      99
  13 -12  -1    2986      53
  13  -1   1    3082      66
   1  12   1    3035     101
 -13   1   1    2932      67
   1  12   1    3046     104
  13 -12  -1    2963      53
  13 -12  -1    3112      87
  12 -13   1    3004      83
  12 -13   1    3065      81
  -1 -12   1    2982     111
  12   1  -1    2978      89
   1  12   1    2941     105
 -12  13   1    3042      80
   1 -13  -1    3033     108
  -1  13  -1    3088     108
  -1 -12   1    2966     102
   1 -13  -1    3012     105
 -12  -1  -1    2940      62
  12 -13  -1    3385      78
  -1  13   1    3578     116
  12 -13  -1    3548      76
 -13  12   1    3489      77
  12   1   1    3556      85
  -1 -12  -1    3533     106
   1  12  -1    3732     114
 -12  13  -1    3500      75
  13 -12   1    3360      75
  13 -12   1    3476      78
 -12  -1   1    3430      84
   1 -13   1    3633     111
  13  -1  -1    3466      87
  12 -13  -1    3662      95
  -1  13   1    3374     108
  12 -13  -1    3655      98
  -1 -12  -1    3541     115
  -1  13   1    3537     108
   1  12  -1    3617     111
 -12  13  -1    3533      74
  12   1   1    3437      82
   1 -13   1    3543     118
   1 -13   1    3398     109
   1  12  -1    3402     108
  13  -1  -1    3395      83
  -1 -12  -1    3391     110
   0 -13   1    3911     106
   0  13   1    4008     111
   0 -13  -1    3698     110
  13 -13   1    3622      74
   0 -13   1    3758     103
   0 -13  -1    3779     105
  13 -13  -1    3828      90
 -13  13  -1    3713      60
   0  13  -1    3686     106
   0  13  -1    3775     104
  13   0  -1    3761      84
   0 -13   1    3715     112
 -13   0   1    3676      73
  13   0  -1    3744      53
  13 -13  -1    3812      63
   0  13   1    3899     104
   0  13  -1    3831     107
   0 -13  -1    3829     101
  13 -13   1    3628      77
  13   0   1    3709      71
   0  13   1    3675     101
  13   0  -1    3707      53
 -13  13   1    3776      76
  13   0   1    3922      73
  13 -13  -1    3674      61
  13 -13  -1    3873      85
  13   0  -1    3751      85
   7 -14  -1      60      35
  -7  -7  -1      39      37
   7 -14   1     106      28
   7   7   1      49      43
   7   7  -1     113      43
   7 -14   1      80      41
   7 -14  -1      94      35
  14  -7  -1      40      24
  -7  14  -1      92      37
  14  -7  -1      68      22
  14  -7  -1      85      21
   7 -14  -1      41      38
   7   7  -1      51      35
   7   7   1      90      34
   7 -14   1     127      35
   7   7  -1      93      43
  -7  14   1      91      39
  -7  -7   1      91      40
   7   7   1      78      40
   7   7   1      64      23
   7   7  -1     109      33
   7 -14   1      89      41
   7 -14  -1      62      44
   7 -14  -1      62      43
   6 -14  -1    5853     128
   8   6  -1    5808     107
   8   6  -1    5855     109
   6   8   1    5763     121
   6   8   1    5743     126
   8 -14   1    5845     109
  14  -8  -1    5605      86
  -8  14   1    5773     116
   6 -14  -1    5829     119
  -6  14  -1    5870     118
   8 -14   1    5945     120
  14  -8  -1    5712      84
  -6  -8   1    5600     126
   8   6  -1    5913     123
   8   6  -1    5798      88
   8 -14   1    5779     121
   6 -14  -1    5783     126
  -8  -6  -1    5712     114
   6   8   1    5756     111
   6   8   1    5830     100
   6 -14  -1    5950     114
  -6  -8   1    5958     124
   6 -14  -1    5692     115
   8 -14   1    5880     107
   8   6  -1    5815     119
   6   8  -1    6199     131
  -6  14   1    6224     124
   8 -14  -1    6137     114
   6 -14   1    6160     129
   8 -14  -1    6058     117
   8   6   1    6142     106
   8   6   1    6164     119
  14  -6  -1    6054      88
   8 -14  -1    5965     128
   8 -14  -1    6143     101
  -8  -6   1    5992     121
  -6  -8  -1    6008     124
   6   8  -1    6109     110
   6   8  -1    6192     119
   6 -14   1    6341     118
   8   6   1    6201     124
  14  -6  -1    6065      85
  -8  14  -1    6099     115
   6   8  -1    6441     128
   8 -14  -1    6135     126
  -6  14   1    5813     125
   6 -14   1    6152     109
   6 -14   1    6108     128
  -5  14  -1   11018     179
   5 -14  -1   10487     170
  -5  -9   1   10505     182
  -9  -5  -1   10497     166
   5 -14  -1   10462     174
   5 -14  -1   10683     185
   5   9   1   10736     167
   9   5  -1   10780     175
   9   5  -1   10982     171
   5 -14  -1   10808     184
  14  -9  -1   10619     141
   9 -14   1   10904     156
   5   9   1   10579     178
   9   5  -1   10644     155
   9 -14   1   10643     154
   9   5  -1   10659     156
   9 -14   1   10908     172
   9 -14   1   10665     170
   5   9   1   10697     162
  -9  14   1   10741     171
  14  -9  -1   10521     138
   5   9   1   10633     180
  -5  14  -1   10617     178
  -5  -9   1   10290     181
  14  -5  -1   10879     141
  -5  14   1   10943     183
   5 -14   1   10694     172
   9   5   1   10738     168
  14  -5  -1   10594     138
   5   9  -1   10775     186
  -5  -9  -1   10671     182
   5   9  -1   11044     173
   5 -14   1   11057     186
   9 -14  -1   10953     180
  -9  14  -1   11052     169
   9 -14  -1   10695     139
   9 -14  -1   11032     177
   9 -14  -1   11016     163
   9 -14  -1   10809     164
   5 -14   1   11082     185
   9   5   1   10932     153
   5   9  -1   10982     183
   5 -14   1   11001     172
  -5  14   1   10591     183
   9   5   1   10708     171
   5   9  -1   10778     174
  -9  -5   1   10979     176
   4  10   1     881      51
  10 -14   1     906      50
   4 -14  -1     787      52
  -4  14  -1     964      59
  10   4  -1     819      48
  -4  14  -1     886      53
   4  10   1     762      48
   4 -14  -1     822      57
  10 -14   1     924      50
  -4 -10   1     890      52
  10   4  -1     871      40
  10   4  -1     928      52
  14 -10  -1     949      43
  14 -10  -1     962      48
 -10  14   1     867      59
   4 -14  -1     997      60
   4 -14  -1     672      44
 -10  -4  -1     895      53
  10 -14   1     903      49
   4  10   1     747      56
  10   4  -1     850      41
  -4 -10   1     817      55
  -4 -10   1     940      59
  10 -14   1     837      39
   4  10   1    1010      63
 -10  14  -1     910      54
   4 -14   1     960      63
  10   4   1     729      44
  10   4   1     821      45
  -4 -10  -1     948      61
  10 -14  -1     775      41
   4 -14   1     905      53
   4  10  -1     799      50
  10 -14  -1     880      46
   4  10  -1     943      54
  -4  14   1     857      53
  -4  14   1     808      55
  10 -14  -1     814      52
   4  10  -1     851      54
  -4 -10  -1     925      57
   4  10  -1    1016      63
  14  -4  -1     839      44
 -10  -4   1     896      48
  10 -14  -1    1006      54
   4 -14   1     775      54
  10   4   1     808      46
  10   4   1     861      49
  14  -4  -1     880      41
   4 -14   1     829      51
  14 -11  -1    3249      75
  11 -14   1    3027      68
   3 -14  -1    3019      97
  11   3  -1    3156      88
   3  11   1    3089      95
  11 -14   1    3300      89
  -3  14  -1    3087     104
  -3 -11   1    3035     101
 -11  -3  -1    3106      74
   3  11   1    3038     102
  14 -11  -1    3103      71
  11   3  -1    3120      92
  11   3  -1    3100      73
  11   3  -1    3106      72
   3  11   1    2949      97
   3 -14  -1    3065     107
  -3  14  -1    3134      99
   3  11   1    3018     106
  -3 -11   1    3124     100
 -11  14   1    2983      83
   3 -14  -1    3306     100
  11 -14   1    3108      86
  11 -14   1    3030      69
  -3 -11   1    3179     106
   3 -14   1    3877     106
   3  11  -1    3725     110
 -11  -3   1    3618      91
  -3 -11  -1    3733     112
  -3 -11  -1    3793     109
  11 -14  -1    3690      83
 -14  11   1    3570      59
  11   3   1    3752      91
   3  11  -1    3680     114
  -3 -11  -1    3663     102
   3 -14   1    3722     104
  11   3   1    3702      67
   3 -14   1    3342     112
  14  -3  -1    3586      72
   3  11  -1    3629     106
  11 -14  -1    3716      85
  14  -3  -1    3706      77
 -11  14  -1    3601      82
  11   3   1    3691      88
   3 -14   1    3743     112
  11 -14  -1    3593      96
  11 -14  -1    3691     101
  -3  14   1    3823     111
  11   3   1    3694      66
  -3  14   1    3690     105
   3  11  -1    3448     103
   2 -14  -1    2321      91
  12   2  -1    2408      58
   2 -14  -1    2413      95
  14 -12  -1    2380      69
  14 -12  -1    2414      65
  -2  14  -1    2326      95
  12 -14   1    2364      50
 -14   2   1    2299      47
  -2 -12   1    2372      97
  -2  14  -1    2355      91
  12 -14   1    2365      49
   2  12   1    2428      94
  14  -2   1    2414      43
  12 -14   1    2238      74
  12   2  -1    2406      77
  -2 -12   1    2314      91
   2  12   1    2374      98
 -12  -2  -1    2379      59
  14  -2   1    2362      42
  12   2  -1    2474      80
 -12  14   1    2353      70
   2  12   1    2316      89
   2  12   1    2280      88
  12   2  -1    2352      57
  12 -14   1    2420      72
   2 -14  -1    2427      87
  -2 -12   1    2358      88
  12 -14  -1    2897      88
  12   2   1    2955      74
  -2  14   1    2802     100
   2  12  -1    2754     100
 -14  12   1    2903      59
  -2 -12  -1    2896     103
   2  12  -1    2936      97
  14 -12   1    2821      55
  12 -14  -1    2827      84
  14  -2  -1    2905      71
  12 -14  -1    2844      70
   2 -14   1    2672      94
  -2  14   1    2899      96
 -12  -2   1    2931      77
  -2 -12  -1    2833      98
   2 -14   1    2916      96
  12 -14  -1    2812      67
 -12  14  -1    2941      68
   2 -14   1    2862     103
  -2 -12  -1    2821      91
   2  12  -1    2921      98
  14 -12   1    2928      59
  14  -2  -1    2828      67
  12   2   1    2912      77
   1  13   1     248      47
  14 -13  -1     337      40
  13   1  -1     283      24
  14  -1   1     316      28
   1 -14  -1     316      45
  13 -14   1     322      35
 -13  14   1     354      36
  13   1  -1     335      41
  -1 -13   1     322      50
  -1  14  -1     309      52
  13 -14   1     357      39
 -13  14   1     359      37
  -1  14  -1     279      50
  -1 -13   1     231      48
   1  13   1     267      51
  14 -13  -1     328      35
  13   1  -1     241      23
 -13  -1  -1     382      26
  14  -1   1     290      26
   1 -14  -1     339      54
   1 -14  -1     319      49
  -1 -13   1     322      47
  13   1  -1     266      42
   1  13   1     270      44
 -14   1   1     398      29
 -13  14  -1     399      30
 -13  14  -1     383      30
  14 -13   1     308      32
  14  -1  -1     275      35
  14 -13   1     322      29
 -14  13   1     345      31
  13   1   1     354      33
  13 -14  -1     280      27
  14  -1  -1     308      34
   1 -14   1     357      48
   1  13  -1     405      52
  -1 -13  -1     334      52
   1  13  -1     416      53
  13 -14  -1     360      30
   1 -14   1     371      55
  -1 -13  -1     334      51
  13 -14  -1     338      43
  -1  14   1     376      49
   1 -14   1     351      51
   1  13  -1     304      51
  13 -14  -1     322      39
  -1  14   1     328      50
  -1 -13  -1     402      50
 -13  -1   1     364      36
  13   1   1     395      36
  -1  14   1     302      50
   0  14   1    4424     120
   0  14  -1    4550     130
  14   0   1    4519      88
  14   0  -1    4572     102
   0 -14   1    4686     125
   0 -14  -1    4471     125
  14 -14  -1    4593     106
  14 -14  -1    4502      72
  14 -14   1    4445      90
   0 -14   1    4529     126
  14   0   1    4445      86
 -14  14  -1    4370      80
   0 -14  -1    4483     120
   0 -14  -1    4605     131
  14 -14  -1    4508      71
 -14  14   1    4548      94
  14 -14   1    4467      93
 -14   0   1    4465      91
   0  14   1    4669     130
   0  14  -1    4520     127
   0  14   1    4467     128
   0 -14   1    4329     130
  14 -14  -1    4618     101
  14   0  -1    4382     100
   0  14  -1    4463     121
   8 -15   1    6930     142
   7   8   1    6866     108
   8 -15   1    7078     130
   8 -15   1    7074     143
   7 -15  -1    6931     135
   7   8   1    6665     142
  15  -8  -1    6901     100
  -8  -7  -1    6625     137
   7   8   1    7168     130
   8   7  -1    6825     126
   7 -15  -1    6890     147
  -7  -8   1    6793     144
   8 -15   1    6825     102
   7 -15  -1    6716     128
  15  -8  -1    6635      97
   8   7  -1    6850     144
  -7  15  -1    6961     139
   8   7  -1    7033     141
   7 -15  -1    7005     150
  -8  15   1    6936     139
   7 -15  -1    6854     137
   8 -15   1    6740     129
   8   7  -1    6816     129
   7   8   1    6798     140
   8   7  -1    6931     111
  -7  -8  -1    6655     139
   7 -15   1    6721     143
   7   8  -1    7012     147
  -8  15  -1    6791     134
   7 -15   1    6871     116
   8   7   1    6621     136
   7   8  -1    6654     131
   8   7   1    6614     139
   7 -15   1    6867     131
   7 -15   1    6834     144
  15  -7  -1    6561      95
   8 -15  -1    6624     143
   8 -15  -1    6756     133
  -7  15   1    6784     140
  15  -7  -1    6652      98
   8   7   1    6722     123
  -8  -7   1    6846     140
   7   8  -1    6825     120
  15  -7  -1    6613      95
   8 -15  -1    6932     145
   7   8  -1    6956     141
   8 -15  -1    6826     119
   8 -15  -1    6869     131
  -6  -9   1      85      38
   9 -15   1      92      31
  15  -9  -1      67      24
   9   6  -1      65      37
   6   9   1      53      39
   6 -15  -1     117      40
  -6  15  -1     126      40
   6   9   1      53      33
   9 -15   1     113      39
  -9  -6  -1      52      35
   6 -15  -1      53      38
  -6  -9   1     113      42
   6   9   1      53      42
   9   6  -1      92      41
   9 -15   1      67      33
   6 -15  -1      55      39
  -9  15   1      79      37
  15  -9  -1      70      21
   6   9   1      79      37
   6 -15  -1      94      43
   6 -15  -1      90      46
   9   6  -1      91      32
   9   6  -1     110      32
   9 -15   1     106      41
   6 -15   1     107      35
   9 -15  -1      58      33
   9   6   1      52      30
  -9  -6   1      70      38
   9   6   1      52      36
  15  -6  -1      52      22
   9 -15  -1      53      36
  -9  15  -1      95      35
   6 -15   1      52      41
   6   9  -1      83      37
   6   9  -1      85      43
  -6  15   1      53      39
   9   6   1      54      39
   6 -15   1      96      37
   6 -15   1      92      42
   6   9  -1      87      38
  -6  -9  -1      60      40
   9 -15  -1      53      23
   9 -15  -1      73      43
   9 -15  -1      53      38
  15  -6  -1      52      20
  -6  15   1      53      39
   6   9  -1     118      44
   5 -15  -1    5857     121
  10 -15   1    5770     118
  15 -10  -1    5445      84
   5  10   1    5514     116
  10   5  -1    5647     104
 -10  15   1    5450     114
  10 -15   1    5533     117
   5  10   1    5766     127
  10   5  -1    5587     101
  10   5  -1    5765     122
   5  10   1    5505     111
  -5  15  -1    5693     123
   5 -15  -1    5573     130
  15 -10  -1    5448      87
  10 -15   1    5647     101
  -5 -10   1    5560     126
   5 -15  -1    5670     120
  10 -15   1    5612     102
  10   5  -1    5737     116
  -5  15  -1    5519     126
   5  10   1    5649     129
   5 -15  -1    5728     132
  -5 -10   1    5501     128
 -10  -5  -1    5575     109
   5 -15   1    5763     132
  10   5   1    5718      97
  10 -15  -1    5601     109
  10 -15  -1    5861     126
  10   5   1    5640     113
  -5 -10  -1    5576     126
  10   5   1    5612     117
   5  10  -1    5719     118
  -5  15   1    5741     129
  10 -15  -1    5439     110
  15  -5  -1    5584      85
 -10  15  -1    5876     111
   5 -15   1    5785     115
  10   5   1    5763      96
   5 -15   1    5536     129
   5 -15   1    5705     121
  -5  15   1    5692     125
   5  10  -1    5748     120
 -10  -5   1    5617     117
  15  -5  -1    5622      82
  10 -15  -1    5676     122
  -5 -10  -1    5343     128
   5  10  -1    5654     133
   5  10  -1    5957     129
  11 -15   1    6187     107
  11 -15   1    6297     106
  11   4  -1    6483     132
  -4 -11   1    6127     136
   4  11   1    6006     141
   4  11   1    6519     131
  11 -15   1    6365     125
 -11  15   1    6501     125
  -4 -11   1    6214     143
   4 -15  -1    6740     138
   4  11   1    6613     132
   4 -15  -1    6312     145
  -4  15  -1    6259     137
  15 -11  -1    6370     100
  15 -11  -1    6313     104
  11   4  -1    6263     111
  11   4  -1    6278     109
  -4 -11   1    6227     141
  11   4  -1    6541     128
   4 -15  -1    6565     137
   4  11   1    6639     143
   4 -15  -1    6388     145
  11 -15   1    6274     127
  -4  15  -1    6556     143
 -11  -4  -1    6344     118
  11 -15  -1    6478     132
  15  -4  -1    6358      99
  -4  15   1    6648     147
  -4 -11  -1    6424     144
   4 -15   1    6807     139
   4 -15   1    6521     145
  -4  15   1    6690     143
   4  11  -1    6703     145
   4  11  -1    6683     138
   4 -15   1    6536     135
  11   4   1    6634     127
  11 -15  -1    6795     137
  11   4   1    6401     122
  11   4   1    6523     103
   4  11  -1    6656     138
  -4 -11  -1    6558     149
  11 -15  -1    6403     119
  15  -4  -1    6706     103
  11 -15  -1    6670     117
 -11  15  -1    6718     122
 -11  -4   1    6709     130
  11   4   1    6526     102
   4 -15   1    6838     148
   4  11  -1    6396     148
   3  12   1     482      59
  12   3  -1     482      48
  -3 -12   1     361      50
  12   3  -1     395      34
   3  12   1     313      52
   3 -15  -1     323      50
   3  12   1     389      59
   3  12   1     302      45
  12 -15   1     367      31
  12 -15   1     385      44
  -3  15  -1     341      51
   3 -15  -1     411      59
  -3  15  -1     318      50
  12 -15   1     361      41
  12   3  -1     349      33
  -3 -12   1     374      51
  12   3  -1     375      43
 -12  15   1     431      42
  15 -12  -1     353      33
  -3 -12   1     424      57
 -12  -3  -1     379      37
  12 -15   1     384      30
   3 -15  -1     369      48
  15 -12  -1     336      35
  -3 -12  -1     396      55
  15  -3  -1     350      33
  -3 -12  -1     420      50
   3 -15   1     483      61
  -3  15   1     400      56
  -3  15   1     402      54
  12   3   1     391      40
  12   3   1     343      25
   3 -15   1     338      47
  12 -15  -1     327      34
  12 -15  -1     290      36
  12   3   1     353      25
  12 -15  -1     397      49
 -12  15  -1     387      37
   3  12  -1     387      56
  12   3   1     426      42
   3  12  -1     391      53
  12 -15  -1     384      45
  -3 -12  -1     364      52
   3  12  -1     318      44
  15  -3  -1     331      30
 -12  -3   1     401      44
   3 -15   1     302      51
   3  12  -1     366      55
 -15  12   1     365      32
   3 -15   1     384      51
   2  13   1    1385      94
   2 -15  -1    1494      86
  -2 -13   1    1367      88
  13   2  -1    1332      73
   2  13   1    1295      92
 -13  -2  -1    1344      55
   2  13   1    1566     100
  -2  15  -1    1396      94
  15 -13  -1    1454      61
   2  13   1    1258      84
  15  -2   1    1337      36
  13 -15   1    1385      40
  13   2  -1    1330      50
  13   2  -1    1386      52
 -15   2   1    1423      46
   2 -15  -1    1440      96
  13 -15   1    1431      67
  13 -15   1    1524      73
  -2 -13   1    1256      85
  -2 -13   1    1439      96
  13   2  -1    1548      77
 -13  15   1    1444      67
  -2  15  -1    1346      89
  15 -13  -1    1462      67
   2 -15  -1    1448      87
  13 -15   1    1394      41
  13   2   1    1555      69
  -2  15   1    1457      95
   2 -15   1    1588      98
   2 -15   1    1619      88
  -2 -13  -1    1549      95
  -2 -13  -1    1675      89
  15 -13   1    1575      51
  -2  15   1    1536      90
   2  13  -1    1578      86
  13 -15  -1    1492      75
   2  13  -1    1596      93
  15  -2  -1    1480      58
   2  13  -1    1793     101
 -13  -2   1    1540      69
  15 -13   1    1499      47
  15  -2  -1    1585      63
  -2 -13  -1    1565      85
   2 -15   1    1607      89
  13   2   1    1580      66
  13 -15  -1    1573      57
 -13  15  -1    1570      59
  13 -15  -1    1570      61
  13 -15  -1    1521      80
 -15  13   1    1547      51
  -1 -14   1    3034     105
   1  14   1    2916     102
  15  -1   1    3089      61
 -14  15   1    3196      83
  14 -15   1    3033      79
   1 -15  -1    3035     108
  14   1  -1    3105      88
   1  14   1    3119     111
   1 -15  -1    3167     106
  -1  15  -1    3068     109
  -1  15  -1    3297     111
  14   1  -1    3050      54
   1 -15  -1    3038     115
  15 -14  -1    2986      86
  15  -1   1    3104      64
  14   1  -1    3103      89
 -15  14  -1    2961      53
   1  14   1    3089     106
  14 -15   1    3156      84
 -14  -1  -1    3013      65
  15 -14  -1    3032      80
 -15   1   1    3054      69
  14   1  -1    3085      54
  -1 -14   1    3060     115
  -1 -14   1    3124     108
  15  -1   1    3215      63
 -14  15   1    2993      81
  14 -15  -1    3225      67
  14   1   1    3037      76
  15  -1  -1    3353      83
  15 -14   1    3203      74
  14 -15  -1    3207      94
  -1  15   1    3295     113
   1 -15   1    3397     109
  -1  15   1    3044     108
   1 -15   1    3378     117
  -1 -14  -1    3224     118
   1  14  -1    3074     110
  -1  15   1    3156     105
   1 -15   1    3259     108
 -14  -1   1    3161      82
   1  14  -1    3081     105
  15 -14   1    3225      70
  14 -15  -1    3140      89
  14   1   1    3253      80
  15  -1  -1    3198      78
  -1 -14  -1    3202     106
  -1 -14  -1    3257     110
   1  14  -1    3325     114
 -15  14   1    3273      75
 -14  15  -1    3174      71
  14 -15  -1    3153      65
   0 -15   1      26      47
 -15  15  -1      61      24
 -15   0   1       1      29
  15 -15   1      12      32
 -15  15   1       1      30
   0  15  -1      14      49
   0 -15  -1      52      48
   0  15   1       1      43
   0  15   1      47      48
  15   0   1      16      28
   0  15   1       1      48
  15   0  -1      15      35
  15 -15   1       1      29
   0 -15   1       1      50
 -15   0  -1       1      19
   0  15  -1       1      42
   0 -15  -1       1      39
   0  15  -1       1      43
  15 -15  -1       1      33
  15   0   1      22      30
  15   0  -1      55      33
  15 -15  -1      27      39
   0 -15  -1      10      52
   0 -15   1      12      46
   8 -16   1     133      38
  16  -8  -1     111      20
   8 -16  -1     182      40
   8 -16  -1     100      45
   8   8  -1     105      47
   8   8  -1     170      39
   8   8  -1     126      31
   8   8  -1     152      44
  16  -8  -1     142      22
   8 -16  -1     198      36
  -8  -8  -1      89      40
   8   8   1     136      45
   8   8   1     103      34
   8 -16   1      53      44
   8 -16   1     147      37
   8 -16   1     204      47
   8 -16   1     131      27
  -8  -8   1     155      43
   8 -16  -1     143      47
   8   8   1      86      44
  -8  16  -1     126      41
  -8  16   1     178      43
   8 -16  -1     147      43
   7   9   1    4118     101
  16  -9  -1    4128      68
   7 -16  -1    4085     117
   7 -16  -1    4299     119
   9   7  -1    3980      98
   9   7  -1    4268     111
   7 -16  -1    4008     108
  -7  -9   1    3977     113
   9 -16   1    3918     111
   9 -16   1    4090      99
  -9  16   1    3928     106
  -9  -7  -1    4165     106
   9   7  -1    4200     114
   9 -16   1    3961     110
   9 -16   1    4162      97
   9   7  -1    4065      96
   7   9   1    4243      83
   9   7  -1    4101      64
  16  -9  -1    3958      65
   7 -16  -1    4107      99
   7   9   1    4038     115
  -7  16  -1    4168     110
   7   9   1    4156     113
   7 -16  -1    4112     105
  -7  -9  -1    4234     112
   7   9  -1    4177     120
   7 -16   1    4296     106
   7 -16   1    4268     116
  16  -7  -1    4203      67
   9   7   1    4463     109
  -7  16   1    4283     113
   7 -16   1    4301     117
   7 -16   1    4301      92
   9   7   1    4152      93
   9 -16  -1    4237     117
   9   7   1    4137     110
  -9  -7   1    4370     112
  -9  16  -1    4179     106
   9 -16  -1    4226     113
   7   9  -1    4234     105
   7   9  -1    4219     116
   9 -16  -1    4278      82
  16  -7  -1    4168      65
   9 -16  -1    4357     103
   9 -16  -1    4299     106
   7   9  -1    4333      97
  10 -16   1    2929      86
  -6  16  -1    2879     104
   6 -16  -1    2879      95
   6 -16  -1    2971     100
   6 -16  -1    2912     108
   6  10   1    3003      95
  16 -10  -1    2839      63
  10   6  -1    2975      99
  10   6  -1    2867      83
   6  10   1    2801     106
  10   6  -1    2956     102
  10   6  -1    2960      89
   6 -16  -1    2875     109
 -10  16   1    2899      96
  16 -10  -1    2966      60
  10 -16   1    2982      84
  10 -16   1    2914     100
 -10  -6  -1    2912      93
   6  10   1    3062      89
   6  10   1    2926     105
  10 -16   1    3004      98
   6 -16  -1    3122     103
  -6 -10   1    2911     110
  -6 -10   1    3029     106
   6  10  -1    3016      98
   6 -16   1    3164     112
  16  -6  -1    3021      61
   6  10  -1    3169     109
  -6  16   1    2975     106
  -6 -10  -1    2960     104
 -10  -6   1    3015      98
  10   6   1    3054      80
  16  -6  -1    2853      57
  10   6   1    3214      99
  10   6   1    3111      96
  10   6   1    3051      79
  10 -16  -1    2995     104
  10 -16  -1    3158      93
   6 -16   1    2871     106
  10 -16  -1    3035     102
   6  10  -1    3225     109
   6  10  -1    3367      98
  10 -16  -1    3009      90
   6 -16   1    3024      90
   6 -16   1    3064      98
 -10  16  -1    3008      92
  -6  16   1    3123     106
  -5  16  -1     379      51
  11   5  -1     352      48
   5  11   1     404      53
  16 -11  -1     385      29
  16 -11  -1     421      32
  11 -16   1     409      49
  11   5  -1     371      38
   5 -16  -1     458      54
  11 -16   1     345      36
 -11  -5  -1     421      44
   5  11   1     332      46
  -5  16  -1     348      54
   5  11   1     357      52
   5 -16  -1     412      59
  11 -16   1     357      38
  11   5  -1     399      38
  11   5  -1     373      47
 -11  16   1     325      46
  11 -16   1     427      47
   5 -16  -1     421      51
  -5 -11   1     315      51
   5  11   1     434      50
   5 -16  -1     375      53
  -5 -11   1     407      54
   5  11  -1     479      53
  11   5   1     423      34
   5 -16   1     528      54
   5  11  -1     388      56
  11 -16  -1     302      47
  -5  16   1     311      54
  11 -16  -1     376      40
 -11  16  -1     369      44
   5 -16   1     367      54
  11 -16  -1     296      41
   5  11  -1     433      52
  16  -5  -1     420      30
  11 -16  -1     415      52
  11   5   1     346      34
  -5  16   1     403      57
  11   5   1     471      48
  16  -5  -1     380      26
   5 -16   1     452      56
 -11  -5   1     416      47
   5 -16   1     356      47
   5  11  -1     281      49
  -5 -11  -1     462      55
  11   5   1     385      44
  12 -16   1    1421      61
  12   4  -1    1530      80
   4  12   1    1398      94
  12   4  -1    1422      61
   4  12   1    1574      83
  -4 -12   1    1456      87
 -12  16   1    1465      76
   4  12   1    1617      97
  16 -12  -1    1501      54
  12 -16   1    1542      77
  12   4  -1    1469      64
  -4 -12   1    1383      89
 -12  -4  -1    1523      69
   4 -16  -1    1579      88
   4 -16  -1    1682      98
   4  12   1    1565      88
  -4  16  -1    1488      91
  16 -12  -1    1507      60
  12 -16   1    1528      81
   4 -16  -1    1452      97
   4 -16  -1    1602      89
  12   4  -1    1530      84
  -4  16  -1    1514      93
  12 -16   1    1482      59
  -4 -12   1    1485      92
  12   4   1    1403      51
  16  -4  -1    1312      48
  12 -16  -1    1368      84
  12 -16  -1    1394      79
 -16  12   1    1397      37
 -12  -4   1    1387      76
   4  12  -1    1420      85
  -4 -12  -1    1394      89
  12   4   1    1372      50
  12 -16  -1    1453      65
  16  -4  -1    1400      54
   4 -16   1    1345      88
   4 -16   1    1567      94
   4  12  -1    1393      93
  -4  16   1    1388      90
  -4 -12  -1    1357      91
  12   4   1    1388      71
   4  12  -1    1235      90
   4 -16   1    1499      87
  12 -16  -1    1368      69
 -12  16  -1    1325      68
  -4  16   1    1347      90
  12   4   1    1418      75
   4 -16   1    1491      83
   4  12  -1    1423      89
   3  13   1    2182      91
  13   3  -1    2010      79
 -13  -3  -1    2112      69
   3  13   1    2084     100
  13 -16   1    2267      82
  -3  16  -1    2099      99
  16 -13  -1    2092      68
  -3 -13   1    2181      96
  -3 -13   1    2185      91
 -13  16   1    2146      76
  13 -16   1    2176      55
   3 -16  -1    2117      92
   3  13   1    2119      93
  -3 -13   1    2211     100
  13   3  -1    2089      61
 -16   3   1    2012      45
  16 -13  -1    2055      60
   3 -16  -1    2206      94
   3 -16  -1    2147     101
  13   3  -1    2134      60
  13 -16   1    2214      76
  -3  16  -1    2017      93
   3  13   1    2255     103
  13 -16   1    2105      54
  13   3  -1    2138      84
   3  13  -1    2228      93
 -13  16  -1    2100      69
  -3  16   1    1961      98
  -3 -13  -1    1939      94
   3 -16   1    2311      95
 -16  13   1    2116      52
  13   3   1    2014      71
  13   3   1    2107      76
  16  -3  -1    2107      63
  16  -3  -1    1947      57
  -3  16   1    2100      96
 -13  -3   1    2174      78
  13   3   1    2122      43
  -3 -13  -1    2167      90
   3 -16   1    2098     103
  -3 -13  -1    2215     102
   3  13  -1    2202      95
  13 -16  -1    2221      89
  13 -16  -1    2097      69
   3 -16   1    2126      98
   3  13  -1    2239     100
  13   3   1    2141      43
   3 -16   1    2193      93
  13 -16  -1    2163      83
  13 -16  -1    2072      66
  -2 -14   1     975      72
  14   2  -1    1054      72
 -14  -2  -1     967      53
   2 -16  -1    1010      87
  -2 -14   1    1097      73
  16 -14  -1     928      57
 -14  16   1    1119      65
   2 -16  -1     855      69
  -2  16  -1     966      70
 -16   2   1     949      45
  14   2  -1    1049      45
  16 -14  -1     943      65
   2 -16  -1    1146      74
  -2  16  -1    1049      76
  14   2  -1    1018      45
   2  14   1     989      69
  14 -16   1     888      69
  14   2  -1    1036      73
  -2 -14   1     992      72
   2  14   1     939      66
   2  14   1    1201      81
  14 -16   1     991      65
  14 -16  -1     980      51
  -2 -14  -1    1028      85
  -2  16   1     977      70
  -2 -14  -1     887      64
  16 -14   1     949      42
  16  -2  -1     957      54
   2 -16   1    1113      80
   2  14  -1     997      69
   2  14  -1    1081      77
   2 -16   1    1088      85
  14 -16  -1     936      54
  -2 -14  -1     930      72
  14 -16  -1     904      70
   2 -16   1    1048      84
   2  14  -1     989      70
 -14  -2   1    1087      66
  16 -14   1     917      47
 -14  16  -1     957      56
  14   2   1     930      65
  14 -16  -1     979      61
 -16  14   1     911      49
  16  -2  -1     987      59
  14   2   1     886      61
  -2  16   1    1018      87
   1  15   1    2254     107
  16 -15  -1    2085      72
 -15  16   1    2157      75
   1 -16  -1    2274     112
   1 -16  -1    2077     101
  15   1  -1    2110      83
 -16  15  -1    2069      49
  16  -1   1    2059      52
  -1 -15   1    1966     107
  16  -1   1    2175      57
   1  15   1    2135      97
  -1 -15   1    2173     104
   1 -16  -1    2249      99
  16  -1   1    2076      53
 -15  -1  -1    2154      60
  -1  16  -1    1984     104
   1  15   1    2240     108
  -1 -15   1    2084      99
  15 -16   1    2139      72
 -16   1   1    2097      64
 -15  16   1    1974      73
  15 -16   1    2027      76
  15   1  -1    2135      81
  16 -15  -1    2093      81
  -1  16  -1    2359     106
  -1 -15  -1    2404     105
  15 -16  -1    2237      82
  -1 -15  -1    2301     100
   1  15  -1    2497     109
  -1  16   1    2198     105
   1  15  -1    2218     100
  15 -16  -1    2212      88
 -16  15   1    2291      68
  16 -15   1    2145      60
  -1  16   1    2156     104
   1 -16   1    2275     113
   1 -16   1    2339     103
  15 -16  -1    2205      56
  15 -16  -1    2172      52
  16  -1  -1    2342      76
   1 -16   1    2357     102
  -1 -15  -1    2455     114
  -1  16   1    2334     108
  16 -15   1    2357      68
  16  -1  -1    2288      69
 -15  -1   1    2305      77
 -15  16  -1    2214      65
  15   1   1    2309      69
   1  15  -1    2203     110
  15   1   1    2402      73
   0 -16  -1    1919     114
   0  16  -1    2166     108
 -16   0  -1    1910      54
   0 -16   1    1915     104
   0  16  -1    2092     121
  16 -16  -1    1994      78
   0 -16   1    1901     110
  16   0  -1    1770      72
 -16  16   1    1992      74
  16 -16  -1    1906      87
 -16  16  -1    1836      61
   0 -16  -1    1974     101
  16 -16   1    1951      74
   0 -16   1    1976     105
   0  16   1    1997     109
   0 -16  -1    1919     104
  16   0   1    1963      66
  16 -16   1    1975      68
  16   0   1    1994      63
   0  16   1    2091     116
  16   0  -1    2054      81
 -16   0   1    1915      73
   9   8  -1    2699      90
   8 -17  -1    2651     108
   8   9   1    2741      90
  -8  17  -1    2854     100
   9 -17   1    2689      90
   9   8  -1    2731      93
   9   8  -1    2721     107
   8 -17  -1    2585     110
   9   8  -1    2804     103
   9 -17   1    2716      91
   9 -17   1    2712     105
  -9  17   1    2773     100
   8   9   1    2830     103
   8 -17  -1    2783      96
   8 -17  -1    2634      84
   8 -17  -1    2805     100
   8   9   1    2496     103
  17  -9  -1    2649      51
   9 -17   1    2781     104
   9   8  -1    2670      61
   8   9   1    2600      55
  -9  -8  -1    2760      98
  -8  -9   1    2689     105
  -8  17   1    2706     101
   8 -17   1    2791     107
   8 -17   1    2727      95
   9 -17  -1    2818      99
  -9  -8   1    2811     103
   8   9  -1    2828     109
   9 -17  -1    2803      95
  -9  17  -1    2781      98
   8 -17   1    2737     107
   8   9  -1    2689      95
   8   9  -1    2677      77
   9   8   1    2604     101
  -8  -9  -1    2680     101
   9   8   1    2623      98
   8 -17   1    2761      72
   9   8   1    2843      86
   9 -17  -1    2661      74
   9 -17  -1    2807     108
   8   9  -1    2744     104
   9 -17  -1    2629     107
 -10  -7  -1     134      43
  10 -17   1     286      40
  -7 -10   1     215      49
  17 -10  -1     193      23
   7  10   1     239      53
  10   7  -1     100      37
  -7  17  -1     184      46
   7 -17  -1     226      54
   7 -17  -1     190      44
  10   7  -1     190      48
  17 -10  -1     194      21
   7  10   1     176      51
  10 -17   1     239      50
 -10  17   1     307      48
  10   7  -1     283      50
   7 -17  -1     119      49
  10 -17   1     149      40
   7 -17  -1     305      45
   7  10   1     173      36
   7 -17  -1     198      44
   7  10   1     193      42
  10   7  -1     186      40
  10 -17   1     236      46
  10 -17  -1     221      23
  -7  17   1     192      48
   7 -17   1     151      50
  10 -17  -1     240      39
   7  10  -1     231      44
  10   7   1     144      43
   7 -17   1     220      46
  10   7   1     203      37
  10 -17  -1     238      50
  17  -7  -1     187      21
   7  10  -1     207      52
   7 -17   1     149      37
  10   7   1     177      47
   7 -17   1     274      52
   7  10  -1     268      44
  10 -17  -1     134      46
  -7 -10  -1     172      48
 -10  -7   1     229      47
   7  10  -1     139      48
 -10  17  -1     221      44
  17  -7  -1     180      19
  10 -17  -1     251      43
   6 -17  -1    3220     108
  17 -11  -1    3070      65
   6 -17  -1    3057     118
   6  11   1    3172     103
   6 -17  -1    3030     102
   6 -17  -1    3031     109
 -11  -6  -1    3147      99
  11   6  -1    2921      86
  11   6  -1    3064     109
 -11  17   1    3032     101
  11   6  -1    3105     104
  -6  17  -1    3001     108
  17 -11  -1    3052      61
   6  11   1    3147     113
   6  11   1    3147     116
  -6 -11   1    2965     113
  11 -17   1    3078     107
  11 -17   1    3065     103
   6 -17  -1    2995     118
  11 -17   1    3053      87
  11 -17   1    3022      90
  11   6  -1    2924      90
   6  11   1    3036      94
  11   6   1    3097      98
  11 -17  -1    2986      96
   6 -17   1    2832      94
 -11  -6   1    2883     101
   6 -17   1    2851     113
  -6  17   1    2968     110
  17  -6  -1    3083      59
  17  -6  -1    2886      55
  11 -17  -1    3043     106
  -6  17   1    2921     108
   6  11  -1    3003     117
  -6 -11  -1    2900     110
  11   6   1    2914      81
 -11  17  -1    2893      95
  11   6   1    2949      79
  11 -17  -1    2972     110
   6  11  -1    2953      99
   6  11  -1    2881     102
   6  11  -1    3098     112
  11 -17  -1    2815      90
  11   6   1    3041     100
   6 -17   1    3013     104
   6 -17   1    2985     114
   5  12   1    3847     113
 -12  -5  -1    3703     101
  -5  17  -1    3783     122
  12   5  -1    3849     109
  -5 -12   1    3664     119
   5 -17  -1    3744     127
  -5 -12   1    3802     124
 -12  17   1    3847     107
   5 -17  -1    3520     126
  12   5  -1    3620      88
  12 -17   1    3643     106
   5 -17  -1    3858     115
  -5  17  -1    3787     117
  12 -17   1    3752     109
   5 -17  -1    3871     114
   5  12   1    3668     118
   5  12   1    3735     121
  17 -12  -1    3825      76
   5  12   1    3705     108
  12 -17   1    3669      86
  17 -12  -1    3671      71
  12 -17   1    3618      89
  12   5  -1    3664     112
  12   5  -1    3691      90
   5  12  -1    3447     119
   5  12  -1    3845     123
 -12  -5   1    3507     105
  12 -17  -1    3593      92
 -12  17  -1    3575      98
   5  12  -1    3613     110
  -5 -12  -1    3646     119
  12   5   1    3538      99
  12 -17  -1    3493     109
   5 -17   1    3508     121
   5 -17   1    3379     118
  12   5   1    3526     103
  12 -17  -1    3594     114
   5 -17   1    3364     106
  -5  17   1    3394     117
  17  -5  -1    3470      69
  17  -5  -1    3319      63
  12 -17  -1    3386      95
  -5  17   1    3605     115
   5 -17   1    3422     110
  12   5   1    3352      75
   5  12  -1    3594     111
  12   5   1    3450      78
  -4 -13   1    1342      94
  13   4  -1    1236      57
  13   4  -1    1153      76
   4  13   1    1258      78
  13   4  -1    1149      82
 -13  -4  -1    1274      68
   4  13   1    1236      92
   4 -17  -1    1258      89
  -4 -13   1    1268      90
  13 -17   1    1242      57
  -4 -13   1    1330      80
  13   4  -1    1238      60
   4 -17  -1    1344      88
  17 -13  -1    1207      57
  13 -17   1    1290      80
  13 -17   1    1250      55
  -4  17  -1    1027      68
   4 -17  -1    1257      80
   4  13   1    1414      85
  17 -13  -1    1219      51
   4  13   1    1294      97
  -4  17  -1    1380      82
 -13  17   1    1294      74
  13 -17   1    1196      74
  13   4   1    1222      71
   4 -17   1    1129      66
   4  13  -1    1385      94
  13 -17  -1    1310      64
   4 -17   1    1211      85
 -13  17  -1    1296      68
  13   4   1    1179      47
  13   4   1    1223      75
  17  -4  -1    1097      45
   4 -17   1    1080      70
   4  13  -1    1366      81
  -4 -13  -1    1303      90
 -13  -4   1    1313      77
  13 -17  -1    1397      87
  13   4   1    1215      45
  13 -17  -1    1207      67
  -4  17   1    1273      90
 -17  13   1    1204      41
  13 -17  -1    1318      81
  -4 -13  -1    1030      72
   4  13  -1    1381      86
  17  -4  -1    1217      52
  -4  17   1    1295      90
   4 -17   1    1225      79
  -3  17  -1    1963     106
 -14  -3  -1    1989      75
   3  14   1    2242     112
   3 -17  -1    2136     100
   3 -17  -1    2154     103
  14 -17   1    1848      80
  14 -17   1    1893      53
   3 -17  -1    2078     112
 -17   3   1    1940      53
  14 -17   1    1980      53
 -14  17   1    1935      81
  -3 -14   1    2054     100
  14 -17   1    2042      87
  -3 -14   1    1960     104
  14   3  -1    1906      86
  14   3  -1    1879      59
   3  14   1    2083     108
  -3 -14   1    1998     108
  17 -14  -1    1951      71
  -3  17  -1    2053     106
  14   3  -1    1943      61
  17 -14  -1    1842      64
  14   3  -1    1894      88
   3  14   1    2111      97
   3 -17   1    2197     111
  14   3   1    2305      84
  14 -17  -1    2084      68
  17  -3  -1    2265      67
  -3 -14  -1    2117     106
  14 -17  -1    2140      90
  14 -17  -1    2137      93
 -17  14   1    2141      59
  -3  17   1    2277     109
  17  -3  -1    2137      60
   3  14  -1    2281     112
  14 -17  -1    2102      72
   3  14  -1    2354     109
  14   3   1    2185      79
 -14  17  -1    2204      76
   3  14  -1    2154     100
  -3  17   1    2246     106
 -14  -3   1    2027      84
  -3 -14  -1    2169     104
   3 -17   1    2361     105
   3 -17   1    2263     102
  15   2  -1    2872      60
  15   2  -1    2934      60
   2 -17  -1    2884     131
  17 -15  -1    2999      81
  -2  17  -1    2806     118
  -2  17  -1    2901     125
   2 -17  -1    2906     116
 -15  17   1    2815      93
   2  15   1    2990     128
   2  15   1    3057     122
  15 -17   1    3185      95
  15 -17   1    3090      91
 -15  -2  -1    2881      83
  17 -15  -1    3055      89
  -2 -15   1    2959     119
   2 -17  -1    2885     112
   2  15   1    3038     113
 -17   2   1    3001      74
  -2 -15   1    2975     117
  15   2  -1    2911      98
  15   2  -1    2946      99
  -2 -15   1    2972     125
   2 -17   1    2799     114
  15 -17  -1    2783     102
  15   2   1    2759      81
   2 -17   1    2820     126
  -2  17   1    2897     123
  17 -15   1    2753      61
  17 -15   1    2788      64
 -15  17  -1    2825      82
  15 -17  -1    2652      71
   2  15  -1    2988     125
  17  -2  -1    2571      73
  -2 -15  -1    2732     121
  -2 -15  -1    2924     119
  -2 -15  -1    2751     110
   2 -17   1    2665     112
   2  15  -1    2806     110
 -15  -2   1    2774      91
  15 -17  -1    2683      96
 -17  15   1    2758      74
  17  -2  -1    2771      80
  15 -17  -1    2637      67
   2  15  -1    3023     121
  15   2   1    2781      87
  -2  17   1    2732     117
  -1  17  -1      86      57
  16 -17   1     284      38
  17  -1   1     220      26
   1 -17  -1     220      50
  -1 -16   1     227      58
 -16  -1  -1     291      32
  17 -16  -1     228      37
  17  -1   1     109      25
  16 -17   1     267      41
   1  16   1     198      58
  16   1  -1      99      41
 -16  17   1     215      39
   1  16   1     217      57
  16   1  -1     240      44
 -17   1   1     337      35
  -1 -16   1     278      51
  17 -16  -1     247      43
  -1 -16   1     210      57
  -1  17  -1     290      61
 -17  16  -1     242      27
   1 -17  -1     223      56
   1 -17  -1     165      61
   1 -17   1     347      59
  16 -17  -1     232      41
  16 -17  -1     248      48
 -17  16   1     263      35
   1 -17   1     245      57
  17 -16   1     222      35
  -1  17   1     182      58
  16 -17  -1     233      23
 -16  17  -1     183      33
  -1  17   1     243      60
   1 -17   1     204      63
  16 -17  -1     193      21
  17  -1  -1     288      35
  -1 -16  -1     175      55
  17  -1  -1     266      38
 -16  -1   1     192      38
  -1 -16  -1     203      46
   1  16  -1     164      60
  17 -16   1     166      30
  16   1   1     270      36
  -1 -16  -1     194      62
   1  16  -1     280      56
  16   1   1     232      36
   0  17   1    2000     115
  17   0  -1    1933      74
   0 -17  -1    1964     110
 -17  17  -1    1800      63
  17 -17  -1    1996      89
   0  17  -1    1761     113
  17 -17   1    1908      67
  17 -17  -1    1972      79
 -17   0  -1    1871      58
 -17  17   1    1974      75
  17 -17   1    1886      75
 -17  17  -1    1853      65
  17   0  -1    1861      79
 -17  17   1    1948      77
 -17   0   1    1860      75
   0  17  -1    1938     127
  17   0   1    1894      62
   0 -17  -1    1903     114
   0 -17   1    1786     105
   0 -17   1    1970     115
   0 -17  -1    2041     107
   0  17   1    1818     131
  17   0   1    1854      59
   0 -17   1    1960     105
  17   0   1    1961      65
   9 -18   1       2      47
   9 -18  -1       2      42
  -9  -9  -1       2      44
   9 -18   1       2      46
  -9  -9   1       2      45
   9 -18   1      23      39
   9   9  -1      34      39
   9   9   1       2      45
   9 -18  -1       2      40
   9   9  -1       3      29
   9 -18  -1       2      33
   9 -18   1       2      23
   9 -18  -1       2      48
  -9  18   1       1      46
   9   9  -1       2      40
   9   9  -1      10      45
   9   9  -1       2      48
   9   9   1       2      36
   9 -18  -1       2      48
  -9  18  -1      27      45
   9 -18   1       2      40
   9   9   1       2      45
   8 -18  -1    1816      94
   8 -18  -1    1839      80
   8 -18  -1    1851     105
  -8  18  -1    2008      97
  -8 -10   1    1874      98
  10   8  -1    1841      95
  10 -18   1    1863      82
  10 -18   1    1882      96
 -10  -8  -1    1658      90
   8 -18  -1    1718      92
   8 -18  -1    1808     101
   8  10   1    1740      57
   8  10   1    1850      99
  10   8  -1    1673      98
 -10  18   1    1701      93
  10   8  -1    1912      85
  10 -18   1    1864     100
  10   8  -1    1800      82
   8  10   1    1663      98
   8  10   1    1732      85
  10 -18   1    1849      84
  10   8   1    1876      94
   8  10  -1    2134     102
 -10  18  -1    2057      92
   8 -18   1    2006      70
   8  10  -1    2090     101
   8  10  -1    1975      91
   8  10  -1    2177      77
  10 -18  -1    1927      87
   8 -18   1    2078     105
  10 -18  -1    1841      56
  10   8   1    2074      82
  10 -18  -1    1779      90
  -8  18   1    2011      98
  -8 -10  -1    1881      97
   8 -18   1    2084     103
   8 -18   1    1995      91
  10 -18  -1    1876     102
 -10  -8   1    1989      97
  10   8   1    2107      97
  10 -18  -1    1951     100
  11   7  -1    3562     113
  11 -18   1    3506      96
  11 -18   1    3668     116
  11   7  -1    3474      95
   7 -18  -1    3605     127
   7  11   1    3413     122
  11   7  -1    3642     119
   7 -18  -1    3443     113
  11 -18   1    3465      99
   7  11   1    3596     119
   7  11   1    3610      92
   7 -18  -1    3555     115
 -11  -7  -1    3599     109
  11   7  -1    3639     100
  -7  18  -1    3446     117
  -7 -11   1    3684     124
  11 -18   1    3489     112
   7 -18  -1    3523     106
   7 -18  -1    3300     123
   7  11   1    3479     108
 -11  18   1    3676     112
   7 -18   1    3403      97
  -7  18   1    3505     118
  -7 -11  -1    3531     121
  11   7   1    3467     109
  11   7   1    3487      91
   7  11  -1    3316     120
   7 -18   1    3750     114
  11   7   1    3523     112
  11 -18  -1    3672     120
  11 -18  -1    3389     100
   7  11  -1    3527     121
  11   7   1    3487      89
   7  11  -1    3568     102
 -11  -7   1    3225     112
   7  11  -1    3429     111
   7 -18   1    3512     123
  11 -18  -1    3474     106
   7 -18   1    3401     123
 -11  18  -1    3401     107
  11 -18  -1    3506     116
  18 -12  -1      98      25
   6  12   1      41      50
  18 -12  -1      89      21
  12 -18   1     109      37
  12   6  -1      52      36
  -6  18  -1     152      51
   6  12   1     184      49
  12 -18   1      59      33
   6 -18  -1      88      47
 -12  -6  -1      80      42
 -12  18   1      79      44
   6 -18  -1      81      48
  12 -18   1     146      45
   6 -18  -1      86      54
   6  12   1     105      44
  12 -18   1     146      46
   6  12   1     135      53
  -6 -12   1      62      48
  12   6  -1      58      35
  12   6  -1     148      48
  12   6  -1      96      46
   6 -18  -1     120      48
  12 -18  -1     209      49
 -12  -6   1     120      44
   6  12  -1      94      50
  12 -18  -1     105      41
   6 -18   1     155      54
  12 -18  -1      65      37
  12   6   1     106      33
  12   6   1     139      43
  12   6   1      92      45
   6 -18   1     112      51
 -12  18  -1     148      43
  -6 -12  -1      86      51
   6  12  -1      41      43
   6 -18   1      52      44
  -6  18   1      30      51
  12 -18  -1      95      50
   6  12  -1      69      53
  18  -6  -1      44      21
   6 -18   1     122      45
  12   6   1      68      31
   6  12  -1     241      52
  18 -13  -1    1137      54
  13   5  -1    1120      86
   5  13   1    1103      88
  -5  18  -1    1217      99
  -5 -13   1    1042      92
   5  13   1    1023      77
 -13  -5  -1    1165      76
   5  13   1    1211      93
 -13  18   1    1237      81
   5 -18  -1    1082      71
  13 -18   1    1174      64
   5 -18  -1    1336     109
  13   5  -1    1201      85
  13   5  -1    1241      66
  13   5  -1    1075      63
  13 -18   1    1248      86
  13 -18   1    1169      61
  13 -18   1    1133      79
  18 -13  -1     963      47
   5  13   1     958      71
   5 -18  -1    1162      90
  13 -18  -1    1131      68
   5 -18   1    1185      88
  13   5   1    1014      53
  13   5   1    1025      81
   5 -18   1    1114      84
 -13  -5   1    1150      82
  13 -18  -1    1128      90
  18  -5  -1    1086      45
  13   5   1    1027      52
   5  13  -1    1174      95
   5  13  -1    1110      73
 -13  18  -1    1185      74
  13 -18  -1     978      71
  -5  18   1    1001      73
   5  13  -1    1241      84
  18  -5  -1    1115      40
  -5 -13  -1    1096      92
   5 -18   1    1110      76
  13 -18  -1    1101      85
  -5  18   1     932      72
  13   5   1     980      75
   4  14   1    2058     116
  18 -14  -1    1727      69
 -14  18   1    1750      88
  14 -18   1    1825      89
  14 -18   1    1857      63
   4 -18  -1    1766     107
 -14  -4  -1    1791      85
   4  14   1    1804     103
  14   4  -1    1788      69
   4  14   1    1809     103
   4 -18  -1    1840     118
   4 -18  -1    1838     106
  -4  18  -1    1889     108
  18 -14  -1    1648      62
  14 -18   1    1761      93
  -4 -14   1    1827     114
  14   4  -1    1922      92
  14   4  -1    1912      99
  -4 -14   1    1800     108
  14   4  -1    1792      67
  14 -18   1    1793      64
  -4  18   1    1870     110
   4  14  -1    1880     111
  14 -18  -1    1890      76
  14 -18  -1    1989     103
 -14  -4   1    1851      93
   4  14  -1    1672     104
  18  -4  -1    1926      57
 -14  18  -1    1929      86
  14 -18  -1    1888      79
   4 -18   1    2125     104
  14   4   1    1821      52
   4 -18   1    1870     104
  -4 -14  -1    1954     109
 -18  14   1    1760      59
  14   4   1    1843      87
  18  -4  -1    2034      63
   4 -18   1    1994     119
  14   4   1    1735      52
  14 -18  -1    1939      97
   4  14  -1    1941     115
  14   4   1    1899      92
  -4  18   1    1793     110
  15 -18   1     376      47
  -3 -15   1     342      67
  15 -18   1     374      25
   3 -18  -1     440      71
   3  15   1     362      68
  18 -15  -1     345      42
  15 -18   1     387      33
   3  15   1     211      52
 -15  -3  -1     381      45
 -15  18   1     313      48
  15   3  -1     384      53
  15   3  -1     328      32
  15   3  -1     322      30
   3  15   1     377      70
  -3  18  -1     325      64
   3 -18  -1     265      54
  15 -18   1     407      52
   3 -18  -1     325      60
 -18   3   1     361      33
  -3  18  -1     331      65
  -3 -15   1     325      62
  15   3  -1     251      49
  18 -15  -1     311      36
  15 -18  -1     346      50
  15   3   1     267      46
  15 -18  -1     263      33
   3 -18   1     287      63
   3 -18   1     334      60
  15 -18  -1     317      38
   3  15  -1     274      62
   3  15  -1     231      55
  -3  18   1     384      68
   3 -18   1     407      62
   3  15  -1     306      65
  -3 -15  -1     277      61
 -15  18  -1     399      45
 -15  -3   1     351      50
  -3  18   1     253      61
 -18  15   1     362      35
  18  -3  -1     351      33
  15   3   1     266      43
  15 -18  -1     308      54
  18  -3  -1     351      36
   2 -18  -1    1131      84
 -18   2   1    1228      58
  18 -16  -1    1190      62
  18 -16  -1    1089      71
   2  16   1    1219      88
  -2  18  -1     997      83
  16 -18   1    1291      78
   2 -18  -1    1419      85
  16   2  -1    1041      62
   2  16   1    1388      96
  16 -18   1    1266      72
 -16  18   1    1141      75
  16   2  -1    1091      81
  -2 -16   1    1299      84
   2 -18  -1    1190      81
  -2  18  -1    1119      90
 -16  -2  -1    1229      68
  -2 -16   1    1103      82
   2 -18   1    1331      99
   2  16  -1    1361     105
  -2  18   1    1457      92
  -2  18   1    1110      91
 -18  16   1    1301      62
  -2 -16  -1    1207     101
  16 -18  -1    1241      49
  16   2   1    1189      68
 -16  -2   1    1205      78
  16 -18  -1    1290      89
  16 -18  -1    1186      51
  16 -18  -1    1309      81
  16   2   1    1296      73
 -16  18  -1    1293      67
  18  -2  -1    1394      65
   2 -18   1    1265      99
  18 -16   1    1112      44
   2  16  -1    1974     135
  18  -2  -1    1262      58
   2 -18   1    1316      90
  18 -16   1    1270      50
  -1  18  -1    3296     131
  -1 -17   1    3075     135
  -1 -17   1    3040     128
   1 -18  -1    3224     140
   1 -18  -1    3094     126
 -18  17  -1    3083      78
  18  -1   1    3168      65
 -18   1   1    3141      90
 -17  18   1    3216     100
   1  17   1    3522     143
  18 -17  -1    3035      91
  18  -1   1    3197      64
  -1  18  -1    3663     145
   1 -18  -1    3080     127
  18 -17  -1    3037      99
 -17  -1  -1    3131      87
  17 -18   1    3094      89
   1  17   1    3460     138
  17   1  -1    3143      94
  17 -18   1    3225      96
  17   1  -1    3176     100
  -1  18   1    3219     143
   1  17  -1    3219     134
   1 -18   1    3235     125
   1 -18   1    3097     135
  17 -18  -1    3067      99
  -1  18   1    3020     133
  17   1   1    2984      87
 -17  18  -1    3090      88
   1  17  -1    3431     141
  17   1   1    2788      83
  17 -18  -1    3234     108
   1 -18   1    3316     129
  18 -17   1    2935      73
  18  -1  -1    2977      83
  18 -17   1    3081      79
  18  -1  -1    3141      90
 -17  -1   1    3017      98
 -18  17   1    2924      91
  -1 -17  -1    2995     126
  17   1   1    3043      84
  18   0   1       1      29
  18 -18  -1       0      46
  18   0  -1       2      40
   0 -18  -1       0      56
 -18  18  -1      14      33
   0  18   1      16      62
 -18  18   1       7      38
  18 -18   1       6      33
  18 -18   1      17      38
  18   0   1      16      30
 -18  18   1      17      38
   0  18  -1       4      62
  18 -18  -1       0      38
   0 -18   1      29      57
   0 -18  -1       0      67
   0 -18   1      16      58
 -18   0  -1      16      31
   0 -18   1       3      57
   0  18   1       5      63
 -18   0   1      18      40
   0  18  -1      22      63
  18   0  -1       7      38
  10   9  -1    2222      93
  10 -19   1    2360     108
  10   9  -1    2023     108
 -10  -9  -1    2101     101
  10 -19   1    2314     110
   9 -19  -1    2155      98
  10 -19   1    2185      93
   9 -19  -1    2329     114
   9  10   1    2122     104
   9 -19  -1    2296     104
   9 -19  -1    2231     109
  10 -19   1    2294      91
  -9 -10   1    2389     108
  -9  19  -1    2403     105
   9 -19  -1    2183      80
   9  10   1    2169     107
   9  10   1    2325      93
 -10  19   1    2400     104
  10   9  -1    2265      95
  10   9  -1    2172     106
   9  10  -1    2488     110
 -10  19  -1    2486     103
   9 -19   1    2522      97
   9  10  -1    2468      70
   9  10  -1    2647      96
  10 -19  -1    2399      68
   9 -19   1    2537     115
 -10  -9   1    2379     109
  -9 -10  -1    2515     108
   9 -19   1    2415     111
   9 -19   1    2251      64
   9 -19   1    2380     101
   9  10  -1    2444     111
  10   9   1    2563      92
  10   9   1    2566     106
  10 -19  -1    2548     114
  -9  19   1    2457     107
   9  10  -1    2471      98
  10 -19  -1    2353      97
  10 -19  -1    2282     112
  10 -19  -1    2468     102
  10   9   1    2448     109
  -8 -11   1     346      61
   8 -19  -1     321      50
   8  11   1     282      58
 -11  19   1     382      58
  11 -19   1     260      57
  11   8  -1     296      49
 -11  -8  -1     362      57
  11 -19   1     348      50
   8 -19  -1     417      59
  11   8  -1     262      56
   8 -19  -1     271      54
   8  11   1     297      59
  11   8  -1     277      46
   8 -19  -1     314      67
  11 -19   1     370      58
  11 -19   1     391      49
   8  11   1     302      51
  11   8  -1     455      63
   8  11   1     294      38
   8 -19  -1     397      67
  -8  19  -1     273      58
  11   8   1     315      44
  11 -19  -1     298      61
   8  11  -1     377      48
 -11  -8   1     315      57
  11   8   1     337      55
  11 -19  -1     303      52
  -8  19   1     270      58
  11   8   1     288      45
  11 -19  -1     284      58
   8 -19   1     321      62
   8  11  -1     227      58
   8  11  -1     332      54
   8 -19   1     293      43
   8  11  -1     318      60
  11 -19  -1     284      49
   8 -19   1     296      64
  11   8   1     285      56
 -11  19  -1     335      54
  -8 -11  -1     310      60
   8 -19   1     288      54
  -7  19  -1    1468      99
  12   7  -1    1403      93
   7 -19  -1    1487      97
  12   7  -1    1514      80
   7  12   1    1532      91
  12 -19   1    1387      96
   7  12   1    1552     101
  12 -19   1    1399      76
   7 -19  -1    1439      93
   7  12   1    1411      99
   7  12   1    1437      79
  12   7  -1    1394      97
 -12  19   1    1449      91
   7 -19  -1    1561     113
  12 -19   1    1387      94
 -12  -7  -1    1518      89
  -7 -12   1    1474     101
  12 -19   1    1473      79
  12   7  -1    1397      75
   7 -19  -1    1413      88
 -12  -7   1    1512      94
  12   7   1    1441      90
  -7 -12  -1    1618     102
  -7  19   1    1578     101
   7  12  -1    1425      95
  12   7   1    1488      71
   7 -19   1    1593      97
  12 -19  -1    1402      82
  12 -19  -1    1542      97
   7  12  -1    1586      91
  12   7   1    1494      94
   7 -19   1    1595     108
  12 -19  -1    1556     101
   7  12  -1    1513     101
   7 -19   1    1435      80
  12 -19  -1    1593      85
  12   7   1    1481      68
 -12  19  -1    1602      88
  13   6  -1    1062      89
  13 -19   1    1064      87
  13   6  -1    1062      93
  13 -19   1    1009      71
   6 -19  -1    1126      80
  13 -19   1    1028      67
   6 -19  -1    1148      93
   6 -19  -1    1090      90
  13   6  -1     998      66
  -6 -13   1    1111      97
  19 -13  -1     939      39
   6  13   1    1514      99
 -13  19   1    1127      85
  13   6  -1    1060      71
  19 -13  -1     986      43
   6 -19  -1    1183      89
   6  13   1     919      75
  13 -19   1    1069      91
   6  13   1    1076      91
  -6  19  -1    1007      79
 -13  -6  -1    1116      85
  13 -19  -1     927      74
  -6 -13  -1     771      72
  13 -19  -1     858      77
   6 -19   1     861      69
  -6  19   1     839      75
   6  13  -1     926      72
  13   6   1     928      57
  13   6   1     973      81
  13 -19  -1    1064      74
  13 -19  -1     983      88
   6 -19   1     873      82
 -13  -6   1     962      85
   6  13  -1    1353     102
  13   6   1     990      61
  13   6   1     922      66
   6 -19   1    1031      81
   6  13  -1     946      81
 -13  19  -1     949      79
 -14  19   1    1128      83
  14 -19   1    1015      68
   5 -19  -1     899      78
   5 -19  -1     973      70
   5 -19  -1    1142      95
  14   5  -1    1081      61
  -5  19  -1     848      77
   5  14   1    1154      77
  19 -14  -1     954      51
  -5 -14   1     889      77
  19 -14  -1     906      46
  14   5  -1    1042      84
  14 -19   1     993      62
  14   5  -1    1059      64
   5  14   1    1280     100
  14 -19   1    1055      83
  14   5  -1    1055      70
 -14  -5  -1    1109      80
  14 -19   1     957      59
  -5 -14  -1    1113      98
   5 -19   1    1052      72
   5  14  -1     819      73
  14 -19  -1    1136      68
  19  -5  -1    1048      43
 -14  19  -1     920      77
   5 -19   1    1084      85
  14 -19  -1    1142      73
   5  14  -1    1630     120
  14   5   1    1013      84
   5 -19   1    1089      89
  14   5   1    1037      50
 -14  -5   1    1090      83
   5  14  -1     874      69
  14   5   1     943      48
  -5  19   1     858      79
  19  -5  -1     967      37
  14 -19  -1    1157      88
  14   5   1    1103      79
  14 -19  -1    1156      95
  15 -19   1     883      49
  19 -15  -1     913      57
  -4 -15   1     890      73
   4 -19  -1     851      67
 -15  19   1     863      61
  15   4  -1     870      62
 -15  -4  -1    1013      59
  15 -19   1     855      47
  15 -19   1     845      57
  15   4  -1     880      54
  -4  19  -1     935      90
  15   4  -1     935      53
   4  15   1     837      69
  15   4  -1     969      62
   4 -19  -1     975      72
   4 -19  -1     969      80
  15 -19   1     857      60
   4  15   1     890      68
   4  15   1    1102      77
  19 -15  -1     842      50
   4  15  -1    1169      77
  19  -4  -1    1212      51
  15   4   1    1197      75
   4 -19   1    1234      94
  15 -19  -1    1377      68
 -19  15   1    1223      53
  19  -4  -1    1209      46
  15   4   1    1272      81
   4 -19   1    1144      71
  -4  19   1    1121      90
   4  15  -1    1772     119
 -15  19  -1    1196      80
   4 -19   1    1320      87
  15 -19  -1    1322      87
  15 -19  -1    1340      64
  -4 -15  -1    1176      80
 -15  -4   1    1330      84
  15 -19  -1    1310      91
  16   3  -1     745      42
  -3  19  -1     791      79
 -16  19   1     849      78
  16   3  -1     734      42
   3 -19  -1     806      76
  16   3  -1     901      64
   3 -19  -1     692      67
  19 -16  -1     781      56
   3  16   1     967      84
  16 -19   1     778      56
   3 -19  -1     838      86
  16   3  -1     808      63
 -19   3   1     896      55
  19 -16  -1     776      66
  -3 -16   1     751      76
   3  16   1     800      77
  16 -19   1     811      61
 -16  -3  -1     827      73
  16   3   1     867      70
  16 -19  -1     902      52
  -3  19   1     784      78
 -16  -3   1     856      63
 -19  16   1     678      57
  16   3   1     849      59
  -3 -16  -1     853      79
  16 -19  -1     973      82
   3  16  -1     866      80
  19  -3  -1     827      50
  19  -3  -1     845      57
   3  16  -1     928      84
  16 -19  -1     939      58
 -16  19  -1     869      59
   3 -19   1     804      73
  16 -19  -1     896      69
   3 -19   1     823      74
   3 -19   1     746      77
   2  17   1      93      64
  19 -17  -1     101      37
   2  17   1     109      67
 -17  -2  -1      88      41
  17 -19   1      75      41
 -17  19   1     179      45
  17 -19   1     106      47
   2 -19  -1      78      65
   2 -19  -1     103      61
  -2  19  -1      88      63
  17   2  -1      89      48
  -2 -17   1     128      62
 -19   2   1     141      38
  17   2  -1     137      48
   2 -19  -1     130      62
  19 -17  -1      56      42
   2 -19   1     153      60
 -17  -2   1      78      45
  17 -19  -1     173      47
   2  17  -1      81      66
  19 -17   1      92      24
   2 -19   1      85      53
 -19  17   1      61      38
  -2 -17  -1     104      59
  17 -19  -1     221      55
  -2  19   1     103      63
  17 -19  -1     114      24
  19  -2  -1     111      33
 -17  19  -1     137      43
   2  17  -1      22      59
  17   2   1      70      40
  17 -19  -1     128      25
   2 -19   1     182      68
  19  -2  -1     124      38
  19 -17   1      93      27
  17   2   1      83      42
   1 -19  -1    1731     116
   1 -19  -1    1924     130
 -19  18  -1    1668      68
 -18  -1  -1    1817      78
  18   1  -1    1772      81
 -19   1   1    1660      80
  18   1  -1    1884      89
   1  18   1    1946     131
  19 -18  -1    1763      88
  18 -19   1    1781      85
  -1 -18   1    1817     116
 -18  19   1    1849      89
   1  18   1    2047     138
  18 -19   1    1686      75
  -1  19  -1    1953     135
  19 -18  -1    1642      78
  19 -18   1    1707      60
  -1  19   1    1793     133
  -1  19   1    1805     128
   1  18  -1    1653     135
  19  -1  -1    1706      72
   1 -19   1    1988     131
  18 -19  -1    1814      98
  18   1   1    1742      71
  -1 -18  -1    1797     116
  18   1   1    1743      75
   1  18  -1    1778     125
  19  -1  -1    1639      78
 -19  18   1    1589      80
  19 -18   1    1836      67
   1 -19   1    1701     114
   1 -19   1    1728     115
 -18  -1   1    1701      89
 -18  19  -1    1649      78
  18 -19  -1    1727      87
   0 -19  -1     644      74
   0 -19   1     755      77
  19   0  -1     730      54
   0  19  -1     755      83
  19 -19  -1     655      50
 -19  19  -1     787      65
   0  19   1     708      83
  19 -19   1     650      44
  19   0   1     747      51
  19   0  -1     697      48
 -19   0  -1     796      53
 -19  19   1     732      56
  19 -19  -1     743      61
  19 -19   1     740      50
 -19   0   1     849      61
  19   0   1     646      48
   0  19   1     872      84
  10 -20  -1     429      68
  10  10  -1     438      57
  10 -20  -1     459      71
  10 -20   1     438      59
  10 -20  -1     496      44
  10  10   1     459      64
  10  10  -1     382      65
  10 -20   1     494      58
  10  10  -1     522      70
 -10  20   1     316      70
  10 -20   1     482      68
  10  10   1     420      65
  10  10   1     515      56
 -10 -10   1     484      68
 -10  20  -1     384      70
 -10 -10  -1     480      67
  10  10  -1     489      60
  10 -20  -1     470      64
  10 -20   1     437      69
  10 -20  -1     457      59
  11   9  -1    3242     108
  11 -20   1    3353     128
   9  11   1    3297     129
   9 -20  -1    3405     119
 -11  20   1    3397     130
   9  11   1    3437     113
   9 -20  -1    3759     126
  11 -20   1    3426     108
   9 -20  -1    3404     138
  11   9  -1    3106     126
  11 -20   1    3269     110
  -9 -11   1    3503     133
   9  11   1    3306     127
   9 -20  -1    3494     100
  11   9  -1    3416     125
  -9  20  -1    3136     133
  11 -20   1    3476     127
 -11  -9  -1    3334     123
  11   9  -1    3372     110
  11   9   1    3558     102
  -9  20   1    3157     134
  11   9   1    3418     120
  11 -20  -1    3412     133
   9 -20   1    3245     133
   9  11  -1    3652     119
  11 -20  -1    3404     129
 -11  -9   1    3221     126
  -9 -11  -1    3280     128
   9 -20   1    3193      84
  11   9   1    3446     104
   9 -20   1    3370     119
   9 -20   1    3440     117
  11   9   1    3348     125
  11 -20  -1    3522     114
   9  11  -1    3296      87
  11 -20  -1    3325     116
   9  11  -1    3323     127
   9 -20   1    3210     130
 -11  20  -1    3514     132
   8  12   1     254      62
  12 -20   1     117      43
   8 -20  -1     188      51
  12   8  -1     129      55
  -8  20  -1     116      68
  12   8  -1     231      47
  12   8  -1     205      58
 -12  20   1      68      61
   8  12   1     211      52
   8 -20  -1     238      50
 -12  -8  -1     279      56
  12 -20   1     309      60
  12 -20   1     198      58
   8  12   1     199      40
  12   8  -1     193      47
  12 -20   1     172      48
  -8 -12   1     250      63
   8 -20  -1     268      58
   8 -20  -1     310      66
  -8  20   1     207      70
  12 -20  -1     225      59
   8 -20   1     293      56
   8  12  -1     220      60
  12 -20  -1     247      50
   8  12  -1     184      48
   8  12  -1     261      58
  12 -20  -1     267      63
  12   8   1     197      55
  12   8   1     205      41
  12   8   1     286      43
 -12  20  -1     169      61
  -8 -12  -1     234      62
  12 -20  -1     238      52
   8 -20   1     205      45
  12   8   1     320      55
 -12  -8   1     257      58
   8 -20   1     195      64
  13 -20   1     199      55
  -7  20  -1     111      64
  13   7  -1     275      54
  13   7  -1     234      43
  13   7  -1     212      41
  13 -20   1     191      42
   7 -20  -1     225      52
  13 -20   1     176      51
  -7 -13   1     134      56
  13 -20   1     186      41
   7  13   1     137      57
   7  13   1     265      49
  13   7  -1     299      56
   7 -20  -1     159      52
 -13  -7  -1     275      50
   7 -20  -1     213      61
   7  13   1     158      46
 -13  20   1     114      55
   7 -20  -1     251      52
  13 -20  -1     220      53
   7 -20   1     266      48
  -7  20   1     209      64
  13   7   1     258      52
   7 -20   1     309      54
   7 -20   1     295      61
 -13  -7   1     220      51
  13 -20  -1     214      57
   7  13  -1     143      53
 -13  20  -1     185      56
  13   7   1     287      50
   7  13  -1     156      53
  -7 -13  -1     334      60
  13   7   1     292      39
  13 -20  -1     137      45
   7  13  -1     161      59
  13 -20  -1     229      43
  13   7   1     247      35
   6 -20  -1     460      61
  -6  20  -1     452      70
  14   6  -1     364      60
  14   6  -1     364      43
   6 -20  -1     404      75
  14 -20   1     361      44
 -14  -6  -1     409      54
   6 -20  -1     326      63
   6  14   1     377      60
  14 -20   1     398      42
  -6 -14   1     339      65
  14 -20   1     375      56
   6  14   1     376      60
  14   6  -1     304      56
  14   6  -1     384      44
   6  14   1     467      74
 -14  20   1     390      58
  14 -20   1     283      57
   6 -20  -1     372      58
 -14  20  -1     540      60
  14 -20  -1     465      51
   6 -20   1     662      70
  -6  20   1     445      66
  14 -20  -1     436      64
  -6 -14  -1     414      65
  14 -20  -1     582      64
   6 -20   1     488      60
  14   6   1     532      60
  14 -20  -1     474      49
  14   6   1     526      39
   6  14  -1     450      64
  14   6   1     470      54
  14   6   1     432      36
   6 -20   1     553      77
   6  14  -1     423      67
   6  14  -1     488      67
 -14  -6   1     483      61
  -5  20  -1     677      75
  15   5  -1     719      67
   5 -20  -1     552      75
  20 -15  -1     782      48
   5 -20  -1     742      71
   5  15   1     856      83
  20 -15  -1     725      41
   5 -20  -1     739      72
   5  15   1     757      74
  15   5  -1     592      43
  15   5  -1     601      62
  15 -20   1     709      56
 -15  20   1     722      64
  15   5  -1     653      45
  15 -20   1     733      55
 -15  -5  -1     694      62
  15 -20   1     692      64
   5  15   1     595      64
  -5 -15   1     692      76
  15 -20   1     763      62
 -15  -5   1     743      67
  15 -20  -1     849      72
   5 -20   1     807      74
  15 -20  -1     706      52
  15 -20  -1     807      68
   5 -20   1     739      69
   5  15  -1     626      73
  15   5   1     805      65
  15   5   1     561      56
  15 -20  -1     710      50
  15   5   1     769      43
  -5  20   1     772      78
 -15  20  -1     874      78
   5 -20   1     821      85
  15   5   1     727      43
   5  15  -1     782      77
  -5 -15  -1     715      76
 -16  20   1     193      48
  20 -16  -1      58      32
   4 -20  -1       7      62
  20 -16  -1     100      28
  16   4  -1      52      48
  -4  20  -1       6      60
  16 -20   1      68      43
   4 -20  -1      62      54
  16   4  -1       7      28
  16 -20   1      81      24
 -16  -4  -1      78      42
  16   4  -1      23      27
  16 -20   1      81      24
  16 -20   1      21      49
   4 -20  -1     131      57
   4  16   1       6      56
  -4 -16   1       7      57
   4  16   1      54      72
  16   4  -1      46      50
 -20  16   1      54      30
  20  -4  -1      66      27
  16   4   1     112      46
 -16  20  -1     162      45
  16   4   1      57      42
   4  16  -1       7      56
 -16  -4   1      54      46
  -4  20   1      92      61
  20  -4  -1     111      24
   4 -20   1     149      60
  16 -20  -1      76      54
  16 -20  -1     114      48
   4 -20   1      51      57
   4  16  -1     174      71
  16 -20  -1     117      35
  16 -20  -1     132      32
   4 -20   1      65      66
  -4 -16  -1       6      58
  20 -17  -1    1333      61
  17 -20   1    1475      84
   3  17   1    1938     135
  -3  20  -1    1542     128
 -17  -3  -1    1543      86
  17   3  -1    1371      92
   3 -20  -1    1474     124
  -3 -17   1    1363     114
  20 -17  -1    1479      73
   3  17   1    1629     124
  17 -20   1    1474      92
 -17  20   1    1535      93
 -20   3   1    1549      74
   3 -20  -1    1441     112
   3 -20  -1    1531     113
  17   3  -1    1446      94
   3 -20   1    1593     124
  17 -20  -1    1592     100
  17   3   1    1447      80
  -3 -17  -1    1439     112
   3  17  -1    1847     136
  17 -20  -1    1559      56
   3  17  -1    1430     119
  20  -3  -1    1561      63
 -20  17   1    1391      69
  -3  20   1    1468     127
  17   3   1    1599      86
 -17  -3   1    1543      92
 -17  20  -1    1623      88
   3 -20   1    1678     116
   3 -20   1    1446     109
  17 -20  -1    1490      93
  17 -20  -1    1453      59
  20  -3  -1    1449      55
  -2  20  -1    1117      90
   2 -20  -1    1183      97
  -2 -18   1    1078      84
   2  18   1    1123      87
 -20   2   1    1100      70
  18 -20   1    1121      82
  20 -18  -1    1184      63
  18   2  -1    1134      68
  20 -18  -1    1356      75
   2 -20  -1    1213      87
 -18  -2  -1    1168      77
   2  18   1    1185      91
  18 -20   1    1235      74
  18   2  -1    1231      84
 -18  20   1    1227      84
   2 -20   1    1032      88
  20  -2  -1    1188      57
  18 -20  -1    1181      73
  20  -2  -1    1324      67
   2 -20   1    1218      86
  -2  20   1    1106      90
 -20  18   1    1244      71
   2  18  -1    1399     100
  18 -20  -1    1237      84
 -18  20  -1    1265      79
  18   2   1    1235      73
   2 -20   1    1468     111
   2  18  -1    1179      88
  -2 -18  -1    1384     112
 -18  -2   1    1242      85
  18   2   1    1347      73
  18   2   1    1297      76
  20 -19  -1       4      44
  19 -20   1       1      35
  19   1  -1       2      39
 -20  19  -1       1      33
  -1  20  -1       2      66
 -20  19  -1      45      35
 -20   1   1      28      40
 -19  -1  -1      76      40
 -19  20   1      32      43
  19 -20   1       1      43
  19   1  -1       2      42
  -1 -19   1       2      58
   1  19   1       2      64
  20 -19  -1      16      35
   1 -20  -1       1      59
   1  19   1      25      72
  19   1   1      17      32
  -1 -19  -1       2      57
  19 -20  -1       1      40
   1 -20   1       2      58
 -19  20  -1      76      39
  20  -1  -1       2      33
   1  19  -1       2      71
 -19  -1   1      19      45
  19 -20  -1      19      50
 -20  19   1      18      39
  20 -19   1       1      32
 -20  19   1      10      38
  20 -19   1       1      27
  19   1   1       2      33
  -1  20   1      35      68
  20  -1  -1      20      38
  20   0  -1     414      50
 -20  20   1     440      55
   0  20   1     500      85
  20   0   1     390      32
  20   0  -1     427      45
   0  20  -1     534      86
 -20  20  -1     455      49
   0 -20  -1     413      73
  20 -20  -1     431      47
   0 -20   1     334      69
  20 -20   1     423      46
  20 -20  -1     464      57
  20 -20   1     392      39
  20   0   1     469      35
 -20   0   1     439      54
  11 -21   1    2175     118
  11 -21   1    2056      97
 -11 -10  -1    2183     114
  11 -21   1    2226     102
  11  10  -1    2344     116
  11  10  -1    2152     121
  10  11   1    2083     116
  10 -21  -1    2223     108
  10  11   1    2152     114
  11 -21   1    2117     119
  10 -21  -1    1975      77
  11  10  -1    2144      97
 -10  21  -1    2084     110
 -10 -11   1    2119     115
  10 -21  -1    2145     112
 -11  21   1    2165     112
  11  10  -1    2171     102
  10 -21  -1    2149     126
  10  11   1    2201     100
  11  10   1    2161     115
  10 -21   1    2372     107
  11  10   1    2284      96
  10  11  -1    2427     121
 -10 -11  -1    2190     115
  11 -21  -1    2314     121
  11  10   1    2380     114
  11 -21  -1    2397     108
  10  11  -1    2340     104
  10 -21   1    2306     107
  11 -21  -1    2208     105
 -11  21  -1    2381     112
 -11 -10   1    2211     117
  10 -21   1    2273     122
  10  11  -1    2463     108
 -10  21   1    2449     118
 -12  -9  -1     338      60
  12 -21   1     350      61
  12   9  -1     446      67
  12   9  -1     370      50
  12 -21   1     354      53
   9 -21  -1     406      71
  12   9  -1     399      54
   9  12   1     400      56
  -9 -12   1     373      65
   9  12   1     264      62
   9 -21  -1     383      49
  12   9  -1     268      59
  -9  21  -1     451      66
   9 -21  -1     334      58
  12 -21   1     393      51
   9 -21  -1     437      61
  12 -21   1     350      66
 -12  21   1     372      62
   9 -21   1     325      59
 -12  -9   1     360      64
   9 -21   1     436      44
   9 -21   1     356      59
  12   9   1     335      60
  12 -21  -1     402      70
  -9 -12  -1     412      67
  -9  21   1     385      64
  12   9   1     366      61
 -12  21  -1     427      62
  12 -21  -1     299      65
  12   9   1     343      46
   9  12  -1     457      47
   9  12  -1     373      60
   9  12  -1     239      63
  12 -21  -1     388      55
   9 -21   1     343      65
  12 -21  -1     316      58
  12   9   1     359      47
   8 -21  -1    1737     106
   8 -21  -1    1578     109
  -8  21  -1    1582     111
 -13  21   1    1707     103
  -8 -13   1    1624     111
  13   8  -1    1787     110
  13   8  -1    1686     107
  13   8  -1    1731      89
  13 -21   1    1691      85
   8  13   1    1899      79
   8 -21  -1    1715     126
 -13  -8  -1    1621     101
  13   8  -1    1673      85
  13 -21   1    1757     106
   8 -21  -1    1710      93
  13 -21   1    1623      88
   8  13   1    1551     113
  13 -21   1    1485     107
   8  13   1    1532     101
 -13  21  -1    1718     100
   8  13  -1    1938      94
   8 -21   1    1644      83
 -13  -8   1    1688     107
  13   8   1    1881      77
  -8 -13  -1    1590     111
   8 -21   1    1833     123
  -8  21   1    1565     111
  13   8   1    1599      97
   8  13  -1    1648     105
  13 -21  -1    1636      92
   8 -21   1    1877     107
  13   8   1    1654      79
  13   8   1    1952     106
  13 -21  -1    1697      94
  13 -21  -1    1812     115
  13 -21  -1    1752     111
   8  13  -1    1657     118
  -7  21  -1     606      75
   7  14   1     669      68
  14 -21   1     676      51
   7 -21  -1     624      64
   7 -21  -1     637      72
  14   7  -1     612      48
  14 -21   1     605      67
  14 -21   1     587      63
  14   7  -1     549      64
  14   7  -1     630      68
   7  14   1     726      78
   7 -21  -1     592      76
   7  14   1     816      64
  -7 -14   1     553      72
  14   7  -1     637      52
  14 -21   1     576      50
 -14  21   1     653      67
 -14  -7  -1     635      66
  14   7   1     547      44
  14   7   1     667      68
   7 -21   1     625      69
  14   7   1     554      45
  14 -21  -1     634      55
   7  14  -1     564      74
   7  14  -1     409      61
  14 -21  -1     645      70
  14 -21  -1     564      57
   7 -21   1     813      83
   7  14  -1     725      69
  -7  21   1     582      74
   7 -21   1     675      60
  14 -21  -1     516      68
  14   7   1     581      60
  -7 -14  -1     439      68
 -14  -7   1     695      69
 -14  21  -1     595      64
  15 -21   1     138      51
  15 -21   1     170      37
 -15  21   1     151      53
   6  15   1     138      55
   6  15   1     314      63
 -15  -6  -1     181      52
   6 -21  -1     243      58
  15   6  -1     178      56
   6 -21  -1     116      67
  15 -21   1     185      38
  15   6  -1     142      38
   6 -21  -1     194      58
  -6  21  -1     225      69
  -6 -15   1     190      64
  15   6  -1     138      38
  15   6  -1     203      54
  15 -21   1     154      56
   6  15   1      69      62
  15 -21  -1     170      45
 -15  -6   1     163      53
   6  15  -1     120      64
  15 -21  -1     163      41
   6  15  -1     263      64
  15   6   1     174      49
  15 -21  -1     174      59
  15   6   1     161      30
   6 -21   1     126      57
   6 -21   1     147      67
  -6 -15  -1     108      62
 -15  21  -1     210      51
  15 -21  -1     163      56
  15   6   1     182      54
  -6  21   1     211      69
   6 -21   1     219      57
  15   6   1     156      30
  16 -21   1     797      65
   5  16   1     931      92
  16 -21   1     795      52
  16   5  -1     810      68
 -16  21   1    1060      93
   5 -21  -1     880      78
  16 -21   1     889      72
   5 -21  -1     965      83
  16   5  -1     767      58
  -5  21  -1     774      82
 -16  -5  -1     918      86
  -5 -16   1     746      80
  16   5  -1     800      57
   5 -21  -1     831      86
   5  16   1     971      83
  16   5  -1     865      73
  16 -21   1     855      54
  16 -21  -1     877      67
  -5  21   1     967      91
 -16  21  -1     931      86
  16 -21  -1     800      70
 -16  -5   1    1028      94
   5 -21   1     952      77
   5 -21   1     928      80
  16   5   1     841      67
  16 -21  -1     969      78
  16   5   1     865      64
   5  16  -1     905      85
   5  16  -1    1033      85
  -5 -16  -1     781      81
  16 -21  -1     893      72
   5 -21   1     869      87
 -17  -4  -1     622      60
  17   4  -1     625      63
   4 -21  -1     679      77
  17   4  -1     691      65
  17 -21   1     671      64
   4  17   1     745      84
  21 -17  -1     710      54
   4  17   1     520      74
  17   4  -1     571      43
  -4  21  -1     563      81
   4 -21  -1     815      92
  17 -21   1     524      56
   4 -21  -1     604      74
 -17  21   1     773      66
  21 -17  -1     668      47
  -4 -17   1     633      77
  17   4  -1     608      42
   4  17  -1     638      79
  17 -21  -1     669      64
   4 -21   1     666      73
   4 -21   1     726      74
 -17  21  -1     806      62
   4 -21   1     669      83
  21  -4  -1     681      43
  17 -21  -1     635      42
 -17  -4   1     758      68
 -21  17   1     733      51
   4  17  -1     751      85
  -4 -17  -1     705      79
  17 -21  -1     667      45
  17   4   1     695      60
  17   4   1     588      54
  -4  21   1     742      79
  17 -21  -1     779      71
  18   3  -1       1      50
 -18  -3  -1       1      44
  21 -18  -1      46      36
  -3 -18   1       1      58
  18 -21   1       1      47
  18 -21   1       1      42
  -3  21  -1       1      70
  21 -18  -1      50      31
   3  18   1      44      74
 -18  21   1      63      48
   3 -21  -1      19      60
   3  18   1      36      64
   3 -21  -1       1      66
  18   3  -1       1      47
  18   3   1      15      42
 -18  -3   1       1      47
  -3  21   1       1      66
   3  18  -1      56      62
 -21  18   1       1      36
   3  18  -1     189      75
  -3 -18  -1      29      62
  18   3   1       1      41
   3 -21   1       1      58
 -18  21  -1      25      44
  18 -21  -1       1      23
  18 -21  -1       1      51
  21  -3  -1       9      29
  18 -21  -1       1      24
  21  -3  -1       1      26
  18   3   1       1      42
   3 -21   1      98      71
   3 -21   1      72      61
  18 -21  -1      58      46
  19 -21   1     551      58
 -21   2   1     567      54
   2  19   1     661      91
  -2 -19   1     413      75
  19 -21   1     460      51
 -19  21   1     516      59
  21 -19  -1     393      42
  19   2  -1     523      59
  21 -19  -1     469      50
   2 -21  -1     411      76
 -19  -2  -1     520      57
   2  19   1     578      86
  -2  21  -1     488      86
  19   2  -1     405      52
   2 -21   1     582      77
 -19  -2   1     447      60
  21  -2  -1     546      44
   2 -21   1     424      83
  19   2   1     463      48
  19 -21  -1     578      58
  -2 -19  -1     570      78
 -19  21  -1     494      56
  -2  21   1     464      85
   2  19  -1     497      83
  19   2   1     488      50
 -21  19   1     546      52
  19 -21  -1     488      63
  21  -2  -1     415      37
 -20  -1  -1     826      78
   1 -21  -1     792      89
  -1 -20   1     868      88
  21 -20  -1     815      69
  20 -21   1     876      67
  -1  21  -1     647      87
  20   1  -1     805      72
  20   1  -1     886      65
   1  20   1     913      95
 -21   1   1     882      80
 -20  21   1     940      87
  20 -21   1     768      59
  21 -20  -1     698      59
  -1 -20  -1     663      85
  21 -20   1     750      48
  20   1   1     694      57
 -20  -1   1     815      70
 -21  20   1     711      62
  20   1   1     780      62
  20 -21  -1     860      77
 -21  20   1     829      79
  21 -20   1     744      55
   1 -21   1     765      84
  20 -21  -1     803      68
   1  20  -1     717      90
  -1  21   1     684      89
  21  -1  -1     864      71
 -20  21  -1     799      77
  21  -1  -1     649      59
  21 -21   1       3      38
  21   0  -1      19      39
  21   0   1       4      26
  21 -21  -1      14      39
   0  21   1      14      72
   0  21  -1       2      74
 -21  21   1       3      47
  21 -21  -1      14      49
 -21  21  -1      46      42
 -21   0   1       1      47
   0 -21   1       0      65
   0 -21  -1      14      61
  21 -21   1      12      32
  21   0  -1       2      41
 -11 -11   1       0      57
  11 -22  -1       0      59
  11  11  -1       0      47
  11 -22   1      13      58
 -11  22   1       0      55
 -11 -11  -1       0      55
  11  11  -1       0      56
  11  11   1       0      45
  11  11  -1      16      50
  11 -22  -1      11      52
  11 -22   1       0      48
  11  11   1       5      54
 -11  22  -1       0      58
  11 -22  -1       0      48
  11 -22   1       0      49
  12  10  -1     481      67
  10 -22  -1     469      64
 -12  22   1     524      69
  12 -22   1     536      59
 -10  22  -1     439      69
  10  12   1     595      61
  10 -22  -1     613      67
  12  10  -1     478      57
 -12 -10  -1     572      69
  12 -22   1     446      67
  12 -22   1     573      58
  10 -22  -1     612      50
  10 -22  -1     632      75
 -10 -12   1     497      71
  10  12   1     476      68
  12  10  -1     436      55
  10  12  -1     559      66
 -10 -12  -1     605      72
  12 -22  -1     524      62
  12 -22  -1     659      73
 -12 -10   1     722      74
 -12  22  -1     647      72
  12  10   1     626      55
  12  10   1     607      69
  10 -22   1     639      80
  10 -22   1     692      67
  10 -22   1     566      62
  12 -22  -1     668      64
  12  10   1     704      57
  12  10   1     626      68
 -10  22   1     599      74
  10  12  -1     550      62
  10  12  -1     692      78
   9 -22  -1     689      70
  13 -22   1     879      64
  -9  22  -1     929      85
   9 -22  -1     765      86
  13   9  -1     809      62
 -13  -9  -1     971      80
  13   9  -1     943      79
  13 -22   1     799      75
   9 -22  -1     880      81
   9 -22  -1     820      78
  13 -22   1     795      62
 -13  22   1     867      77
  13   9  -1     774      62
   9  13   1     768      78
  -9 -13   1     664      77
  13 -22   1     731      77
   9  13   1     704      65
  13   9  -1     811      80
 -13  22  -1    1113      81
  13 -22  -1     899      68
  13 -22  -1     921      81
   9 -22   1     885      75
   9 -22   1     945      70
 -13  -9   1     975      82
  13   9   1     842      76
  13   9   1     924      76
  -9  22   1     973      85
  13   9   1     859      59
   9  13  -1     817      72
  13 -22  -1     921      69
  -9 -13  -1    1176      90
   9 -22   1    1039      79
  13   9   1     849      73
   9  13  -1     887      83
   9 -22   1    1070      92
   9  13  -1     883      73
  14 -22   1      45      46
 -14  22   1     155      57
  14 -22   1      85      59
  14   8  -1      62      42
   8 -22  -1      16      52
   8  14   1     113      54
  14 -22   1      68      43
 -14  -8  -1     183      55
   8  14   1      33      60
  -8 -14   1      43      61
  14 -22   1     152      55
  14   8  -1     142      60
   8 -22  -1       1      65
  14   8  -1     141      44
  -8  22  -1       1      58
   8 -22  -1     126      52
   8  14   1      71      48
  14   8  -1      35      57
   8 -22   1     115      47
  14   8   1     130      37
  14   8   1     147      54
   8  14  -1      99      54
   8  14  -1      23      65
   8 -22   1       1      61
  -8 -14  -1      60      62
  -8  22   1      68      61
  14   8   1     118      39
   8 -22   1     118      56
  14 -22  -1      65      49
  14   8   1      78      56
 -14  -8   1      15      55
 -14  22  -1     101      55
  14 -22  -1      81      46
   8  14  -1      46      57
  14 -22  -1     172      63
  14 -22  -1      63      57
  15 -22   1    1841      81
   7  15   1    1938     113
   7 -22  -1    1935     110
   7 -22  -1    2040     136
   7  15   1    2089     102
  15   7  -1    1817      81
  15 -22   1    1703     107
  -7  22  -1    1938     124
  15   7  -1    1911      80
  15 -22   1    1767      83
   7  15   1    1983     128
  15   7  -1    1983     116
  15 -22   1    1855     112
 -15  -7  -1    2045     110
  -7 -15   1    1708     122
  15   7  -1    1922     109
 -15  22   1    1946     110
   7 -22  -1    2126     122
   7 -22   1    1852     101
 -15  -7   1    1767     112
  -7  22   1    1788     122
  15 -22  -1    1784     117
  15 -22  -1    1867      91
  15 -22  -1    2007     114
   7  15  -1    1653     127
   7  15  -1    2070     113
  -7 -15  -1    1787     122
   7 -22   1    2013     119
 -15  22  -1    1969     107
  15   7   1    1888     102
  15 -22  -1    1827      95
   7 -22   1    2083     131
  15   7   1    1935     110
  15   7   1    1879      68
  15   7   1    1738      69
  16   6  -1     478      41
  16   6  -1     444      65
   6 -22  -1     581      73
  -6 -16   1     538      77
   6  16   1     412      75
 -16  -6  -1     572      63
  -6  22  -1     509      80
  16 -22   1     481      61
  16 -22   1     552      66
  16 -22   1     463      42
   6 -22  -1     535      79
   6  16   1     640      73
  16   6  -1     482      42
 -16  22   1     573      66
  16 -22   1     465      40
  16   6  -1     518      63
   6 -22  -1     538      69
  16   6   1     350      29
  -6  22   1     321      72
   6 -22   1     477      72
   6  16  -1     394      76
 -16  -6   1     397      63
  16   6   1     362      28
  -6 -16  -1     316      71
  16 -22  -1     304      47
   6  16  -1     510      75
 -16  22  -1     456      59
  16 -22  -1     322      45
  16 -22  -1     338      67
   6 -22   1     340      74
   6 -22   1     359      63
  16   6   1     363      58
  16 -22  -1     324      62
  16   6   1     395      55
  17 -22   1      90      49
  -5  22  -1      42      75
  17 -22   1      38      54
  17   5  -1     105      54
 -17  -5  -1     125      51
  17 -22   1      71      27
  -5 -17   1     111      67
 -17  22   1     116      54
  17   5  -1     116      55
  17   5  -1     117      30
   5  17   1      54      69
  17   5  -1      64      29
   5  17   1     254      72
  17 -22   1     101      25
   5 -22  -1     127      61
   5 -22  -1      39      56
   5 -22  -1     102      67
   5 -22   1      48      65
  17 -22  -1      74      36
  17 -22  -1      46      59
  17 -22  -1     101      52
  -5 -17  -1      69      65
  17   5   1      52      49
   5 -22   1      28      62
 -17  22  -1      28      50
  -5  22   1      54      72
   5  17  -1      39      65
 -17  -5   1     122      55
   5  17  -1     184      72
  17   5   1      85      46
  17 -22  -1      48      38
   5 -22   1     135      60
  22 -18  -1     378      35
   4 -22  -1     420      73
 -18  22   1     345      61
   4  18   1     490      81
  -4 -18   1     417      76
  18   4  -1     443      61
  18 -22   1     357      53
   4  18   1     482      79
   4 -22  -1     430      82
 -18  -4  -1     391      59
  18 -22   1     437      60
  22 -18  -1     397      32
  18   4  -1     447      61
  -4  22  -1     321      77
  18   4   1     308      51
 -18  22  -1     359      56
   4 -22   1     284      67
  -4  22   1     357      78
   4 -22   1     326      77
  18 -22  -1     247      35
 -18  -4   1     387      64
  18 -22  -1     318      64
  -4 -18  -1     286      73
   4  18  -1     302      78
  18   4   1     373      54
   4 -22   1     313      67
  18 -22  -1     236      55
  18 -22  -1     249      33
  18   4   1     342      54
   4  18  -1     436      85
 -19  22   1     626      65
 -19  -3  -1     594      62
  22 -19  -1     586      45
  -3  22  -1     525      82
  19   3  -1     574      63
  19 -22   1     549      54
  19 -22   1     559      61
  22 -19  -1     633      53
   3  19   1     614      87
   3  19   1     613      83
  -3 -19   1     506      78
   3 -22  -1     661      81
  19 -22  -1     543      59
 -22  19   1     578      54
 -19  -3   1     597      68
   3 -22   1     661      93
 -19  22  -1     681      63
  -3  22   1     523      83
  -3 -19  -1     493      77
  22  -3  -1     562      36
  19   3   1     562      52
   3 -22   1     543      77
  19   3   1     551      55
   3  19  -1     588      86
  19 -22  -1     608      69
  19   3   1     506      52
  22 -20  -1      38      35
 -20  22   1     144      53
   2 -22  -1      84      66
   2  20   1       3      73
  20   2  -1      84      43
  20   2  -1     103      49
  -2  22  -1      30      70
  20 -22   1      73      48
  20 -22   1       4      40
 -20  -2  -1       3      46
  22 -20  -1      54      42
  -2 -20   1       3      65
 -22   2   1      69      51
 -22  20   1      66      45
  -2  22   1      21      71
  22  -2  -1      51      30
  20   2   1      56      38
  20 -22  -1      90      56
   2 -22   1      79      64
  22  -2  -1      36      35
 -20  -2   1      54      52
  20 -22  -1      56      45
  20   2   1      16      39
  -2 -20  -1      72      66
   2  20  -1      54      75
 -20  22  -1      81      48
  -1  22  -1     415      86
   1 -22  -1     412      78
  -1 -21   1     484      78
 -21  -1  -1     561      59
  22 -21  -1     413      45
   1  21   1     502      89
 -22   1   1     601      61
  21 -22   1     526      53
  21   1  -1     500      48
  21 -22   1     490      44
 -21  22   1     618      64
  21   1  -1     580      56
  22 -21  -1     491      54
  21   1   1     375      36
  21   1   1     458      39
  -1  22   1     393      82
  21 -22  -1     469      52
  21 -22  -1     557      61
 -21  22  -1     639      61
 -22  21   1     487      58
  22  -1  -1     398      40
   1  21  -1     431      85
  -1 -21  -1     417      76
  22  -1  -1     492      46
   1 -22   1     609      80
 -21  -1   1     531      62
  22 -22   1     317      43
 -22  22  -1     399      55
   0  22   1     281      91
  22   0  -1     308      49
  22   0  -1     360      44
 -22   0   1     328      63
   0 -22   1     297      79
  22 -22  -1     352      56
   0  22  -1     352      94
  22 -22   1     296      38
 -22  22   1     395      62
   0 -22  -1     375      81
  22 -22  -1     333      48
  11 -23  -1     703      73
  11 -23  -1     625      69
  11  12   1     760      67
  11  12   1     624      74
  12  11  -1     627      77
  12 -23   1     746      69
  12  11  -1     640      65
  12 -23   1     594      77
 -11  23  -1     743      85
  12 -23   1     796      70
 -12 -11  -1     707      79
 -11 -12   1     594      77
  12  11  -1     697      67
 -12  23   1     736      81
  11 -23  -1     690      84
  12  11   1     820      66
  11 -23   1     821      73
  12 -23  -1     746      81
  11 -23   1     809      85
  11 -23   1     838      74
 -11 -12  -1     884      84
  12 -23  -1     839      74
 -12 -11   1     675      79
  12  11   1     729      77
  11  12  -1     917      75
 -11  23   1     730      84
  11  12  -1     743      69
  11  12  -1     698      79
  12 -23  -1     750      70
 -12  23  -1     890      85
  12  11   1     754      63
  13  10  -1     153      52
 -10 -13   1     175      65
  10  13   1     202      67
  13 -23   1     223      54
  10 -23  -1     223      60
 -13 -10  -1     153      62
  13  10  -1     128      63
  13 -23   1     246      66
  13 -23   1     256      56
 -13  23   1     221      66
  10 -23  -1     210      65
  10  13   1     177      56
  13  10  -1     207      52
  10 -23  -1     184      48
 -10  23  -1     152      71
  10 -23  -1     223      70
  13  10   1     198      59
  13  10   1     195      48
  10 -23   1     189      62
 -13  23  -1     226      66
  13  10   1     197      64
  10 -23   1     138      67
 -10  23   1     128      70
 -13 -10   1     292      69
  10 -23   1     195      60
  13  10   1     235      48
  13 -23  -1     262      69
  10  13  -1     166      68
  10  13  -1     119      58
  10  13  -1     156      57
  13 -23  -1     243      59
  13 -23  -1     256      55
 -10 -13  -1     166      65
  14 -23   1     596      59
  14 -23   1     705      75
   9 -23  -1     838      81
  14   9  -1     606      71
  -9  23  -1     512      80
  14   9  -1     660      59
  14 -23   1     707      61
   9 -23  -1     717      64
  14 -23   1     598      73
   9 -23  -1     647      84
 -14  23   1     700      78
   9  14   1     593      76
 -14  -9  -1     802      76
  -9 -14   1     661      82
   9  14   1     645      69
  14   9  -1     667      58
 -14  23  -1     607      74
  14   9   1     547      52
  -9  23   1     491      80
   9  14  -1     522      71
  14 -23  -1     670      65
   9 -23   1     650      85
  14   9   1     614      52
   9 -23   1     714      74
  14 -23  -1     672      64
   9  14  -1     668      84
  14   9   1     565      72
  14 -23  -1     618      74
 -14  -9   1     609      76
  -9 -14  -1     565      76
   9 -23   1     576      73
  14   9   1     556      66
   8 -23  -1    1173     101
  15 -23   1     942      81
   8  15   1    1272      96
   8 -23  -1    1195      98
  15 -23   1    1006      78
  -8  23  -1     902      91
  15   8  -1     943      78
  15   8  -1     974      82
 -15  -8  -1    1059      82
   8 -23  -1     924      84
  15   8  -1    1057      78
   8  15   1     888      74
  15   8  -1    1081      80
  15 -23   1    1086      81
  -8 -15   1     996      89
  15 -23   1    1060      80
 -15  23   1     998      81
   8  15  -1     955      71
  15   8   1     997      68
   8 -23   1    1006      93
   8 -23   1    1108      85
  15   8   1    1087      67
  -8  23   1     873      88
 -15  23  -1     985      81
   8  15  -1     992      90
  15 -23  -1     993      68
  15 -23  -1     954      65
  15   8   1    1065      83
  -8 -15  -1    1058      92
  15 -23  -1     833      78
   8 -23   1    1061      85
  15   8   1     947      74
 -15  -8   1    1124      87
  16   7  -1      36      38
  16   7  -1       1      54
 -16  23   1     117      56
   7 -23  -1      46      57
  16 -23   1       1      36
  16 -23   1      25      57
   7  16   1      12      66
  16 -23   1       1      51
  16   7  -1      32      38
   7  16   1      52      54
  16 -23   1       1      38
   7 -23  -1     135      71
   7 -23  -1     122      64
 -16  -7  -1       1      54
  -7  23  -1      53      66
  16   7  -1      70      59
  -7 -16   1       1      61
   7 -23   1      13      58
   7 -23   1      67      70
  16   7   1      21      50
  16 -23  -1       1      59
  -7 -16  -1      70      67
 -16  -7   1      31      54
   7  16  -1      23      60
   7  16  -1      83      71
   7 -23   1      46      53
  16   7   1      84      30
  16   7   1     106      30
  16 -23  -1       1      53
  16   7   1       1      54
  16 -23  -1       1      44
  16 -23  -1      29      41
 -16  23  -1     127      54
  -7  23   1      46      63
  -6  23  -1     922      88
  17   6  -1    1023      79
   6 -23  -1    1027      83
   6  17   1    1339     104
   6 -23  -1     929      91
   6  17   1    1142      82
  17 -23   1    1008      57
  17   6  -1     984      74
 -17  23   1    1293     103
   6 -23  -1    1058      84
  17   6  -1    1109      62
  17   6  -1    1035      62
  17 -23   1     992      73
 -17  -6  -1    1204     100
  17 -23   1    1020      78
  -6 -17   1     944      90
  17 -23   1    1001      55
   6  17  -1     772      90
  17 -23  -1     843      56
   6 -23   1     942      78
  17 -23  -1     861      74
  17 -23  -1     856      55
   6 -23   1     850      88
   6 -23   1     786      79
 -17  -6   1     932      79
  17   6   1     915      67
  -6  23   1     668      81
   6  17  -1     950      83
 -17  23  -1     946      73
  17 -23  -1     905      81
  17   6   1     941      72
  -6 -17  -1     889      87
   5  18   1     443      77
  18   5  -1     624      40
 -18  23   1     675      71
 -18  -5  -1     571      66
  18   5  -1     533      67
   5 -23  -1     704      96
   5  18   1     620      87
  18   5  -1     540      68
   5 -23  -1     530      74
  -5  23  -1     546      85
   5 -23  -1     479      74
  -5 -18   1     566      80
  18   5  -1     587      42
  18 -23   1     575      67
  18 -23   1     461      59
  18   5   1     461      57
  -5 -18  -1     462      79
   5 -23   1     419      80
  18 -23  -1     468      41
  18   5   1     478      58
 -18  -5   1     465      67
  18   5   1     524      60
   5 -23   1     526      73
  -5  23   1     543      81
  18 -23  -1     500      70
   5  18  -1     451      80
   5 -23   1     569      76
  18 -23  -1     469      43
  18 -23  -1     400      61
   5  18  -1     460      79
 -18  23  -1     627      65
   4  19   1      27      73
  19 -23   1       1      54
 -19  23   1      40      55
   4 -23  -1      46      65
  -4  23  -1       0      69
 -19  -4  -1       5      50
  19   4  -1       0      55
  -4 -19   1      10      66
  19 -23   1      18      45
   4  19   1       0      74
  19   4  -1       0      53
 -19  -4   1       0      55
  19 -23  -1       0      23
  -4 -19  -1      24      64
 -19  23  -1     122      50
  19   4   1       9      48
  19   4   1      16      45
  -4  23   1       0      68
   4 -23   1       4      61
   4  19  -1     114      76
  19 -23  -1       0      25
  19 -23  -1      19      59
  19 -23  -1       4      48
   4 -23   1       0      68
  19   4   1       2      46
  -3 -20   1     621      83
  20   3  -1     493      57
  23 -20  -1     506      41
  20 -23   1     463      54
 -20  23   1     658      70
  -3  23  -1     518      86
   3 -23  -1     650      82
  23 -20  -1     566      38
   3  20   1     536      93
  20   3  -1     658      67
 -20  -3  -1     583      64
  20 -23   1     603      63
  20 -23  -1     577      70
  -3  23   1     506      85
  -3 -20  -1     409      79
  20 -23  -1     444      59
 -20  23  -1     575      63
 -20  -3   1     598      71
   3 -23   1     710      82
   3  20  -1     663      94
  20   3   1     503      51
 -21  23   1     699      73
   2 -23  -1     694      86
   2  21   1     655     100
  21   2  -1     555      59
  23 -21  -1     655      51
  21 -23   1     640      62
 -21  -2  -1     656      67
  -2 -21   1     659      88
  23 -21  -1     539      43
  21 -23   1     632      54
  -2  23  -1     665      96
  21   2  -1     500      53
 -21  23  -1     709      68
  21   2   1     517      47
   2 -23   1     535      83
  23  -2  -1     607      45
  21   2   1     544      45
 -23  21   1     561      62
 -23  21   1     593      61
  23  -2  -1     585      40
  -2 -21  -1     621      87
 -21  -2   1     653      71
   2  21  -1     728     105
  -2  23   1     528      96
  21 -23  -1     512      69
  21 -23  -1     437      57
 -22  23   1       2      52
  22   1  -1       2      40
   1  22   1      14      89
   1 -23  -1       2      68
  23 -22  -1       1      45
 -23   1   1       2      55
  -1 -22   1       2      67
  23 -22  -1       7      37
  -1  23  -1      39      83
  22 -23   1      44      44
  22   1  -1       2      45
  22 -23   1       1      35
  22   1   1       2      28
 -23  22   1       1      50
  -1  23   1      60      87
   1  22  -1      12      84
  22   1   1       2      28
  22 -23  -1       2      51
   1 -23   1       2      67
 -22  -1   1       2      53
  -1 -22  -1      21      72
 -22  23  -1      32      48
  23  -1  -1      17      31
  22 -23  -1       2      42
  23  -1  -1       2      37
  23 -23   1     420      40
 -23  23   1     413      63
  23   0  -1     415      50
   0 -23   1     386      83
   0  23  -1     317      92
  23 -23  -1     307      47
 -23   0   1     368      61
   0  23   1     413      96
  23 -23  -1     338      55
  23 -23   1     356      35
  23   0  -1     362      42
   0 -23  -1     431      86
 -12  24   1       0      59
 -12  24  -1       7      60
  12  12   1      14      49
  12  12   1       0      49
  12 -24   1      22      51
  12  12   1       0      59
  12 -24   1       0      64
  12  12  -1       0      50
  12  12  -1       0      52
  12  12  -1      31      60
  12 -24  -1      11      64
  12 -24   1       0      53
 -12 -12  -1      59      60
 -12 -12   1      78      63
  12 -24  -1      42      56
  12 -24  -1      17      53
 -13 -11  -1     504      74
  13  11  -1     538      74
  13  11  -1     495      60
  13  11  -1     428      59
 -11 -13   1     613      79
 -11  24  -1     486      72
  11 -24  -1     606      80
  11 -24  -1     515      71
  13 -24   1     545      63
  11  13   1     436      72
  13 -24   1     602      76
  13 -24   1     544      62
 -13  24   1     649      75
  11 -24  -1     602      70
  11  13   1     510      64
 -13  24  -1     610      76
  13 -24  -1     577      66
  11  13  -1     475      66
  13  11   1     597      71
  11  13  -1     535      77
 -13 -11   1     523      75
  11 -24   1     542      68
  11 -24   1     514      66
  11 -24   1     566      80
  13 -24  -1     506      67
  13  11   1     554      57
  11  13  -1     488      67
 -11 -13  -1     577      77
  13 -24  -1     601      79
  13  11   1     509      59
 -11  24   1     548      76
  10 -24  -1     371      77
 -14  24   1     576      73
  14 -24   1     407      58
  14 -24   1     530      59
 -10 -14   1     451      75
 -10  24  -1     419      73
 -14 -10  -1     398      70
  14  10  -1     447      70
  10  14   1     474      76
  14  10  -1     445      56
  10  14   1     477      63
  14 -24   1     453      72
  14  10  -1     468      56
  10 -24  -1     476      68
 -10  24   1     569      76
  14 -24  -1     519      74
  14  10   1     451      52
  14 -24  -1     585      65
  10 -24   1     543      78
 -14 -10   1     517      74
  14  10   1     469      68
  14  10   1     569      55
  10 -24   1     649      71
  10 -24   1     537      69
  10  14  -1     559      71
  14 -24  -1     489      64
  10  14  -1     579      70
 -14  24  -1     629      74
 -10 -14  -1     611      80
  10  14  -1     644      84
 -15  24   1      63      59
 -15  -9  -1      58      60
  -9 -15   1     106      66
   9  15   1      70      65
  15   9  -1      87      45
  15   9  -1      98      64
   9 -24  -1      63      60
   9 -24  -1      75      53
   9 -24  -1     185      77
  -9  24  -1      98      67
  15 -24   1     124      46
   9  15   1      48      58
  15 -24   1      36      46
  15 -24   1      77      59
  15   9  -1      61      45
  15   9   1      60      56
   9 -24   1     116      70
   9  15  -1      60      69
 -15  24  -1     153      61
   9 -24   1      94      60
  15 -24  -1      50      54
  15   9   1      70      41
  15   9   1      24      61
  -9  24   1     155      67
  15 -24  -1      50      59
  15 -24  -1      47      48
  -9 -15  -1      84      65
 -15  -9   1      88      62
  15   9   1      45      39
   8 -24  -1     847      76
  16 -24   1     738      57
   8  16   1     725      87
  16   8  -1     831      84
  16   8  -1     764      77
 -16  24   1     855      80
 -16  -8  -1     746      79
  16   8  -1     743      57
  -8  24  -1     695      86
  16 -24   1     729      76
   8 -24  -1     771      79
  -8 -16   1     737      88
  16 -24   1     707      79
   8 -24  -1     735      97
  16 -24   1     888      76
  16   8  -1     868      75
  -8 -16  -1     528      83
 -16  -8   1     678      79
  16   8   1     678      76
  16   8   1     660      70
   8  16  -1     758      93
  16   8   1     683      60
  16 -24  -1     786      80
  16 -24  -1     652      63
  16 -24  -1     635      60
  -8  24   1     669      83
   8 -24   1     602      63
   8 -24   1     863      96
   8 -24   1     612      76
  16   8   1     618      45
 -16  24  -1     713      74
   8  16  -1     693      68
  17   7  -1    1091      79
 -17  24   1    1389     108
   7  17   1    1055      91
  17 -24   1    1228      85
  17 -24   1    1348     104
   7 -24  -1    1020      85
  -7  24  -1    1240      99
 -17  -7  -1    1344     111
  17 -24   1    1183      67
  17   7  -1    1332      69
   7  17   1    1215      82
  -7 -17   1    1116      96
  17   7  -1    1293      71
   7 -24  -1    1266     107
  17 -24   1    1263      67
  17   7  -1    1187      86
   7 -24  -1    1013      82
   7 -24   1    1334     103
  17 -24  -1     998      79
  -7 -17  -1     907      90
   7 -24   1    1113      86
  17   7   1    1104      80
 -17  24  -1    1415     106
   7  17  -1    1383     108
 -17  -7   1    1045      84
  17 -24  -1    1107      82
  17   7   1    1034      44
  17   7   1    1087      45
  17   7   1    1000      73
  17 -24  -1    1017      87
   7 -24   1     988      97
  -7  24   1    1024      91
   7  17  -1    1080      80
  17 -24  -1    1217      80
  -6  24  -1      10      72
   6 -24  -1       5      62
   6 -24  -1       5      72
 -18  24   1       5      54
   6 -24  -1      25      64
 -18  -6  -1       6      57
  18 -24   1     100      54
  18 -24   1       5      24
  18   6  -1       4      27
  18 -24   1       9      57
   6  18   1      14      73
  18   6  -1       6      28
  18   6  -1       6      55
  -6 -18   1       5      67
   6  18   1       6      66
  18   6  -1      22      59
   6  18  -1       5      71
  -6  24   1       5      66
 -18  24  -1      48      54
  18 -24  -1       5      52
  18 -24  -1       3      63
   6 -24   1       6      70
  18   6   1      14      54
   6 -24   1      40      63
  -6 -18  -1      10      68
  18 -24  -1       5      36
 -18  -6   1      27      60
   6  18  -1       5      69
   6 -24   1       6      60
  18   6   1       6      49
  18   6   1       6      51
  18 -24  -1       5      39
   5  19   1     860      97
 -19  24   1     963      82
 -19  -5  -1     835      77
  19 -24   1     784      67
  -5 -19   1     813      88
  19 -24   1    1011      77
  19   5  -1     784      73
  -5  24  -1     785      95
   5  19   1    1140      97
   5 -24  -1     941      88
  19   5  -1     976      78
   5 -24   1     827      83
  19 -24  -1     850      82
   5 -24   1     720      82
  19 -24  -1     848      54
   5  19  -1     968     105
  -5  24   1     699      91
  19   5   1     795      67
  19 -24  -1     645      70
  19 -24  -1     732      53
  19   5   1     763      64
  19   5   1     824      69
   5  19  -1    1044      98
 -19  24  -1     914      74
  -5 -19  -1     760      87
 -19  -5   1     745      76
   5 -24   1     776      94
 -20  24   1     779      78
  -4  24  -1     658      98
  20   4  -1     706      71
  20 -24   1     662      67
   4  20   1     936     101
  -4 -20   1     748      91
 -20  -4  -1     697      71
  20 -24   1     619      61
   4 -24  -1     596      82
  20   4   1     591      59
  -4 -20  -1     594      85
 -20  -4   1     770      76
 -20  24  -1     701      71
  20   4   1     687      60
  20   4   1     628      62
  20 -24  -1     633      67
  -4  24   1     646     102
   4 -24   1     668      81
   4  20  -1     809      98
  20 -24  -1     710      77
  21 -24   1       4      42
 -21  24   1      19      59
 -21  -3  -1       6      53
  -3 -21   1       6      69
  21   3  -1       5      49
   3 -24  -1       5      69
  -3  24  -1      40      80
  21 -24   1      11      52
  21   3  -1       5      46
   3  21   1      42      86
  21 -24  -1      32      62
  21 -24  -1       5      47
  21   3   1       6      39
  -3  24   1     110      82
  21   3   1       6      42
   3 -24   1      22      67
  -3 -21  -1      24      72
 -21  24  -1      99      55
   3  21  -1       6      85
 -21  -3   1      41      57
  22 -24   1     306      46
  22   2  -1     363      50
   2  22   1     356      90
 -22  -2  -1     415      61
  24 -22  -1     289      37
  24 -22  -1     368      43
   2 -24  -1     283      78
  22 -24   1     373      54
  -2  24  -1     419      90
 -22  24   1     367      64
  22   2  -1     392      58
  -2 -22   1     282      79
  -2  24   1     262      88
  22   2   1     346      41
   2 -24   1     367      80
   2  22  -1     359      94
  -2 -22  -1     424      83
 -22  -2   1     293      64
  22 -24  -1     294      53
 -24  22   1     384      65
 -22  24  -1     449      62
  22 -24  -1     322      63
  22   2   1     276      38
  24 -23  -1     498      51
  23 -24   1     503      43
  -1  24  -1     590      98
 -23  24   1     713      71
  23   1  -1     479      47
  -1 -23   1     529      86
   1 -24  -1     540      88
  24 -23  -1     464      44
   1  23   1     514      97
  23 -24   1     586      50
  23   1  -1     571      55
 -23  -1   1     601      73
  -1 -23  -1     572      89
  24  -1  -1     474      36
  23 -24  -1     458      61
  24  -1  -1     526      41
  24  -1  -1     474      33
 -24  23   1     562      64
  23 -24  -1     527      54
 -23  24  -1     735      68
   1  23  -1     415      99
   1 -24   1     692      89
  -1  24   1     601      98
  24   0  -1      20      34
   0  24  -1      39      89
   0 -24  -1      77      77
  24   0  -1       0      40
   0 -24   1      51      75
   0  24   1       1      92
  24 -24  -1      36      41
  24 -24  -1      41      50
  24   0  -1       5      36
 -24  24   1     120      57
 -13  25   1     632      80
  13 -25   1     677      70
  12  13   1     625      67
  12 -25  -1     583      74
  12  13   1     513      76
  13  12  -1     463      64
  12 -25  -1     728      76
  13  12  -1     509      65
  12 -25  -1     593      85
  12  13   1     460      63
  13  12  -1     601      80
 -13 -12  -1     645      81
  13 -25   1     567      68
 -12 -13   1     466      79
 -12  25  -1     582      78
  13 -25   1     582      81
  12  13  -1     549      79
 -13 -12   1     534      79
 -12  25   1     568      81
  13 -25  -1     511      71
 -13  25  -1     575      78
  12  13  -1     562      68
  12 -25   1     467      79
  12 -25   1     574      71
  13  12   1     516      62
  12  13  -1     605      71
  13  12   1     573      62
  12 -25   1     490      70
 -12 -13  -1     592      80
  13  12   1     591      77
  13 -25  -1     627      85
  13 -25  -1     532      71
 -14  25   1      19      62
 -14 -11  -1       1      61
 -11  25  -1      20      65
  14  11  -1      23      64
  14 -25   1       1      50
  11 -25  -1       1      56
  11 -25  -1      49      69
  14  11  -1       1      49
  11  14   1       4      54
  14  11  -1       1      50
 -11 -14   1       1      65
  14 -25   1       1      50
  11  14   1       2      65
  14 -25   1       1      62
  14  11   1       1      47
 -14 -11   1       1      62
  11  14  -1       1      58
  11 -25   1      66      67
  11 -25   1       2      57
  14 -25  -1       1      63
  14  11   1       1      59
 -11 -14  -1       2      65
  11  14  -1      24      57
  11  14  -1       1      66
  14  11   1      72      46
 -11  25   1      66      67
  14 -25  -1       1      53
  11 -25   1      31      58
 -14  25  -1      54      60
  14 -25  -1       1      56
  15  10  -1     236      51
  15  10  -1     352      70
  15 -25   1     275      54
  10 -25  -1     440      73
 -15  25   1     270      68
 -10  25  -1     216      71
  10  15   1     157      61
 -15 -10  -1     241      69
  10  15   1     277      72
  15  10  -1     291      53
  15 -25   1     249      54
 -10 -15   1     320      76
  10 -25  -1     374      84
  15 -25   1     181      65
  15 -25  -1     330      71
 -10  25   1     409      76
  15  10   1     321      66
  15  10   1     310      48
 -15  25  -1     370      69
  10 -25   1     539      74
  15 -25  -1     214      60
 -15 -10   1     347      71
  15 -25  -1     269      56
  15  10   1     311      47
  10 -25   1     270      75
  10  15  -1     378      77
 -10 -15  -1     261      73
  10  15  -1     324      67
  -9 -16   1     558      82
  16 -25   1     472      55
  16 -25   1     675      58
 -16  25   1     729      79
   9 -25  -1     607      80
  16   9  -1     563      53
   9 -25  -1     573      65
  16   9  -1     674      56
   9  16   1     588      84
  16   9  -1     625      75
   9 -25  -1     638      90
  -9  25  -1     559      82
 -16  -9  -1     522      76
  16 -25   1     529      72
   9 -25   1     703      82
   9  16  -1     775      92
 -16  25  -1     685      76
  -9 -16  -1     479      81
 -16  -9   1     714      82
   9 -25   1     609      88
  16   9   1     516      75
  16   9   1     606      70
  16 -25  -1     666      65
  16 -25  -1     508      74
  -9  25   1     591      84
  16   9   1     615      48
  16   9   1     561      46
  16 -25  -1     584      61
   8 -25  -1      18      66
 -17  25   1      79      63
  17   8  -1      93      60
  -8  25  -1       2      69
  17 -25   1     146      63
  17   8  -1     102      40
  17 -25   1      57      38
   8 -25  -1       2      58
  17 -25   1      82      40
   8  17   1       2      67
  -8 -17   1     100      70
  17   8  -1       6      38
   8 -25  -1      96      78
 -17  -8  -1       2      59
  17 -25   1     142      58
  -8 -17  -1      30      69
 -17  -8   1      37      63
 -17  25  -1     210      65
  17   8   1      90      56
  17 -25  -1      59      60
   8 -25   1     160      79
  17 -25  -1      86      45
  17   8   1      67      30
  17   8   1       2      59
  17 -25  -1      86      47
  17   8   1      35      30
   8 -25   1      60      63
   8  17  -1       2      71
  -8  25   1      98      76
  -7 -18   1     339      79
  -7  25  -1     400      87
 -18  25   1     505      74
  18 -25   1     409      70
  18   7  -1     458      39
  18   7  -1     421      39
   7 -25  -1     445      76
  18 -25   1     411      36
   7  18   1     539      89
   7 -25  -1     614      95
   7 -25  -1     402      73
  18 -25   1     500      66
 -18  -7  -1     432      70
  18   7  -1     314      69
  18   7  -1     421      66
  18 -25   1     419      36
   7  18  -1     449      89
  18 -25  -1     456      70
  18 -25  -1     505      50
  18   7   1     401      64
 -18  -7   1     431      72
  18 -25  -1     434      50
   7 -25   1     460      68
  -7  25   1     380      86
   7 -25   1     435      88
   7 -25   1     567      81
   7  18  -1     488      75
  18   7   1     372      67
  -7 -18  -1     389      79
  18   7   1     390      61
 -18  25  -1     537      73
  -6 -19   1     625      89
 -19  -6  -1     651      78
  19 -25   1     748      77
  -6  25  -1     668     100
  19   6  -1     800      76
   6 -25  -1     753      85
 -19  25   1     738      81
  19   6  -1     662      77
   6  19   1     762      83
   6  19   1     769      97
  19 -25   1     684      70
 -19  -6   1     783      83
  19   6   1     636      68
   6  19  -1     820      87
  19 -25  -1     884      65
  19   6   1     734      74
   6 -25   1     820      97
  19   6   1     658      71
 -19  25  -1     815      82
  -6  25   1     601      94
   6 -25   1     785      83
   6 -25   1     703      90
  19 -25  -1     765      83
   6  19  -1     547      88
  -6 -19  -1     680      89
  19 -25  -1     808      63
  19 -25  -1     653      74
 -20  -5  -1      31      59
  -5  25  -1       6      76
   5  20   1       7      74
  20 -25   1       6      51
  20   5  -1      40      57
   5 -25  -1       6      68
   5  20   1       7      78
  20   5  -1       6      57
  20 -25   1      22      59
 -20  25   1      20      59
  -5 -20   1       7      70
 -20  25  -1      72      56
  -5  25   1       6      78
  20 -25  -1       7      65
  -5 -20  -1      16      70
 -20  -5   1      93      64
   5 -25   1       6      65
  20 -25  -1       9      53
  20   5   1       7      50
  20   5   1       7      51
   5  20  -1       7      78
  20   5   1       7      52
  21 -25   1     443      67
 -21  -4  -1     455      68
 -21  25   1     534      72
  21   4  -1     448      65
  -4  25  -1     444      92
  21 -25   1     334      56
   4 -25  -1     402      81
  -4 -21   1     367      83
  21   4  -1     346      57
   4  21   1     444      92
 -21  25  -1     502      68
  21   4   1     366      56
   4 -25   1     444      79
  -4  25   1     365      89
  21 -25  -1     384      62
 -21  -4   1     317      71
  -4 -21  -1     436      85
  21   4   1     510      57
  21 -25  -1     416      73
   4  21  -1     428      94
  22 -25   1     513      54
  -3 -22   1     458      88
 -22  -3  -1     553      71
   3 -25  -1     588      85
  -3  25  -1     365      90
  22   3  -1     538      65
  22 -25   1     608      65
  22   3  -1     428      55
 -22  25   1     736      78
   3  22   1     587     100
  22 -25  -1     530      70
  22   3   1     461      47
 -22  -3   1     579      75
  22   3   1     463      49
  22 -25  -1     472      60
  -3  25   1     435      93
  -3 -22  -1     542      89
   3  22  -1     538      97
 -22  25  -1     715      70
   3 -25   1     554      84
   2  23   1      59      98
   2 -25  -1      54      72
  25 -23  -1       1      28
  23 -25   1       1      47
  23   2  -1       1      43
  23 -25   1      49      41
  23   2  -1      39      50
  -2 -23   1       1      74
  25 -23  -1       1      33
 -23  25   1     181      61
  -2  25  -1       1      89
  23 -25  -1       1      56
   2 -25   1      88      74
  -2  25   1      52      87
  -2 -23  -1       1      74
 -23  -2   1      41      58
  23   2   1      45      32
  23   2   1      55      33
  23 -25  -1      14      46
 -23  25  -1     130      55
   2  23  -1      59      95
  25 -24  -1     229      46
  24   1  -1     184      47
  24   1  -1     225      45
  24   1  -1     190      40
  -1 -24   1     213      79
   1 -25  -1     172      81
   1  24   1     292     103
  24 -25   1     182      36
  25 -24  -1     198      39
  -1  25  -1     243     103
  24 -25   1     250      42
 -24  25   1     277      65
 -24  -1   1     251      68
 -25  24   1     309      66
  -1 -24  -1     156      80
  24 -25  -1     247      48
  -1  25   1     238     110
   1 -25   1     259      83
  24 -25  -1     193      57
   1  24  -1     442     112
 -13 -13   1       8      67
 -13  26   1       4      71
  13 -26  -1      22      72
 -13 -13  -1       0      68
  13 -26   1      28      69
  13  13  -1       2      54
  13  13   1       4      64
  13 -26  -1      39      64
  13  13  -1       4      68
  13  13  -1       4      53
  13 -26  -1       1      61
  13 -26   1       4      59
 -13  26  -1       4      71
  13  13   1      34      54
  13  13   1       4      52
  13 -26   1       4      56
  14  12  -1     376      60
 -14 -12  -1     415      76
  14 -26   1     345      62
 -12 -14   1     339      78
  12  14   1     346      75
 -14  26   1     300      77
  12 -26  -1     292      70
  14  12  -1     255      58
  14 -26   1     288      74
 -12  26  -1     278      81
  12  14   1     301      63
  12 -26  -1     413      84
  12  14   1     314      62
  14 -26   1     413      64
  14  12  -1     235      71
  12 -26   1     272      77
  12 -26   1     345      69
  12  14  -1     299      76
  14  12   1     284      56
 -12  26   1     375      82
  12 -26   1     383      69
 -14 -12   1     349      74
  14  12   1     399      58
 -14  26  -1     398      79
 -12 -14  -1     291      76
  12  14  -1     397      68
  14 -26  -1     335      77
  12  14  -1     307      65
  14 -26  -1     380      66
  14 -26  -1     318      68
  14  12   1     392      71
  15  11  -1     343      74
  11  15   1     290      65
  11 -26  -1     380      74
  15 -26   1     311      60
  11 -26  -1     307      82
  11  15   1     393      80
  15  11  -1     283      57
  15  11  -1     266      56
 -15  26   1     290      77
  15 -26   1     429      76
  15 -26   1     312      59
 -11 -15   1     266      75
 -11  26  -1     263      81
 -15 -11  -1     231      70
 -15 -11   1     323      75
  11 -26   1     278      68
  15 -26  -1     320      79
  15 -26  -1     383      66
  15 -26  -1     256      60
  11  15  -1     435      82
  11  15  -1     467      72
  15  11   1     360      53
 -15  26  -1     343      76
  15  11   1     293      70
 -11 -15  -1     384      81
 -11  26   1     290      80
  15  11   1     361      53
  11 -26   1     386      82
  16  10  -1      55      63
  10  16   1      29      68
 -16 -10  -1       8      64
 -10 -16   1       2      66
 -16  26   1      72      66
  16 -26   1       3      48
 -10  26  -1       3      71
  10 -26  -1      73      64
  16  10  -1       2      46
  10 -26  -1       3      75
  16 -26   1      31      60
  16  10  -1       2      44
  16 -26   1       3      46
 -16 -10   1      50      64
  16  10   1       3      58
  16 -26  -1       3      54
  10  16  -1       2      62
 -16  26  -1      11      64
 -10 -16  -1      33      70
  16 -26  -1       5      51
  10  16  -1       2      73
  16  10   1       3      40
  16 -26  -1       3      62
  10 -26   1      31      72
  16  10   1       3      39
 -10  26   1       3      68
  10 -26   1       2      61
   9  17   1     402      83
   9 -26  -1     316      73
  17 -26   1     367      68
   9 -26  -1     276      86
  17   9  -1     317      48
  17 -26   1     331      49
  17 -26   1     332      49
  -9  26  -1     298      80
 -17  -9  -1     344      74
 -17  26   1     454      76
  -9 -17   1     349      79
  17   9  -1     446      73
  17   9  -1     299      48
  17 -26  -1     368      56
  17 -26  -1     433      76
  -9  26   1     346      81
  17   9   1     227      64
  17   9   1     349      39
   9  17  -1     436      85
   9 -26   1     483      86
 -17  -9   1     380      74
  -9 -17  -1     291      79
 -17  26  -1     444      74
  17 -26  -1     344      57
  17   9   1     294      38
   9 -26   1     376      73
 -18  26   1     549      78
  18   8  -1     381      44
  18   8  -1     302      42
   8 -26  -1     356      77
   8 -26  -1     482      74
  18 -26   1     382      43
  -8 -18   1     353      85
  -8  26  -1     302      82
  18 -26   1     409      43
 -18  -8  -1     341      74
   8 -26  -1     257      85
  18   8  -1     381      71
  18 -26   1     360      67
   8  18   1     250      78
 -18  -8   1     324      74
  -8  26   1     413      86
  -8 -18  -1     323      77
   8  18  -1     510      91
   8 -26   1     367      80
  18   8   1     494      70
  18 -26  -1     422      55
 -18  26  -1     505      74
  18   8   1     375      71
  18 -26  -1     362      51
  18 -26  -1     362      70
  18   8   1     364      65
   8 -26   1     514      96
  19   7  -1      14      62
  -7 -19   1      22      72
  19   7  -1      18      26
  19   7  -1      14      26
  19 -26   1      15      55
   7  19   1      18      76
 -19  -7  -1      43      63
  19 -26   1      12      63
  19   7  -1      18      61
   7 -26  -1      17      63
  -7  26  -1      12      78
 -19  26   1      96      63
   7 -26   1      65      81
 -19  26  -1      94      62
  19 -26  -1      17      39
 -19  -7   1      34      65
   7 -26   1      15      58
   7 -26   1      82      74
  19 -26  -1      15      60
   7  19  -1      18      78
   7  19  -1      18      73
  19 -26  -1      17      40
  -7  26   1      28      79
  19   7   1      14      56
  19   7   1      17      59
  -7 -19  -1      86      72
  19   7   1      28      56
 -20  -6  -1     363      72
 -20  26   1     444      70
  20 -26   1     266      67
  -6  26  -1     227      83
   6 -26  -1     386      77
  20   6  -1     245      66
  20 -26   1     330      61
  -6 -20   1     320      80
   6  20   1     490      89
  20   6  -1     343      67
  20   6   1     380      60
  20   6   1     284      60
  20 -26  -1     299      62
   6 -26   1     248      69
 -20  26  -1     439      70
  20   6   1     282      62
  20 -26  -1     338      31
  -6 -20  -1     288      79
  20 -26  -1     318      73
 -20  -6   1     350      74
   6  20  -1     166      78
  20 -26  -1     350      32
  -6  26   1     349      87
   5  21   1     709      93
  -5  26  -1     627      96
  -5 -21   1     713      95
  21 -26   1     597      63
 -21  -5  -1     687      79
  21   5  -1     638      68
   5 -26  -1     671      86
  21 -26   1     579      70
 -21  26   1     798      80
  21   5  -1     674      73
  21   5   1     535      61
   5  21  -1     818      97
   5 -26   1     688      84
  21 -26  -1     586      79
 -21  -5   1     633      79
  21   5   1     525      61
  21 -26  -1     594      68
  -5 -21  -1     526      89
  -5  26   1     590      98
  22   4  -1       3      49
  -4 -22   1       3      74
   4 -26  -1     178      75
  -4  26  -1       3      88
  22 -26   1      27      46
 -22  26   1     168      65
 -22  -4  -1      98      63
   4  22   1      27      95
  22 -26   1      56      57
  22   4  -1      13      57
   4  22  -1     230      97
  22   4   1      51      44
  -4  26   1       3      87
  -4 -22  -1       3      74
  22 -26  -1       2      51
 -22  -4   1      47      63
 -22  26  -1     139      59
   4 -26   1       3      71
  22   4   1       3      41
  22 -26  -1      57      65
  23   3  -1     156      48
  23   3  -1     140      55
 -23  26   1     380      72
   3 -26  -1     266      83
  23 -26   1     156      54
  23 -26   1     157      47
 -23  -3  -1     190      64
  -3 -23   1     144      81
  -3  26  -1     282     102
   3  23   1     278     102
 -23  26  -1     291      65
   3 -26   1     261      80
  -3 -23  -1     281      86
  23   3   1     117      41
  23 -26  -1     129      63
   3  23  -1     279      99
 -23  -3   1     151      68
  23 -26  -1     142      53
  23   3   1     166      38
  -3  26   1     319     102
 -13  27  -1     752      90
  13 -27  -1     685      91
  14 -27   1     771      89
  13  14   1     650      70
 -14  27   1     755      88
  14  13  -1     894      91
  14 -27   1     802      76
  14 -27   1     816      75
  14  13  -1     706      71
 -14 -13  -1     625      87
  13  14   1     594      82
  14  13  -1     821      76
 -13 -14   1     750      93
  13 -27  -1     760      80
  13  14   1     677      73
  14  13   1     808      69
  14  13   1     713      68
  14  13   1     635      84
  13  14  -1     863      94
  14 -27  -1     753      91
  14 -27  -1     761      80
  13 -27   1     628      86
 -13  27   1     759      89
  13 -27   1     886      81
  14 -27  -1     820      80
 -14  27  -1     770      88
  13  14  -1     684      73
  13 -27   1     673      77
 -13 -14  -1     824      93
  13  14  -1     762      77
 -14 -13   1     777      93
  15 -27   1     102      70
 -15  27   1      81      70
  15  12  -1      35      56
  12 -27  -1      74      65
  12  15   1     108      61
  15  12  -1       2      68
  12 -27  -1     175      79
  15 -27   1     122      58
  15  12  -1     121      55
 -15 -12  -1      93      69
  15 -27   1     107      57
  12  15   1      83      61
  12  15   1       0      70
 -12  27  -1     138      75
 -12 -15   1      90      71
  12 -27   1      95      64
  15  12   1      82      51
  15 -27  -1     104      72
 -15 -12   1      93      72
  15  12   1     120      50
 -15  27  -1     190      70
  12  15  -1      71      72
  12 -27   1      69      73
  12 -27   1     180      69
  15 -27  -1     116      62
 -12 -15  -1     128      74
  15 -27  -1       0      58
  15  12   1      85      69
  12  15  -1     103      63
 -12  27   1     145      72
  12  15  -1      54      62
 -11 -16   1     146      75
 -16 -11  -1     108      70
  16 -27   1     109      70
  16  11  -1     137      52
  16  11  -1     127      70
  16 -27   1      96      53
 -11  27  -1      20      74
 -16  27   1     147      71
  16  11  -1      81      51
  16 -27   1      76      53
  11 -27  -1     125      69
  11  16   1      42      76
  11 -27  -1      58      81
  11  16   1      61      64
  16 -27  -1      82      57
  11 -27   1     145      78
  16  11   1     112      46
  11 -27   1     257      72
 -11 -16  -1      79      74
 -11  27   1     200      78
  16 -27  -1     119      73
 -16  27  -1     165      69
  11  16  -1     276      70
 -16 -11   1     102      71
  16  11   1     203      68
  16 -27  -1     123      61
  11  16  -1     121      79
  16  11   1     132      47
  17  10  -1     357      73
 -10 -17   1     338      84
 -17  27   1     371      75
  10 -27  -1     265      76
  10 -27  -1     335      87
  17  10  -1     247      50
  10  17   1     236      78
  17 -27   1     365      54
  17 -27   1     257      70
 -10  27  -1     327      81
 -17 -10  -1     321      76
  17 -27   1     267      53
  17  10  -1     233      50
 -17  27  -1     287      71
  17 -27  -1     346      59
  17  10   1     297      43
  10 -27   1     387      79
 -17 -10   1     364      77
 -10 -17  -1     326      79
  17 -27  -1     337      60
  10  17  -1     257      82
  17  10   1     275      41
  10 -27   1     388      87
  17 -27  -1     368      75
  10  17  -1     256      72
  17  10   1     344      69
 -10  27   1     367      80
  -9  27  -1       9      76
  18 -27   1       3      59
  -9 -18   1      45      73
 -18  -9  -1      16      62
  18   9  -1       3      39
  18 -27   1       3      39
   9  18   1      43      74
 -18  27   1      56      65
  18   9  -1       3      64
  18   9  -1       2      39
   9 -27  -1      12      70
  18 -27   1       3      37
   9 -27  -1       3      78
  18   9   1       3      58
  -9  27   1       3      73
  -9 -18  -1      40      72
  18 -27  -1       3      64
   9  18  -1       3      72
  18   9   1       3      24
  18 -27  -1       3      46
   9 -27   1       3      65
 -18  -9   1       3      64
  18 -27  -1       1      48
   9 -27   1       3      72
 -18  27  -1      14      65
  19 -27   1     197      31
  19   8  -1     266      35
  19 -27   1     213      64
  19   8  -1     243      71
  -8 -19   1     108      73
 -19  27   1     274      72
 -19  -8  -1     402      75
  19   8  -1     194      33
   8  19   1     221      85
  19 -27   1     250      32
  -8  27  -1     193      84
  19   8   1     306      66
  19 -27  -1     281      68
  19 -27  -1     257      47
  -8  27   1     297      82
 -19  27  -1     316      70
  19   8   1     192      60
  19   8   1     175      68
  -8 -19  -1     225      77
   8  19  -1     326      90
   8 -27   1     143      76
   8 -27   1     250      89
  19 -27  -1     197      47
 -19  -8   1     297      74
  20 -27   1     275      62
  -7  27  -1     282      91
  20 -27   1     270      72
   7  20   1     288      87
  20   7  -1     367      71
 -20  27   1     436      74
   7 -27  -1     339      75
  -7 -20   1     304      81
 -20  -7  -1     397      77
  -7  27   1     278      92
  20   7   1     324      61
  20 -27  -1     282      38
  -7 -20  -1     247      80
  20 -27  -1     256      37
  20   7   1     275      67
 -20  27  -1     355      73
  20   7   1     292      64
 -20  -7   1     275      74
  20 -27  -1     349      68
  21   6  -1      36      62
 -21  -6  -1      16      66
  -6  27  -1       4      90
  21   6  -1       3      61
  21 -27   1       7      53
  -6 -21   1      39      77
   6 -27  -1      38      69
  21 -27   1      64      64
 -21  27   1      42      64
 -21  27  -1     159      65
  21   6   1       4      54
  21 -27  -1      61      59
  -6  27   1      80      94
  21   6   1       9      55
   6 -27   1       4      64
 -21  -6   1      33      66
  -6 -21  -1       3      73
   6  21  -1      72      80
  14 -28   1       0      61
 -14 -14  -1      10      72
  14 -28  -1       0      64
  14 -28   1     108      76
  14  14   1       0      57
  14  14   1      72      56
 -14  28  -1       0      69
  14  14  -1      88      63
  14  14  -1       0      57
  14  14   1       0      66
  14 -28   1       0      60
 -14  28   1      41      75
  14 -28  -1      14      76
 -14 -14   1      67      74
  14 -28  -1       0      63
  14  14  -1      12      74
  13 -28  -1     213      69
 -15  28   1     270      77
  15  13  -1     209      58
 -15 -13  -1     205      75
  15  13  -1     155      60
  13  15   1     242      66
  13  15   1     256      64
  13 -28  -1     162      81
  15 -28   1     157      63
  13  15   1      69      75
  15 -28   1     229      76
  15  13  -1     283      77
 -13  28  -1     224      79
 -13 -15   1     257      81
  15 -28   1     263      64
 -15 -13   1     179      77
  15 -28  -1     284      82
  15  13   1     283      56
  13 -28   1     195      83
  13  15  -1     129      63
  15  13   1     120      72
  13 -28   1     161      69
 -15  28  -1     312      79
  13  15  -1     173      67
  13  15  -1     241      85
  15  13   1     200      58
 -13 -15  -1     257      83
  15 -28  -1     130      66
  15 -28  -1     161      66
  13 -28   1     250      71
 -13  28   1     177      79
 -16 -12  -1     262      78
  16 -28   1     200      61
 -16  28   1     362      78
  12  16   1     116      76
  12  16   1     216      66
  16  12  -1     195      56
  16 -28   1     266      76
  12 -28  -1     319      85
  16  12  -1     310      79
  16 -28   1     289      61
 -12  28  -1     212      82
 -12 -16   1     118      76
  12 -28  -1     178      73
  16  12  -1     199      57
  12  16   1     230      67
 -12 -16  -1     211      81
  16  12   1     286      51
  12 -28   1     220      72
 -12  28   1     244      82
 -16  28  -1     372      77
  12  16  -1     290      70
  16 -28  -1     238      66
  16  12   1     286      71
 -16 -12   1     240      79
  16 -28  -1     347      79
  12 -28   1     302      85
  16  12   1     251      51
  16 -28  -1     299      66
  12  16  -1     326      82
  17 -28   1      57      68
  11 -28  -1      24      81
 -11  28  -1       0      78
  17  11  -1       0      47
  17 -28   1       0      49
 -17  28   1      63      72
 -17 -11  -1       0      68
  17  11  -1       0      48
  11  17   1       0      73
 -11 -17   1      50      76
  11 -28  -1       0      68
  17  11  -1       0      69
  17 -28   1       0      50
 -17 -11   1       0      71
 -17  28  -1      87      71
  17  11   1      23      64
  17  11   1       0      41
  17 -28  -1       0      55
  17  11   1       0      41
  11  17  -1       0      69
  11 -28   1       0      68
 -11  28   1       0      74
  17 -28  -1       0      69
  11  17  -1       0      66
 -11 -17  -1      28      74
  11 -28   1       0      76
  17 -28  -1       0      56
  10 -28  -1     258      78
  18 -28   1     229      48
  18  10  -1     192      47
 -18  28   1     276      76
  10 -28  -1     169      88
  10  18   1     304      87
 -10 -18   1     175      79
 -18 -10  -1     193      78
  18  10  -1     257      48
  18 -28   1     274      48
  18  10  -1     364      76
  18 -28   1     186      72
 -10  28  -1     307      90
 -10  28   1     291      88
  10  18  -1     168      73
 -18  28  -1     384      78
  18  10   1     226      35
 -10 -18  -1     280      81
  18 -28  -1     242      74
 -18 -10   1     189      77
  18 -28  -1     283      58
  18  10   1     243      35
  18  10   1     264      70
  10 -28   1     254      77
  10  18  -1     368      88
  10 -28   1     257      88
  18 -28  -1     363      60
  19   9  -1     258      73
  19 -28   1     272      39
   9 -28  -1     307      82
  19 -28   1     269      69
  19 -28   1     269      38
  19   9  -1     245      39
   9  19   1     258      85
 -19  28   1     303      79
  -9  28  -1     236      89
 -19  -9  -1     271      77
  19   9  -1     208      38
 -19  28  -1     375      78
  19   9   1     155      65
  19 -28  -1     274      51
  19 -28  -1     218      71
  -9  28   1     200      91
   9  19  -1     332      89
   9 -28   1     341      84
   9 -28   1     177      88
  19 -28  -1     287      52
   0   0   2   98556     547
   0   0   2  102303     563
   0   0  -2  101500     558
   0   0  -2  101187     554
   0   0  -2  101583     551
   0   0   2  102664     584
   0   0  -2  101197     611
   0   0   2  102120     566
   0   0   2  103236     604
  -1   1  -2      10      25
  -1   0   2      16      34
   0  -1   2      15      33
  -1   0   2      22      38
   1  -1   2      10      29
   0   1   2      27      30
  -1   1  -2      14      32
   1  -1   2      18      32
   1   0  -2      29      40
   0   1   2      20      37
   0  -1   2      19      32
   1   0  -2      20      33
   1  -1   2      14      27
  -1   0   2       9      24
   0  -1   2      30      33
  -1   1   2      25      37
   0   1  -2      15      33
   1  -1  -2      19      30
   1  -1   2      17      24
   1   0   2      17      32
  -1   0  -2      22      26
   1   0   2      27      23
   1   0   2      20      33
   1   0   2      24      28
   0   1   2       8      30
   0  -1   2       6      24
   0   1  -2      15      31
   0  -1  -2      13      33
  -1   1   2      19      33
   1   0   2      23      27
   0   1   2      25      34
   1  -1  -2      26      35
  -1   0  -2      17      29
   1   0  -2      20      33
   0  -1  -2      20      33
  -1   0   2      25      37
   1  -1  -2      21      33
   0  -1   2      13      26
   1   0  -2      17      35
   1  -1  -2      21      33
   0  -1  -2      24      31
   0   1  -2      18      31
   0   1   2      20      33
  -1   0   2      15      31
   1  -1   2      15      34
   1  -1  -2      26      38
   1   1  -2   64916     908
  -1  -1  -2   63482     917
   1   1   2   62925     907
   1   1  -2   61976     933
  -1   2   2   64817     913
  -1   2  -2   63157     980
   2  -1   2   64017     922
  -2   1   2   63495     934
  -1   2   2   63736     983
   1  -2  -2   64593     931
  -2   1  -2   65081     942
   1  -2  -2   61777     917
   1  -2  -2   65028     918
   1  -2  -2   64612     952
   1   1   2   63161     967
   1   1   2   62816     924
  -1   2  -2   66997     936
   1   1  -2   64694     993
   1  -2   2   65266     933
   2  -1  -2   64242     943
  -2   1   2   61641     883
  -1   2   2   65891     919
   2  -1   2   62509     885
  -2   1  -2   63661     942
  -2   1   2   63679     998
  -1  -1   2   64661     905
  -1  -1   2   63519     989
  -1   2  -2   64722     893
  -1   2   2   64120     938
  -2   1   2   64296     913
  -1  -1   2   63856     910
   1   1   2   62284     914
  -1  -1   2   62849     899
  -1   2   2   62590     918
   2  -1  -2   62621     893
   1   1  -2   63939     891
  -1  -1  -2   63064     981
   1  -2   2   64480     912
   1  -2   2   64187     974
   1   1   2   63978     921
   2  -1  -2   63365     908
   1   1  -2   63930     937
   1  -2   2   60785     917
   1  -2  -2   64413     994
   2  -1  -2   65007     994
   2  -1  -2   63055     932
   2  -1   2   64713     889
  -1  -1   2   62350     905
   2   0  -2   26883     426
   2   0   2   25873     445
   0   2   2   26802     435
   2  -2  -2   26368     475
   0  -2   2   27440     437
  -2   0   2   26055     416
   2  -2   2   27251     441
   2  -2  -2   26788     427
   2  -2  -2   26245     426
  -2   2   2   26756     428
   0  -2  -2   26858     472
   0   2   2   26500     438
   0  -2   2   27072     428
   0   2   2   27410     471
   2  -2   2   26677     428
   2   0   2   26420     429
  -2   2  -2   26500     459
   2   0   2   26740     430
  -2   0   2   27229     429
  -2   2   2   27082     415
   0  -2  -2   26575     426
  -2   0  -2   25948     450
   0  -2  -2   26259     430
  -2   2   2   27281     483
  -2   0   2   26507     415
   2  -2  -2   26641     428
   2   0  -2   26942     431
   0  -2   2   26611     426
   0   2   2   27455     445
   0   2  -2   26580     445
   0  -2   2   26241     465
   0   2  -2   26358     423
   2  -2   2   26631     449
   2   0  -2   26416     426
   2   0  -2   25987     428
  -2   0   2   27217     461
   0   2  -2   26364     482
  -2   0  -2   26362     457
   0   2   2   26768     433
   2  -2  -2   26988     434
   2   0  -2   26754     452
   0   2  -2   26755     417
   1  -3  -2    3141      90
   1  -3  -2    3296      85
  -1  -2   2    3328      89
   3  -2  -2    3240      85
  -1   3  -2    3273      85
   2   1  -2    3375      88
   1  -3  -2    3277      87
   3  -2  -2    3258      89
   3  -2  -2    3389      85
  -3   1   2    3119      84
   1  -3  -2    3404      89
   3  -1   2    3290      74
   2   1  -2    3335      91
  -1  -2   2    3268      87
  -1  -2   2    3250      84
  -3   1   2    3337      87
  -2   3   2    3280      87
  -3   1   2    3289      88
  -2   3   2    3242      89
   1   2   2    3191      79
   2  -3   2    3394      73
  -1  -2   2    3354      90
   2  -3   2    3352      78
   3  -2  -2    3315      85
   1  -3  -2    3268      82
   2  -3   2    3225      83
   1   2   2    3303      86
  -2   3   2    3249      88
  -1   3  -2    3235      83
  -2   3   2    3183      82
   1   2   2    3285      84
   2  -3   2    3360      82
   2   1  -2    3309      85
   2   1  -2    3282      82
   2  -3   2    3299      72
  -2  -1  -2    3341      78
   1   2   2    3357      81
   3  -1   2    3176      75
  -2   3   2    3254      84
   1   2  -2    2898      84
  -2   3  -2    2839      74
   2  -3  -2    2857      80
  -2  -1   2    2885      82
  -3   2   2    2820      84
  -1   3   2    2912      87
  -2  -1   2    2931      81
   1  -3   2    2849      85
   2  -3  -2    2825      87
   3  -1  -2    2903      81
   1  -3   2    2891      83
   1   2  -2    2879      83
  -1  -2  -2    2932      82
   1  -3   2    2915      80
   2   1   2    2765      72
   1   2  -2    2735      87
   3  -1  -2    2908      78
  -1  -2  -2    2855      81
   1   2  -2    2936      85
   3  -2   2    2885      72
   2   1   2    2890      78
   2   1   2    2876      66
   3  -1  -2    2825      83
  -1  -2  -2    2797      78
  -1   3   2    2851      80
  -2  -1   2    2907      88
   3  -1  -2    2917      80
  -2  -1   2    2868      86
  -1   3   2    2887      85
  -3   2   2    2865      83
   2  -3  -2    2798      84
   3  -1  -2    2951      86
  -3   2   2    2768      80
   2  -3  -2    2772      81
   1   2  -2    2966      80
   3  -2   2    2856      64
  -1   3   2    2878      82
   3  -2   2    2890      73
   2   1   2    2912      79
  -1   3   2    2924      85
   1  -3   2    2875      79
   0  -3  -2    2270      62
   3   0  -2    2261      63
   3  -3  -2    2179      65
   3   0  -2    2234      66
   0   3   2    2273      67
   0  -3   2    2178      65
   0  -3  -2    2245      66
   3   0   2    2189      56
  -3   3   2    2153      69
   3   0  -2    2204      64
   3  -3  -2    2207      61
   0   3  -2    2170      65
  -3   0   2    2171      70
  -3   0   2    2192      63
   3   0   2    2123      48
   3  -3  -2    2214      64
   3   0  -2    2242      70
   0   3   2    2232      63
   3  -3  -2    2077      70
   3  -3   2    2250      57
   0   3  -2    2195      68
   3  -3   2    2228      50
   3  -3  -2    2177      64
  -3   3   2    2228      65
   0   3   2    2251      64
  -3   0   2    2197      65
   0  -3   2    2238      66
   0  -3   2    2247      68
   3   0  -2    2251      61
   3   0   2    2224      55
   0   3  -2    2231      66
   0   3   2    2171      69
   0  -3  -2    2206      67
   0  -3   2    2291      70
   3  -3   2    2206      58
   4  -2  -2   95620    1175
   4  -2   2   96301    1075
   2   2  -2   95657    1078
   2  -4  -2   95778    1069
   4  -2  -2   97299    1124
   4  -2  -2   96452    1137
   2  -4  -2   95319    1193
   2   2  -2   99549    1108
  -2  -2  -2   95985    1177
   4  -2  -2   96630    1085
   2   2  -2   96080    1110
  -2  -2   2   97621    1196
  -2   4  -2   95319    1183
   2   2  -2   97284    1194
  -2   4   2   96484    1076
   2  -4  -2   95644    1140
   2  -4   2   96118    1138
  -4   2   2   96803    1187
   4  -2  -2   94390    1078
  -2  -2   2   95336    1120
   2  -4   2   97897    1161
  -2   4   2   93615    1188
   2  -4  -2   98172    1154
  -2   4  -2   94216    1097
   4  -2   2   94376    1076
   2   2  -2   98604    1135
   2   2   2   93361    1076
   2  -4   2   96383    1123
   2  -4  -2   99157    1117
   2   2   2   94702    1135
  -2   4   2   94603    1094
   2   2   2   97471    1125
  -2   4   2   94456    1080
   2  -4   2   96649    1109
   2   2   2   95041    1153
  -4   2   2   94148    1121
   1   3   2   57393     777
  -3   4   2   55155     700
   1   3   2   56136     787
   4  -1   2   55183     714
   4  -3  -2   56501     744
  -1  -3   2   56120     823
   1  -4  -2   55844     746
   4  -3  -2   55663     746
   3   1  -2   57112     771
   3   1  -2   56164     783
   4  -1   2   55243     716
  -1   4  -2   56471     738
  -1  -3   2   55283     708
  -4   1   2   55510     707
   3  -4   2   56925     738
   3  -4   2   57135     758
   3   1  -2   54488     689
  -3   4   2   58292     811
  -3   4   2   56862     791
   3   1  -2   55972     731
  -4   1   2   54978     767
   4  -3  -2   56561     739
   3  -4   2   55905     716
   4  -3  -2   56771     779
   1  -4  -2   54805     729
   4  -3  -2   54949     718
  -1   4  -2   55535     794
   3   1  -2   56682     724
  -3   4   2   57080     734
  -1  -3   2   59609     744
  -3  -1  -2   56838     759
   1  -4  -2   53908     796
  -1  -3   2   54517     704
   1   3   2   55676     727
   1  -4  -2   55014     711
   1  -4  -2   56123     720
   1   3   2   55479     727
  -1   4   2   56432     767
  -1  -3  -2   56734     737
   3   1   2   55986     738
   3  -4  -2   55277     717
   3  -4  -2   58542     804
  -1  -3  -2   56485     759
   1  -4   2   58034     795
  -4   3   2   57265     811
  -3  -1   2   57633     827
   1   3  -2   55229     734
  -4   3   2   56251     716
   3   1   2   57543     739
   4  -1  -2   57410     752
  -1  -3  -2   56733     813
  -1   4   2   56436     710
   4  -3   2   58936     735
   3  -4  -2   57981     759
   4  -3   2   56794     738
  -3   4  -2   58304     781
   3  -4  -2   56613     731
   1  -4   2   56459     760
   4  -1  -2   56887     771
  -1   4   2   55386     802
   4  -1  -2   58181     718
   3   1   2   57469     724
   4  -1  -2   58133     795
   1  -4   2   56697     761
  -3  -1   2   57545     743
   1   3  -2   56482     768
  -3  -1   2   58026     746
   1   3  -2   57354     818
  -1   4   2   56188     718
  -1   4   2   57431     740
  -1  -3  -2   54581     721
   1   3  -2   58080     750
   4  -1  -2   57335     756
   3  -4  -2   55304     763
   1  -4   2   57568     736
   0  -4  -2    6390     101
   0  -4   2    6545     103
  -4   4   2    6607     104
   4  -4  -2    6507     102
   4  -4  -2    6710      97
   4  -4  -2    6490      99
   4   0  -2    6454     100
   0   4   2    6444     107
   0  -4   2    6490     107
  -4   4   2    6380     107
   4   0  -2    6468     106
   4   0  -2    6561      97
   4   0   2    6504      80
  -4   0   2    6479     104
   4   0  -2    6460      99
   0  -4   2    6821     109
   4  -4   2    6474      93
   4  -4  -2    6495     106
   4  -4   2    6395      83
  -4   0   2    6451     107
   4   0   2    6335      90
   0  -4  -2    6457     108
   0   4  -2    6411     106
   0  -4  -2    6638     107
   4  -4  -2    6643     101
   0  -4  -2    6433     106
   0   4   2    6591     105
   4  -4   2    6476      91
   0   4   2    6576     101
   0  -4   2    6451     110
   4   0   2    6520      90
   0   4   2    6301     106
   2   3   2   41794     510
   5  -3  -2   44468     489
   2   3   2   42836     504
  -2  -3   2   43603     554
   3   2  -2   43691     494
   3   2  -2   43909     506
   5  -3  -2   43742     504
   3  -5   2   44882     526
   2  -5  -2   43877     510
  -3   5   2   43866     495
   5  -3  -2   44329     528
   2  -5  -2   44540     494
  -3   5   2   43270     508
  -5   2   2   43329     545
   2  -5  -2   44247     509
   3  -5   2   44157     487
   3   2  -2   44182     492
  -2  -3   2   44268     496
  -2   5  -2   44061     506
   2   3   2   43448     537
   5  -2   2   44419     493
   5  -3  -2   43688     531
  -3   5   2   43850     561
   3   2  -2   44086     510
   3   2  -2   44052     545
   3  -5   2   44136     518
   2  -5  -2   43991     508
  -3  -2  -2   43734     546
   2  -5  -2   43772     496
   5  -2   2   42715     494
   3  -5   2   46611     529
  -2   5  -2   44190     541
   5  -3  -2   43675     487
   2  -5  -2   44352     539
   3  -5   2   44494     515
  -2  -3   2   44495     511
   2   3   2   44006     504
  -3   5  -2   40194     491
   3  -5  -2   40828     453
  -2   5   2   41006     455
  -3  -2   2   40623     469
   5  -2  -2   40706     461
   5  -2  -2   39922     448
  -2   5   2   40564     455
   5  -3   2   38580     452
   3   2   2   39577     470
   5  -2  -2   40751     485
   2   3  -2   40398     453
   5  -2  -2   40330     446
   2   3  -2   39738     469
   5  -3   2   41059     451
   2   3  -2   39599     466
   5  -2  -2   39848     463
  -2   5   2   39616     468
  -3  -2   2   40296     508
   2   3  -2   40739     455
  -3  -2   2   40209     455
   3  -5  -2   40622     466
   3  -5  -2   39312     468
   2  -5   2   40770     466
   3   2   2   40388     460
   3  -5  -2   40371     492
   2  -5   2   40923     464
   2  -5   2   39969     500
  -5   3   2   39734     494
   2   3  -2   40347     505
  -2   5   2   38847     492
  -2  -3  -2   39898     489
   3   2   2   39353     444
   2  -5   2   38751     465
   3  -5  -2   40216     454
  -2  -3  -2   39496     463
   5  -1   2   26297     286
   4   1  -2   27293     308
   1  -5  -2   26679     300
   5  -4  -2   27399     294
   1   4   2   27398     296
   5  -4  -2   27142     291
   5  -4  -2   27262     305
  -1   5  -2   27022     321
   4  -5   2   27335     296
   1  -5  -2   27254     308
  -5   1   2   27003     316
   5  -4  -2   27033     302
  -1  -4   2   27311     312
  -1  -4   2   27046     301
  -1   5  -2   27872     308
   1  -5  -2   27051     324
   4  -5   2   27351     285
   4   1  -2   27045     294
   1   4   2   27194     317
   4   1  -2   27220     316
   5  -1   2   27095     285
  -1  -4   2   26971     324
  -1  -4   2   27244     310
   1  -5  -2   27519     299
   1   4   2   27051     307
   4   1  -2   26595     304
   5  -4  -2   27453     310
  -4   5   2   26987     307
   1   4   2   27269     307
  -4   5   2   27473     320
   4   1  -2   26948     296
   4  -5   2   27374     298
   4  -5  -2   21946     254
   1   4  -2   22225     258
   4  -5  -2   21588     256
   5  -1  -2   21899     240
  -1  -4  -2   22476     267
   1  -5   2   22509     256
   4   1   2   21811     232
  -5   4   2   22216     261
   1   4  -2   22098     251
  -1   5   2   22152     249
   5  -1  -2   22059     250
   5  -1  -2   22082     243
  -1   5   2   21742     257
   1  -5   2   21983     258
   4  -5  -2   22148     245
   5  -4   2   21908     236
  -1  -4  -2   21998     247
  -1   5   2   22226     258
  -4   5  -2   22213     248
  -4  -1   2   22261     266
   5  -4   2   22330     236
   1   4  -2   21980     268
   5  -1  -2   22092     254
   1  -5   2   22267     266
   4  -5  -2   21677     246
   4   1   2   21687     244
   4   1   2   21695     243
  -4  -1   2   21611     257
   5  -1  -2   22053     254
   4  -5  -2   22633     263
   1  -5   2   21787     249
  -1   5   2   22203     267
  -1  -4  -2   22106     256
  -5   0   2    1127      44
   0   5   2    1108      53
   5  -5  -2    1102      45
   0   5  -2    1032      50
   5   0  -2    1019      51
   0  -5   2     956      53
   5   0   2    1082      34
  -5   5   2    1156      44
   0  -5  -2     965      46
   5  -5  -2    1090      48
   0  -5  -2     970      52
   5  -5   2    1043      22
   0   5   2    1132      47
   5  -5   2    1083      37
   5   0  -2    1038      36
   5   0   2    1059      33
   0  -5   2    1092      51
   0  -5   2    1098      57
   0   5   2    1121      54
   5  -5  -2    1060      51
   5  -5   2    1136      36
   0  -5  -2    1054      51
   5   0  -2    1019      41
   5  -5  -2    1088      42
   0   5   2    1081      47
   5  -5  -2    1119      38
   5   0  -2    1023      53
   0   5   2    1133      53
   0   5  -2    1220      54
   5   0  -2    1086      44
   0  -5   2    1038      51
   3   3  -2    6178     122
  -3  -3  -2    6160     115
   3  -6   2    6024     109
   3   3   2    6238     110
   3  -6  -2    6039     118
  -3  -3   2    6038     126
   3  -6  -2    5925     126
  -3  -3   2    6113     125
   3   3   2    6010     116
   3  -6   2    6202     113
   6  -3  -2    5919     109
   3  -6   2    6036     120
   6  -3  -2    5960     106
   3  -6  -2    5947     123
  -3   6   2    5918     118
   6  -3  -2    6018     118
   6  -3  -2    5951     114
   3   3   2    6039     105
   3   3  -2    5976     118
   3   3   2    6074     117
   3  -6   2    6098     118
   3   3  -2    6209     116
   3  -6  -2    6001     123
   3   3  -2    6139     126
   3  -6  -2    6189     117
  -3   6   2    6163     123
   3  -6  -2    5990     122
  -3  -3   2    6083     119
  -3   6  -2    5944     115
  -3   6   2    6086     124
  -6   3   2    6020     112
   3   3  -2    6025     121
   4   2  -2   10999     134
  -4   6   2   11042     143
   2  -6  -2   11023     147
   4   2  -2   11134     145
   2  -6  -2   11075     145
   4   2  -2   11126     137
  -2  -4   2   10937     148
   4  -6   2   11136     127
   6  -4  -2   10990     130
  -2  -4   2   10848     140
   2   4   2   11186     137
   4   2  -2   11151     140
   6  -4  -2   11099     135
   2   4   2   11164     141
   4  -6   2   11175     135
  -4  -2  -2   11085     130
  -6   2   2   11242     136
   2  -6  -2   11028     140
   4  -6   2   11012     136
  -2   6  -2   11234     142
  -2   6  -2   11327     142
   2   4   2   11016     133
   2  -6  -2   11115     138
   2   4   2   11224     142
  -2  -4   2   10960     148
   6  -4  -2   11173     127
   2  -6  -2   10966     147
   2   4   2   10832     141
  -4   6   2   10738     143
   4   2  -2   10744     141
   6  -4  -2   10979     139
  -4   6   2   10932     138
   2   4  -2   10418     140
   2   4  -2   10420     132
   4  -6  -2   10356     130
   4   2   2   10396     116
   4  -6  -2   10662     134
   2   4  -2   10222     136
  -2   6   2   10412     131
  -2   6   2   10446     137
   4  -6  -2   10496     137
   6  -2  -2   10546     122
  -2  -4  -2   10469     133
   2  -6   2   10335     136
   4   2   2   10460     126
  -4  -2   2   10460     137
   2  -6   2   10548     132
  -6   4   2   10444     127
   6  -2  -2   10401     132
  -2  -4  -2   10570     135
  -4   6  -2   10550     123
   4  -6  -2   10423     134
  -2   6   2   10561     138
   4   2   2   10440     126
   2   4  -2   10595     138
   6  -2  -2   10308     127
   2  -6   2   10251     128
   4  -6  -2   10168     134
   6  -2  -2   10458     119
  -4  -2   2   10582     137
   4  -6  -2   10411     127
   2  -6   2   10736     134
  -1   6  -2    5572      77
  -1  -5   2    5450      77
   6  -5  -2    5479      69
  -6   1   2    5547      65
   6  -1   2    5579      49
   5   1  -2    5573      74
   1  -6  -2    5603      73
   5  -6   2    5549      65
   5   1  -2    5471      66
  -1  -5   2    5480      76
  -5   6   2    5731      78
   1  -6  -2    5274      78
  -1  -5   2    5421      82
   6  -5  -2    5545      75
   6  -5  -2    5557      63
  -5   6   2    5616      71
   6  -5  -2    5512      67
   5   1  -2    5561      77
   6  -5  -2    5549      52
   5   1  -2    5687      64
   5  -6   2    5449      55
   1   5   2    5518      78
   5  -6   2    5579      65
   1   5   2    5537      79
   1   5   2    5581      69
   5   1  -2    5483      69
   6  -1   2    5499      49
   1   5   2    5342      70
   1   5   2    5421      78
   1  -6  -2    5457      75
   1  -6  -2    5433      77
  -1   6  -2    5467      73
   6  -5   2    5304      51
  -1  -5  -2    5298      68
   6  -1  -2    5296      45
   6  -1  -2    5354      64
   5   1   2    5310      49
  -1   6   2    5294      72
  -1   6   2    5331      86
   6  -1  -2    5361      46
   6  -5   2    5387      51
  -1  -5  -2    5419      74
   5  -6  -2    5402      66
   5  -6  -2    5248      68
  -1   6   2    5249      72
  -6   5   2    5429      63
   6  -1  -2    5339      60
   1  -6   2    5474      73
  -1  -5  -2    5382      75
   5   1   2    5355      61
   5  -6  -2    5345      76
  -5  -1   2    5411      69
  -5  -1   2    5428      78
  -1   6   2    5326      79
   6  -1  -2    5405      68
  -1   6   2    5431      79
   1  -6   2    5238      75
   5  -6  -2    5331      63
   5   1   2    5423      60
   6  -1  -2    5359      73
   1   5  -2    5402      77
   1  -6   2    5474      79
   1   5  -2    5308      73
   1  -6   2    5349      73
  -5   6  -2    5349      44
   5  -6  -2    5345      72
   6  -6  -2    3501      75
   0  -6  -2    3337      79
   0   6  -2    3394      74
   6  -6  -2    3559      71
   0  -6   2    3466      75
   0  -6   2    3581      77
   6  -6   2    3474      58
   0   6   2    3629      80
   6   0  -2    3413      66
   0   6  -2    3574      78
   0  -6  -2    3411      76
   6   0   2    3488      55
   0  -6  -2    3441      72
   6   0   2    3484      55
   6  -6  -2    3470      64
  -6   6   2    3493      67
   0  -6   2    3554      82
   6   0  -2    3471      52
   6  -6  -2    3502      68
   0  -6   2    3379      79
   0   6   2    3345      79
   6   0  -2    3540      63
   0   6   2    3464      72
  -6   0   2    3474      67
   0   6   2    3499      74
   6  -6   2    3453      58
   6   0  -2    3443      73
   6  -6  -2    3499      56
   0   6   2    3530      79
   6   0  -2    3531      75
  -7   3   2    1363      40
   3   4   2    1364      49
   3  -7  -2    1403      62
   4   3  -2    1399      52
   3  -7  -2    1472      65
   7  -4  -2    1342      48
   3   4   2    1372      57
   3   4   2    1483      57
   4  -7   2    1488      55
  -3  -4   2    1336      57
   3   4   2    1446      56
  -3  -4   2    1375      64
   4   3  -2    1326      55
  -4   7   2    1401      55
   7  -4  -2    1336      44
   4   3  -2    1391      57
   3   4   2    1360      42
   4   3  -2    1426      52
   4  -7   2    1419      32
  -4   7   2    1320      55
   7  -4  -2    1352      40
   3  -7  -2    1374      58
   4   3  -2    1418      62
   4  -7   2    1336      48
  -3  -4   2    1354      57
  -4   7   2    1419      60
   7  -4  -2    1480      56
   3  -7  -2    1489      56
  -3   7  -2    1344      49
   3  -7  -2    1417      54
   4  -7   2    1402      55
  -4  -3  -2    1422      44
   4   3   2     862      48
  -4  -3   2     943      52
   4  -7  -2     877      59
   3  -7   2     880      56
  -3   7   2     912      52
   7  -3  -2     896      45
   4  -7  -2     856      53
   7  -3  -2     834      51
   3  -7   2     947      54
   3   4  -2     749      42
   3   4  -2     852      51
   4  -7  -2     927      48
  -4   7  -2     864      39
   4   3   2     923      40
   4   3   2     918      49
   4   3   2     853      49
  -3   7   2     832      54
   3  -7   2     922      47
   7  -3  -2     873      37
   4  -7  -2     879      53
   4  -7  -2     867      49
   3   4  -2     914      54
   3  -7   2     881      43
  -7   4   2     922      37
  -4  -3   2     866      51
  -3  -4  -2     891      45
   7  -3  -2     872      40
  -4  -3   2     823      57
   5   2  -2   14627     201
  -2   7  -2   14199     208
   2   5   2   13828     203
   7  -5  -2   14408     198
  -2  -5   2   14333     202
  -5  -2  -2   14487     192
  -5   7   2   14665     208
   2   5   2   14249     204
   2  -7  -2   14361     199
  -2  -5   2   14595     211
   7  -5  -2   14426     184
   7  -5  -2   14434     187
   5   2  -2   14415     205
   2  -7  -2   14665     214
  -2  -5   2   14372     215
   5  -7   2   14150     184
   5   2  -2   14466     202
  -2   7  -2   14417     205
   2  -7  -2   14334     207
   5  -7   2   14424     195
   2   5   2   14414     204
   5   2  -2   14372     192
   5   2  -2   14616     195
  -5   7   2   13913     204
   7  -5  -2   14612     195
   2  -7  -2   14370     201
  -7   2   2   14307     198
   2  -7  -2   14303     209
   5  -7   2   14082     195
   2   5   2   14502     203
   2   5   2   14320     195
   5  -7  -2   13597     190
   7  -2  -2   13912     177
   5   2   2   13801     186
   2   5  -2   13345     202
   2  -7   2   13891     198
  -2  -5  -2   13622     198
   5   2   2   13746     186
   7  -2  -2   13750     188
   5  -7  -2   13812     197
  -5   7  -2   13925     187
   5  -7  -2   13727     187
  -2  -5  -2   13897     203
   2  -7   2   13483     200
   2   5  -2   13808     195
   5  -7  -2   13330     195
   2  -7   2   13553     191
   7  -2  -2   13696     179
   2   5  -2   13464     200
   2  -7   2   13652     200
  -2   7   2   13378     193
   5  -7  -2   13605     198
  -2   7   2   13550     201
  -2   7   2   13785     204
   7  -2  -2   13660     191
  -5  -2   2   13680     202
  -7   5   2   13900     191
  -5  -2   2   13477     199
   5   2   2   13576     174
   2   5  -2   13545     202
   5  -7  -2   13534     195
   6  -7   2    4776      89
   1   6   2    4799     105
   6   1  -2    4856      89
   6   1  -2    4898      92
   1   6   2    4843     105
   1   6   2    4908     104
   7  -6  -2    4940      87
  -1   7  -2    4707     101
  -6   7   2    4884      97
   6   1  -2    4927     102
  -1   7  -2    4788     105
   7  -1   2    4892      73
   7  -6  -2    4915     100
   7  -1   2    4847      73
   6  -7   2    4911      88
   6  -7   2    4785      76
   1   6   2    4791      97
   1  -7  -2    4917     106
   6   1  -2    4779      98
   7  -6  -2    4936      95
  -1  -6   2    4984     106
   1   6   2    4839      98
   1  -7  -2    5109     106
   1  -7  -2    4939      99
  -1  -6   2    4955     103
   7  -6  -2    4964      90
   6   1  -2    4974      84
  -1  -6   2    5049     109
  -7   1   2    4932      91
   6   1   2    5974      98
  -1   7   2    6095     112
   1  -7   2    6072     116
  -1  -6  -2    5951     117
  -7   6   2    6073     103
   6  -7  -2    6126     114
   1  -7   2    6022     113
   7  -1  -2    6083     110
   1  -7   2    5996     120
   6  -7  -2    6157     101
  -1   7   2    6086     115
  -1  -6  -2    6068     117
   7  -6   2    6034      89
   6   1   2    6113      84
  -1  -6  -2    5944     110
   7  -1  -2    5853     106
   7  -6   2    6081      89
   7  -1  -2    6150     100
   6  -7  -2    6077     110
   6  -7  -2    5883     111
   6  -7  -2    6093     106
   6  -7  -2    6084     103
  -6  -1   2    6000     110
   6   1   2    6093      98
   1   6  -2    6017     116
  -1   7   2    5986     118
   1   6  -2    6256     118
   7  -1  -2    5983      97
   1   6  -2    5875     114
   1  -7   2    5948     116
   7   0  -2      11      30
   7   0   2      28      19
   0   7  -2       4      32
   7  -7  -2      19      22
   0  -7  -2      30      33
   7  -7  -2      14      25
   7   0  -2      46      24
   0   7   2       0      34
   7   0  -2      44      33
   7  -7   2      20      21
   0  -7  -2      34      30
   0  -7   2      32      32
   7   0  -2      30      22
   7  -7   2       8      21
   0   7   2      26      28
   7  -7  -2      13      31
   7   0   2      23      18
   0  -7   2      22      38
   7  -7  -2      28      28
   7  -7  -2      18      28
  -7   7   2      37      25
   0  -7   2      45      33
   0   7   2      16      36
   0   7   2       8      34
   0   7   2      36      30
   0  -7  -2      52      33
   0  -7   2      13      32
   0   7  -2      39      32
  -7   0   2      50      25
   7  -7  -2      23      13
  -4   8   2   11942     184
   4  -8   2   11990     167
   4   4  -2   11856     180
   4  -8  -2   11773     173
   4   4   2   11958     175
   4   4  -2   11803     180
   4  -8  -2   11792     176
   4  -8   2   11950     179
   4   4   2   12013     165
   4  -8  -2   12041     181
   4   4   2   11783     175
   4  -8  -2   11830     184
  -4  -4  -2   11547     176
  -4  -4   2   11793     176
   4   4   2   11829     175
   8  -4  -2   11595     155
   4   4  -2   11835     175
   4   4  -2   11745     183
   4   4   2   11770     161
  -4   8   2   11701     182
   8  -4  -2   11836     170
   8  -4  -2   11615     167
  -4  -4   2   11513     186
   4   4  -2   11886     172
   8  -4  -2   11850     158
   4  -8  -2   11662     182
  -4  -4   2   12028     185
  -4   8  -2   11918     177
   4  -8   2   11742     168
  -8   4   2   11584     166
   4  -8   2   12042     178
   5  -8   2    4788      87
   3  -8  -2    4920     100
   3  -8  -2    4884      97
   3   5   2    4846      91
  -3  -5   2    4975     104
   3   5   2    4979     100
   8  -5  -2    4959      79
   5   3  -2    4892     100
  -8   3   2    4874      82
  -3   8  -2    4905      96
   3   5   2    4870     100
   5  -8   2    4948      96
   5   3  -2    4984      91
   3  -8  -2    5020     108
   3  -8  -2    4903     103
   5   3  -2    4944      93
  -3  -5   2    4889     106
   3  -8  -2    4948     101
   3   5   2    4951     100
   8  -5  -2    4939      93
  -3  -5   2    5059     101
  -5   8   2    4971      97
   5   3  -2    4883     104
   8  -5  -2    4983      82
   5  -8   2    5052      95
  -5  -3  -2    5055      86
  -3   8  -2    4827     100
   5   3  -2    4941      95
   8  -5  -2    4926      89
   3   5   2    4982      88
  -5   8   2    4905     101
  -3  -5  -2    4683     101
   5  -8  -2    4801      93
   5  -8  -2    4750      92
   3   5  -2    4607     105
  -5   8  -2    4788      86
   3   5  -2    4678      98
   3  -8   2    4736     100
   5  -8  -2    4661     102
  -3   8   2    4688      99
   3   5  -2    4573      97
   3  -8   2    4591     102
   8  -3  -2    4584      77
   5  -8  -2    4743     100
  -5  -3   2    4762     104
  -5  -3   2    4590      98
   5  -8  -2    4736      96
  -3  -5  -2    4700      96
   5   3   2    4747      92
   3  -8   2    4708      91
  -3   8   2    4697     104
   3  -8   2    4711      95
   8  -3  -2    4585      88
   8  -3  -2    4661      92
  -8   5   2    4626      81
   8  -3  -2    4632      79
   3   5  -2    4745     102
   5   3   2    4574      81
   5   3   2    4649      91
   5   3   2    4632      92
  -6   8   2    8342     137
   2   6   2    8488     134
   2   6   2    8403     142
  -2   8  -2    8213     142
   6   2  -2    8403     137
  -2   8  -2    8153     140
   2   6   2    8433     141
   8  -6  -2    8477     130
   6   2  -2    8413     140
   6   2  -2    8319     128
   6  -8   2    8483     130
   2   6   2    8386     135
  -2  -6   2    8141     147
   8  -6  -2    8349     134
  -2  -6   2    8319     146
   6   2  -2    8475     126
   6  -8   2    8373     131
  -2  -6   2    8314     140
   8  -6  -2    8314     120
   6   2  -2    8408     131
   2  -8  -2    8599     146
   2  -8  -2    8414     139
   2  -8  -2    8478     138
  -6   8   2    8517     139
   2  -8  -2    8393     145
  -8   2   2    8300     126
   2   6   2    8380     142
  -6  -2  -2    8339     119
   8  -6  -2    8461     122
   6  -8   2    8303     119
   6  -8  -2    8803     143
   2  -8   2    8803     144
   6   2   2    8580     118
   6  -8  -2    8775     134
   8  -2  -2    8837     134
   8  -2  -2    8565     122
  -2  -6  -2    8777     146
   2  -8   2    8646     149
   6   2   2    8858     131
   8  -2  -2    8884     137
   6  -8  -2    8921     145
  -8   6   2    8811     131
   2   6  -2    8821     151
  -2   8   2    8540     149
  -2   8   2    8768     147
  -2   8   2    8567     141
   2  -8   2    9005     141
   2   6  -2    8884     148
   2   6  -2    8708     143
  -2  -6  -2    8849     147
   2   6  -2    8630     146
   6  -8  -2    8873     136
   8  -2  -2    8890     124
   2  -8   2    8742     147
  -6  -2   2    8796     144
   6   2   2    8543     130
  -6   8  -2    8807     126
   6  -8  -2    8706     134
   6   2   2    8902     132
   8  -7  -2   22366     268
  -1   8  -2   22068     292
   1  -8  -2   22498     305
   7   1  -2   22435     272
  -1  -7   2   22627     297
   8  -1   2   22429     257
   7   1  -2   22282     269
   8  -1   2   22179     257
  -1  -7   2   22580     286
  -1  -7   2   22753     306
   7  -8   2   22371     254
   7   1  -2   22814     286
   7   1  -2   22900     273
   7  -8   2   22412     254
   7  -8   2   22558     272
  -7   8   2   22421     294
   1   7   2   22161     296
   1   7   2   22232     293
   8  -7  -2   22528     266
  -8   1   2   22789     288
   1   7   2   22632     281
   7   1  -2   22706     283
  -1   8  -2   22162     301
   1   7   2   22124     292
   8  -7  -2   22392     279
   7  -8   2   22398     273
   1  -8  -2   22325     283
   1  -8  -2   22767     294
   8  -7  -2   22719     283
   8  -1  -2   24310     289
  -7  -1   2   24414     319
   7   1   2   24330     271
   1  -8   2   24210     307
  -8   7   2   24467     313
   1  -8   2   24573     316
   1   7  -2   24898     317
   7  -8  -2   24251     307
   1  -8   2   24706     327
   7  -8  -2   24387     309
   1  -8   2   24245     318
   7   1   2   24003     271
  -1   8   2   24685     326
   8  -1  -2   24390     301
  -1  -7  -2   23980     316
  -1   8   2   24612     306
   7   1   2   24837     293
  -1   8   2   24315     317
  -1  -7  -2   24692     330
   7   1   2   24466     293
   1   7  -2   24528     327
   8  -7   2   24995     284
   8  -1  -2   24436     287
   7  -8  -2   24435     295
   7  -8  -2   24773     304
   7  -8  -2   24948     297
   8  -1  -2   24969     306
   1   7  -2   24843     308
   8  -7   2   24172     284
  -1  -7  -2   24220     305
   0  -8  -2    7727     147
   0  -8   2    7918     151
   0   8  -2    7743     145
   8  -8  -2    7895     135
   8   0  -2    8004     123
   8  -8  -2    7971     139
   0   8  -2    8201     148
   8  -8   2    8046     121
   0   8   2    7877     143
   8  -8  -2    7759     127
   0   8   2    7651     146
   8  -8   2    7976     121
   0  -8   2    7902     148
   8  -8  -2    8080     125
   0  -8  -2    7910     149
   8   0  -2    8072     137
   8   0   2    7872     116
  -8   8   2    8061     133
   8   0   2    7834     116
   8   0  -2    7887     125
   0   8   2    8022     148
   0   8   2    8053     140
   0  -8   2    8040     142
  -8   0   2    7892     133
   8  -8  -2    8131     136
   0  -8   2    7862     150
   0  -8  -2    7885     140
   8   0  -2    8054     135
   4   5   2    4814     101
   5   4  -2    4681     102
  -5   9   2    4738     101
   9  -5  -2    4738      77
  -4  -5   2    4624     108
  -5  -4  -2    4727      92
   4   5   2    4787      91
   4   5   2    4797      83
   9  -5  -2    4694      89
  -4  -5   2    4768     106
   4  -9  -2    4760     106
   5   4  -2    4687      95
   4  -9  -2    4797     102
   5  -9   2    4782      91
   4   5   2    4858     102
   9  -5  -2    4656      93
   4  -9  -2    4736      99
   5   4  -2    4703      97
  -9   4   2    4731      79
  -5   9   2    4692     104
   9  -5  -2    4634      78
   4  -9  -2    4809     109
   4  -9  -2    4770     102
  -4  -5   2    4549     101
   5  -9   2    4690      99
   5   4  -2    4646      95
  -4   9  -2    4589      96
   5  -9   2    4776      75
   5  -9   2    4724     100
   5   4  -2    4631     105
   9  -4  -2    4657      75
   4   5  -2    4753     106
   4  -9   2    4690      88
   5  -9  -2    4665      95
  -5  -4   2    4640     102
   5  -9  -2    4787      98
   4   5  -2    4705      99
   4   5  -2    4790     104
  -5  -4   2    4527     106
   5  -9  -2    4680     108
   5   4   2    4810      96
   4   5  -2    4533      97
  -4   9   2    4738     105
  -5   9  -2    4831      91
   5   4   2    4675      85
   5  -9  -2    4646     103
  -4  -5  -2    4579      96
   5   4   2    4850      96
   4  -9   2    4549      93
   9  -4  -2    4606      77
  -4   9   2    4720     102
   4  -9   2    4675     102
  -9   5   2    4638      78
   4  -9   2    4701     101
   5   4   2    4649      95
   5  -9  -2    4510      95
   9  -4  -2    4785      88
   9  -4  -2    4597      92
  -3   9  -2    9063     135
  -6  -3  -2    9174     120
   6   3  -2    9384     138
   9  -6  -2    9276     127
   3  -9  -2    8923     133
   3  -9  -2    9231     133
   3   6   2    9362     128
   3  -9  -2    9369     140
   9  -6  -2    9106     110
   6   3  -2    9128     134
  -9   3   2    9110     116
   6  -9   2    9258     118
   6  -9   2    9268     130
   3  -9  -2    9080     140
   3   6   2    9070     126
   3   6   2    9249     137
   9  -6  -2    9086     112
  -3   9  -2    9111     134
   6   3  -2    9194     127
   9  -6  -2    9186     122
   3   6   2    9091     135
  -6   9   2    9318     134
   6  -9   2    9311     128
  -3  -6   2    9345     144
   3  -9  -2    8929     142
  -3  -6   2    9319     135
  -3  -6   2    9030     141
   6   3  -2    9198     124
   6   3  -2    9238     122
   3   6  -2    9241     141
   6  -9  -2    9238     139
   9  -3  -2    9180     112
   9  -3  -2    9258     127
   9  -3  -2    9349     123
  -9   6   2    9129     118
  -3  -6  -2    9186     139
   3  -9   2    9343     139
   9  -3  -2    9216     110
  -3   9   2    9313     139
   6  -9  -2    9558     132
  -6   9  -2    9376     124
   6  -9  -2    9450     128
   3  -9   2    9399     133
   6   3   2    9499     127
   3  -9   2    9257     133
   3   6  -2    9281     137
   6   3   2    9398     115
   3   6  -2    9252     135
  -6  -3   2    9249     137
   3  -9   2    9063     140
  -3   9   2    9224     142
  -3  -6  -2    9115     137
   6   3   2    9262     127
   6  -9  -2    9462     136
   3   6  -2    9304     143
   6   3   2    9246     126
   6  -9  -2    9245     128
   9  -7  -2    3409      88
  -2  -7   2    3254      94
   2   7   2    3304      97
   2   7   2    3366      97
   7  -9   2    3449      83
   2   7   2    3294      87
   7   2  -2    3383      94
  -7   9   2    3509      87
   9  -7  -2    3418      74
   9  -7  -2    3393      83
   7   2  -2    3346      80
   7  -9   2    3300      70
   9  -7  -2    3394      72
   2  -9  -2    3380      98
  -9   2   2    3269      74
   7  -9   2    3345      70
  -2   9  -2    3301      92
   7   2  -2    3266      90
   2  -9  -2    3399      97
  -2  -7   2    3301      97
   7   2  -2    3368      83
   7   2  -2    3323      68
  -2  -7   2    3440     102
  -7   9   2    3318      88
   2  -9  -2    3334      92
  -2   9  -2    3391      97
   7  -9   2    3294      83
  -7  -2  -2    3342      66
   2   7   2    3448      90
   2   7  -2    3387      99
  -2   9   2    3393      96
   9  -2  -2    3355      73
  -2  -7  -2    3429      93
   7   2   2    3542      81
  -9   7   2    3407      77
   7  -9  -2    3318      93
   7   2   2    3395      67
  -7  -2   2    3426      89
   2   7  -2    3322      95
  -7   9  -2    3461      72
   2   7  -2    3324      95
  -2  -7  -2    3428     100
   9  -2  -2    3391      71
   2  -9   2    3572      99
  -2   9   2    3241      99
   7   2   2    3480      82
   2  -9   2    3349     101
   9  -2  -2    3401      88
   7   2   2    3427      81
  -2  -7  -2    3401      97
   2  -9   2    3529      94
   2  -9   2    3370      93
   7  -9  -2    3499      85
  -2   9   2    3364      94
   7  -9  -2    3467      76
   7  -9  -2    3432      87
   9  -2  -2    3383      84
   7  -9  -2    3613      96
   8   1  -2    5495     105
  -1  -8   2    5641     119
   8  -9   2    5600      93
   8   1  -2    5663     107
   1  -9  -2    5708     116
   9  -8  -2    5660      89
   8  -9   2    5615      75
   8  -9   2    5822      94
   9  -8  -2    5780     100
   9  -1   2    5622      75
   9  -8  -2    5717      92
  -9   1   2    5612      93
  -1  -8   2    5520     113
   1  -9  -2    5352     107
   9  -8  -2    5895     105
  -1   9  -2    5739     115
   1  -9  -2    5727     114
   1   8   2    5658     107
   1   8   2    5868     114
   9  -1   2    5560      75
  -8   9   2    5690     101
  -1   9  -2    5628     111
   8   1  -2    5581      95
   9  -8  -2    5771     100
   8  -9   2    5522      75
   8   1  -2    5567      93
  -1  -8   2    5436     111
   1   8   2    5556     114
   1   8   2    5746     107
   1  -9   2    6179     117
   1  -9   2    6218     114
   8  -9  -2    6142     110
   1   8  -2    5986     116
  -1  -8  -2    6295     119
  -1   9   2    6375     115
   9  -1  -2    6285     104
  -8  -1   2    6095     106
   1  -9   2    6040     122
   1  -9   2    6069     119
   8  -9  -2    6169     101
  -1  -8  -2    6212     113
   9  -8   2    6279      86
   9  -1  -2    6297     107
   1   8  -2    6087     116
   8   1   2    6247      95
   9  -1  -2    6120      94
  -1   9   2    6332     121
   1   8  -2    6277     121
   8  -9  -2    6182     113
   8   1   2    6111      94
   9  -1  -2    6365      92
   8  -9  -2    6187     104
  -1  -8  -2    6267     120
   9  -8   2    6091      85
  -1   9   2    6116     115
  -9   8   2    6121      99
   9   0   2     908      37
   0   9  -2     809      49
   9   0  -2     832      57
   0  -9   2     856      49
  -9   0   2     839      45
   0  -9  -2     836      61
  -9   9   2     918      47
   0  -9  -2    1005      56
   9   0   2     978      36
   0   9   2     882      59
   0   9  -2     861      51
   9   0  -2     845      42
   9  -9   2     909      42
   9  -9  -2     841      49
   0   9   2    1007      54
   0  -9   2    1003      57
   0   9   2     812      46
   9  -9   2     765      41
   0  -9  -2     912      57
   9  -9  -2     898      54
   9   0  -2     873      45
   0  -9   2     912      62
   9   0  -2     923      57
   0   9   2     993      54
   9  -9  -2     897      57
   9  -9  -2     855      44
  -5  -5   2   28139     359
   5 -10  -2   28112     358
   5 -10  -2   28706     366
 -10   5   2   28289     344
  -5  10   2   28908     370
   5   5  -2   27882     343
   5   5   2   28271     333
   5   5  -2   27936     361
   5   5  -2   28206     358
   5   5   2   28745     340
  10  -5  -2   28525     317
  -5  -5  -2   28384     363
  -5  -5   2   28260     373
   5 -10  -2   28557     343
   5 -10   2   28659     352
   5   5   2   28095     349
   5 -10   2   28553     348
   5 -10   2   28404     337
  -5  10   2   27933     356
  10  -5  -2   28308     339
   5   5  -2   28308     340
   5 -10   2   28322     351
   5 -10  -2   28614     345
  -5  10  -2   28231     362
   5 -10  -2   28212     356
  10  -5  -2   28269     335
   5   5   2   28288     349
  10  -5  -2   28143     315
   5   5  -2   28304     354
   4   6   2    3027      85
   4 -10  -2    2954      81
   6   4  -2    2904      77
  -6  10   2    2863      84
  10  -6  -2    2864      54
   6 -10   2    2932      70
   4   6   2    2965      84
   6   4  -2    3012      71
   4   6   2    2934      72
   4 -10  -2    2932      89
 -10   4   2    2743      55
  10  -6  -2    2878      68
  10  -6  -2    2876      55
  -4  -6   2    2685      84
  10  -6  -2    2974      73
   6 -10   2    2797      80
   4 -10  -2    2895      88
   4   6   2    2920      74
  -4  -6   2    2833      82
  -6  10   2    2987      80
   6   4  -2    2987      84
   4 -10  -2    2918      82
   4 -10  -2    2942      80
  -4  -6   2    2789      89
  -4  10  -2    2793      77
   6   4  -2    2848      85
   6   4  -2    2949      75
   6 -10   2    2940      78
  -6  -4  -2    2932      70
   4 -10   2    2826      70
  -4  10   2    2619      85
   6 -10  -2    2759      85
  -4  -6  -2    2791      78
   6   4   2    2706      65
   4 -10   2    2753      77
   6   4   2    2820      76
  -6  -4   2    2768      81
   4   6  -2    2733      86
   4   6  -2    2774      82
   4   6  -2    2620      81
  -6  10  -2    2851      69
   6 -10  -2    2862      76
   4 -10   2    2749      84
  10  -4  -2    2667      52
  -4  10   2    2778      81
   6 -10  -2    2704      78
  10  -4  -2    2600      71
  10  -4  -2    2549      67
 -10   6   2    2759      55
   6 -10  -2    2847      73
   6 -10  -2    2762      88
  10  -4  -2    2609      54
   4 -10   2    2788      84
   6   4   2    2637      74
   4   6  -2    2666      87
   7   3  -2    2839      69
   7   3  -2    2808      78
   3 -10  -2    3028      87
   7 -10   2    2885      74
  -3  -7   2    2959      88
  10  -7  -2    2802      55
   3 -10  -2    2943      79
   7   3  -2    2907      72
   7 -10   2    2890      72
  -3  -7   2    2673      82
   7   3  -2    2825      58
  -7  -3  -2    2744      59
  10  -7  -2    2731      71
   7   3  -2    2855      80
   3 -10  -2    2951      80
  -3  10  -2    2869      78
  10  -7  -2    2776      66
   7 -10   2    2855      61
 -10   3   2    2797      54
   3   7   2    2834      81
   3 -10  -2    2739      87
  -3  -7   2    2735      81
   3   7   2    2860      83
   3 -10  -2    2866      78
  10  -7  -2    2860      54
   3   7   2    2755      75
   3   7   2    2892      80
  -3  10  -2    2692      79
  -7  10   2    2807      74
  10  -3  -2    2859      65
   7 -10  -2    2749      70
   7   3   2    2836      70
  -3  -7  -2    2779      81
   3   7  -2    2850      86
  -3  10   2    2780      79
   7 -10  -2    2823      78
 -10   7   2    2667      55
   7   3   2    2801      69
   3 -10   2    2780      78
  -7  10  -2    2884      60
   3   7  -2    2742      84
   3 -10   2    2772      84
   3   7  -2    2918      86
   7   3   2    2821      56
  -3  -7  -2    2833      79
  -3  10   2    2769      84
   3   7  -2    2838      80
   3 -10   2    2878      83
  -7  -3   2    2762      74
   7   3   2    2725      68
   3 -10   2    2762      74
  10  -3  -2    2819      69
  10  -3  -2    2739      51
   7 -10  -2    2746      63
   7 -10  -2    2780      83
  10  -3  -2    2717      53
   7 -10  -2    2737      74
   8   2  -2   22055     289
   8 -10   2   21774     281
  -2  -8   2   21930     312
  -2  -8   2   21942     305
   8   2  -2   21990     293
  -8  -2  -2   21752     278
  -2  10  -2   22070     300
  10  -8  -2   22194     264
  10  -8  -2   22201     281
  -8  10   2   22551     300
   2   8   2   21874     286
 -10   2   2   21741     286
   8   2  -2   21845     274
  10  -8  -2   21806     280
  -2  10  -2   21875     310
   8   2  -2   21744     276
   2   8   2   21959     299
   2   8   2   21892     300
   2 -10  -2   21927     302
   2 -10  -2   21910     290
  10  -8  -2   22170     285
   8 -10   2   22034     280
   8 -10   2   21822     261
   8 -10   2   21892     261
  -2  -8   2   21771     293
  -8  10   2   22228     301
   2 -10  -2   21638     311
   2   8   2   21678     305
  10  -8  -2   21863     265
   8 -10  -2   22938     308
  -8  10  -2   23406     299
   8   2   2   23546     293
  -8  -2   2   23401     317
  10  -2  -2   23492     276
   2 -10   2   23736     323
  -2  -8  -2   23612     327
   2   8  -2   23560     316
  -2  10   2   23388     317
  10  -2  -2   23678     299
   8   2   2   23227     270
   2   8  -2   23508     307
  -2  10   2   23168     305
   8 -10  -2   23390     292
   2 -10   2   23564     318
   8 -10  -2   23441     306
   8   2   2   23300     270
   8   2   2   23068     291
  -2  -8  -2   23375     316
  10  -2  -2   23098     277
   8 -10  -2   23495     295
   8   2   2   23542     292
   2 -10   2   23643     316
  -2  -8  -2   22899     303
 -10   8   2   23450     303
  10  -2  -2   23292     294
   2 -10   2   23383     305
   2   8  -2   23335     328
  -2  10   2   23900     327
   8 -10  -2   23594     294
  -1  -9   2     447      54
  -9  10   2     453      49
 -10   1   2     461      41
   1   9   2     500      47
   1   9   2     317      58
   1 -10  -2     525      53
  -1  -9   2     459      48
   1 -10  -2     396      45
  10  -1   2     477      28
  -1  -9   2     391      43
   1   9   2     445      47
   9 -10   2     418      25
  10  -9  -2     502      52
   9 -10   2     436      46
   9   1  -2     429      34
   9   1  -2     481      44
  10  -9  -2     498      44
   1   9   2     358      45
  10  -9  -2     555      45
  10  -9  -2     485      40
  -1  10  -2     401      45
   9 -10   2     439      45
   9   1  -2     462      44
   1 -10  -2     520      45
  10  -1   2     463      29
   9   1  -2     575      46
   9 -10   2     370      25
  -1  10   2     483      61
  10  -1  -2     698      53
  10  -1  -2     695      57
  10  -1  -2     739      40
  -1  -9  -2     671      63
   1 -10   2     635      62
   1 -10   2     615      61
  10  -9   2     681      36
  -9  -1   2     670      50
   9 -10  -2     617      48
  -1  -9  -2     734      60
   1 -10   2     655      67
   9 -10  -2     700      64
   9 -10  -2     667      53
  10  -1  -2     693      42
   1   9  -2     687      67
   1   9  -2     749      64
 -10   9   2     684      44
  -1  10   2     718      67
  -1  10   2     695      61
  10  -9   2     691      37
   9   1   2     724      44
   9 -10  -2     585      57
   9   1   2     719      44
  -9  10  -2     713      26
   1 -10   2     670      68
  -1  -9  -2     717      65
 -10   0   2     677      36
   0 -10  -2     609      44
  10 -10   2     681      32
  10 -10  -2     602      41
  10 -10  -2     695      35
   0  10   2     610      39
   0  10  -2     815      54
   0 -10   2     543      45
  10   0   2     749      36
   0  10  -2     793      50
   0 -10  -2     560      38
  10 -10  -2     693      40
  10   0  -2     644      40
 -10  10   2     733      45
  10   0  -2     617      31
   0 -10   2     702      46
  10   0  -2     636      41
  10 -10   2     649      41
   0  10   2     827      52
  10 -10  -2     674      32
   0  10   2     598      44
  10   0  -2     688      42
   0 -10   2     631      46
  10   0   2     702      35
  11  -6  -2    5613      76
 -11   5   2    5701      82
  11  -6  -2    5677      76
   5 -11  -2    5839     111
   6 -11   2    5803      80
   6   5  -2    5609     115
  -6  11   2    5320     113
   5   6   2    5848     113
   6 -11   2    5497     110
   5 -11  -2    5606     117
   5   6   2    5834     111
  -6  11   2    5609     116
   6 -11   2    5808     110
   5 -11  -2    5737     120
  -6  -5  -2    5892     105
   6 -11   2    5753     101
  -5  -6   2    5920     121
   6   5  -2    5832     104
   6   5  -2    5746     108
   6   5  -2    5883     113
  -5  -6   2    5715     116
  11  -6  -2    5602      98
  11  -6  -2    5803      95
   5 -11  -2    5809     109
  -5  11  -2    5252     119
   5   6   2    5796     101
   6   5  -2    5807     102
   5 -11  -2    5721     109
   6 -11  -2    5437     103
  11  -5  -2    5374      73
  -6  -5   2    5388     110
   5   6  -2    5569     107
   6 -11  -2    5449     115
   5   6  -2    5553     112
 -11   6   2    5507      80
  -5  -6  -2    5436     105
   6   5   2    5541     104
   6   5   2    5530     106
   5   6  -2    5502     114
  11  -5  -2    5484      91
   6 -11  -2    5620     107
   6 -11  -2    5488     103
   6 -11  -2    5630     112
  11  -5  -2    5490      95
   5 -11   2    5456     101
   5 -11   2    5407     111
   6   5   2    5603      95
   5 -11   2    5528      92
   5 -11   2    5642     111
  -5  11   2    5111     115
  -5  11   2    5552     115
   5   6  -2    5677     107
  -6  11  -2    5039     106
  11  -5  -2    5501      72
  -6  -5   2    5511     116
 -11   4   2    9336     138
  -7  -4  -2    9191     152
   4 -11  -2    9538     160
   4   7   2   10113     156
   7   4  -2    9319     165
   4 -11  -2    9722     171
  -4  -7   2    9258     172
  -4  -7   2    9399     172
   7   4  -2    9500     151
   4   7   2    9283     164
   7 -11   2    9469     158
   4   7   2    9452     166
  -7  11   2    9251     164
  11  -7  -2    9394     145
  -4  11  -2    9291     165
   4   7   2    9530     155
  11  -7  -2    9380     150
   7   4  -2    9514     155
   7 -11   2    9434     145
  11  -7  -2    9301     127
   7   4  -2    9302     147
  -4  -7   2    9282     164
   7 -11   2    9357     158
   4 -11  -2    9473     162
   7   4  -2    9638     163
  -4  11  -2    9155     179
   4 -11  -2    9510     172
  11  -7  -2    9254     128
   4 -11  -2    9491     167
 -11   7   2    8434     128
   4   7  -2    8318     152
  11  -4  -2    8486     138
   7 -11  -2    8299     157
  -7  11  -2    8031     145
   7 -11  -2    8398     141
   7   4   2    8586     131
  -4  -7  -2    8217     155
   4 -11   2    8282     156
  -4  11   2    8368     159
   7   4   2    8271     143
  11  -4  -2    8390     115
  -4  11   2    8296     165
   7 -11  -2    8633     145
   7 -11  -2    8550     147
  -7  -4   2    8400     154
   7   4   2    8553     145
   4 -11   2    8464     155
   4   7  -2    8142     160
  11  -4  -2    8330     116
   4   7  -2    8688     156
  11  -4  -2    8267     134
   4 -11   2    8252     146
   4 -11   2    8542     148
   7 -11  -2    8491     153
   4   7  -2    8405     157
   3   8   2    1899      68
   3   8   2    1783      66
   8   3  -2    1825      60
   8 -11   2    1957      51
   3 -11  -2    1912      69
  -3  11  -2    1838      70
  -8  11   2    1793      64
   3 -11  -2    1859      79
   8 -11   2    1851      50
   8   3  -2    1911      67
  -3  -8   2    1964      78
  11  -8  -2    1862      42
 -11   3   2    1819      43
   3   8   2    1927      74
  -3  -8   2    1883      72
  11  -8  -2    1886      61
  11  -8  -2    1970      43
  -3  -8   2    1793      73
  11  -8  -2    1843      56
   3 -11  -2    1898      75
   3   8   2    1865      73
   8   3  -2    1887      72
   8   3  -2    1837      58
  -3  11  -2    2169      94
   8 -11   2    1816      63
   8 -11   2    1883      63
   8   3  -2    1850      39
  -8  -3  -2    1937      49
   3 -11  -2    1825      70
   3 -11  -2    1931      72
   3 -11   2    2062      67
   8 -11  -2    2152      63
   8 -11  -2    1896      65
  -8  -3   2    1898      65
   8 -11  -2    2060      76
  -3  11   2    1696      79
   8   3   2    1890      59
  -3  11   2    1989      75
   3   8  -2    2030      77
   8 -11  -2    2077      71
   3 -11   2    2072      78
   8   3   2    1967      59
   3 -11   2    2035      77
 -11   8   2    2023      47
  -3  -8  -2    2005      74
  -3  -8  -2    2075      73
  11  -3  -2    2004      61
[truncated: 2,060,787 more chars]
